# Supplementary material for: Integrated Physiological and Transcriptome Analyses of Wild Jujube (Ziziphus jujuba var. spinosa) Under Drought Stress
Source: Int J Mol Sci. 2026 Mar 14;27(6):2669. doi: 10.3390/ijms27062669 (PMC13026995; doi:10.3390/ijms27062669)
Supplement: Supplementary file 1 [file ijms-27-02669-s001.zip]

Archive with 9 entries (9 files):
- Figure S1. Samples correlation analysis of gene expression levels between two wild jujube families.eps
- Table S1.xlsx
- Table S2.xlsx
- Table S3.xlsx
- Table S4.xlsx
- Table S5.xlsx
- Table S6.xlsx
- Table S7.xlsx
- Table S8.xlsx
