# Supplementary material for: Integrated Physiological and Transcriptome Analyses of Wild Jujube (Ziziphus jujuba var. spinosa) Under Drought Stress
Source: Int J Mol Sci. 2026 Mar 14;27(6):2669. doi: 10.3390/ijms27062669 (PMC13026995; doi:10.3390/ijms27062669)
Supplement: Supplementary file 1 [file ijms-27-02669-s001.zip › Table S1.xlsx]

## Sheet: Sheet1
The quality of sample sequencing data
Sample	Raw reads	Clean reads	Clean bases	Error rate	Q20	Q30	GC pct
NO.5_1	45322164	44107996	6.62G	0.03	97.88	94.13	44.03
NO.5_2	43292572	41692780	6.25G	0.02	97.97	94.31	43.98
NO.5_3	43842128	42361844	6.35G	0.02	98.05	94.45	43.83
NO.1_1	46553432	46115110	6.92G	0.03	97.92	93.6	43.74
NO.1_2	43139888	42503138	6.38G	0.02	97.98	94.26	44.29
NO.1_3	41885230	41227774	6.18G	0.02	98.42	95.07	44.43
