# Supplementary material for: Integrated Physiological and Transcriptome Analyses of Wild Jujube (Ziziphus jujuba var. spinosa) Under Drought Stress
Source: Int J Mol Sci. 2026 Mar 14;27(6):2669. doi: 10.3390/ijms27062669 (PMC13026995; doi:10.3390/ijms27062669)
Supplement: Supplementary file 1 [file ijms-27-02669-s001.zip › Table S2.xlsx]

## Sheet: Sheet1
Reference genome alignment analysis of sample sequencing data
Sample	Total reads	Total map	Unique map	Multi map
NO.5_1	46115110	42050703(91.19%)	36637919(79.45%)	5412784(11.74%)
NO.5_2	42503138	38547549(90.69%)	33517029(78.86%)	5030520(11.84%)
NO.5_3	41227774	37627647(91.27%)	32743322(79.42%)	4884325(11.85%)
NO.1_1	44107996	39661160(89.92%)	34614922(78.48%)	5046238(11.44%)
NO.1_2	41692780	37515013(89.98%)	32691849(78.41%)	4823164(11.57%)
NO.1_3	42361844	38245085(90.28%)	33364469(78.76%)	4880616(11.52%)
