# Supplementary material for: Integrated Physiological and Transcriptome Analyses of Wild Jujube (Ziziphus jujuba var. spinosa) Under Drought Stress
Source: Int J Mol Sci. 2026 Mar 14;27(6):2669. doi: 10.3390/ijms27062669 (PMC13026995; doi:10.3390/ijms27062669)
Supplement: Supplementary file 1 [file ijms-27-02669-s001.zip › Table S3.xlsx]

## Sheet: NO. 1vsNO. 5_deg_all
DGEs analysis in the transcriptome
gene_id	NO. 1_1	NO. 1_2	NO. 1_3	NO. 5_1	NO. 5_2	NO. 5_3	NO. 1	NO. 5	log2FoldChange	pvalue	padj	gene_name	gene_chr	gene_start	gene_end	gene_strand	gene_length	gene_biotype	gene_description	tf_family
novel.205	2853.78	3294.28	1618.53	0	0.958554	0	2588.86	0.319518	12.9437	4.74166e-27	1.83786e-25	-	NC_029682.1	13727761	13730296	+	839	-	-	-
107435736	568.931	701.645	786.713	0	0	0	685.763	0	11.9889	1.157e-23	3.63935e-22	LOC107435736	NW_015453560.1	111945	122977	+	3476	protein_coding	receptor-like protein kinase HSL1	Pkinase
107433484	392.471	400.283	339.86	0	0	0	377.538	0	11.1278	1.67066e-20	4.30563e-19	LOC107433484	NW_015453401.1	324802	326249	+	706	lncRNA	uncharacterized LOC107433484	-
107418562	471.573	147.23	390.209	0	0	0	336.338	0	10.9616	2.08929e-15	3.67987e-14	LOC107418562	NC_029683.1	11795476	11796088	+	485	protein_coding	Bowman-Birk type seed trypsin and chymotrypsin inhibitor-like	-
107421448	69.9754	795.965	22.028	0	0	0	295.989	0	10.7768	9.90032e-06	5.44141e-05	LOC107421448	NC_029684.1	20285347	20286015	+	564	protein_coding	23 kDa jasmonate-induced protein-like	-
107430345	166.318	324.367	201.398	0	0	0	230.695	0	10.4161	1.81083e-17	3.77153e-16	LOC107430345	NC_029689.1	7654900	7660078	+	1617	protein_coding	uncharacterized LOC107430345	Pro_isomerase
107420327	404.64	402.583	495.104	0	0.958554	0	434.109	0.319518	10.3678	4.98122e-18	1.08154e-16	LOC107420327	NC_029684.1	4313238	4316614	+	1242	protein_coding	stromal cell-derived factor 2-like protein	-
107435939	287.001	127.676	132.168	0	0	0	182.282	0	10.0787	5.36244e-16	9.87743e-15	LOC107435939	NW_015453580.1	64730	70398	-	1951	protein_coding	UPF0481 protein At3g47200-like%2C transcript variant X2	-
107418546	1263.61	284.109	1140.21	0.846965	0	1.90021	895.977	0.915724	9.9348	5.03157e-27	1.94409e-25	LOC107418546	NC_029683.1	11656521	11657415	-	616	protein_coding	Bowman-Birk type proteinase inhibitor PVI-3(2)-like	-
112490212	165.304	255.353	59.7902	0	0	0	160.149	0	9.88979	9.03237e-15	1.5158e-13	LOC112490212	NW_015454630.1	4521	7916	-	3396	rRNA	28S ribosomal RNA	-
107403688	142.993	163.334	87.0629	0	0	0	131.13	0	9.60167	9.62771e-15	1.61239e-13	LOC107403688	NW_015453634.1	68490	71237	+	1462	protein_coding	jasmonate O-methyltransferase-like	-
107433397	133.866	112.723	136.364	0	0	0	127.651	0	9.56416	6.43166e-15	1.09054e-13	LOC107433397	NW_015453397.1	500216	504154	+	2186	protein_coding	probable disease resistance protein At4g27220	NB-ARC
107408171	874.186	791.364	875.873	2.54089	0.958554	0	847.141	1.16648	9.44055	4.16744e-37	2.53089e-35	LOC107408171	NW_015455245.1	2204	4760	+	1549	protein_coding	60S ribosomal protein L4	-
107422852	191.672	64.4133	46.1538	0	0	0	100.746	0	9.22345	1.86458e-12	2.54012e-11	LOC107422852	NC_029685.1	18348700	18349972	+	1273	protein_coding	proline-rich extensin-like protein EPR1	-
112492390	99.3854	88.5683	94.4055	0	0	0	94.1197	0	9.1243	1.89674e-13	2.8428e-12	LOC112492390	NC_029685.1	10660591	10663482	-	2148	lncRNA	uncharacterized LOC112492390	-
112489504	129.809	97.7702	39.8601	0	0	0	89.1466	0	9.0458	2.24578e-12	3.037e-11	LOC112489504	NW_015453580.1	110875	114121	+	675	protein_coding	uncharacterized LOC112489504	-
107431207	44.622	121.925	93.3566	0	0	0	86.6346	0	9.00267	2.00544e-12	2.72294e-11	LOC107431207	NC_029689.1	16326470	16328802	+	868	pseudogene	PF07297:Dolichol phosphate-mannose biosynthesis regulatory protein (DPM2)	-
107414582	121.696	711.997	90.2097	0.846965	0	0.950104	307.968	0.599023	8.98868	2.97258e-09	2.78474e-08	LOC107414582	NC_029681.1	23350526	23352071	-	1267	protein_coding	uncharacterized LOC107414582%2C transcript variant X1	Acetyltransf_1
107414618	55.7775	108.122	90.2097	0	0	0	84.7032	0	8.97042	1.23149e-12	1.71576e-11	LOC107414618	NC_029681.1	24005210	24011414	-	1866	protein_coding	receptor-like protein EIX2	LRRNT_2
novel.122	285.986	97.7702	92.3076	0	0	0.950104	158.688	0.316701	8.91699	2.25498e-12	3.0449e-11	-	NC_029680.1	1576109	1576912	-	804	-	-	-
107419967	48.6785	93.1693	98.6013	0	0	0	80.1497	0	8.89109	2.63369e-12	3.51373e-11	LOC107419967	NC_029679.1	12092199	12095169	-	1986	protein_coding	WAT1-related protein At4g30420-like%2C transcript variant X5	DUF6
112488766	311.34	710.847	554.895	3.38786	0	0	525.694	1.12929	8.78201	2.81903e-19	6.67614e-18	LOC112488766	NC_029681.1	19534569	19535995	-	1427	protein_coding	receptor-like protein EIX1	-
107435693	1068.9	1984.16	1872.38	6.77572	3.83422	1.90021	1641.81	4.17005	8.59118	1.80907e-80	4.10978e-78	LOC107435693	NC_029679.1	37565247	37624165	+	2910	protein_coding	ankyrin repeat-containing protein ITN1-like%2C transcript variant X3	-
107435345	1466.44	2370.64	1343.71	2.54089	5.75132	5.70062	1726.93	4.66428	8.55459	5.31248e-86	1.34373e-83	LOC107435345	NW_015453528.1	132701	139521	-	2484	protein_coding	NADP-dependent malic enzyme-like	Malic_M
112490625	37.523	102.371	49.3007	0	0	0	63.065	0	8.54385	6.42472e-11	7.3797e-10	LOC112490625	NC_029680.1	10240224	10247015	+	1095	protein_coding	uncharacterized LOC112490625	-
107416635	734.235	297.912	5.24475	0	1.91711	0.950104	345.797	0.955737	8.51819	5.87847e-06	3.3604e-05	LOC107416635	NC_029682.1	16476829	16477534	-	706	protein_coding	putative cell wall protein	-
107421461	138.937	299.062	225.524	1.69393	0	0	221.174	0.564643	8.50595	3.3481e-15	5.80125e-14	LOC107421461	NC_029684.1	20879956	20885859	+	1981	lncRNA	uncharacterized LOC107421461%2C transcript variant X2	-
107405416	249.478	39.1081	50.3496	0	0	0.950104	112.978	0.316701	8.42612	2.51294e-07	1.80172e-06	LOC107405416	NW_015453926.1	10064	16300	+	2102	protein_coding	betaine aldehyde dehydrogenase 1%2C chloroplastic-like	Aldedh
novel.224	81.1309	13.8029	76.5734	0	0	0	57.169	0	8.40681	8.21279e-10	8.27859e-09	-	NC_029682.1	8763468	8764500	-	691	-	-	-
novel.507	48.6785	67.864	47.2028	0	0	0	54.5818	0	8.33664	9.17986e-11	1.0341e-09	-	NC_029689.1	2561576	2566051	+	4476	-	-	-
107434283	115.612	73.6152	120.629	0	0	0.950104	103.285	0.316701	8.29749	2.63005e-11	3.13092e-10	LOC107434283	NW_015453442.1	66666	77999	-	1648	protein_coding	autophagy-related protein 18b%2C transcript variant X1	-
107415519	337.707	320.916	173.077	1.69393	0	0.950104	277.234	0.881344	8.24564	2.65308e-20	6.73148e-19	LOC107415519	NC_029682.1	4319501	4324696	+	1859	protein_coding	aquaporin NIP2-1-like%2C transcript variant X1	-
107433765	96.343	111.573	90.2097	0	0	0.950104	99.3753	0.316701	8.23995	2.79255e-11	3.31152e-10	LOC107433765	NW_015453410.1	87018	89933	-	1850	protein_coding	haloacid dehalogenase-like hydrolase domain-containing protein 3%2C transcript variant X2	-
107434771	56.7916	33.3569	59.7902	0	0	0	49.9796	0	8.21236	2.96702e-10	3.13776e-09	LOC107434771	NW_015453477.1	167391	173107	+	3029	protein_coding	UPF0481 protein At3g47200-like%2C transcript variant X2	-
107428031	41.5796	78.2162	28.3217	0	0	0	49.3725	0	8.19094	7.06181e-10	7.17142e-09	LOC107428031	NC_029687.1	25245074	25246061	+	988	protein_coding	glutaredoxin-C1	-
107417182	29.41	44.8593	73.4265	0	0	0	49.2319	0	8.18886	5.72804e-10	5.87286e-09	LOC107417182	NC_029682.1	24624881	24628375	-	1096	protein_coding	glucosidase 2 subunit beta-like	-
107403518	928.949	746.505	692.307	3.38786	3.83422	0.950104	789.254	2.72406	8.16774	9.4728e-56	1.22324e-53	LOC107403518	NW_015453620.1	99391	101826	-	1570	protein_coding	cysteine proteinase COT44-like	Peptidase_C1
107410326	3189.46	901.787	841.258	6.77572	0	10.4511	1644.17	5.74229	8.1596	3.61882e-11	4.24416e-10	LOC107410326	NC_029680.1	1570602	1571690	+	955	protein_coding	23 kDa jasmonate-induced protein-like%2C transcript variant X1	-
107425481	54.7634	48.31	34.6154	0	0	0	45.8962	0	8.08789	5.94763e-10	6.08529e-09	LOC107425481	NC_029686.1	16687328	16689492	-	2050	protein_coding	cytochrome P450 78A7-like	p450
107412262	47.6644	40.2583	47.2028	0	0	0	45.0418	0	8.06131	5.80963e-10	5.95154e-09	LOC107412262	NC_029680.1	23812724	23815029	-	876	protein_coding	uncharacterized LOC107412262	-
112492258	20.2827	60.9626	39.8601	0	0	0	40.3685	0	7.90023	5.419e-09	4.94441e-08	LOC112492258	NC_029685.1	25130286	25132431	-	1989	protein_coding	receptor-like protein Cf-9 homolog	-
novel.309	31.4382	54.0612	31.4685	0	0	0	38.9893	0	7.85061	3.88352e-09	3.5942e-08	-	NC_029684.1	22715061	22715668	+	374	-	-	-
107426783	5742.04	3931.51	6283.21	22.868	26.8395	22.8025	5318.92	24.17	7.78401	5.46619e-224	1.49015e-220	LOC107426783	NC_029687.1	6791203	6793748	+	1883	protein_coding	cytochrome P450 82G1-like	p450
107432912	5614.26	6183.68	5530.06	35.5725	21.0882	21.8524	5776	26.171	7.77084	0	0	LOC107432912	NC_029690.1	12641851	12646308	+	1532	protein_coding	protein REVEILLE 8%2C transcript variant X2	Myb_DNA-binding
107435799	29.41	24.155	51.3986	0	0	0	34.9878	0	7.69734	1.37909e-08	1.19435e-07	LOC107435799	NW_015453566.1	46120	47516	+	606	lncRNA	uncharacterized LOC107435799	-
112492834	24.3393	33.3569	47.2028	0	0	0	34.9663	0	7.69517	1.16473e-08	1.01769e-07	LOC112492834	NC_029687.1	542254	545043	+	2687	pseudogene	-	-
107416946	434.05	256.503	275.874	0	0	4.75052	322.142	1.58351	7.6918	6.86219e-11	7.8638e-10	LOC107416946	NC_029682.1	20115734	20118248	+	1587	protein_coding	myelin transcription factor 1-like protein	-
novel.423	45.6361	29.9062	28.3217	0	0	0	34.6213	0	7.6822	1.10961e-08	9.72294e-08	-	NC_029686.1	19130649	19133509	-	1183	-	-	-
112491832	54.7634	87.4181	58.7412	0	0.958554	0	66.9742	0.319518	7.6697	1.56958e-09	1.53119e-08	LOC112491832	NC_029683.1	1681489	1682012	-	414	protein_coding	carotenoid 9%2C10(9'%2C10')-cleavage dioxygenase 1-like	-
107432741	169.361	247.301	141.608	0.846965	0.958554	0.950104	186.09	0.918541	7.66553	1.17997e-17	2.48077e-16	LOC107432741	NC_029690.1	10327970	10329930	+	822	pseudogene	-	-
107433590	37.523	27.6057	31.4685	0	0	0	32.1991	0	7.5774	1.89998e-08	1.60579e-07	LOC107433590	NW_015453408.1	93946	103396	+	2217	pseudogene	-	-
107426648	197.757	340.47	153.147	2.54089	0.958554	0	230.458	1.16648	7.56635	6.2495e-21	1.65585e-19	LOC107426648	NC_029687.1	6031709	6033929	+	1465	protein_coding	uncharacterized LOC107426648%2C transcript variant X1	-
107424764	79.1026	52.911	54.5454	0.846965	0	0	62.1863	0.282322	7.56532	2.88789e-09	2.71265e-08	LOC107424764	NC_029686.1	8606204	8608574	+	1595	protein_coding	patatin-like protein 2	-
107408720	32.4524	42.5588	19.9301	0	0	0	31.6471	0	7.55012	3.41156e-08	2.78823e-07	LOC107408720	NW_015455815.1	142	4205	+	1640	protein_coding	metal tolerance protein 11-like	-
107415705	18.2545	8.05167	67.1328	0	0	0	31.1463	0	7.53005	3.91021e-07	2.72162e-06	LOC107415705	NC_029682.1	5154038	5159868	-	2174	protein_coding	betaine aldehyde dehydrogenase 1%2C chloroplastic-like%2C transcript variant X2	Aldedh
107433836	153.135	159.883	4.1958	0.846965	0	0.950104	105.738	0.599023	7.44251	1.01509e-08	8.92338e-08	LOC107433836	NW_015453413.1	19081	25502	+	1219	protein_coding	gamma-soluble NSF attachment protein-like	-
107415164	23.3251	35.6574	28.3217	0	0	0	29.1014	0	7.4292	5.55997e-08	4.42041e-07	LOC107415164	NC_029682.1	1350690	1353286	-	1712	pseudogene	-	-
112489317	19.2686	47.1598	19.9301	0	0	0	28.7861	0	7.41191	1.25963e-07	9.46555e-07	LOC112489317	NW_015453481.1	191318	192607	+	900	lncRNA	uncharacterized LOC112489317	-
107430359	556.761	685.542	556.992	0.846965	4.79277	5.70062	599.765	3.78012	7.35003	7.49548e-57	1.01045e-54	LOC107430359	NC_029679.1	31668701	31669545	+	721	protein_coding	dynein light chain LC6%2C flagellar outer arm	-
107404539	26.3675	43.709	12.5874	0	0	0	27.5547	0	7.34952	2.32239e-07	1.67391e-06	LOC107404539	NW_015453759.1	70011	71467	+	1457	protein_coding	F-box/LRR-repeat MAX2 homolog A-like	-
107433591	24.3393	26.4555	29.3706	0	0	0	26.7218	0	7.30737	1.11697e-07	8.47134e-07	LOC107433591	NW_015453408.1	103428	105870	+	1229	pseudogene	-	-
107403519	1080.06	1223.85	1437.06	4.23482	16.2954	3.80042	1246.99	8.11022	7.28956	5.27191e-99	1.77187e-96	LOC107403519	NW_015453620.1	92205	94977	+	1228	protein_coding	protein RER1A-like	-
107403626	106.484	39.1081	7.34265	0	0	0.950104	50.9784	0.316701	7.27871	3.95551e-07	2.75158e-06	LOC107403626	NW_015453629.1	31209	33381	+	922	protein_coding	protein RADIALIS-like 1	-
107421908	25.3534	36.8076	14.6853	0	0	0	25.6154	0	7.24465	2.95003e-07	2.09612e-06	LOC107421908	NC_029685.1	3165497	3168334	+	2147	pseudogene	-	-
107406273	21.2969	14.9531	39.8601	0	0	0	25.37	0	7.23399	3.62677e-07	2.54164e-06	LOC107406273	NW_015454155.1	32713	33645	-	657	protein_coding	inactive TPR repeat-containing thioredoxin TTL3-like	-
novel.95	23.3251	41.4086	9.44055	0	0	0	24.7248	0	7.19294	8.10572e-07	5.35327e-06	-	NC_029680.1	6624383	6625782	+	743	-	-	-
112489490	23.3251	19.554	30.4196	0	0	0	24.4329	0	7.17912	2.94706e-07	2.09461e-06	LOC112489490	NW_015453573.1	104508	107217	-	543	protein_coding	toll/interleukin-1 receptor-like protein	TIR
107420104	177.474	148.381	198.252	2.54089	0	0.950104	174.702	1.16367	7.16702	7.03845e-20	1.74433e-18	LOC107420104	NC_029684.1	2684935	2689437	+	2312	protein_coding	conserved oligomeric Golgi complex subunit 8-like	-
107422092	35.4948	9.2019	27.2727	0	0	0	23.9898	0	7.15475	8.80851e-07	5.76927e-06	LOC107422092	NC_029685.1	6772959	6774277	-	674	protein_coding	G-box-binding factor 1-like	bZIP_1
107431510	83.1592	94.3195	212.937	0	0.958554	1.90021	130.139	0.952921	7.14385	4.0806e-14	6.4885e-13	LOC107431510	NC_029689.1	20580940	20582031	-	1003	protein_coding	23 kDa jasmonate-induced protein-like	-
112489380	19.2686	29.9062	22.028	0	0	0	23.7342	0	7.13494	3.90529e-07	2.71974e-06	LOC112489380	NW_015453509.1	34368	37942	-	3260	lncRNA	uncharacterized LOC112489380	-
107416166	65.9189	3.45071	67.1328	0.846965	0	0	45.5008	0.282322	7.1156	1.20851e-06	7.74575e-06	LOC107416166	NC_029682.1	11214952	11217769	-	1144	protein_coding	uncharacterized LOC107416166	-
107427574	21.2969	12.6526	35.6643	0	0	0	23.2046	0	7.10558	8.126e-07	5.36377e-06	LOC107427574	NC_029687.1	20292500	20295313	-	1343	protein_coding	probable amidase At4g34880	Amidase
112489248	31.4382	20.7043	16.7832	0	0	0	22.9752	0	7.09053	6.04848e-07	4.08139e-06	LOC112489248	NW_015453454.1	241180	242947	+	1254	protein_coding	putative disease resistance protein RGA1%2C transcript variant X1	-
107420640	23.3251	36.8076	8.3916	0	0	0	22.8415	0	7.07892	1.55501e-06	9.77007e-06	LOC107420640	NC_029684.1	6859120	6860355	+	645	protein_coding	9-cis-epoxycarotenoid dioxygenase NCED2%2C chloroplastic-like	RPE65
107431277	1196.68	1068.57	920.978	3.38786	9.58554	11.4012	1062.08	8.12488	7.05836	1.55357e-97	5.08225e-95	LOC107431277	NC_029689.1	17140897	17142965	+	513	protein_coding	uncharacterized LOC107431277	-
107423901	1589.15	1902.49	988.111	10.1636	21.0882	2.85031	1493.25	11.3674	7.03936	4.50491e-24	1.46201e-22	LOC107423901	NC_029686.1	2216398	2217393	+	996	protein_coding	germin-like protein	-
107414620	15.212	33.3569	17.8322	0	0	0	22.1337	0	7.03309	1.03172e-06	6.68778e-06	LOC107414620	NC_029681.1	24042910	24045696	-	2787	protein_coding	receptor-like protein EIX2	LRRNT_2
107423646	103.442	47.1598	89.1608	0	1.91711	0	79.9208	0.639036	7.02766	4.45081e-10	4.62323e-09	LOC107423646	NC_029686.1	394462	395694	-	1092	protein_coding	LOB domain-containing protein 25-like	-
112489299	1.01414	39.1081	25.1748	0	0	0	21.7657	0	7.0089	1.96159e-05	0.000102247	LOC112489299	NW_015453477.1	175030	175520	+	344	lncRNA	uncharacterized LOC112489299	-
107430328	17.2403	25.3052	19.9301	0	0	0	20.8252	0	6.94651	1.23552e-06	7.89416e-06	LOC107430328	NC_029689.1	7661152	7662466	+	1212	pseudogene	-	-
107414336	3015.03	4284.64	1678.32	16.9393	12.4612	43.7048	2992.66	24.3684	6.94183	3.52928e-25	1.22463e-23	LOC107414336	NC_029681.1	21468488	21469344	-	857	protein_coding	21 kDa protein-like	-
107424745	29.41	8.05167	24.1259	0	0	0	20.5292	0	6.93002	3.08736e-06	1.84978e-05	LOC107424745	NC_029686.1	8563957	8567605	-	1578	pseudogene	-	-
novel.20	18.2545	13.8029	29.3706	0	0	0	20.476	0	6.92463	1.86132e-06	1.15388e-05	-	NC_029679.1	19241147	19242228	+	1082	-	PF03732:Retrotransposon gag protein	Retrotrans_gag
107406338	445.206	504.955	472.028	1.69393	5.75132	4.75052	474.063	4.06526	6.8963	2.03208e-53	2.50538e-51	LOC107406338	NW_015454180.1	16072	30091	+	1014	protein_coding	serine hydroxymethyltransferase 4-like	SHMT
107409581	18.2545	23.0048	18.8811	0	0	0	20.0468	0	6.89199	1.63965e-06	1.02598e-05	LOC107409581	NW_015457137.1	25	482	-	458	protein_coding	ethylene-responsive transcription factor ERF037-like	AP2
107430346	12.1696	29.9062	16.7832	0	0	0	19.6197	0	6.85898	3.11821e-06	1.86644e-05	LOC107430346	NC_029689.1	7761542	7763978	+	2437	pseudogene	-	-
112489456	13.1838	16.1033	29.3706	0	0	0	19.5526	0	6.85708	2.99131e-06	1.79661e-05	LOC112489456	NW_015453548.1	46409	48952	+	1277	pseudogene	-	-
107435988	32.4524	32.2067	49.3007	0	0	0.950104	37.9866	0.316701	6.85361	2.26886e-07	1.63821e-06	LOC107435988	NW_015453586.1	12892	16143	-	1570	protein_coding	alcohol dehydrogenase 1	ADH_zinc_N
112491634	15.212	12.6526	30.4196	0	0	0	19.4281	0	6.84874	3.45085e-06	2.04706e-05	LOC112491634	NC_029683.1	23002926	23005120	+	1403	lncRNA	uncharacterized LOC112491634%2C transcript variant X1	-
107433410	153.135	62.1129	100.699	0	0	2.85031	105.316	0.950104	6.83999	6.41028e-13	9.19744e-12	LOC107433410	NW_015453397.1	995598	1001592	+	2716	protein_coding	cytochrome P450 87A3-like	-
107412255	24.3393	11.5024	22.028	0	0	0	19.2899	0	6.83944	3.10086e-06	1.8565e-05	LOC107412255	NC_029680.1	23807510	23811727	+	4147	protein_coding	putative disease resistance protein RGA1%2C transcript variant X1	NB-ARC
107429528	3667.12	4283.49	2946.5	26.2559	37.3836	33.2536	3632.37	32.2977	6.81969	2.99447e-212	5.65149e-209	LOC107429528	NC_029688.1	19099135	19100512	+	1378	protein_coding	B-box zinc finger protein 32	-
107431149	7.09895	36.8076	12.5874	0	0	0	18.8313	0	6.79851	1.04679e-05	5.72513e-05	LOC107431149	NC_029689.1	16237361	16244331	+	5242	protein_coding	putative disease resistance protein RGA1%2C transcript variant X1	NB-ARC
107415503	7.09895	42.5588	6.2937	0	0	0	18.6505	0	6.7842	2.26314e-05	0.000116425	LOC107415503	NC_029682.1	3877127	3878617	+	966	protein_coding	crooked neck-like protein 1	-
107415108	34.4806	27.6057	46.1538	0	0.958554	0	36.0801	0.319518	6.77987	3.52226e-07	2.47264e-06	LOC107415108	NC_029682.1	537631	539720	-	1830	protein_coding	E3 ubiquitin-protein ligase SINAT2-like	-
112493060	18.2545	32.2067	5.24475	0	0	0	18.5686	0	6.77974	1.16253e-05	6.30338e-05	LOC112493060	NC_029688.1	14027979	14029050	-	986	protein_coding	uncharacterized LOC112493060	-
107423206	17.2403	19.554	70.2797	0.846965	0	0	35.6913	0.282322	6.76408	1.49305e-06	9.40489e-06	LOC107423206	NC_029685.1	22498356	22501557	+	2411	protein_coding	probable serine/threonine-protein kinase WNK9	Pkinase
107405244	1085.13	522.208	1118.18	2.54089	4.79277	18.052	908.505	8.46188	6.75404	4.79765e-17	9.66423e-16	LOC107405244	NW_015453891.1	26048	32073	+	2716	protein_coding	probable pectin methyltransferase QUA2	-
112492761	16.2262	24.155	13.6364	0	0	0	18.0058	0	6.73622	4.92419e-06	2.85075e-05	LOC112492761	NC_029687.1	6688245	6689408	+	717	lncRNA	uncharacterized LOC112492761	-
107428279	12.1696	6.90143	34.6154	0	0	0	17.8955	0	6.73082	1.44312e-05	7.67382e-05	LOC107428279	NC_029688.1	3132077	3132675	-	432	protein_coding	syntaxin-51-like	-
107409591	175.446	162.184	242.307	0.846965	3.83422	0.950104	193.312	1.87709	6.718	6.12254e-24	1.96105e-22	LOC107409591	NW_015457151.1	1003	2193	-	1191	protein_coding	lectin-domain containing receptor kinase VI.4-like	Pkinase
107407259	646.005	2.30048	209.79	3.38786	4.79277	0	286.032	2.72688	6.71169	0.000539634	0.00204805	LOC107407259	NW_015454609.1	11284	13704	-	1106	protein_coding	BI1-like protein	-
107432086	17.2403	19.554	15.7343	0	0	0	17.5095	0	6.69702	5.28886e-06	3.04463e-05	LOC107432086	NC_029690.1	4684485	4686224	+	1559	protein_coding	1-aminocyclopropane-1-carboxylate oxidase homolog 4-like	2OG-FeII_Oxy
107429106	18.2545	25.3052	8.3916	0	0	0	17.3171	0	6.67982	1.00026e-05	5.49268e-05	LOC107429106	NC_029688.1	14216882	14218974	-	1404	protein_coding	caffeic acid 3-O-methyltransferase-like	-
107421381	81.1309	127.676	63.986	2.54089	0	0	90.9311	0.846965	6.64634	3.11512e-12	4.13289e-11	LOC107421381	NC_029684.1	18679075	18682570	+	1744	protein_coding	uncharacterized oxidoreductase At4g09670-like%2C transcript variant X2	GFO_IDH_MocA
107433530	19.2686	28.756	2.0979	0	0	0	16.7075	0	6.62792	5.10658e-05	0.000244994	LOC107433530	NW_015453405.1	12835	19757	+	4362	pseudogene	-	-
107424275	28.3958	17.2536	4.1958	0	0	0	16.6151	0	6.62266	2.86531e-05	0.000144711	LOC107424275	NC_029686.1	5287397	5291112	+	1936	protein_coding	3-hydroxy-3-methylglutaryl-coenzyme A reductase 1-like	-
107421327	17.2403	3.45071	28.3217	0	0	0	16.3376	0	6.60036	3.76221e-05	0.000185547	LOC107421327	NC_029684.1	17213874	17216682	+	915	protein_coding	E3 ubiquitin-protein ligase UPL1-like	HECT
107427622	16.2262	16.1033	15.7343	0	0	0	16.0213	0	6.56944	1.08927e-05	5.94553e-05	LOC107427622	NC_029687.1	20714934	20716656	-	1641	protein_coding	BOI-related E3 ubiquitin-protein ligase 1-like	-
107413196	8690.13	7714.65	8108.38	66.9102	94.8969	97.8607	8171.06	86.5559	6.56656	0	0	LOC107413196	NC_029681.1	5324063	5330568	-	2362	protein_coding	ultraviolet-B receptor UVR8-like%2C transcript variant X3	-
107416605	14.1979	13.8029	19.9301	0	0	0	15.9769	0	6.56589	1.21265e-05	6.54041e-05	LOC107416605	NC_029682.1	16339079	16341210	-	1488	protein_coding	wall-associated receptor kinase-like 1	Pkinase
novel.21	6.08482	13.8029	27.2727	0	0	0	15.7201	0	6.54172	3.04401e-05	0.000152855	-	NC_029679.1	19242444	19244345	+	1043	-	PF17919:RNase H-like domain found in reverse transcriptase	-
107405853	1103.38	1903.64	1375.17	9.31661	21.0882	18.052	1460.73	16.1523	6.51382	9.52013e-105	3.53904e-102	LOC107405853	NW_015454028.1	33225	35951	+	1045	protein_coding	50S ribosomal protein L9%2C chloroplastic-like	-
107435628	931.991	460.095	915.733	10.1636	1.91711	13.3015	769.273	8.46071	6.50258	3.63401e-22	1.04648e-20	LOC107435628	NW_015453550.1	83482	84725	-	1101	protein_coding	23 kDa jasmonate-induced protein-like	-
112491302	19.2686	13.8029	12.5874	0	0	0	15.2196	0	6.49624	1.82542e-05	9.55504e-05	LOC112491302	NC_029682.1	16141750	16145672	-	2046	lncRNA	uncharacterized LOC112491302	-
112493305	84.1733	28.756	132.168	1.69393	0	0.950104	81.699	0.881344	6.49138	1.54801e-10	1.69404e-09	LOC112493305	NC_029689.1	20662241	20663315	-	936	lncRNA	uncharacterized LOC112493305	-
novel.725	22.311	19.554	3.14685	0	0	0	15.004	0	6.47433	6.46545e-05	0.000303947	-	NW_015454231.1	13089	13721	+	633	-	-	-
107422874	15.212	26.4555	3.14685	0	0	0	14.9381	0	6.46583	7.24882e-05	0.000337412	LOC107422874	NC_029685.1	18046848	18048054	-	517	protein_coding	dCTP pyrophosphatase 1-like	-
107423090	11.1555	21.8545	11.5385	0	0	0	14.8495	0	6.45739	2.65952e-05	0.000135136	LOC107423090	NC_029685.1	22022964	22024642	+	1422	protein_coding	calcium-transporting ATPase 12%2C plasma membrane-type-like	Cation_ATPase_C
107408873	3.04241	2.30048	77.6223	0	0	0.950104	27.6551	0.316701	6.39622	0.000136968	0.000596364	LOC107408873	NW_015455998.1	34	3323	+	1750	protein_coding	lipase-like	-
112488981	10.1414	24.155	8.3916	0	0	0	14.2293	0	6.39501	4.88424e-05	0.000235293	LOC112488981	NC_029690.1	10038942	10044626	-	1820	protein_coding	TMV resistance protein N-like	TIR
107407666	28.3958	11.5024	2.0979	0	0	0	13.9987	0	6.37642	0.000163246	0.000699605	LOC107407666	NW_015454879.1	2811	3861	+	1051	protein_coding	uncharacterized LOC107407666	-
107413683	12.1696	17.2536	12.5874	0	0	0	14.0035	0	6.37395	3.46063e-05	0.000171876	LOC107413683	NC_029681.1	11362090	11363504	-	664	protein_coding	synaptotagmin-3-like	-
107432080	25.3534	9.2019	7.34265	0	0	0	13.966	0	6.37383	6.58158e-05	0.000308992	LOC107432080	NC_029690.1	4643355	4645880	-	1902	protein_coding	uncharacterized LOC107432080	-
107405373	60.8482	48.31	43.007	0	1.91711	0	50.7217	0.639036	6.36936	2.78424e-08	2.3047e-07	LOC107405373	NW_015453919.1	13396	16177	+	1494	protein_coding	uncharacterized LOC107405373	-
107403987	19.2686	16.1033	6.2937	0	0	0	13.8885	0	6.36324	5.56688e-05	0.000264836	LOC107403987	NW_015453676.1	32665	34673	+	1285	protein_coding	uncharacterized LOC107403987	-
107407103	10.1414	11.5024	19.9301	0	0	0	13.8579	0	6.36051	4.36873e-05	0.000212737	LOC107407103	NW_015454515.1	2454	3371	+	918	pseudogene	-	-
112493364	6.08482	21.8545	13.6364	0	0	0	13.8586	0	6.35706	6.25111e-05	0.000294734	LOC112493364	NC_029689.1	13862373	13865956	+	3584	protein_coding	receptor-like protein 7	LRRNT_2
107417385	5.07068	6.90143	29.3706	0	0	0	13.7809	0	6.35309	0.000124011	0.00054576	LOC107417385	NC_029682.1	30011320	30013222	-	803	pseudogene	-	-
107434183	20.2827	10.3521	10.4895	0	0	0	13.7081	0	6.3463	4.8984e-05	0.000235929	LOC107434183	NW_015453435.1	175786	179818	-	1344	protein_coding	flavin-containing monooxygenase FMO GS-OX-like 4	FMO-like
107423826	32993.9	32266.5	33732.1	508.179	363.292	350.588	32997.5	407.353	6.33816	0	0	LOC107423826	NC_029686.1	1697174	1702474	+	2670	protein_coding	protein LHY%2C transcript variant X1	Myb_DNA-binding
107433138	8.11309	24.155	8.3916	0	0	0	13.5532	0	6.32434	7.71034e-05	0.000357133	LOC107433138	NC_029679.1	35001304	35001687	+	384	protein_coding	early nodulin-75-like	-
107435897	206.884	360.025	413.286	0	5.75132	6.65073	326.732	4.13402	6.32427	1.78918e-13	2.69108e-12	LOC107435897	NW_015453573.1	97744	103672	-	5016	protein_coding	disease resistance-like protein DSC1	NB-ARC
107416561	16.2262	9.2019	14.6853	0	0	0	13.3711	0	6.31033	5.28137e-05	0.000252698	LOC107416561	NC_029682.1	15675821	15676976	-	1156	protein_coding	probable carboxylesterase 17	Abhydrolase_3
107433012	472.588	556.715	145.804	10.1636	2.87566	1.90021	391.702	4.97982	6.28091	8.29375e-13	1.18032e-11	LOC107433012	NC_029690.1	14268553	14283178	+	4257	protein_coding	disease resistance protein At4g27190-like	NB-ARC
112490588	250.492	310.564	178.322	0	9.58554	0	246.459	3.19518	6.27697	0.000354825	0.00140913	LOC112490588	NC_029680.1	26757755	26758532	+	778	pseudogene	-	-
107424899	279.902	432.49	273.776	5.92875	2.87566	3.80042	328.722	4.20161	6.26936	4.44743e-40	3.19994e-38	LOC107424899	NC_029686.1	9990465	9992246	+	1782	protein_coding	soyasapogenol B glucuronide galactosyltransferase-like	UDPGT
107408712	11.1555	23.0048	4.1958	0	0	0	12.7854	0	6.24072	0.000151169	0.000652176	LOC107408712	NW_015455807.1	144	4414	-	2335	protein_coding	ABC transporter G family member 22-like%2C transcript variant X2	ABC2_membrane
107435653	15.212	10.3521	12.5874	0	0	0	12.7172	0	6.23741	7.16932e-05	0.000334116	LOC107435653	NW_015453553.1	158231	160131	-	1901	protein_coding	AAA-ATPase ASD%2C mitochondrial-like	AAA
112489458	16.2262	9.2019	12.5874	0	0	0	12.6718	0	6.23277	7.81836e-05	0.000361794	LOC112489458	NW_015453548.1	49496	52613	+	2374	protein_coding	uncharacterized LOC112489458%2C transcript variant X1	-
107417892	235.28	106.972	0	1.69393	2.87566	0	114.084	1.5232	6.22654	0.00862812	0.0236052	LOC107417892	NC_029683.1	5693385	5695636	-	1413	protein_coding	GDSL esterase/lipase At5g33370-like	Lipase_GDSL
107420017	6.08482	13.8029	17.8322	0	0	0	12.5733	0	6.21863	0.00010927	0.000487353	LOC107420017	NC_029684.1	2045197	2047660	+	1861	protein_coding	glutamate receptor 2.9-like	Lig_chan
107405521	13.1838	14.9531	9.44055	0	0	0	12.5258	0	6.21354	8.25654e-05	0.000380278	LOC107405521	NW_015453953.1	39082	41171	+	380	lncRNA	uncharacterized LOC107405521	-
107413451	7.09895	23.0048	7.34265	0	0	0	12.4821	0	6.20532	0.000147996	0.000639613	LOC107413451	NC_029681.1	8118409	8120790	+	682	protein_coding	16 kDa phloem protein 2	C2
107403616	25.3534	21.8545	25.1748	0	0.958554	0	24.1276	0.319518	6.1989	7.43885e-06	4.18558e-05	LOC107403616	NW_015453628.1	129431	131326	-	946	protein_coding	putative BPI/LBP family protein At1g04970	-
novel.127	14.1979	6.90143	15.7343	0	0	0	12.2779	0	6.18768	0.000112662	0.000500575	-	NC_029680.1	5630394	5630981	-	588	-	PF03168:Late embryogenesis abundant protein	-
107408425	11.1555	17.2536	8.3916	0	0	0	12.2669	0	6.18225	0.000107469	0.000480721	LOC107408425	NW_015455476.1	240	2706	+	1076	protein_coding	reticulon-like protein B10%2C transcript variant X3	-
107419061	398.556	291.01	298.951	5.92875	3.83422	3.80042	329.506	4.52113	6.17324	2.4149e-43	1.949e-41	LOC107419061	NC_029683.1	20378790	20380377	+	1375	protein_coding	trans-resveratrol di-O-methyltransferase-like	-
107423369	14.1979	13.8029	8.3916	0	0	0	12.1308	0	6.16777	0.000108323	0.000484098	LOC107423369	NC_029685.1	24545754	24547789	+	1376	protein_coding	probable glutathione S-transferase	GST_N
107427713	102.428	155.282	70.2797	0.846965	3.83422	0	109.33	1.56039	6.15531	3.22044e-15	5.58795e-14	LOC107427713	NC_029687.1	22419394	22420272	+	879	protein_coding	putidaredoxin-like	-
107434167	22.311	10.3521	3.14685	0	0	0	11.9367	0	6.14644	0.000279066	0.00113679	LOC107434167	NW_015453433.1	139699	141395	-	844	protein_coding	23 kDa jasmonate-induced protein-like%2C transcript variant X1	-
112492006	3.04241	13.8029	18.8811	0	0	0	11.9088	0	6.1399	0.000258997	0.00106191	LOC112492006	NC_029684.1	5188059	5188466	+	408	protein_coding	uncharacterized LOC112492006	-
107435144	51.721	165.634	38.8112	1.69393	0.958554	0.950104	85.3888	1.20086	6.13146	3.84106e-11	4.4962e-10	LOC107435144	NW_015453509.1	190194	194773	-	1433	protein_coding	COP9 signalosome complex subunit 7-like%2C transcript variant X1	-
112490111	119.668	307.114	154.196	0.846965	5.75132	1.90021	193.659	2.83283	6.12607	2.26e-22	6.5776e-21	LOC112490111	NW_015454334.1	17357	20663	+	3307	rRNA	28S ribosomal RNA	-
107412111	23.3251	3.45071	8.3916	0	0	0	11.7225	0	6.12256	0.000317516	0.00127898	LOC107412111	NC_029679.1	5199404	5200572	+	1091	protein_coding	ribonuclease S-F11-like	Ribonuclease_T2
107433977	15.212	11.5024	8.3916	0	0	0	11.702	0	6.11676	0.000141096	0.000612596	LOC107433977	NC_029679.1	35913319	35915958	-	1717	lncRNA	uncharacterized LOC107433977%2C transcript variant X4	-
107435495	37.523	24.155	6.2937	0	0	0.950104	22.6572	0.316701	6.10821	3.65147e-05	0.000180732	LOC107435495	NW_015453541.1	78657	80592	+	892	protein_coding	uncharacterized LOC107435495	-
107426690	11.1555	19.554	4.1958	0	0	0	11.6351	0	6.10516	0.000246871	0.00101918	LOC107426690	NC_029687.1	7791079	7791755	+	677	protein_coding	auxin-induced protein 15A-like	Auxin_inducible
107406965	80.1168	116.174	117.482	0.846965	1.91711	1.90021	104.591	1.55476	6.09403	3.7708e-16	7.01946e-15	LOC107406965	NC_029679.1	41145886	41158014	+	1430	pseudogene	PF00201:UDP-glucoronosyl and UDP-glucosyl transferase	UDPGT
novel.381	311.34	90.8688	365.035	0	5.75132	5.70062	255.748	3.81732	6.08015	3.34678e-08	2.73802e-07	-	NC_029686.1	1345633	1347988	+	1125	-	-	-
112491318	157.191	24.155	129.021	0	2.87566	1.90021	103.456	1.59196	6.06535	6.43231e-12	8.19828e-11	LOC112491318	NC_029682.1	8762398	8762977	-	488	lncRNA	uncharacterized LOC112491318	-
107426180	434.05	207.043	398.601	1.69393	3.83422	10.4511	346.565	5.32643	6.05014	7.90741e-36	4.52234e-34	LOC107426180	NC_029687.1	3861787	3865914	-	2558	protein_coding	boron transporter 1-like	-
novel.57	47.6644	71.3148	60.8391	2.54089	0	0	59.9394	0.846965	6.04786	5.97294e-10	6.10609e-09	-	NC_029679.1	9142462	9144018	-	1557	-	-	-
107406211	11.1555	12.6526	9.44055	0	0	0	11.0829	0	6.03713	0.000190688	0.000806502	LOC107406211	NW_015454133.1	8264	11449	+	1546	protein_coding	keratin%2C type II cytoskeletal 2 epidermal-like	-
112489031	24.3393	66.7138	30.4196	0	1.91711	0	40.4909	0.639036	6.03706	6.74492e-07	4.51902e-06	LOC112489031	NC_029690.1	2210440	2210635	-	196	snRNA	U2 spliceosomal RNA	-
107428398	186.601	79.3664	91.2587	3.38786	0	1.90021	119.075	1.76269	6.03643	4.10826e-16	7.63029e-15	LOC107428398	NC_029688.1	3645549	3647595	+	1313	protein_coding	mitotic spindle checkpoint protein MAD2	HORMA
107424936	13.1838	9.2019	10.4895	0	0	0	10.9584	0	6.02256	0.000208955	0.000877862	LOC107424936	NC_029679.1	21241864	21243016	-	735	protein_coding	probable disease resistance protein RPP1	-
107412509	35.4948	64.4133	18.8811	0	0.958554	0.950104	39.5964	0.636219	6.0063	7.70713e-07	5.11004e-06	LOC107412509	NC_029679.1	5676296	5677451	+	1156	protein_coding	uncharacterized LOC107412509	-
107407392	66.933	106.972	55.5944	3.38786	0	0	76.4998	1.12929	5.98847	9.84435e-12	1.23735e-10	LOC107407392	NW_015454696.1	7417	10371	+	964	protein_coding	nuclear transcription factor Y subunit B-6-like	-
107426593	1443.12	1614.93	1571.33	24.562	27.7981	20.9023	1543.13	24.4208	5.98165	1.23052e-167	1.37231e-164	LOC107426593	NC_029687.1	8134824	8138733	+	1202	protein_coding	B-box zinc finger protein 19%2C transcript variant X2	zf-B_box
107427247	3.04241	19.554	9.44055	0	0	0	10.679	0	5.98009	0.000520185	0.00198149	LOC107427247	NC_029687.1	16734506	16740140	+	1907	pseudogene	PF00743:Flavin-binding monooxygenase-like	FMO-like
107404949	8121.2	8956.9	7905.94	140.596	110.234	149.166	8328.02	133.332	5.96349	0	0	LOC107404949	NW_015453827.1	32229	33849	+	1239	protein_coding	protein LNK4-like%2C transcript variant X1	-
107412748	5.07068	14.9531	11.5385	0	0	0	10.5207	0	5.96008	0.000365348	0.00144718	LOC107412748	NC_029681.1	450661	453675	+	1186	protein_coding	putative disease resistance protein RGA1%2C transcript variant X1	-
107415186	29.41	8.05167	23.0769	0	0.958554	0	20.1795	0.319518	5.94369	5.15953e-05	0.000247438	LOC107415186	NC_029679.1	7892119	7893823	+	1595	pseudogene	PF00067:Cytochrome P450	p450
107430827	2.02827	9.2019	19.9301	0	0	0	10.3867	0	5.9436	0.000774953	0.00282152	LOC107430827	NC_029689.1	13421314	13426234	-	3761	protein_coding	probable LRR receptor-like serine/threonine-protein kinase At3g47570	Pkinase
107415562	2.02827	20.7043	8.3916	0	0	0	10.3747	0	5.93798	0.000813667	0.00294836	LOC107415562	NC_029682.1	4283005	4286186	+	2407	protein_coding	beta-1%2C3-galactosyltransferase GALT1-like%2C transcript variant X2	Galactosyl_T
112490110	15.212	33.3569	11.5385	0	0	0.950104	20.0358	0.316701	5.92702	4.93608e-05	0.000237511	LOC112490110	NW_015454334.1	15373	17181	+	1809	rRNA	18S ribosomal RNA	-
112489505	14.1979	8.05167	8.3916	0	0	0	10.2137	0	5.92154	0.000365068	0.00144654	LOC112489505	NW_015453580.1	115086	117427	+	428	lncRNA	uncharacterized LOC112489505	-
107406665	3.04241	26.4555	1.04895	0	0	0	10.1823	0	5.91024	0.00194691	0.00641519	LOC107406665	NW_015454308.1	1192	3754	+	1399	protein_coding	coiled-coil domain-containing protein 97-like	-
107406937	58.8199	60.9626	44.0559	0.846965	0.958554	0.950104	54.6128	0.918541	5.89723	1.02036e-09	1.01849e-08	LOC107406937	NW_015454435.1	4524	8915	-	1000	protein_coding	short-chain dehydrogenase TIC 32%2C chloroplastic-like	-
107420749	72.0037	69.0143	76.5734	1.69393	1.91711	0	72.5304	1.20368	5.89589	2.21189e-12	2.99496e-11	LOC107420749	NC_029684.1	8616009	8618293	-	1427	pseudogene	PF03171:2OG-Fe(II) oxygenase superfamily|PF14226:non-haem dioxygenase in morphine synthesis N-terminal	2OG-FeII_Oxy
novel.670	18.2545	31.0564	9.44055	0	0	0.950104	19.5838	0.316701	5.89471	5.86895e-05	0.000278143	-	NW_015453810.1	44534	45433	+	581	-	-	-
107422498	108.513	198.991	130.07	0.846965	2.87566	3.80042	145.858	2.50768	5.89102	5.82163e-21	1.54415e-19	LOC107422498	NC_029685.1	13230163	13236060	-	1494	protein_coding	60S ribosomal protein L6-like%2C transcript variant X6	-
107421984	19.2686	1.15024	9.44055	0	0	0	9.95313	0	5.88671	0.00124602	0.00430591	LOC107421984	NC_029685.1	4421033	4423360	+	1772	protein_coding	probable receptor-like protein kinase At1g33260	Pkinase
112489507	7.09895	20.7043	2.0979	0	0	0	9.96705	0	5.88047	0.00102767	0.00362166	LOC112489507	NW_015453581.1	133341	148325	+	3780	protein_coding	probable disease resistance protein At4g27220	NB-ARC
112493387	4.05655	16.1033	9.44055	0	0	0	9.86681	0	5.86661	0.00063351	0.00235681	LOC112493387	NC_029689.1	15921694	15924217	-	2062	lncRNA	uncharacterized LOC112493387	-
107435073	88.2299	127.676	48.2517	2.54089	1.91711	0	88.0527	1.486	5.85746	4.45239e-13	6.47153e-12	LOC107435073	NW_015453504.1	2670	3378	+	709	protein_coding	uncharacterized LOC107435073	-
107431776	479.687	783.312	630.419	10.1636	8.62699	14.2516	631.139	11.014	5.84225	2.3638e-69	4.26441e-67	LOC107431776	NC_029690.1	2752528	2754734	-	1230	protein_coding	uncharacterized LOC107431776	-
107430302	1270.71	1072.02	1205.24	22.868	13.4198	25.6528	1182.66	20.6469	5.83504	1.14481e-128	6.38361e-126	LOC107430302	NC_029689.1	6283261	6287643	-	2535	protein_coding	acid beta-fructofuranosidase	-
107413947	16.2262	25.3052	13.6364	0	0.958554	0	18.3893	0.319518	5.80451	6.325e-05	0.000297915	LOC107413947	NC_029679.1	6646183	6648342	+	2160	protein_coding	tyrosine decarboxylase 1-like	-
107425680	2.02827	50.6105	2.0979	0	0	0.950104	18.2456	0.316701	5.79061	0.00088309	0.00316809	LOC107425680	NC_029686.1	22011695	22012165	-	471	protein_coding	uncharacterized LOC107425680	-
107434410	22.311	3.45071	2.0979	0	0	0	9.28654	0	5.78636	0.00192902	0.00635965	LOC107434410	NW_015453454.1	238218	241329	+	2967	protein_coding	putative disease resistance protein RGA1	NB-ARC
novel.724	16.2262	0	11.5385	0	0	0	9.25488	0	5.7811	0.00393041	0.0119377	-	NW_015454199.1	11519	13710	-	769	-	-	-
107409721	4.05655	5.75119	90.2097	0.846965	0.958554	0	33.3391	0.60184	5.77938	8.12442e-05	0.000374756	LOC107409721	NW_015457428.1	1	1945	-	1562	protein_coding	cytochrome P450 78A9-like	p450
107435722	6.08482	5.75119	15.7343	0	0	0	9.19009	0	5.7687	0.000889149	0.00318425	LOC107435722	NW_015453560.1	94377	97012	+	2489	protein_coding	receptor-like protein kinase 5	-
107427152	29.41	5.75119	17.8322	0	0.958554	0	17.6644	0.319518	5.75209	0.000151319	0.000652595	LOC107427152	NC_029687.1	14162392	14166796	+	1939	protein_coding	acyl-coenzyme A thioesterase 9%2C mitochondrial-like	-
112490750	0	20.7043	6.2937	0	0	0	8.99933	0	5.73311	0.00538238	0.0156781	LOC112490750	NC_029680.1	18641325	18644103	+	2557	protein_coding	cation/H(+) antiporter 15-like%2C transcript variant X1	Na_H_Exchanger
112492256	13.1838	0	13.6364	0	0	0	8.94004	0	5.73096	0.00449302	0.0134222	LOC112492256	NC_029685.1	24005988	24007169	-	1059	protein_coding	F-box/FBD/LRR-repeat protein At1g16930-like	-
107417084	10.1414	13.8029	2.0979	0	0	0	8.68071	0	5.68324	0.00169046	0.00565444	LOC107417084	NC_029682.1	21664111	21667593	+	2613	protein_coding	transcription factor MYB101	Myb_DNA-binding
107426480	333.651	77.066	27.2727	0	5.75132	2.85031	145.997	2.86721	5.68179	8.64635e-05	0.000395854	LOC107426480	NC_029687.1	5557706	5559783	+	1552	protein_coding	GDSL esterase/lipase At4g28780-like	Lipase_GDSL
107424379	2113.46	2463.81	1925.87	45.7361	51.7619	29.4532	2167.71	42.3171	5.6768	2.43454e-165	2.59701e-162	LOC107424379	NC_029686.1	5942582	5945587	-	1789	protein_coding	B-box zinc finger protein 18-like%2C transcript variant X3	zf-B_box
107422905	13.1838	0	12.5874	0	0	0	8.59039	0	5.6735	0.00531275	0.0154974	LOC107422905	NC_029685.1	18980537	18982487	+	1678	pseudogene	PF00931:NB-ARC domain	NB-ARC
107425705	64.9047	63.2631	55.5944	3.38786	0	0	61.2541	1.12929	5.66925	1.20344e-10	1.33786e-09	LOC107425705	NC_029686.1	22696967	22708005	+	3843	protein_coding	ABC transporter G family member 5%2C transcript variant X2	ABC2_membrane
107418543	294.1	40.2583	288.461	0	0	12.3514	207.606	4.11712	5.6595	0.00700102	0.0196848	LOC107418543	NC_029683.1	11648428	11649298	-	637	protein_coding	Bowman-Birk type proteinase inhibitor PVI-3(2)-like	-
107430352	11.1555	23.0048	15.7343	0.846965	0	0	16.6315	0.282322	5.65918	0.000128234	0.000561925	LOC107430352	NC_029689.1	7734695	7742010	-	4103	protein_coding	TMV resistance protein N-like%2C transcript variant X2	TIR
112490112	7.09895	6.90143	11.5385	0	0	0	8.51294	0	5.65778	0.00112601	0.00392758	LOC112490112	NC_029679.1	35229615	35230619	-	250	lncRNA	uncharacterized LOC112490112	-
107413920	116.626	128.827	120.629	5.08179	0.958554	0.950104	122.027	2.33015	5.65544	1.00146e-19	2.4473e-18	LOC107413920	NC_029681.1	17720561	17724003	+	2605	protein_coding	cation/H(+) antiporter 15-like%2C transcript variant X1	Na_H_Exchanger
107419001	17.2403	23.0048	9.44055	0.846965	0	0	16.5619	0.282322	5.65377	0.000142749	0.000618781	LOC107419001	NC_029683.1	18657482	18658365	-	665	lncRNA	uncharacterized LOC107419001	-
107434773	14.1979	19.554	15.7343	0.846965	0	0	16.4954	0.282322	5.64854	0.000116444	0.000515635	LOC107434773	NW_015453477.1	168460	169117	+	533	lncRNA	uncharacterized LOC107434773	-
107403834	716.994	169.085	130.07	4.23482	6.70988	9.50104	338.716	6.81525	5.63983	1.87933e-10	2.03393e-09	LOC107403834	NW_015453653.1	47243	51337	-	2071	protein_coding	probable L-gulonolactone oxidase 6	FAD_binding_4
107429967	90.2581	60.9626	78.6713	0	3.83422	0.950104	76.6307	1.59477	5.6384	7.67269e-13	1.09575e-11	LOC107429967	NC_029689.1	2057132	2058610	+	1293	lncRNA	uncharacterized LOC107429967%2C transcript variant X2	-
107431056	34.4806	42.5588	13.6364	0.846965	0.958554	0	30.2253	0.60184	5.63236	6.47488e-06	3.6799e-05	LOC107431056	NC_029689.1	15220449	15221376	+	708	protein_coding	non-specific lipid-transfer protein 1-like	-
107424367	18.2545	5.75119	1.04895	0	0	0	8.35153	0	5.63202	0.00324918	0.0101046	LOC107424367	NC_029686.1	6125401	6127144	-	1461	protein_coding	acidic leucine-rich nuclear phosphoprotein 32 family member B	-
107403832	927.935	140.329	132.168	2.54089	7.66843	14.2516	400.144	8.15363	5.6216	3.39521e-07	2.38755e-06	LOC107403832	NW_015453653.1	43091	44848	-	1339	protein_coding	probable truncated L-gulonolactone oxidase 7%2C mitochondrial	ALO
107408852	6.08482	10.3521	8.3916	0	0	0	8.27619	0	5.6149	0.00131403	0.00451409	LOC107408852	NW_015455972.1	7	3778	-	2034	protein_coding	protein TWIN LOV 1-like%2C transcript variant X2	-
107434819	18.2545	59.8124	56.6433	0.846965	0.958554	0.950104	44.9034	0.918541	5.61293	7.29474e-08	5.7017e-07	LOC107434819	NW_015453482.1	194665	199736	+	1851	protein_coding	phospholipase D alpha 1-like	C2
112489656	10.1414	10.3521	4.1958	0	0	0	8.22977	0	5.60759	0.00154221	0.00521401	LOC112489656	NW_015453689.1	30651	30811	-	161	snRNA	U12 minor spliceosomal RNA	-
107431606	12.1696	13.8029	22.028	0.846965	0	0	16.0001	0.282322	5.60601	0.000157472	0.000677109	LOC107431606	NC_029690.1	1504089	1505713	-	1625	protein_coding	zeatin O-glucosyltransferase-like	UDPGT
107433072	34.4806	12.6526	0	0	0	0.950104	15.7111	0.316701	5.58085	0.00176578	0.00587834	LOC107433072	NC_029690.1	15879573	15880367	+	795	protein_coding	leucine-rich repeat extensin-like protein 2	-
107423858	1279.84	166.785	209.79	11.0105	2.87566	20.9023	552.138	11.5962	5.57336	9.24806e-07	6.04425e-06	LOC107423858	NC_029686.1	2070722	2086198	-	2867	protein_coding	probable L-gulonolactone oxidase 4%2C transcript variant X1	FAD_binding_4
107421901	6.08482	19.554	20.979	0.846965	0	0	15.5393	0.282322	5.56152	0.000270891	0.00110679	LOC107421901	NC_029685.1	2711838	2714378	+	1157	lncRNA	uncharacterized LOC107421901%2C transcript variant X2	-
107414004	6553.35	6962.39	5995.8	74.5329	127.488	212.823	6503.85	138.281	5.55686	1.02881e-39	7.15064e-38	LOC107414004	NC_029681.1	18303280	18304220	+	734	protein_coding	uncharacterized LOC107414004	-
107406846	10.1414	12.6526	1.04895	0	0	0	7.94764	0	5.55623	0.00344727	0.0106402	LOC107406846	NC_029679.1	3390336	3392276	+	1846	protein_coding	cytochrome P450 93A3-like	p450
107411719	20.2827	3.45071	0	0	0	0	7.91115	0	5.5542	0.00990327	0.0265588	LOC107411719	NC_029680.1	19474582	19476275	-	1596	protein_coding	probable glycerol-3-phosphate acyltransferase 2	Acyltransferase
107416421	8.11309	11.5024	4.1958	0	0	0	7.93709	0	5.55417	0.00190517	0.00629201	LOC107416421	NC_029682.1	13706525	13708928	-	2404	pseudogene	-	-
107416875	1234.2	1457.35	1025.87	20.3272	42.1764	17.1019	1239.14	26.5351	5.55283	7.78289e-94	2.41713e-91	LOC107416875	NC_029682.1	19155009	19157492	+	1779	protein_coding	myelin transcription factor 1-like protein%2C transcript variant X2	zf-B_box
107408303	1221.02	309.414	206.643	6.77572	8.62699	21.8524	579.026	12.4184	5.54586	1.82436e-09	1.76293e-08	LOC107408303	NC_029679.1	41756518	41760414	+	414	lncRNA	uncharacterized LOC107408303	-
107405336	59.834	54.0612	99.6503	1.69393	2.87566	0	71.1818	1.5232	5.54502	5.89948e-12	7.53874e-11	LOC107405336	NW_015453911.1	18332	26978	+	2783	protein_coding	uncharacterized LOC107405336%2C transcript variant X3	-
107406460	13.1838	14.9531	17.8322	0	0.958554	0	15.323	0.319518	5.54323	0.000185594	0.000787267	LOC107406460	NW_015454231.1	18659	21295	-	1121	protein_coding	uncharacterized LOC107406460	-
107407497	21.2969	1.15024	1.04895	0	0	0	7.83202	0	5.54111	0.00709849	0.0199269	LOC107407497	NW_015454765.1	6550	10747	+	1508	protein_coding	rRNA-processing protein EFG1-like%2C transcript variant X2	-
novel.249	4.05655	6.90143	12.5874	0	0	0	7.84846	0	5.53972	0.00213146	0.00695141	-	NC_029683.1	10291154	10292156	+	1003	-	-	-
107416437	7.09895	8.05167	8.3916	0	0	0	7.84741	0	5.53946	0.00169921	0.00567987	LOC107416437	NC_029682.1	13765165	13768055	+	2891	pseudogene	-	-
107416566	14.1979	5.75119	3.14685	0	0	0	7.69865	0	5.51438	0.00277738	0.00878358	LOC107416566	NC_029682.1	15851366	15859667	-	2151	protein_coding	protein GAMETE EXPRESSED 3	-
107412802	47.6644	119.625	122.727	3.38786	0.958554	1.90021	96.6721	2.08221	5.50848	2.41945e-14	3.93381e-13	LOC107412802	NC_029679.1	6082338	6087205	+	2179	pseudogene	PF01031:Dynamin central region|PF02212:Dynamin GTPase effector domain	-
107414327	3.04241	33.3569	8.3916	0.846965	0	0	14.9303	0.282322	5.50077	0.000767615	0.00280051	LOC107414327	NC_029679.1	6667887	6669791	+	1905	protein_coding	tyrosine decarboxylase 1-like	-
107422777	90.2581	54.0612	100.699	3.38786	0.958554	0.950104	81.6728	1.76551	5.49198	1.44713e-13	2.19575e-12	LOC107422777	NC_029685.1	17204569	17210735	+	2339	lncRNA	uncharacterized LOC107422777%2C transcript variant X1	-
107411545	147.05	203.592	217.133	1.69393	6.70988	4.75052	189.258	4.38478	5.45919	2.69858e-28	1.09257e-26	LOC107411545	NC_029680.1	17843996	17847914	+	2617	protein_coding	succinate dehydrogenase assembly factor 2%2C mitochondrial-like%2C transcript variant X1	-
107424569	6.08482	4.60095	11.5385	0	0	0	7.40807	0	5.45803	0.00273267	0.00865893	LOC107424569	NC_029686.1	7173822	7175198	+	1377	protein_coding	bZIP transcription factor 11-like	bZIP_1
107432727	17.2403	37.9579	25.1748	0.846965	0.958554	0	26.791	0.60184	5.45722	1.17845e-05	6.38402e-05	LOC107432727	NC_029679.1	2713943	2717883	+	1938	lncRNA	uncharacterized LOC107432727%2C transcript variant X8	-
107404212	144.007	110.423	229.72	1.69393	2.87566	6.65073	161.383	3.74011	5.45326	3.09201e-22	8.94605e-21	LOC107404212	NW_015453708.1	36296	37505	-	1003	protein_coding	23 kDa jasmonate-induced protein-like	-
112493362	9.12723	4.60095	8.3916	0	0	0	7.37326	0	5.45192	0.00261481	0.0083274	LOC112493362	NC_029689.1	15353851	15354534	-	595	lncRNA	uncharacterized LOC112493362	-
107406189	7.09895	14.9531	0	0	0	0	7.35068	0	5.44245	0.0107861	0.0286064	LOC107406189	NC_029679.1	40166278	40167021	+	655	lncRNA	uncharacterized LOC107406189	-
107433061	6.08482	1.15024	14.6853	0	0	0	7.30679	0	5.43964	0.00515899	0.0151045	LOC107433061	NC_029690.1	15517358	15519102	-	753	protein_coding	uncharacterized LOC107433061	-
107422135	79.1026	125.376	191.958	3.38786	0.958554	4.75052	132.145	3.03231	5.43862	1.36756e-18	3.10389e-17	LOC107422135	NC_029685.1	8234315	8236337	-	1389	protein_coding	MDIS1-interacting receptor like kinase 2-like	-
107418333	2062.75	2039.37	1782.17	38.1134	48.8863	49.4054	1961.43	45.4684	5.43626	8.09698e-187	1.3244e-183	LOC107418333	NC_029683.1	9475818	9489296	+	1974	protein_coding	cytochrome P450 71A26-like%2C transcript variant X2	p450
107424697	5.07068	12.6526	4.1958	0	0	0	7.30637	0	5.43302	0.00323283	0.0100593	LOC107424697	NC_029686.1	8286755	8288250	+	614	protein_coding	peroxidase 10-like	-
107404233	55.7775	2.30048	19.9301	0.846965	0	0.950104	26.0027	0.599023	5.42462	0.000138345	0.00060163	LOC107404233	NW_015453713.1	5766	7584	-	1462	protein_coding	salicylic acid-binding protein 2-like	-
107404870	15.212	8.05167	136.364	0	2.87566	0.950104	53.2091	1.27526	5.41772	3.04977e-06	1.8286e-05	LOC107404870	NW_015453809.1	99	8377	+	2002	protein_coding	probable ADP-ribosylation factor GTPase-activating protein AGD13	C2
107418444	7.09895	10.3521	4.1958	0	0	0	7.21563	0	5.41666	0.00308346	0.00963359	LOC107418444	NC_029683.1	10810882	10812740	-	717	protein_coding	uncharacterized protein At3g49720-like	-
107407561	15.212	0	6.2937	0	0	0	7.16858	0	5.41312	0.0116183	0.0305721	LOC107407561	NW_015454801.1	5934	8585	+	1074	protein_coding	uncharacterized LOC107407561%2C transcript variant X1	-
107403833	474.616	181.738	80.7692	6.77572	2.87566	7.60083	245.708	5.75074	5.41204	1.76154e-19	4.22477e-18	LOC107403833	NW_015453653.1	115138	118324	-	1213	protein_coding	probable L-gulonolactone oxidase 1%2C transcript variant X1	FAD_binding_4
novel.654	9.12723	9.2019	3.14685	0	0	0	7.15866	0	5.40638	0.00347355	0.0107119	-	NW_015453683.1	1952	2684	-	676	-	PF07727:Reverse transcriptase (RNA-dependent DNA polymerase)	RVT_2
107429775	4.05655	6.90143	10.4895	0	0	0	7.14916	0	5.40477	0.00327537	0.0101774	LOC107429775	NC_029689.1	547895	551983	+	2332	pseudogene	-	-
107421914	4.05655	4.60095	12.5874	0	0	0	7.08163	0	5.39247	0.0038641	0.0117669	LOC107421914	NC_029685.1	3091033	3098341	-	2940	protein_coding	ankyrin repeat-containing protein At5g02620-like%2C transcript variant X2	-
107416581	8.11309	3.45071	9.44055	0	0	0	7.00145	0	5.37767	0.00371983	0.0113855	LOC107416581	NC_029682.1	15472002	15477329	-	2034	protein_coding	ELMO domain-containing protein A%2C transcript variant X6	-
107432419	14.1979	4.60095	2.0979	0	0	0	6.96559	0	5.37053	0.00536625	0.015633	LOC107432419	NC_029690.1	7479006	7480864	+	1764	protein_coding	cytochrome P450 93A3-like	p450
107418566	3.04241	31.0564	6.2937	0.846965	0	0	13.4642	0.282322	5.35131	0.00133062	0.00456535	LOC107418566	NC_029683.1	11943629	11947430	+	3231	protein_coding	probable LRR receptor-like serine/threonine-protein kinase At3g47570	Pkinase
107404905	15.212	31.0564	27.2727	1.69393	0	0	24.5137	0.564643	5.34903	2.94271e-05	0.000148162	LOC107404905	NW_015453814.1	15359	18292	+	1857	protein_coding	uncharacterized LOC107404905%2C transcript variant X4	-
107422995	25.3534	0	14.6853	0	0	0.950104	13.3462	0.316701	5.34754	0.00297879	0.00933272	LOC107422995	NC_029679.1	17511079	17515934	+	1842	protein_coding	probable ADP-ribosylation factor GTPase-activating protein AGD5%2C transcript variant X2	-
107430554	80.1168	34.5071	35.6643	0	1.91711	1.90021	50.0961	1.27244	5.34542	8.80484e-09	7.81856e-08	LOC107430554	NC_029689.1	10686143	10688995	-	1225	protein_coding	protein FAR-RED-ELONGATED HYPOCOTYL 1-LIKE-like	-
107407991	5.07068	9.2019	6.2937	0	0	0	6.85543	0	5.34276	0.00376609	0.011507	LOC107407991	NW_015455085.1	3119	4779	-	712	protein_coding	probable phospholipase A2 homolog 1	-
107403864	310.326	268.005	307.342	10.1636	4.79277	6.65073	295.225	7.20236	5.33916	5.70297e-45	4.94425e-43	LOC107403864	NW_015453656.1	31606	32946	-	965	protein_coding	two-component response regulator ORR10-like	Response_reg
107416218	21.2969	6.90143	11.5385	0	0.958554	0	13.2456	0.319518	5.33635	0.000616217	0.0022998	LOC107416218	NC_029682.1	11756843	11757936	-	994	protein_coding	23 kDa jasmonate-induced protein-like	-
107431342	17.2403	0	3.14685	0	0	0	6.79572	0	5.33628	0.016203	0.0406691	LOC107431342	NC_029689.1	17939018	17940649	-	1522	protein_coding	methanol O-anthraniloyltransferase-like	-
107429308	3548.46	3660.06	3018.88	106.718	48.8863	96.9106	3409.13	84.1715	5.33538	3.90305e-132	2.45542e-129	LOC107429308	NC_029688.1	17290619	17300114	+	2394	protein_coding	probable sulfate transporter 3.3	Sulfate_transp
107411010	5.07068	5.75119	9.44055	0	0	0	6.75414	0	5.32358	0.00410677	0.0124134	LOC107411010	NC_029680.1	8440129	8442241	-	2113	protein_coding	L-type lectin-domain containing receptor kinase IV.2-like	Pkinase
107412003	558.789	569.368	419.58	16.0923	11.5026	11.4012	515.912	12.9987	5.30105	5.84381e-67	9.88813e-65	LOC107412003	NC_029680.1	21952271	21954993	-	1895	protein_coding	coleoptile phototropism protein 1-like	BTB
107413790	17.2403	3.45071	17.8322	0.846965	0	0	12.8411	0.282322	5.29197	0.000985404	0.00348446	LOC107413790	NC_029681.1	14442600	14446586	+	2359	protein_coding	O-fucosyltransferase 19-like%2C transcript variant X1	-
112490538	4.05655	10.3521	5.24475	0	0	0	6.55115	0	5.27606	0.00517213	0.0151394	LOC112490538	NC_029680.1	2112786	2117342	+	2583	pseudogene	-	-
107423238	471.573	484.25	25.1748	11.0105	8.62699	5.70062	326.999	8.44605	5.27289	1.86145e-06	1.15388e-05	LOC107423238	NC_029685.1	22717496	22720057	+	1010	protein_coding	endo-1%2C3%3B1%2C4-beta-D-glucanase-like%2C transcript variant X1	-
107426122	3896.31	1160.59	2593	45.7361	92.9797	59.8565	2549.97	66.1908	5.26884	1.68363e-20	4.3345e-19	LOC107426122	NC_029687.1	2831156	2831816	+	661	protein_coding	calvin cycle protein CP12-2%2C chloroplastic-like	-
107417404	6.08482	9.2019	4.1958	0	0	0	6.49417	0	5.26465	0.00512353	0.0150114	LOC107417404	NC_029682.1	29941047	29943668	-	622	protein_coding	uncharacterized LOC107417404	-
107434684	326.552	26.4555	96.5034	5.92875	1.91711	3.80042	149.837	3.88209	5.26354	1.64713e-06	1.02987e-05	LOC107434684	NW_015453472.1	154486	155795	+	1095	protein_coding	23 kDa jasmonate-induced protein-like	-
107423708	7.09895	8.05167	4.1958	0	0	0	6.44881	0	5.25557	0.00517492	0.0151443	LOC107423708	NC_029686.1	886124	890000	-	552	protein_coding	cold-responsive protein kinase 1-like	Pkinase_Tyr
107435312	58.8199	49.4602	102.797	0.846965	3.83422	0.950104	70.3591	1.87709	5.25531	8.85713e-12	1.119e-10	LOC107435312	NW_015453527.1	28064	33273	+	2035	protein_coding	hexokinase-1-like	-
107420272	2432.91	2979.12	1998.25	72.839	60.3889	60.8067	2470.09	64.6782	5.25205	4.46276e-154	4.37976e-151	LOC107420272	NC_029684.1	3633653	3637497	+	1861	protein_coding	uncharacterized protein At1g01500%2C transcript variant X3	-
107435979	1099.32	1046.72	828.671	22.0211	35.4665	20.9023	991.57	26.13	5.25185	5.62449e-101	1.91662e-98	LOC107435979	NW_015453586.1	80450	82795	+	1277	protein_coding	bidirectional sugar transporter SWEET1	-
107426956	9.12723	6.90143	3.14685	0	0	0	6.39184	0	5.24406	0.00589102	0.0169385	LOC107426956	NC_029687.1	10656782	10657777	-	996	protein_coding	probable LRR receptor-like serine/threonine-protein kinase At4g37250	Pkinase
107405195	176.46	141.479	97.5524	3.38786	4.79277	2.85031	138.497	3.67698	5.23966	1.11697e-21	3.12128e-20	LOC107405195	NW_015453882.1	65428	66324	-	897	protein_coding	ninja-family protein AFP3-like	-
112491951	3.04241	16.1033	0	0	0	0	6.38191	0	5.23678	0.0204701	0.0496328	LOC112491951	NC_029684.1	9802170	9804020	+	1762	pseudogene	-	-
107435669	5.07068	3.45071	10.4895	0	0	0	6.33697	0	5.23301	0.00629615	0.0179623	LOC107435669	NW_015453556.1	37682	44836	-	1676	protein_coding	thaumatin-like protein	Thaumatin
107414668	19.2686	50.6105	32.5175	1.69393	0.958554	0	34.1322	0.884161	5.2295	1.03783e-06	6.71671e-06	LOC107414668	NC_029681.1	24375882	24384670	+	5074	protein_coding	receptor-like protein EIX2%2C transcript variant X1	LRRNT_2
107413464	630.793	477.349	304.196	10.1636	1.91711	25.6528	470.779	12.5778	5.22694	2.67685e-09	2.52894e-08	LOC107413464	NC_029681.1	8254498	8259773	+	2429	pseudogene	-	-
107415412	217.025	187.489	165.734	10.1636	0.958554	3.80042	190.083	4.97418	5.21359	3.21865e-27	1.2515e-25	LOC107415412	NC_029682.1	3306044	3308509	-	1344	protein_coding	RNA exonuclease 4	Exonuc_X-T
107408133	1.01414	35.6574	0	0.846965	0	0	12.2238	0.282322	5.21278	0.00949209	0.0256372	LOC107408133	NW_015455214.1	1330	6040	-	1547	protein_coding	peptidyl-prolyl cis-trans isomerase CYP40-like%2C transcript variant X1	Pro_isomerase
107432101	56.7916	36.8076	75.5244	1.69393	2.87566	0	56.3746	1.5232	5.20934	4.61007e-10	4.77652e-09	LOC107432101	NC_029690.1	4542785	4546194	+	1358	protein_coding	1-(5-phosphoribosyl)-5-[(5-phosphoribosylamino)methylideneamino] imidazole-4-carboxamide isomerase%2C chloroplastic-like	-
112490532	3.04241	11.5024	4.1958	0	0	0	6.24686	0	5.20625	0.00738256	0.0206159	LOC112490532	NC_029679.1	30413980	30417737	+	1356	protein_coding	TMV resistance protein N-like	NB-ARC
112490717	54.7634	35.6574	44.0559	1.69393	0	1.90021	44.8256	1.19805	5.20557	9.55572e-09	8.41528e-08	LOC112490717	NC_029680.1	19204181	19206267	-	1085	protein_coding	pectin acetylesterase 10-like%2C transcript variant X1	-
107429431	12.1696	12.6526	11.5385	0.846965	0	0	12.1202	0.282322	5.20485	0.00075767	0.00276835	LOC107429431	NC_029688.1	18240121	18242344	-	1226	protein_coding	uncharacterized LOC107429431%2C transcript variant X1	-
107412971	41.5796	17.2536	9.44055	0	1.91711	0	22.7579	0.639036	5.204	0.000110874	0.000493701	LOC107412971	NC_029681.1	3108526	3109452	-	511	lncRNA	uncharacterized LOC107412971	-
107404757	3.04241	33.3569	0	0	0	0.950104	12.1331	0.316701	5.20195	0.00712207	0.019984	LOC107404757	NW_015453787.1	67759	70222	+	2057	protein_coding	uncharacterized LOC107404757%2C transcript variant X2	-
107430218	7.09895	11.5024	0	0	0	0	6.20045	0	5.19749	0.0192695	0.0471317	LOC107430218	NC_029689.1	4211340	4212538	-	1118	protein_coding	uncharacterized LOC107430218	-
107409492	4.05655	18.4038	13.6364	0.846965	0	0	12.0322	0.282322	5.1912	0.00126422	0.00436375	LOC107409492	NC_029680.1	139765	144540	-	2554	protein_coding	poly [ADP-ribose] polymerase 3	WGR
112491424	8.11309	10.3521	0	0	0	0	6.15508	0	5.18758	0.0194991	0.047584	LOC112491424	NC_029682.1	13780240	13783074	-	667	lncRNA	uncharacterized LOC112491424	-
novel.26	8.11309	10.3521	0	0	0	0	6.15508	0	5.18758	0.0194991	0.047584	-	NC_029679.1	27148306	27149560	+	535	-	-	-
107413497	53.7492	29.9062	114.336	1.69393	0.958554	2.85031	65.997	1.83427	5.17211	3.30403e-10	3.48365e-09	LOC107413497	NC_029681.1	8701525	8703041	+	1203	protein_coding	aquaporin TIP1-3	-
107427329	11.1555	12.6526	11.5385	0	0.958554	0	11.7822	0.319518	5.16378	0.000886984	0.00317881	LOC107427329	NC_029687.1	18067257	18077720	-	1989	protein_coding	proline-rich receptor-like protein kinase PERK1	Pkinase
107416942	2.02827	3.45071	12.5874	0	0	0	6.02213	0	5.15858	0.0101975	0.0272514	LOC107416942	NC_029682.1	20239047	20242927	+	618	protein_coding	G-type lectin S-receptor-like serine/threonine-protein kinase At2g19130	Pkinase
112490008	10.1414	10.3521	14.6853	0.846965	0	0	11.7263	0.282322	5.15776	0.000953356	0.00338553	LOC112490008	NW_015454071.1	39443	40507	+	917	lncRNA	uncharacterized LOC112490008	-
107433404	111.555	179.437	136.364	0.846965	8.62699	2.85031	142.452	4.10809	5.14892	1.31133e-20	3.41183e-19	LOC107433404	NW_015453397.1	741787	746721	+	3380	protein_coding	probable disease resistance protein At4g27220	NB-ARC
112493422	29.41	37.9579	29.3706	1.69393	0.958554	0	32.2461	0.884161	5.1479	8.30607e-07	5.47086e-06	LOC112493422	NC_029689.1	10264262	10268846	+	751	protein_coding	beta-amyrin 11-oxidase-like	p450
107434321	10.1414	4.60095	3.14685	0	0	0	5.96306	0	5.14565	0.00847606	0.0232618	LOC107434321	NW_015453445.1	134746	136043	-	1016	protein_coding	putative lipid-transfer protein DIR1	-
107424094	11.1555	11.5024	11.5385	0	0.958554	0	11.3988	0.319518	5.11645	0.00106321	0.00373455	LOC107424094	NC_029686.1	3668604	3670002	+	1228	lncRNA	uncharacterized LOC107424094%2C transcript variant X2	-
107427573	140.965	59.8124	145.804	4.23482	0.958554	4.75052	115.527	3.31463	5.11259	1.94802e-16	3.71943e-15	LOC107427573	NC_029687.1	20316847	20325622	-	1792	protein_coding	probable amidase At4g34880	Amidase
112491467	3.04241	9.2019	5.24475	0	0	0	5.82969	0	5.10759	0.00912537	0.0247941	LOC112491467	NC_029682.1	2286312	2289295	-	1847	protein_coding	transcription factor MYB98-like	-
novel.655	1.01414	8.05167	8.3916	0	0	0	5.81913	0	5.10564	0.0123088	0.0320776	-	NW_015453696.1	65434	65740	+	307	-	-	-
107418342	2448.13	3748.63	2921.33	75.3799	103.524	87.4096	3039.36	88.7711	5.10011	1.46495e-145	1.2394e-142	LOC107418342	NC_029683.1	9459928	9462819	+	1728	pseudogene	-	-
107421831	100.4	55.2114	66.0839	0	1.91711	4.75052	73.8983	2.22254	5.09676	3.36279e-12	4.44776e-11	LOC107421831	NC_029679.1	15587592	15592284	+	1958	protein_coding	bifunctional purple acid phosphatase 26%2C transcript variant X3	Metallophos
112490380	4.05655	5.75119	7.34265	0	0	0	5.7168	0	5.08223	0.00900709	0.0245108	LOC112490380	NC_029679.1	27133107	27135293	-	417	protein_coding	eukaryotic translation initiation factor 5A-like	-
112493404	7.09895	20.7043	5.24475	0	0	0.950104	11.016	0.316701	5.06276	0.00201229	0.00661107	LOC112493404	NC_029689.1	18318049	18318696	+	577	lncRNA	uncharacterized LOC112493404	-
107409864	17.2403	8.05167	7.34265	0	0.958554	0	10.8782	0.319518	5.05136	0.00167364	0.00560353	LOC107409864	NW_015457598.1	6	1196	+	1191	protein_coding	probable L-type lectin-domain containing receptor kinase VI.1	Pkinase
107422862	14.1979	18.4038	0	0	0	0.950104	10.8672	0.316701	5.04594	0.00672778	0.0190124	LOC107422862	NC_029685.1	18053316	18054522	-	517	protein_coding	dCTP pyrophosphatase 1-like	-
107416086	226.152	291.01	206.643	4.23482	11.5026	6.65073	241.269	7.46273	5.03242	4.21265e-35	2.35438e-33	LOC107416086	NC_029682.1	10180554	10180988	-	435	protein_coding	uncharacterized LOC107416086	-
107406492	341.764	259.954	245.454	3.38786	18.2125	4.75052	282.391	8.78364	5.02953	8.3276e-32	4.07007e-30	LOC107406492	NW_015454243.1	13902	17840	-	1971	protein_coding	uncharacterized LOC107406492	-
novel.439	275.845	420.987	453.146	3.38786	18.2125	14.2516	383.326	11.9506	5.02564	1.61192e-38	1.06313e-36	-	NC_029687.1	21727877	21741896	+	505	-	-	-
novel.572	254.548	513.006	280.07	8.46965	11.5026	12.3514	349.208	10.7745	5.02416	3.41207e-38	2.1915e-36	-	NC_029690.1	15636709	15638732	-	1159	-	-	-
107417258	3.04241	20.7043	8.3916	0	0	0.950104	10.7128	0.316701	5.022	0.00275573	0.00871848	LOC107417258	NC_029682.1	27087739	27088800	+	532	protein_coding	protein trichome birefringence-like 43	-
107403487	43.6079	111.573	83.916	0.846965	1.91711	4.75052	79.699	2.50486	5.01466	1.82708e-12	2.49318e-11	LOC107403487	NW_015453616.1	22286	24476	+	1711	protein_coding	7-deoxyloganetin glucosyltransferase-like%2C transcript variant X2	UDPGT
107433690	19.2686	21.8545	17.8322	0.846965	0	0.950104	19.6518	0.599023	5.01388	9.21455e-05	0.000419028	LOC107433690	NW_015453409.1	30806	32809	-	1644	protein_coding	lecithin-cholesterol acyltransferase-like 1	-
107430329	88.2299	118.475	89.1608	2.54089	1.91711	4.75052	98.6217	3.06951	5.01083	2.78952e-17	5.72727e-16	LOC107430329	NC_029689.1	7664110	7666854	-	2380	protein_coding	disease resistance-like protein DSC1	NB-ARC
107426685	4.05655	8.05167	4.1958	0	0	0	5.43467	0	5.00708	0.0116343	0.0306077	LOC107426685	NC_029687.1	7884070	7884907	+	838	protein_coding	auxin-responsive protein SAUR21-like	Auxin_inducible
107411973	4.05655	104.672	6.2937	2.54089	0	0.950104	38.3406	1.16367	5.00493	9.60998e-05	0.0004351	LOC107411973	NC_029680.1	21840729	21844434	+	1248	protein_coding	protein YIPF1 homolog	-
107428116	53.7492	1.15024	65.0349	0	2.87566	0.950104	39.9781	1.27526	5.00403	3.7476e-05	0.00018493	LOC107428116	NC_029688.1	1059501	1060433	-	609	protein_coding	uncharacterized LOC107428116	-
107416827	161.248	170.235	196.154	5.08179	4.79277	6.65073	175.879	5.50843	4.99966	1.63366e-29	6.98292e-28	LOC107416827	NC_029679.1	9166982	9170052	+	2935	pseudogene	-	-
112493365	6.08482	6.90143	3.14685	0	0	0	5.3777	0	4.99341	0.0121715	0.0317823	LOC112493365	NC_029689.1	13994099	13996577	+	1968	protein_coding	uncharacterized LOC112493365%2C transcript variant X1	-
107405184	84.1733	1.15024	2.0979	0.846965	0.958554	0.950104	29.1405	0.918541	4.99235	0.000589262	0.002213	LOC107405184	NW_015453878.1	50200	59239	+	6145	protein_coding	uncharacterized LOC107405184%2C transcript variant X1	-
107418521	5.07068	5.75119	5.24475	0	0	0	5.35554	0	4.98811	0.0115746	0.0304768	LOC107418521	NC_029683.1	11412773	11415115	-	1244	lncRNA	uncharacterized LOC107418521%2C transcript variant X5	-
107435899	6.08482	5.75119	4.1958	0	0	0	5.34394	0	4.98529	0.0118608	0.0311135	LOC107435899	NW_015453573.1	149790	152885	-	2123	protein_coding	TMV resistance protein N-like	TIR
107422854	39.5513	9.2019	9.44055	0	0.958554	0.950104	19.3979	0.636219	4.97556	0.000296456	0.00120144	LOC107422854	NC_029685.1	18352748	18353110	+	363	protein_coding	repetitive proline-rich cell wall protein 1-like	-
107431832	55.7775	100.071	43.007	4.23482	1.91711	0	66.2851	2.05064	4.97238	9.72135e-11	1.09209e-09	LOC107431832	NC_029690.1	3239586	3243491	+	2643	protein_coding	LRR receptor-like serine/threonine-protein kinase GSO1	-
107434610	5.07068	3.45071	7.34265	0	0	0	5.28802	0	4.97178	0.0129213	0.0334307	LOC107434610	NW_015453467.1	95207	97811	+	1053	protein_coding	WAT1-related protein At3g28050-like	-
112489159	3.04241	2.30048	10.4895	0	0	0	5.27746	0	4.96912	0.0160263	0.0402668	LOC112489159	NW_015453420.1	285047	285903	-	447	lncRNA	uncharacterized LOC112489159	-
112490509	16.2262	34.5071	6.2937	0.846965	0	0.950104	19.009	0.599023	4.96476	0.000295002	0.00119634	LOC112490509	NC_029680.1	4652082	4654588	+	361	lncRNA	uncharacterized LOC112490509	-
107433395	6.08482	2.30048	7.34265	0	0	0	5.24265	0	4.96057	0.0144392	0.0367955	LOC107433395	NW_015453397.1	446995	449675	+	2035	pseudogene	-	-
107420673	4.05655	1.15024	10.4895	0	0	0	5.23209	0	4.95772	0.0186258	0.0457625	LOC107420673	NC_029684.1	7198264	7202439	-	1863	protein_coding	indole-3-pyruvate monooxygenase YUCCA6	FMO-like
107433171	174.431	117.324	106.993	3.38786	4.79277	4.75052	132.916	4.31038	4.95637	1.71093e-21	4.7166e-20	LOC107433171	NC_029690.1	17794518	17798998	+	4481	protein_coding	translocase of chloroplast 159%2C chloroplastic-like	-
112492202	6.08482	17.2536	7.34265	0	0.958554	0	10.227	0.319518	4.95605	0.0024765	0.00794156	LOC112492202	NC_029685.1	8780217	8783274	+	1616	protein_coding	probable aldo-keto reductase 4	Aldo_ket_red
107416256	151.106	80.5167	53.4965	2.54089	6.70988	0	95.0398	3.08359	4.95568	1.13882e-12	1.59571e-11	LOC107416256	NC_029682.1	12043256	12044019	+	764	protein_coding	uncharacterized LOC107416256	-
112490870	11.1555	3.45071	1.04895	0	0	0	5.21839	0	4.95399	0.0198879	0.0484125	LOC112490870	NC_029681.1	3531169	3534221	-	2123	lncRNA	uncharacterized LOC112490870%2C transcript variant X8	-
107422888	50.7068	80.5167	63.986	5.08179	0	0.950104	65.0698	2.01063	4.95344	4.93891e-11	5.74295e-10	LOC107422888	NC_029679.1	17490104	17491780	-	1549	protein_coding	zinc finger protein CONSTANS-LIKE 4-like%2C transcript variant X1	zf-B_box
novel.360	8.11309	1.15024	6.2937	0	0	0	5.18568	0	4.94607	0.0179955	0.0444767	-	NC_029685.1	15238866	15244454	-	324	-	-	-
107414763	1707.81	3140.15	2323.42	66.0632	67.0988	99.7609	2390.46	77.641	4.946	2.54281e-95	7.99844e-93	LOC107414763	NC_029679.1	7286094	7287515	-	927	protein_coding	1-aminocyclopropane-1-carboxylate oxidase	2OG-FeII_Oxy
107414522	11.1555	2.30048	2.0979	0	0	0	5.18463	0	4.94565	0.0186133	0.0457364	LOC107414522	NC_029681.1	23257910	23259062	+	1153	protein_coding	acidic endochitinase-like	-
112491698	169.361	189.789	118.531	5.92875	5.75132	3.80042	159.227	5.16016	4.94131	3.53387e-25	1.22463e-23	LOC112491698	NC_029683.1	7254015	7254821	-	685	lncRNA	uncharacterized LOC112491698	-
107424344	937.062	1239.96	1074.12	50.8179	23.0053	31.3534	1083.71	35.0589	4.93783	2.05175e-88	5.53183e-86	LOC107424344	NC_029686.1	5575481	5576501	-	1021	protein_coding	dirigent protein 19-like	-
107435072	23.3251	35.6574	79.7202	1.69393	2.87566	0	46.2342	1.5232	4.92228	7.68436e-08	5.98527e-07	LOC107435072	NW_015453504.1	318	2657	-	1268	protein_coding	pentatricopeptide repeat-containing protein At1g62350-like%2C transcript variant X2	-
107403973	13.1838	10.3521	32.5175	0	1.91711	0	18.6845	0.639036	4.918	0.000326747	0.00131207	LOC107403973	NW_015453673.1	114205	116159	+	1507	protein_coding	uncharacterized LOC107403973	-
107413699	218.039	207.043	154.196	5.92875	7.66843	5.70062	193.093	6.4326	4.91134	1.12902e-30	5.19708e-29	LOC107413699	NC_029681.1	11748018	11753828	+	2387	protein_coding	synaptotagmin-3-like%2C transcript variant X1	C2
107422898	2.02827	6.90143	6.2937	0	0	0	5.07447	0	4.90824	0.0168664	0.042076	LOC107422898	NC_029685.1	18828850	18832040	+	1611	protein_coding	protein SIEVE ELEMENT OCCLUSION B-like	-
107426644	3.04241	6.90143	5.24475	0	0	0	5.06286	0	4.90515	0.0156637	0.0394933	LOC107426644	NC_029687.1	6775388	6778756	-	1266	protein_coding	putative ER lumen protein-retaining receptor C28H8.4	ER_lumen_recept
107408488	6.08482	16.1033	7.34265	0	0.958554	0	9.8436	0.319518	4.90113	0.00288842	0.00908788	LOC107408488	NW_015455551.1	6	2235	-	849	protein_coding	probable protein S-acyltransferase 12	-
107411251	9.12723	1.15024	18.8811	0	0.958554	0	9.71952	0.319518	4.8899	0.00560946	0.0162259	LOC107411251	NC_029680.1	11320290	11323369	-	823	lncRNA	uncharacterized LOC107411251%2C transcript variant X2	-
107422355	26.3675	31.0564	24.1259	0.846965	1.91711	0	27.1833	0.921358	4.88893	5.15312e-06	2.97486e-05	LOC107422355	NC_029685.1	11912935	11915562	-	2628	protein_coding	disease resistance protein RPP13-like	NB-ARC
107428094	45.6361	35.6574	25.1748	2.54089	0	0.950104	35.4894	1.16367	4.88018	3.82219e-07	2.66716e-06	LOC107428094	NC_029688.1	696537	698262	-	1726	protein_coding	uncharacterized acetyltransferase At3g50280-like	-
107433243	6.08482	4.60095	4.1958	0	0	0	4.96052	0	4.87872	0.016179	0.0406168	LOC107433243	NC_029690.1	18315947	18316838	+	784	protein_coding	major allergen Mal d 1-like	-
novel.653	148.064	135.728	268.531	12.7045	3.83422	1.90021	184.108	6.1463	4.87202	6.49052e-21	1.71231e-19	-	NW_015453683.1	1	1818	-	1818	-	PF07727:Reverse transcriptase (RNA-dependent DNA polymerase)	RVT_2
107416181	427.966	563.617	349.3	15.2454	19.1711	11.4012	446.961	15.2726	4.87115	4.15116e-53	5.09243e-51	LOC107416181	NC_029682.1	11275988	11279186	-	1955	protein_coding	protein REVEILLE 1-like	Myb_DNA-binding
107432763	11.1555	64.4133	5.24475	0.846965	1.91711	0	26.9379	0.921358	4.87105	0.000139282	0.000605474	LOC107432763	NC_029690.1	10548369	10549165	-	797	protein_coding	uncharacterized LOC107432763	-
112490113	16.2262	11.5024	1.04895	0.846965	0	0	9.5925	0.282322	4.86779	0.00590828	0.0169765	LOC112490113	NW_015454335.1	8711	9211	-	501	protein_coding	sulfite exporter TauE/SafE family protein 2-like	-
107430258	11.1555	24.155	18.8811	0	1.91711	0	18.0639	0.639036	4.86699	0.000290705	0.00118067	LOC107430258	NC_029689.1	4782109	4782741	-	633	protein_coding	21 kDa protein-like	-
107416251	12.1696	0	41.958	0	0.958554	0.950104	18.0425	0.636219	4.86119	0.00249743	0.0080045	LOC107416251	NC_029682.1	12161580	12163297	+	1350	protein_coding	phospholipase A1-IIgamma-like	Lipase_3
107433223	15.212	9.2019	4.1958	0	0.958554	0	9.53658	0.319518	4.86036	0.00356841	0.0109823	LOC107433223	NC_029690.1	18300113	18301014	+	800	protein_coding	major allergen Mal d 1-like	-
107425447	45.6361	4.60095	29.3706	0.846965	1.91711	0	26.5359	0.921358	4.85719	6.72555e-05	0.000314967	LOC107425447	NC_029686.1	16284776	16286397	-	1514	protein_coding	non-functional pseudokinase ZED1-like	Pkinase
107421922	7.09895	3.45071	17.8322	0	0.958554	0	9.46061	0.319518	4.85012	0.00433089	0.0129932	LOC107421922	NC_029685.1	3326962	3421856	+	4098	protein_coding	probable disease resistance protein At4g27220	-
112492743	4.05655	2.30048	22.028	0.846965	0	0	9.46166	0.282322	4.84997	0.0062883	0.0179441	LOC112492743	NC_029687.1	7230180	7231586	-	1257	lncRNA	uncharacterized LOC112492743	-
107404829	29.41	34.5071	41.958	0.846965	1.91711	0.950104	35.2917	1.23806	4.84827	1.81069e-07	1.32772e-06	LOC107404829	NW_015453800.1	30104	31163	-	1060	protein_coding	dehydration-responsive element-binding protein 1A-like	AP2
107409203	2679.35	3195.36	3284.26	128.739	119.819	69.3576	3052.99	105.972	4.84552	4.47924e-128	2.38909e-125	LOC107409203	NC_029679.1	42309205	42313780	-	2262	protein_coding	boron transporter 4-like	-
107411495	244.407	317.466	180.419	11.0105	2.87566	12.3514	247.431	8.74585	4.81144	1.66561e-30	7.61001e-29	LOC107411495	NC_029680.1	17660894	17662613	-	1720	protein_coding	mitogen-activated protein kinase kinase kinase 18	Pkinase
107403988	23.3251	60.9626	15.7343	3.38786	0	0	33.3407	1.12929	4.80979	9.63385e-06	5.30445e-05	LOC107403988	NW_015453676.1	38785	39815	-	1031	protein_coding	uncharacterized protein At1g15400	-
107415808	9604.89	11438	10129.7	348.102	414.095	359.139	10390.9	373.779	4.79768	4.74523e-286	1.9404e-282	LOC107415808	NC_029682.1	6772032	6774024	-	1055	protein_coding	uncharacterized LOC107415808%2C transcript variant X3	-
107411214	1259.56	755.706	1215.73	43.1952	50.8034	22.8025	1077	38.9337	4.78856	3.16825e-67	5.43588e-65	LOC107411214	NC_029680.1	10805648	10806834	+	1187	protein_coding	probable carboxylesterase 5	Abhydrolase_3
107426323	224.124	150.681	185.664	3.38786	12.4612	4.75052	186.823	6.86653	4.78721	2.06365e-26	7.63674e-25	LOC107426323	NC_029687.1	4171324	4172900	+	953	protein_coding	chaperone protein DnaJ-like%2C transcript variant X2	DnaJ
107427024	18.2545	4.60095	4.1958	0	0.958554	0	9.01707	0.319518	4.78214	0.00558318	0.0161709	LOC107427024	NC_029687.1	11890793	11892439	-	1293	protein_coding	uncharacterized LOC107427024%2C transcript variant X1	-
107433867	385.372	208.193	441.608	22.0211	6.70988	8.55094	345.058	12.4273	4.77554	6.12177e-31	2.88287e-29	LOC107433867	NW_015453414.1	170123	174030	+	1712	protein_coding	nudix hydrolase 2-like	NUDIX
107435334	8.11309	80.5167	9.44055	2.54089	0.958554	0	32.6901	1.16648	4.76902	6.72896e-05	0.000315067	LOC107435334	NW_015453528.1	122335	126783	-	1649	protein_coding	transcription factor MYBS3-like	Myb_DNA-binding
107425831	15.212	32.2067	53.4965	0	0	3.80042	33.6384	1.26681	4.76336	7.15443e-06	4.03619e-05	LOC107425831	NC_029687.1	792449	794388	-	1281	protein_coding	WAT1-related protein At4g08300-like%2C transcript variant X2	DUF6
107421916	11.1555	10.3521	5.24475	0.846965	0	0	8.91746	0.282322	4.76199	0.00426204	0.0128101	LOC107421916	NC_029685.1	3331005	3335649	+	3451	protein_coding	disease resistance protein At4g27190-like%2C transcript variant X1	-
107425350	9.12723	58.6621	4.1958	2.54089	0	0	23.9951	0.846965	4.75742	0.000525802	0.00200102	LOC107425350	NC_029686.1	14162199	14164162	-	1288	protein_coding	amino acid permease 4-like	Aa_trans
107404643	77.0744	185.188	134.266	5.08179	6.70988	2.85031	132.176	4.88066	4.75714	1.44028e-18	3.26291e-17	LOC107404643	NW_015453772.1	63517	68652	-	2366	pseudogene	-	-
107435297	12.1696	9.2019	5.24475	0.846965	0	0	8.8721	0.282322	4.75547	0.00440509	0.0131884	LOC107435297	NW_015453526.1	19091	20506	-	906	protein_coding	chitinase-like protein 2	-
107431742	781.899	761.458	804.545	23.715	33.5494	30.4033	782.634	29.2226	4.75021	6.35222e-102	2.22645e-99	LOC107431742	NC_029690.1	2580580	2583030	-	1135	protein_coding	uncharacterized LOC107431742%2C transcript variant X2	-
107431199	2.02827	12.6526	11.5385	0	0	0.950104	8.73978	0.316701	4.73013	0.00656686	0.0186263	LOC107431199	NC_029689.1	15920953	15921676	-	476	lncRNA	uncharacterized LOC107431199	-
107433946	49.6927	20.7043	52.4475	0	3.83422	0.950104	40.9482	1.59477	4.72579	2.79105e-07	1.99065e-06	LOC107433946	NW_015453416.1	66989	69178	+	1112	lncRNA	uncharacterized LOC107433946	-
107407589	36.5089	41.4086	19.9301	0	2.87566	0.950104	32.6158	1.27526	4.71929	1.64219e-06	1.02705e-05	LOC107407589	NW_015454824.1	6	6337	-	1206	pseudogene	-	-
107418103	1914.69	1825.43	1760.14	87.2374	57.5132	63.657	1833.42	69.4692	4.71547	8.59168e-152	8.10757e-149	LOC107418103	NC_029683.1	7371979	7377506	+	3249	protein_coding	uncharacterized LOC107418103%2C transcript variant X1	-
novel.183	15.212	0	10.4895	0	0.958554	0	8.56718	0.319518	4.70861	0.0149303	0.0378875	-	NC_029681.1	16546657	16548793	-	633	-	-	-
107426649	68.9613	41.4086	34.6154	0	2.87566	2.85031	48.3284	1.90866	4.70363	9.47233e-09	8.35683e-08	LOC107426649	NC_029687.1	7172938	7173622	+	563	protein_coding	putative lipid-transfer protein DIR1	-
112490711	26.3675	71.3148	45.1049	1.69393	0	3.80042	47.5957	1.83145	4.69738	3.15867e-08	2.59364e-07	LOC112490711	NC_029680.1	5724234	5728512	+	2307	protein_coding	uncharacterized LOC112490711%2C transcript variant X1	-
107435343	249.478	529.11	270.629	10.1636	7.66843	22.8025	349.739	13.5448	4.69476	3.03819e-30	1.35778e-28	LOC107435343	NW_015453528.1	86837	88521	-	1414	protein_coding	clavaminate synthase-like protein At3g21360	-
112493455	12.1696	6.90143	6.2937	0	0.958554	0	8.45492	0.319518	4.68727	0.00532606	0.0155299	LOC112493455	NC_029689.1	13188744	13190366	-	725	lncRNA	uncharacterized LOC112493455	-
107415598	1633.77	1858.78	1416.08	72.839	62.306	55.106	1636.21	63.417	4.68552	2.28838e-134	1.47751e-131	LOC107415598	NC_029682.1	4246438	4250137	-	2359	protein_coding	cyclic dof factor 2-like	zf-Dof
107417088	15.212	25.3052	7.34265	0	1.91711	0	15.9533	0.639036	4.6845	0.00085424	0.00307629	LOC107417088	NC_029682.1	21867044	21869091	+	1303	pseudogene	-	-
107414307	16.2262	5.75119	3.14685	0.846965	0	0	8.37474	0.282322	4.67468	0.00751951	0.0209221	LOC107414307	NC_029679.1	6681281	6683298	+	2018	protein_coding	tyrosine decarboxylase 1-like	-
107412315	10.1414	20.7043	15.7343	0.846965	0.958554	0	15.5266	0.60184	4.67189	0.000541109	0.00205195	LOC107412315	NC_029680.1	24244537	24246213	-	1076	protein_coding	transcription factor MYB13-like	Myb_DNA-binding
107428493	1865	2132.54	1722.38	92.3192	53.679	77.9085	1906.64	74.6356	4.6697	3.02288e-125	1.54513e-122	LOC107428493	NC_029688.1	4060983	4065520	+	2475	protein_coding	protein WVD2-like 4	-
107406738	174.431	347.372	184.615	5.08179	15.3369	7.60083	235.473	9.33983	4.66954	5.38356e-26	1.96264e-24	LOC107406738	NW_015454343.1	16233	18581	+	771	protein_coding	cytochrome b5-like%2C transcript variant X1	-
107421235	9.12723	13.8029	2.0979	0	0	0.950104	8.34266	0.316701	4.66341	0.00787836	0.0218068	LOC107421235	NC_029684.1	13758573	13762921	-	901	lncRNA	uncharacterized LOC107421235	-
107426779	14474.8	14013.4	12435.3	523.424	508.992	587.164	13641.1	539.86	4.65943	9.20619e-307	4.51748e-303	LOC107426779	NC_029679.1	26897489	26902110	-	2098	protein_coding	NADP-dependent glyceraldehyde-3-phosphate dehydrogenase%2C transcript variant X2	Aldedh
107426534	1222.03	1451.6	1591.26	55.0527	77.6429	37.0541	1421.63	56.5832	4.65206	4.77123e-93	1.44521e-90	LOC107426534	NC_029687.1	6779596	6781647	-	1937	protein_coding	cytochrome P450 CYP82D47-like	p450
112490497	6.08482	9.2019	9.44055	0	0	0.950104	8.24242	0.316701	4.64769	0.00573073	0.0165299	LOC112490497	NC_029680.1	23093073	23094059	-	849	protein_coding	uncharacterized LOC112490497	-
107421878	251.506	148.381	197.203	6.77572	9.58554	7.60083	199.03	7.98736	4.64633	3.78023e-29	1.58544e-27	LOC107421878	NC_029679.1	15792327	15795444	+	2151	protein_coding	(3S%2C6E)-nerolidol synthase 1-like	-
107406067	34.4806	31.0564	26.2238	0.846965	1.91711	0.950104	30.5869	1.23806	4.64179	1.02557e-06	6.6514e-06	LOC107406067	NW_015454081.1	14083	15594	-	1512	protein_coding	F-box protein At2g26160-like	DUF295
107406134	13.1838	9.2019	2.0979	0.846965	0	0	8.16119	0.282322	4.6349	0.00853604	0.0233924	LOC107406134	NW_015454106.1	6227	7381	-	1155	protein_coding	RING-H2 finger protein ATL74-like	-
107415564	233.251	110.423	108.042	5.92875	0.958554	11.4012	150.572	6.09618	4.62633	5.95064e-17	1.18892e-15	LOC107415564	NC_029682.1	4288011	4290900	+	2468	protein_coding	ATP-dependent zinc metalloprotease FTSH 6%2C chloroplastic-like	AAA
107406153	30.4241	8.05167	7.34265	0	1.91711	0	15.2728	0.639036	4.62497	0.00151658	0.00513869	LOC107406153	NW_015454114.1	31431	37455	+	939	protein_coding	protein BRASSINAZOLE-RESISTANT 1-like	-
107423803	5.07068	3.45071	15.7343	0.846965	0	0	8.08522	0.282322	4.62306	0.00853522	0.0233924	LOC107423803	NC_029686.1	1765928	1774332	-	1628	protein_coding	ribosome production factor 1	-
107411705	2163.15	1993.36	1904.89	87.2374	80.5185	78.8586	2020.47	82.2048	4.61776	9.73608e-185	1.49297e-181	LOC107411705	NC_029680.1	19193398	19198727	-	1919	protein_coding	pectin acetylesterase 12	-
107427168	184.573	89.7186	88.1118	2.54089	8.62699	3.80042	120.801	4.98943	4.61684	2.00761e-16	3.83023e-15	LOC107427168	NC_029679.1	28298132	28299386	+	1255	protein_coding	probable carboxylesterase 8	Abhydrolase_3
112492579	2.02827	13.8029	8.3916	0	0	0.950104	8.07424	0.316701	4.61463	0.00910899	0.0247551	LOC112492579	NC_029686.1	3888292	3889220	+	666	lncRNA	uncharacterized LOC112492579	-
novel.761	30.4241	18.4038	18.8811	0	1.91711	0.950104	22.5697	0.955737	4.60689	3.93189e-05	0.000193286	-	NW_015454668.1	1141	7126	-	749	-	PF07727:Reverse transcriptase (RNA-dependent DNA polymerase)	RVT_2
107417164	18.2545	16.1033	31.4685	1.69393	0	0.950104	21.9421	0.881344	4.59962	5.27874e-05	0.000252661	LOC107417164	NC_029682.1	23435249	23437764	-	2434	lncRNA	uncharacterized LOC107417164	-
112490897	66.933	50.6105	35.6643	4.23482	0.958554	0.950104	51.0693	2.04783	4.59934	2.73937e-09	2.58105e-08	LOC112490897	NC_029681.1	22541139	22542817	+	1343	lncRNA	uncharacterized LOC112490897	-
107404934	742.348	2065.83	1491.61	69.4511	56.5547	51.3056	1433.26	59.1038	4.59752	1.04222e-51	1.18383e-49	LOC107404934	NW_015453823.1	73412	77751	-	3957	protein_coding	disease resistance protein RPM1-like%2C transcript variant X5	-
112488842	6.08482	11.5024	6.2937	0	0.958554	0	7.9603	0.319518	4.59578	0.00701793	0.0197234	LOC112488842	NW_015453625.1	109755	112170	-	1075	pseudogene	PF00069:Protein kinase domain	Pkinase
107409984	2.02827	19.554	2.0979	0	0.958554	0	7.89341	0.319518	4.57962	0.0143514	0.0366135	LOC107409984	NW_015457757.1	11	1463	-	974	protein_coding	squamosa promoter-binding protein 2-like	SBP
107430004	6.08482	8.05167	9.44055	0	0.958554	0	7.85901	0.319518	4.57952	0.00704549	0.019794	LOC107430004	NC_029679.1	2476660	2477316	-	657	protein_coding	uncharacterized LOC107430004	-
107420975	10389.8	8690.05	8578.31	478.535	225.26	452.249	9219.4	385.348	4.5795	7.48879e-93	2.2407e-90	LOC107420975	NC_029684.1	10690075	10691517	+	1443	protein_coding	nitrate reductase [NADH]-like	FAD_binding_6
107420348	7.09895	8.05167	8.3916	0	0	0.950104	7.84741	0.316701	4.57762	0.00692924	0.0195121	LOC107420348	NC_029684.1	4563816	4566842	+	1599	protein_coding	protein NRT1/ PTR FAMILY 4.5-like	-
107427104	10.1414	9.2019	4.1958	0.846965	0	0	7.84636	0.282322	4.57739	0.00779695	0.0216059	LOC107427104	NC_029687.1	12792494	12795239	+	1716	protein_coding	F-box protein At1g10780-like	-
107407776	1014.14	67.864	172.028	11.0105	19.1711	22.8025	418.009	17.6614	4.56627	2.82267e-05	0.000142792	LOC107407776	NW_015454941.1	6838	9234	-	2205	protein_coding	uncharacterized LOC107407776	-
107408088	101.414	159.883	130.07	4.23482	0.958554	11.4012	130.456	5.53154	4.56442	1.04824e-17	2.2152e-16	LOC107408088	NW_015455175.1	3069	5366	-	1652	protein_coding	galactinol synthase 1-like	Glyco_transf_8
107404627	13.1838	72.465	1.04895	0.846965	0.958554	1.90021	28.8992	1.23524	4.5527	0.000347541	0.00138267	LOC107404627	NW_015453771.1	80175	85135	-	2277	protein_coding	uncharacterized LOC107404627%2C transcript variant X1	-
107405591	11.1555	3.45071	8.3916	0	0	0.950104	7.66594	0.316701	4.54774	0.00901304	0.0245242	LOC107405591	NW_015453966.1	43239	43883	+	645	protein_coding	outer envelope membrane protein 7	-
107412669	8.11309	3.45071	53.4965	0	0	2.85031	21.6868	0.950104	4.54101	0.00118089	0.00409978	LOC107412669	NC_029680.1	27321554	27328849	-	1886	protein_coding	beta-glucosidase 12-like	Glyco_hydro_1
107419786	16.2262	3.45071	3.14685	0.846965	0	0	7.60792	0.282322	4.53741	0.0121089	0.0316493	LOC107419786	NC_029684.1	261223	263922	+	2153	protein_coding	glucan endo-1%2C3-beta-D-glucosidase-like	Glyco_hydro_17
107409537	31.4382	39.1081	36.7133	0	3.83422	0.950104	35.7532	1.59477	4.52893	4.60966e-07	3.16677e-06	LOC107409537	NW_015457043.1	674	1825	-	1152	protein_coding	putative clathrin assembly protein At1g25240	-
107432203	18.2545	2.30048	2.0979	0.846965	0	0	7.55094	0.282322	4.52712	0.0156773	0.0395236	LOC107432203	NC_029690.1	5553123	5555617	+	2029	protein_coding	laccase-17-like	-
107417397	3.04241	9.2019	10.4895	0	0.958554	0	7.57794	0.319518	4.52542	0.00980108	0.0263384	LOC107417397	NC_029682.1	29889122	29889879	-	758	protein_coding	uncharacterized LOC107417397	-
107434576	1422.83	3427.71	2244.75	71.145	150.493	87.4096	2365.1	103.016	4.52185	1.50677e-20	3.90278e-19	LOC107434576	NC_029679.1	36377367	36378321	+	533	protein_coding	protein TIFY 10b-like	Zim
107430694	10.1414	10.3521	2.0979	0	0	0.950104	7.53047	0.316701	4.51726	0.0112342	0.0296538	LOC107430694	NC_029689.1	12139387	12141864	+	1648	protein_coding	7-deoxyloganetic acid glucosyltransferase-like	UDPGT
112492152	15.212	44.8593	24.1259	0.846965	0.958554	1.90021	28.0657	1.23524	4.51389	8.10548e-06	4.52899e-05	LOC112492152	NC_029684.1	8830624	8830819	+	196	snRNA	U2 spliceosomal RNA	-
107433411	31.4382	34.5071	55.5944	5.08179	0	0	40.5132	1.69393	4.51178	8.33259e-07	5.48097e-06	LOC107433411	NW_015453397.1	1020121	1025170	+	1244	protein_coding	cytochrome P450 87A3-like	p450
107403297	46.6503	41.4086	54.5454	5.08179	0	0.950104	47.5348	2.01063	4.50644	1.7181e-08	1.46418e-07	LOC107403297	NW_015453592.1	15773	19940	+	2627	pseudogene	PF00201:UDP-glucoronosyl and UDP-glucosyl transferase	UDPGT
107419104	11.1555	31.0564	20.979	0	0	2.85031	21.0636	0.950104	4.50185	0.000189341	0.000801358	LOC107419104	NC_029679.1	11641711	11642648	+	779	pseudogene	-	-
107424658	2968.38	1681.65	3056.64	114.34	116.944	109.262	2568.89	113.515	4.50037	2.1308e-91	6.00909e-89	LOC107424658	NC_029686.1	8055605	8057568	-	1480	protein_coding	salicylate carboxymethyltransferase	-
112493319	2.02827	16.1033	4.1958	0.846965	0	0	7.44247	0.282322	4.49529	0.0142019	0.0362744	LOC112493319	NC_029689.1	12994242	12995351	-	1110	protein_coding	F-box protein At5g49610-like	-
107409904	10.1414	5.75119	6.2937	0.846965	0	0	7.39542	0.282322	4.49422	0.0094451	0.0255131	LOC107409904	NW_015457651.1	433	1358	+	813	protein_coding	homeobox protein knotted-1-like 5	Coprinus_mating
107415360	32.4524	33.3569	17.8322	0	0	3.80042	27.8805	1.26681	4.49272	2.13883e-05	0.000110686	LOC107415360	NC_029679.1	7792310	7793317	-	1008	protein_coding	glutamic acid-rich protein-like	-
112488870	61.8623	57.5119	125.874	5.08179	5.75132	0	81.7494	3.61104	4.48986	1.47262e-11	1.80875e-10	LOC112488870	NC_029685.1	8236305	8238432	-	1554	protein_coding	MDIS1-interacting receptor like kinase 2-like	-
107418706	183.559	242.7	236.014	4.23482	16.2954	9.50104	220.758	10.0104	4.48289	1.96347e-29	8.34901e-28	LOC107418706	NC_029683.1	14171011	14173115	+	641	lncRNA	uncharacterized LOC107418706	-
107428992	114.597	171.385	143.706	5.08179	0.958554	13.3015	143.23	6.44727	4.47725	3.60724e-18	7.94738e-17	LOC107428992	NC_029688.1	12439283	12441476	-	2194	protein_coding	protein PHYTOCHROME KINASE SUBSTRATE 1	-
107425801	13.1838	24.155	23.0769	1.69393	0.958554	0	20.1386	0.884161	4.47259	0.000103065	0.000462878	LOC107425801	NC_029687.1	595132	600133	+	3873	protein_coding	MDIS1-interacting receptor like kinase 2-like	-
107405519	135.894	161.033	111.189	4.23482	6.70988	7.60083	136.039	6.18184	4.47105	2.59182e-22	7.51659e-21	LOC107405519	NW_015453953.1	42057	43427	+	716	protein_coding	protein root UVB sensitive 5-like	-
107426479	168.347	391.081	234.965	8.46965	10.5441	17.1019	264.797	12.0385	4.46553	2.47454e-27	9.66763e-26	LOC107426479	NC_029687.1	7308436	7312046	-	3347	protein_coding	L-type lectin-domain containing receptor kinase IX.1-like%2C transcript variant X1	Pkinase
107420683	7.09895	11.5024	3.14685	0	0.958554	0	7.2494	0.319518	4.4606	0.011734	0.0308336	LOC107420683	NC_029684.1	7295420	7298722	+	1603	protein_coding	NAC domain-containing protein 79%2C transcript variant X2	NAM
novel.578	235.28	304.813	221.328	14.3984	9.58554	10.4511	253.807	11.4784	4.45658	4.0913e-37	2.49082e-35	-	NW_015453397.1	442147	442682	+	444	-	-	-
107424194	1586.11	1534.42	1377.27	69.4511	54.6376	80.7588	1499.27	68.2825	4.4558	1.12748e-131	6.58635e-129	LOC107424194	NC_029686.1	4900797	4904472	-	1470	protein_coding	transcription factor UNE10	HLH
107433779	6.08482	103.521	8.3916	3.38786	0	1.90021	39.3326	1.76269	4.45343	0.000119884	0.000528925	LOC107433779	NW_015453410.1	94303	96820	-	1441	protein_coding	protein STRICTOSIDINE SYNTHASE-LIKE 2-like	Str_synth
107418343	2235.16	1218.1	2079.02	81.3086	60.3889	112.112	1844.09	84.6033	4.44649	2.01774e-67	3.48629e-65	LOC107418343	NC_029683.1	9448517	9450343	+	1594	protein_coding	cytochrome P450 71A26-like	p450
107416501	50362	50048	49326.9	2673.02	1960.24	2236.54	49912.3	2289.94	4.44572	3.79206e-242	1.16298e-238	LOC107416501	NC_029682.1	14469798	14472792	+	2154	protein_coding	S-adenosylmethionine decarboxylase proenzyme	SAM_decarbox
107433140	375.23	152.982	371.328	11.0105	8.62699	21.8524	299.847	13.83	4.44328	1.02085e-25	3.67253e-24	LOC107433140	NC_029690.1	17546397	17549966	-	917	protein_coding	bidirectional sugar transporter SWEET17%2C transcript variant X1	-
107427668	59.834	98.9205	43.007	0.846965	4.79277	3.80042	67.2538	3.14672	4.4427	7.88076e-11	8.95574e-10	LOC107427668	NC_029687.1	21709207	21716796	+	706	protein_coding	ABC transporter G family member 11-like	ABC_tran
107435874	291.057	194.39	280.07	0.846965	33.5494	0.950104	255.172	11.7822	4.43977	0.00215533	0.00702178	LOC107435874	NW_015453571.1	13728	16644	+	1852	protein_coding	haloacid dehalogenase-like hydrolase domain-containing protein 3%2C transcript variant X2	-
107435833	88.2299	26.4555	61.8881	4.23482	0.958554	2.85031	58.8578	2.68123	4.43796	2.9395e-09	2.7548e-08	LOC107435833	NW_015453569.1	125289	128634	+	1447	protein_coding	putative ER lumen protein-retaining receptor C28H8.4%2C transcript variant X2	ER_lumen_recept
107404965	122.711	186.339	3.14685	5.92875	5.75132	2.85031	104.065	4.84346	4.42342	0.000853362	0.00307403	LOC107404965	NW_015453829.1	41954	45633	-	931	protein_coding	thylakoid lumenal 15 kDa protein 1%2C chloroplastic-like	Pentapeptide
107416210	1049.63	445.142	675.524	27.9498	44.0935	29.4532	723.432	33.8322	4.42246	3.17362e-44	2.64846e-42	LOC107416210	NC_029682.1	11703875	11704429	-	555	protein_coding	23 kDa jasmonate-induced protein-like	-
107434349	225.138	261.104	284.265	6.77572	19.1711	10.4511	256.836	12.1326	4.41966	1.22602e-34	6.68456e-33	LOC107434349	NW_015453450.1	117794	121455	-	2361	protein_coding	cysteine-rich receptor-like protein kinase 10%2C transcript variant X1	Pkinase_Tyr
107416243	39.5513	3.45071	54.5454	1.69393	0.958554	1.90021	32.5158	1.51756	4.41964	3.59678e-05	0.000178205	LOC107416243	NC_029682.1	12165941	12168326	+	1633	protein_coding	phospholipase A1-IIgamma-like	Lipase_3
107409309	29.41	553.265	179.37	8.46965	12.4612	15.2017	254.015	12.0442	4.39958	3.75782e-05	0.000185397	LOC107409309	NW_015456637.1	986	1473	+	318	protein_coding	indole-3-acetic acid-induced protein ARG2-like	-
107425175	920.836	1161.74	672.377	61.8284	22.0467	46.5551	918.318	43.4768	4.39331	6.53984e-49	6.34209e-47	LOC107425175	NC_029686.1	12719081	12722997	-	2190	protein_coding	BTB/POZ domain-containing protein DOT3	-
107418843	2141.86	1187.05	1535.66	91.4722	34.5079	105.462	1621.52	77.1472	4.39288	5.51106e-18	1.19131e-16	LOC107418843	NC_029683.1	15592615	15605243	+	1891	protein_coding	cytochrome P450 CYP736A12-like%2C transcript variant X2	p450
107430433	1517.15	1509.11	1084.61	66.0632	67.0988	63.657	1370.29	65.6063	4.38429	1.42527e-106	5.7056e-104	LOC107430433	NC_029679.1	31776433	31778306	-	1601	protein_coding	uncharacterized LOC107430433	-
112489375	8.11309	10.3521	2.0979	0.846965	0	0	6.85438	0.282322	4.38058	0.0158542	0.0399079	LOC112489375	NW_015453506.1	105948	107607	-	1341	lncRNA	uncharacterized LOC112489375	-
112492937	6.08482	24.155	8.3916	0	0	1.90021	12.8771	0.633403	4.37456	0.00334921	0.0103845	LOC112492937	NC_029687.1	9566040	9581143	-	217	lncRNA	uncharacterized LOC112492937	-
107433004	11.1555	27.6057	18.8811	0	0.958554	1.90021	19.2141	0.952921	4.36906	0.00019822	0.000836055	LOC107433004	NC_029690.1	13811629	13813684	+	2056	protein_coding	protein PHYTOCHROME KINASE SUBSTRATE 4	-
107435876	151.106	29.9062	9.44055	2.54089	6.70988	0	63.4844	3.08359	4.3666	0.00433195	0.0129948	LOC107435876	NW_015453571.1	6850	9370	+	1444	protein_coding	protein STRICTOSIDINE SYNTHASE-LIKE 2-like	Str_synth
novel.733	15.212	11.5024	11.5385	0	1.91711	0	12.751	0.639036	4.36392	0.00219109	0.00712313	-	NW_015454323.1	16552	17216	+	665	-	-	-
novel.400	11.1555	8.05167	1.04895	0.846965	0	0	6.75204	0.282322	4.3612	0.0200489	0.0487461	-	NC_029686.1	17039389	17039949	+	561	-	-	-
107418340	7.09895	4.60095	8.3916	0.846965	0	0	6.69717	0.282322	4.35107	0.0140892	0.0360232	LOC107418340	NC_029683.1	9118018	9121072	-	1847	protein_coding	cytochrome P450 71A1-like	p450
107414858	2696.59	4230.58	3061.89	149.066	139.949	201.422	3329.68	163.479	4.34876	1.10389e-102	3.92523e-100	LOC107414858	NC_029679.1	7337852	7341337	+	2070	protein_coding	tonoplast dicarboxylate transporter	Na_sulph_symp
107405809	43.6079	70.1645	54.5454	2.54089	3.83422	1.90021	56.1059	2.75844	4.34872	1.49669e-10	1.64154e-09	LOC107405809	NW_015454013.1	10354	11426	+	1073	protein_coding	probable CCR4-associated factor 1 homolog 9	CAF1
107422855	206.884	37.9579	109.091	5.92875	7.66843	3.80042	117.977	5.7992	4.34844	3.43581e-12	4.53213e-11	LOC107422855	NC_029685.1	18356198	18356965	+	768	protein_coding	proline-rich extensin-like protein EPR1	-
107422792	6074.68	6960.09	5201.74	237.15	362.333	304.983	6078.84	301.489	4.33518	2.59011e-135	1.71752e-132	LOC107422792	NC_029685.1	17360157	17361061	-	759	protein_coding	protein PROTON GRADIENT REGULATION 5%2C chloroplastic	-
107408608	86.2016	184.038	148.951	10.1636	5.75132	4.75052	139.73	6.88847	4.32568	6.68953e-19	1.53821e-17	LOC107408608	NW_015455685.1	16	2942	-	968	protein_coding	uncharacterized LOC107408608	-
107433678	19.2686	6.90143	9.44055	1.69393	0	0	11.8702	0.564643	4.32237	0.00377628	0.0115309	LOC107433678	NW_015453409.1	418560	420926	-	1862	protein_coding	cytochrome P450 81E8-like	p450
107404322	240.35	5.75119	116.433	6.77572	6.70988	4.75052	120.845	6.07871	4.313	0.00044613	0.00173029	LOC107404322	NW_015453726.1	94399	97963	-	2113	protein_coding	stage V sporulation protein K-like	AAA
107404276	22.311	24.155	6.2937	2.54089	0	0	17.5866	0.846965	4.30614	0.000854841	0.00307801	LOC107404276	NW_015453716.1	85829	88076	+	1863	protein_coding	uncharacterized LOC107404276	-
107411714	212.969	212.794	227.622	9.31661	9.58554	14.2516	217.795	11.0512	4.30611	8.23087e-35	4.53507e-33	LOC107411714	NC_029680.1	19467899	19470207	-	1175	protein_coding	nuclear envelope-associated protein 1%2C transcript variant X1	-
107435025	69.9754	34.5071	40.9091	0.846965	1.91711	4.75052	48.4639	2.50486	4.29862	1.53748e-08	1.32127e-07	LOC107435025	NW_015453499.1	66655	73343	-	3271	protein_coding	sec1 family domain-containing protein MIP3-like%2C transcript variant X2	Sec1
107426612	3.04241	182.888	34.6154	1.69393	5.75132	3.80042	73.5152	3.74856	4.29772	0.00261898	0.00833527	LOC107426612	NC_029687.1	5506202	5509352	-	1148	protein_coding	tetraspanin-18-like	-
107424383	48.6785	49.4602	47.2028	0	1.91711	5.70062	48.4472	2.53924	4.28847	1.63194e-08	1.3956e-07	LOC107424383	NC_029686.1	6195481	6197798	+	1762	protein_coding	thaumatin-like protein 1%2C transcript variant X2	Thaumatin
107433422	289.029	269.156	259.091	16.9393	2.87566	21.8524	272.425	13.8891	4.28669	4.97239e-28	1.98693e-26	LOC107433422	NW_015453397.1	433337	435909	+	1187	lncRNA	uncharacterized LOC107433422%2C transcript variant X1	-
112489935	332.637	399.133	339.86	18.6332	33.5494	2.85031	357.21	18.3443	4.28361	8.01727e-08	6.22677e-07	LOC112489935	NW_015453953.1	50431	53359	-	908	protein_coding	high mobility group protein B1-like	HMG_box
107409952	98.3712	96.62	91.2587	3.38786	5.75132	5.70062	95.4166	4.9466	4.28219	3.83637e-17	7.77896e-16	LOC107409952	NW_015457715.1	6	1444	-	1041	protein_coding	uncharacterized LOC107409952	-
107416782	88.2299	133.428	98.6013	5.08179	5.75132	5.70062	106.753	5.51125	4.27727	5.36042e-18	1.15977e-16	LOC107416782	NC_029682.1	17914692	17916936	+	1904	protein_coding	7-deoxyloganetin glucosyltransferase-like	UDPGT
novel.674	5156.88	5032.29	5438.81	309.989	246.348	254.628	5209.33	270.322	4.26646	5.28956e-217	1.14004e-213	-	NW_015453827.1	47340	50860	+	3521	-	PF04576:Zein-binding	-
107405209	29.41	25.3052	15.7343	0.846965	0.958554	1.90021	23.4831	1.23524	4.26022	2.5904e-05	0.000132022	LOC107405209	NW_015453884.1	48214	56247	+	4034	protein_coding	TMV resistance protein N-like%2C transcript variant X1	-
107431021	1912.66	1864.54	1610.14	101.636	71.8916	109.262	1795.78	94.2631	4.24992	2.34589e-121	1.10685e-118	LOC107431021	NC_029689.1	15100798	15103036	+	2239	protein_coding	CBL-interacting serine/threonine-protein kinase 14	Pkinase
107423441	887.369	662.537	500.349	38.9604	35.4665	33.2536	683.419	35.8935	4.24928	4.31517e-58	6.08463e-56	LOC107423441	NC_029685.1	25729614	25732705	-	1217	protein_coding	protein STAY-GREEN LIKE%2C chloroplastic-like	-
107430839	11810.6	12070.6	11090.5	710.603	533.915	593.815	11657.3	612.778	4.24871	5.57591e-217	1.14004e-213	LOC107430839	NC_029689.1	13316870	13321759	+	1078	protein_coding	vacuolar cation/proton exchanger 3-like	Na_Ca_ex
107406737	47.6644	37.9579	72.3776	0.846965	0.958554	6.65073	52.6666	2.81875	4.24586	1.76683e-08	1.50257e-07	LOC107406737	NW_015454343.1	13508	14972	+	1155	protein_coding	uncharacterized LOC107406737	-
107419793	52.7351	74.7655	44.0559	5.08179	0	3.80042	57.1855	2.96073	4.24369	1.51975e-09	1.48673e-08	LOC107419793	NC_029684.1	139783	141848	+	1300	protein_coding	cinnamoyl-CoA reductase 2-like%2C transcript variant X2	Epimerase
107411189	13.1838	28.756	26.2238	2.54089	0	0.950104	22.7212	1.16367	4.24061	6.87171e-05	0.00032126	LOC107411189	NC_029680.1	10846261	10847678	+	1418	protein_coding	probable carboxylesterase 12	Abhydrolase_3
107423576	37.523	4.60095	9.44055	0.846965	0	1.90021	17.1882	0.915724	4.2344	0.00133052	0.00456535	LOC107423576	NC_029679.1	18761727	18765749	-	1845	protein_coding	protein DETOXIFICATION 35	MatE
107423425	27.3817	20.7043	4.1958	0	0	2.85031	17.4273	0.950104	4.22638	0.00151247	0.00512759	LOC107423425	NC_029685.1	25734819	25736838	-	714	protein_coding	protein STAY-GREEN LIKE%2C chloroplastic-like	-
novel.747	55.7775	49.4602	50.3496	0.846965	0.958554	6.65073	51.8624	2.81875	4.2242	6.63796e-09	5.97441e-08	-	NW_015454502.1	12268	13967	-	1225	-	-	-
107424303	51.721	13.8029	4.1958	0	2.87566	0.950104	23.2399	1.27526	4.22164	0.000572899	0.00215683	LOC107424303	NC_029686.1	5835079	5838877	+	2587	protein_coding	3-hydroxy-3-methylglutaryl-coenzyme A reductase 3-like	-
107430559	159.219	201.292	140.559	3.38786	4.79277	19.0021	167.023	9.0609	4.21914	2.97267e-18	6.61238e-17	LOC107430559	NC_029689.1	10877229	10883849	-	2852	protein_coding	uncharacterized LOC107430559	-
107427737	1805.16	1683.95	1725.52	106.718	95.8554	76.9584	1738.21	93.1771	4.2184	3.16207e-143	2.35095e-140	LOC107427737	NC_029687.1	22474949	22496987	-	1679	pseudogene	-	-
112493318	4.05655	6.90143	7.34265	0	0	0.950104	6.10021	0.316701	4.21323	0.0200706	0.0487749	LOC112493318	NC_029689.1	12968252	12969409	+	804	protein_coding	3-oxoacyl-[acyl-carrier-protein] reductase FabG-like	-
107405198	147.05	113.874	139.51	11.8575	7.66843	1.90021	133.478	7.14205	4.20406	5.57587e-19	1.29304e-17	LOC107405198	NW_015453882.1	21016	24630	-	3554	protein_coding	exocyst complex component EXO70E2-like%2C transcript variant X1	Exo70
107420850	20.2827	23.0048	23.0769	2.54089	0.958554	0	22.1215	1.16648	4.2012	5.61452e-05	0.000266755	LOC107420850	NC_029684.1	9734418	9737078	-	2564	protein_coding	aquaporin NIP1-1-like	-
107417108	197.757	228.897	180.419	9.31661	4.79277	19.0021	202.358	11.0372	4.19941	6.39276e-26	2.32021e-24	LOC107417108	NC_029679.1	9604694	9610100	-	1219	protein_coding	probable amino acid permease 7%2C transcript variant X2	-
112493425	20.2827	24.155	23.0769	0	0.958554	2.85031	22.5049	1.26962	4.18365	5.62279e-05	0.000267053	LOC112493425	NC_029689.1	2082594	2083399	+	679	lncRNA	uncharacterized LOC112493425	-
112491602	7.09895	21.8545	4.1958	0.846965	0.958554	0	11.0498	0.60184	4.18041	0.00563266	0.0162861	LOC112491602	NC_029683.1	11984191	11987788	+	3153	protein_coding	probable LRR receptor-like serine/threonine-protein kinase At3g47570	LRRNT_2
107425061	75.0461	143.78	127.972	7.62268	4.79277	6.65073	115.599	6.35539	4.17645	2.68242e-17	5.51199e-16	LOC107425061	NC_029686.1	11524915	11538462	-	1510	pseudogene	-	-
107430733	1005.01	1463.1	1235.66	71.145	74.7672	59.8565	1234.59	68.5896	4.16887	8.30723e-93	2.45564e-90	LOC107430733	NC_029689.1	12525126	12526322	-	1197	protein_coding	uncharacterized LOC107430733	-
107413175	18.2545	8.05167	6.2937	0.846965	0.958554	0	10.8666	0.60184	4.16357	0.00464769	0.0137969	LOC107413175	NC_029681.1	4504515	4506259	+	1745	protein_coding	CBL-interacting serine/threonine-protein kinase 4	Pkinase
107424984	12.1696	26.4555	11.5385	0	2.87566	0	16.7212	0.958554	4.16121	0.0010355	0.0036461	LOC107424984	NC_029686.1	10918222	10918641	+	333	protein_coding	DUF21 domain-containing protein At4g33700-like	-
112488819	306.269	259.954	185.664	9.31661	15.3369	18.052	250.629	14.2352	4.14847	4.69691e-31	2.22469e-29	LOC112488819	NC_029688.1	1050305	1051902	-	1374	protein_coding	uncharacterized LOC112488819%2C transcript variant X2	-
107435477	171.389	454.344	231.818	6.77572	27.7981	14.2516	285.85	16.2751	4.14489	8.14133e-20	2.00349e-18	LOC107435477	NW_015453540.1	143718	148160	+	2079	protein_coding	GTPase HflX-like%2C transcript variant X1	-
107406966	1950.18	2311.98	1925.87	111.799	136.115	102.611	2062.68	116.842	4.14271	1.80608e-135	1.23089e-132	LOC107406966	NW_015454447.1	14910	18345	+	1668	protein_coding	nuclear envelope-associated protein 2%2C transcript variant X1	-
novel.579	45.6361	77.066	72.3776	0.846965	6.70988	3.80042	65.0265	3.78575	4.12889	1.78635e-10	1.93672e-09	-	NW_015453397.1	1086272	1088607	+	784	-	-	-
107431424	40.5655	56.3617	46.1538	3.38786	1.91711	2.85031	47.6936	2.71843	4.12177	2.7057e-09	2.55423e-08	LOC107431424	NC_029689.1	18314866	18316811	-	1946	protein_coding	F-box/LRR-repeat protein 4-like	-
107416821	47.6644	92.019	3.14685	3.38786	3.83422	0.950104	47.6101	2.72406	4.12106	2.63156e-05	0.00013387	LOC107416821	NC_029682.1	18392469	18394668	+	1070	protein_coding	transmembrane emp24 domain-containing protein p24beta2-like	-
107412037	13.1838	17.2536	67.1328	0	4.79277	0.950104	32.5234	1.91429	4.11755	7.47955e-05	0.000347426	LOC107412037	NC_029680.1	21712082	21713349	-	1164	protein_coding	F-box protein At1g55000-like	F-box
107431618	45.6361	18.4038	30.4196	2.54089	0	2.85031	31.4865	1.79707	4.11699	5.61266e-06	3.22121e-05	LOC107431618	NC_029690.1	1566857	1568110	+	1254	protein_coding	protein MIZU-KUSSEI 1	-
107412199	769.73	916.74	454.195	31.3377	29.7152	62.7069	713.555	41.2532	4.11539	1.03978e-38	6.93235e-37	LOC107412199	NC_029680.1	23110325	23113097	+	1836	protein_coding	shikimate O-hydroxycinnamoyltransferase-like	-
novel.770	30.4241	20.7043	27.2727	2.54089	0.958554	0.950104	26.1337	1.48318	4.11333	1.00509e-05	5.51675e-05	-	NW_015454865.1	698	1562	+	555	-	-	-
107425442	13219.3	12277.6	15032.5	788.524	788.89	768.634	13509.8	782.016	4.11065	9.94221e-247	3.48474e-243	LOC107425442	NC_029686.1	15950832	15954330	+	2026	protein_coding	inositol-3-phosphate synthase	-
107432022	126.767	70.1645	56.6433	3.38786	4.79277	6.65073	84.525	4.94379	4.10688	1.13622e-12	1.59298e-11	LOC107432022	NC_029690.1	4155475	4157468	-	1276	protein_coding	uncharacterized LOC107432022	-
107430709	77.0744	64.4133	79.7202	2.54089	7.66843	2.85031	73.736	4.35321	4.09951	1.21798e-12	1.69887e-11	LOC107430709	NC_029689.1	12550875	12554540	+	2307	protein_coding	fructose-1%2C6-bisphosphatase 1%2C chloroplastic-like	-
107412735	44.622	51.7607	30.4196	0.846965	2.87566	3.80042	42.2674	2.50768	4.09815	5.65501e-08	4.4887e-07	LOC107412735	NC_029681.1	279352	280027	-	676	protein_coding	putative RING-H2 finger protein ATL69	-
107414936	18.2545	10.3521	3.14685	0	0	1.90021	10.5845	0.633403	4.09493	0.00907462	0.0246726	LOC107414936	NC_029681.1	26386605	26389323	-	1640	protein_coding	heavy metal-associated isoprenylated plant protein 9	HMA
107425469	7.09895	10.3521	13.6364	0.846965	0	0.950104	10.3625	0.599023	4.0937	0.00498367	0.0146542	LOC107425469	NC_029679.1	1903564	1904269	-	706	protein_coding	histone H3.2	Histone
107432680	4.05655	36.8076	4.1958	2.54089	0	0	15.02	0.846965	4.08684	0.00587188	0.016894	LOC107432680	NC_029690.1	9721331	9721801	-	471	protein_coding	uncharacterized LOC107432680	-
107413906	30.4241	3.45071	13.6364	0	2.87566	0	15.8371	0.958554	4.08425	0.00322715	0.0100441	LOC107413906	NC_029681.1	17297448	17298023	-	488	lncRNA	uncharacterized LOC107413906	-
107404412	193.7	18.4038	250.699	18.6332	6.70988	1.90021	154.268	9.0811	4.08142	0.000757255	0.00276765	LOC107404412	NW_015453743.1	249	3176	+	990	protein_coding	uncharacterized Rho GTPase-activating protein At5g61530-like	RhoGAP
107428835	31.4382	26.4555	19.9301	0.846965	1.91711	1.90021	25.9413	1.55476	4.07843	1.04555e-05	5.72093e-05	LOC107428835	NC_029688.1	9142377	9145411	+	1890	protein_coding	polyvinylalcohol dehydrogenase-like	-
107406150	10.1414	16.1033	5.24475	0	1.91711	0	10.4965	0.639036	4.07577	0.00757083	0.0210506	LOC107406150	NW_015454113.1	8793	11267	-	1364	protein_coding	peroxidase 10-like	-
107411416	507.068	573.969	393.356	33.0316	26.8395	27.553	491.464	29.1414	4.07167	2.68794e-55	3.41703e-53	LOC107411416	NC_029680.1	16523179	16527493	+	1660	protein_coding	protein PMR5	-
112489845	58.8199	95.4698	56.6433	7.62268	3.83422	0.950104	70.311	4.13567	4.05961	9.55176e-11	1.07353e-09	LOC112489845	NC_029679.1	29431051	29431668	+	498	lncRNA	uncharacterized LOC112489845	-
107405372	788.998	545.213	396.503	29.6438	33.5494	40.8545	576.905	34.6825	4.05919	5.08442e-44	4.17212e-42	LOC107405372	NW_015453919.1	3948	9547	+	3568	protein_coding	uncharacterized LOC107405372%2C transcript variant X1	-
107413412	15.212	5.75119	247.552	8.46965	1.91711	5.70062	89.5052	5.36246	4.0578	0.00703549	0.0197705	LOC107413412	NC_029681.1	7909461	7913145	+	934	protein_coding	thylakoid lumenal 15 kDa protein 1%2C chloroplastic-like	Pentapeptide
107435759	139.951	131.127	113.287	4.23482	15.3369	3.80042	128.122	7.7907	4.05534	4.92087e-17	9.9043e-16	LOC107435759	NW_015453565.1	5633	6761	-	1129	protein_coding	transcription termination factor MTEF1%2C chloroplastic-like	-
112492850	47.6644	44.8593	45.1049	1.69393	2.87566	3.80042	45.8762	2.79	4.05425	4.97301e-09	4.55442e-08	LOC112492850	NC_029679.1	3967162	3967903	-	631	lncRNA	uncharacterized LOC112492850	-
107407169	19.2686	33.3569	37.7622	2.54089	0.958554	1.90021	30.1292	1.79989	4.04808	3.48293e-06	2.0646e-05	LOC107407169	NW_015454554.1	15267	15885	-	507	protein_coding	2-alkenal reductase (NADP(+)-dependent)-like	ADH_zinc_N
107405905	9509.56	9820.73	7048.94	505.638	510.909	598.565	8793.08	538.371	4.02995	1.77207e-144	1.44926e-141	LOC107405905	NW_015454043.1	31910	34534	-	1498	protein_coding	zinc finger protein CONSTANS-LIKE 2	CCT
107417794	8.11309	14.9531	7.34265	0	0.958554	0.950104	10.1363	0.636219	4.02956	0.00599471	0.0171883	LOC107417794	NC_029683.1	4332566	4334867	+	1432	protein_coding	protein trichome birefringence-like 38	-
107407152	34.4806	26.4555	29.3706	0.846965	2.87566	1.90021	30.1022	1.87428	4.02808	2.34303e-06	1.43036e-05	LOC107407152	NW_015454541.1	12596	14123	-	683	protein_coding	MACPF domain-containing protein At1g14780-like	-
107407067	3.04241	17.2536	238.112	2.54089	10.5441	2.85031	86.1359	5.31177	4.02245	0.011457	0.0301898	LOC107407067	NW_015454492.1	12607	16763	-	1714	protein_coding	serine--tRNA ligase-like%2C transcript variant X1	tRNA-synt_2b
107411026	1697.66	1993.36	1762.24	110.105	97.7725	128.264	1817.75	112.047	4.01992	7.3533e-132	4.40032e-129	LOC107411026	NC_029680.1	8797531	8800338	-	1265	protein_coding	PGR5-like protein 1A%2C chloroplastic	-
107407616	32.4524	96.62	75.5244	7.62268	3.83422	0.950104	68.1989	4.13567	4.01849	3.84009e-09	3.55937e-08	LOC107407616	NW_015454841.1	314	4261	+	1819	protein_coding	protein TWIN LOV 1-like%2C transcript variant X1	-
107411435	964.444	1702.35	1248.25	77.9208	69.0159	95.0104	1305.02	80.649	4.01614	5.69825e-67	9.70879e-65	LOC107411435	NC_029680.1	16460784	16463881	-	1307	protein_coding	E3 ubiquitin-protein ligase RZFP34-like%2C transcript variant X2	zf-CHY
107410159	15.212	10.3521	3.14685	1.69393	0	0	9.57035	0.564643	4.0157	0.0120629	0.0315525	LOC107410159	NW_015458053.1	5	1097	-	861	protein_coding	protein NUCLEAR FUSION DEFECTIVE 4	-
107413003	55.7775	89.7186	32.5175	2.54089	4.79277	3.80042	59.3378	3.71136	4.0075	2.0729e-09	1.99055e-08	LOC107413003	NC_029681.1	3538061	3540121	+	1415	protein_coding	very-long-chain enoyl-CoA reductase-like	-
107414128	5.07068	17.2536	6.2937	1.69393	0	0	9.53932	0.564643	4.00531	0.011709	0.0307747	LOC107414128	NC_029681.1	19706883	19712221	+	2478	protein_coding	DUF724 domain-containing protein 2-like	Agenet
107412699	39.5513	54.0612	69.2307	1.69393	2.87566	5.70062	54.2811	3.42341	4.00327	1.86834e-09	1.80258e-08	LOC107412699	NC_029680.1	27630785	27632768	-	1583	protein_coding	lachrymatory-factor synthase-like%2C transcript variant X1	-
107429011	875.2	843.125	644.055	66.9102	37.3836	42.7547	787.46	49.0162	3.99815	4.45917e-61	6.71201e-59	LOC107429011	NC_029688.1	12901049	12904703	-	2217	protein_coding	cyclic dof factor 1%2C transcript variant X1	zf-Dof
novel.170	14.1979	27.6057	14.6853	3.38786	0	0	18.8296	1.12929	3.99268	0.000669911	0.00247721	-	NC_029681.1	21372172	21374459	+	977	-	-	-
107424442	16.2262	39.1081	33.5664	0	0	5.70062	29.6336	1.90021	3.98714	0.000102335	0.000460191	LOC107424442	NC_029686.1	6235308	6237091	+	1485	protein_coding	thaumatin-like protein 1	Thaumatin
112492600	40.5655	85.1176	47.2028	5.08179	3.83422	1.90021	57.6286	3.6054	3.98302	1.64473e-09	1.59879e-08	LOC112492600	NC_029686.1	11525441	11527465	-	900	protein_coding	probable mannitol dehydrogenase	-
107417628	123.725	112.723	112.238	5.08179	4.79277	12.3514	116.229	7.40864	3.98132	4.89907e-18	1.06465e-16	LOC107417628	NC_029683.1	2985548	2989446	+	1405	protein_coding	ACT domain-containing protein ACR4-like	ACT
107430977	5515.89	4944.87	4916.43	321.847	280.856	372.441	5125.73	325.048	3.97907	1.21527e-173	1.49084e-170	LOC107430977	NC_029689.1	14720146	14722552	-	1414	protein_coding	uncharacterized LOC107430977%2C transcript variant X2	-
107416465	133.866	201.292	252.797	3.38786	9.58554	24.7027	195.985	12.5587	3.97783	3.38563e-16	6.32647e-15	LOC107416465	NC_029682.1	14086320	14087890	+	509	lncRNA	uncharacterized LOC107416465	-
107415957	23.3251	40.2583	62.937	5.08179	0	2.85031	42.1735	2.64403	3.96579	1.07443e-06	6.94264e-06	LOC107415957	NC_029682.1	7931286	7933536	+	1632	protein_coding	uncharacterized LOC107415957%2C transcript variant X2	-
107407622	89.244	101.221	134.266	9.31661	1.91711	9.50104	108.244	6.91159	3.95702	2.69783e-15	4.71112e-14	LOC107407622	NW_015454846.1	1219	6102	-	1388	protein_coding	casein kinase II subunit beta-2-like%2C transcript variant X2	-
107412702	1305.19	1604.58	1356.29	110.952	90.1041	73.158	1422.02	91.4048	3.95539	1.9261e-97	6.21802e-95	LOC107412702	NC_029680.1	27709180	27711737	-	1466	protein_coding	cysteine proteinase 15A-like	Peptidase_C1
107429284	39.5513	19.554	11.5385	1.69393	0	2.85031	23.5479	1.51475	3.95396	0.000133845	0.000584008	LOC107429284	NC_029688.1	16943672	16947418	+	1719	protein_coding	endoglucanase 8-like	-
112492981	7.09895	9.2019	52.4475	3.38786	0	0.950104	22.9161	1.44599	3.95035	0.000846109	0.00305104	LOC112492981	NC_029687.1	1386473	1389695	-	1603	protein_coding	ammonium transporter 3 member 3-like	Ammonium_transp
107405942	19.2686	3.45071	5.24475	0.846965	0.958554	0	9.32135	0.60184	3.94566	0.0121192	0.0316695	LOC107405942	NW_015454053.1	41250	43259	-	1192	protein_coding	WRKY transcription factor 44-like	WRKY
107408396	55.7775	32.2067	40.9091	0	4.79277	3.80042	42.9644	2.8644	3.94164	3.07086e-07	2.17441e-06	LOC107408396	NW_015455447.1	1050	5112	+	1635	protein_coding	metal tolerance protein 11-like	-
107421854	276.859	266.855	138.461	21.1741	15.3369	7.60083	227.392	14.7039	3.94063	3.25425e-22	9.40435e-21	LOC107421854	NC_029685.1	1446942	1450633	+	2211	protein_coding	heterogeneous nuclear ribonucleoprotein 1-like	RRM_1
107421107	880.27	1354.98	990.209	53.3588	85.3113	72.2079	1075.15	70.2927	3.93874	2.16936e-65	3.62077e-63	LOC107421107	NC_029684.1	11968904	11970061	-	1158	protein_coding	probable calcium-binding protein CML44	efhand
107423046	118.654	156.432	203.496	8.46965	6.70988	16.1518	159.528	10.4438	3.93747	1.78662e-20	4.58522e-19	LOC107423046	NC_029685.1	20687473	20688604	+	1132	protein_coding	uncharacterized LOC107423046	-
107404555	336.693	74.7655	13.6364	6.77572	14.3783	6.65073	141.698	9.26825	3.93629	0.000923807	0.00329442	LOC107404555	NW_015453760.1	73558	76621	-	1202	protein_coding	chlorophyll a-b binding protein 7%2C chloroplastic-like	-
107435000	2174.31	1685.1	1873.42	111.799	92.9797	171.019	1910.94	125.266	3.93235	1.7002e-77	3.56534e-75	LOC107435000	NW_015453496.1	118674	120712	-	691	protein_coding	nitrate reductase [NADH]-like	-
107435146	9.12723	13.8029	74.4755	2.54089	2.87566	0.950104	32.4685	2.12222	3.93196	9.01386e-05	0.000411202	LOC107435146	NW_015453509.1	153958	157518	-	1069	protein_coding	ranBP2-type zinc finger protein At1g67325-like	zf-RanBP
107423603	134.88	100.071	96.5034	9.31661	8.62699	3.80042	110.485	7.248	3.92215	5.24097e-17	1.05313e-15	LOC107423603	NC_029685.1	27545795	27549679	-	1806	protein_coding	E3 ubiquitin-protein ligase At1g63170-like	-
107411227	94.3147	193.24	115.385	8.46965	10.5441	7.60083	134.313	8.87152	3.92009	8.94391e-18	1.89826e-16	LOC107411227	NC_029680.1	10937773	10939483	-	1711	protein_coding	probable carboxylesterase 12	Abhydrolase_3
112489824	8.11309	1.15024	18.8811	0	0	1.90021	9.38148	0.633403	3.91944	0.0205389	0.0497749	LOC112489824	NW_015453814.1	77945	81263	+	1195	protein_coding	uncharacterized LOC112489824	-
112490241	10.1414	11.5024	5.24475	1.69393	0	0	8.96283	0.564643	3.91779	0.0129024	0.0333925	LOC112490241	NW_015454775.1	1	409	+	353	lncRNA	uncharacterized LOC112490241	-
107428352	57.8058	23.0048	11.5385	5.92875	0	0	30.783	1.97625	3.91471	0.000303456	0.00122617	LOC107428352	NC_029688.1	3175348	3180293	-	2273	protein_coding	ELMO domain-containing protein C-like%2C transcript variant X1	-
107404259	17.2403	8.05167	2.0979	0.846965	0.958554	0	9.12996	0.60184	3.91314	0.0137071	0.0351709	LOC107404259	NW_015453715.1	62864	69111	+	4037	protein_coding	kinesin-like protein KIN-12F	Kinesin
107415994	487.8	559.016	261.189	12.7045	14.3783	60.8067	436.001	29.2965	3.8975	3.86853e-07	2.69643e-06	LOC107415994	NC_029682.1	8875056	8879322	-	1080	protein_coding	flavonol synthase/flavanone 3-hydroxylase	2OG-FeII_Oxy
107430855	347.849	305.963	274.825	18.6332	14.3783	29.4532	309.546	20.8216	3.89646	1.35732e-37	8.40955e-36	LOC107430855	NC_029689.1	13486971	13490622	+	1052	protein_coding	PHD finger protein ALFIN-LIKE 1-like	PHD
107421073	78.0885	139.179	55.5944	5.92875	5.75132	6.65073	90.9539	6.11027	3.89445	1.08841e-12	1.52944e-11	LOC107421073	NC_029684.1	11710779	11713265	-	1592	protein_coding	chlorophyllide a oxygenase%2C chloroplastic-like	-
107411635	37.523	296.761	123.776	13.5514	2.87566	14.2516	152.687	10.2262	3.89336	2.01462e-09	1.93838e-08	LOC107411635	NC_029680.1	18637799	18640107	+	2238	protein_coding	uncharacterized LOC107411635	-
107427146	559.803	753.406	583.216	43.1952	27.7981	57.0062	632.142	42.6665	3.88778	8.04504e-52	9.26691e-50	LOC107427146	NC_029687.1	14102392	14104530	+	1814	protein_coding	UDP-glycosyltransferase 74G1-like	UDPGT
107404356	366.103	40.2583	72.3776	22.868	1.91711	7.60083	159.58	10.7953	3.8813	0.001561	0.00527247	LOC107404356	NW_015453732.1	64449	68184	+	2083	protein_coding	probable L-gulonolactone oxidase 6	FAD_binding_4
107428959	634.849	1000.71	373.426	43.1952	36.4251	57.0062	669.661	45.5422	3.87806	1.74354e-32	8.78395e-31	LOC107428959	NC_029688.1	10891731	10893014	-	888	protein_coding	expansin-A1	-
107435761	10761	10897.4	11258.4	677.572	675.781	886.447	10972.2	746.6	3.87778	3.57029e-175	4.8665e-172	LOC107435761	NW_015453565.1	13019	15560	-	1532	pseudogene	-	-
112491050	1274.77	1657.49	1118.18	81.3086	95.8554	100.711	1350.15	92.625	3.86724	2.01557e-83	4.80118e-81	LOC112491050	NC_029681.1	21376499	21377637	+	809	lncRNA	uncharacterized LOC112491050	-
107412491	53.7492	27.6057	12.5874	1.69393	4.79277	0	31.3141	2.16223	3.86602	5.25365e-05	0.000251705	LOC107412491	NC_029679.1	472239	472994	+	756	protein_coding	pathogenesis-related protein PR-1	SCP
107433644	69.9754	54.0612	48.2517	5.08179	2.87566	3.80042	57.4294	3.91929	3.86297	2.40363e-10	2.57412e-09	LOC107433644	NW_015453408.1	480068	481331	+	1264	protein_coding	NDR1/HIN1-like protein 1	-
107423433	328.58	345.071	210.839	12.7045	20.1296	28.5031	294.83	20.4457	3.85867	1.07182e-29	4.63793e-28	LOC107423433	NC_029679.1	18768815	18771705	-	1488	protein_coding	protein DETOXIFICATION 35-like%2C transcript variant X2	MatE
107430074	2599.23	3163.15	2305.59	193.108	151.452	211.873	2689.33	185.478	3.85716	7.85748e-105	2.9659e-102	LOC107430074	NC_029689.1	2951173	2956215	-	3338	protein_coding	metal-nicotianamine transporter YSL1%2C transcript variant X4	OPT
novel.558	10.1414	12.6526	30.4196	0	2.87566	0.950104	17.7378	1.27526	3.83329	0.000924999	0.00329723	-	NC_029690.1	19130014	19131283	+	900	-	PF00069:Protein kinase domain	Pkinase
107426587	26.3675	14.9531	10.4895	1.69393	0.958554	0.950104	17.27	1.20086	3.83319	0.000476049	0.0018307	LOC107426587	NC_029687.1	8099718	8101355	-	1300	protein_coding	uncharacterized LOC107426587	-
107415256	129.809	154.132	67.1328	9.31661	5.75132	9.50104	117.025	8.18966	3.83146	4.05989e-15	6.99504e-14	LOC107415256	NC_029682.1	1796726	1797286	-	561	protein_coding	uncharacterized LOC107415256	-
107431179	5.07068	4.60095	16.7832	0	0	1.90021	8.81828	0.633403	3.83044	0.0182472	0.044981	LOC107431179	NC_029689.1	16012231	16013869	+	1529	protein_coding	purine permease 21-like	-
107425344	3068.78	3203.41	3203.49	243.926	207.048	214.723	3158.56	221.899	3.82964	3.57675e-183	5.16209e-180	LOC107425344	NC_029686.1	14479901	14486863	+	2430	protein_coding	uncharacterized LOC107425344%2C transcript variant X1	-
107414219	8.11309	1.15024	43.007	0.846965	0	2.85031	17.4234	1.23243	3.82905	0.00576749	0.0166281	LOC107414219	NC_029681.1	20552394	20555329	-	2855	protein_coding	MDIS1-interacting receptor like kinase 2-like	Pkinase
107432405	13.1838	20.7043	17.8322	1.69393	0	1.90021	17.2401	1.19805	3.82868	0.000493054	0.00188829	LOC107432405	NC_029679.1	34332629	34333563	-	935	protein_coding	2S seed storage protein-like	-
107431314	98.3712	10.3521	83.916	5.92875	7.66843	0	64.2131	4.5324	3.82178	7.93955e-06	4.44336e-05	LOC107431314	NC_029689.1	17864130	17867511	-	1586	protein_coding	uncharacterized LOC107431314%2C transcript variant X1	-
novel.683	291.057	388.78	232.867	26.2559	5.75132	32.3035	304.235	21.4369	3.82176	4.16437e-21	1.11664e-19	-	NW_015453879.1	66286	67036	-	640	-	-	-
112491364	34.4806	17.2536	12.5874	1.69393	1.91711	0.950104	21.4405	1.52038	3.81674	0.000137791	0.000599523	LOC112491364	NC_029682.1	13319899	13320835	-	860	protein_coding	MLP-like protein 31	-
107415704	2201.69	2407.45	2147.2	144.831	179.25	159.617	2252.11	161.233	3.80581	7.54781e-146	6.61377e-143	LOC107415704	NC_029682.1	5644740	5646429	-	1487	pseudogene	-	-
112490803	9.12723	13.8029	3.14685	0	0	1.90021	8.69231	0.633403	3.80567	0.0187909	0.0461126	LOC112490803	NC_029679.1	40386256	40387392	-	836	protein_coding	uncharacterized LOC112490803	-
107405504	38.5372	340.47	326.223	14.3984	18.2125	18.052	235.077	16.8876	3.7996	1.15983e-05	6.29008e-05	LOC107405504	NW_015453948.1	691	2867	+	695	protein_coding	chorion class B protein L11-like	-
novel.708	32.4524	55.2114	27.2727	2.54089	4.79277	0.950104	38.3122	2.76126	3.79646	8.71035e-07	5.70803e-06	-	NW_015454058.1	39769	42195	-	593	-	PF00067:Cytochrome P450	p450
107407309	92.2864	47.1598	38.8112	3.38786	4.79277	4.75052	59.4191	4.31038	3.79345	2.69292e-09	2.54314e-08	LOC107407309	NW_015454647.1	5372	6335	-	964	protein_coding	uncharacterized LOC107407309	-
107435821	34.4806	3.45071	1.04895	0	2.87566	0	12.9934	0.958554	3.79072	0.0197229	0.0480681	LOC107435821	NW_015453569.1	26	3027	+	1228	protein_coding	uncharacterized LOC107435821%2C transcript variant X1	-
novel.383	9.12723	8.05167	7.34265	1.69393	0	0	8.17385	0.564643	3.78724	0.0174331	0.043283	-	NC_029686.1	3868851	3869575	+	240	-	-	-
107409232	902.581	809.768	635.664	78.7677	44.0935	46.5551	782.671	56.4721	3.78577	9.66268e-53	1.13978e-50	LOC107409232	NW_015456501.1	6	2369	+	1423	protein_coding	SPX domain-containing membrane protein At4g22990-like	MFS_1
107416123	1899.48	2276.32	2189.16	161.77	163.913	136.815	2121.65	154.166	3.78174	6.43948e-132	3.94982e-129	LOC107416123	NC_029682.1	10503227	10505214	+	678	protein_coding	uncharacterized LOC107416123	-
112490060	29.41	60.9626	23.0769	2.54089	3.83422	1.90021	37.8165	2.75844	3.77739	1.31743e-06	8.37387e-06	LOC112490060	NW_015454191.1	28618	29239	-	505	lncRNA	uncharacterized LOC112490060	-
107409991	801.168	808.617	824.475	48.277	80.5185	49.4054	811.42	59.4003	3.77642	9.78935e-69	1.75315e-66	LOC107409991	NW_015457763.1	1	1321	-	813	protein_coding	GDSL esterase/lipase CPRD49-like	Lipase_GDSL
107435349	20.2827	56.3617	9.44055	4.23482	0.958554	0.950104	28.695	2.04783	3.77564	0.000133363	0.000582114	LOC107435349	NW_015453528.1	103919	109780	-	2598	protein_coding	protein PAF1 homolog	-
107434185	29.41	6.90143	13.6364	0.846965	0	2.85031	16.6492	1.23243	3.76662	0.00161691	0.00543885	LOC107434185	NW_015453435.1	199244	202455	-	1545	protein_coding	flavin-containing monooxygenase FMO GS-OX-like 4%2C transcript variant X2	FMO-like
112492854	124.739	134.578	89.1608	9.31661	15.3369	0.950104	116.159	8.53453	3.7656	1.53651e-12	2.11077e-11	LOC112492854	NC_029687.1	3603882	3604411	-	447	lncRNA	uncharacterized LOC112492854	-
107420860	12.1696	13.8029	34.6154	3.38786	0.958554	0	20.1959	1.4488	3.76162	0.000563551	0.00212686	LOC107420860	NC_029684.1	9790509	9793923	+	2422	protein_coding	TPR repeat-containing thioredoxin TTL1-like	-
112492517	445.206	587.772	435.314	33.8786	46.9691	27.553	489.431	36.1336	3.76106	1.52976e-47	1.4271e-45	LOC112492517	NC_029686.1	19711397	19713317	-	457	protein_coding	uncharacterized LOC112492517	-
107420293	96.343	42.5588	22.028	4.23482	3.83422	3.80042	53.6432	3.95649	3.76079	1.87837e-07	1.37405e-06	LOC107420293	NC_029684.1	3424870	3427576	+	1468	protein_coding	dihydroflavonol 4-reductase-like	Epimerase
107432019	773.786	341.621	356.643	33.0316	18.2125	57.9563	490.683	36.4002	3.75389	3.32891e-22	9.59752e-21	LOC107432019	NC_029690.1	4071811	4073600	+	1790	protein_coding	UDP-glycosyltransferase 73C3-like	UDPGT
107405040	3177.29	3724.47	3199.3	217.67	285.649	247.027	3367.02	250.115	3.75226	7.90749e-138	5.70618e-135	LOC107405040	NW_015453846.1	17168	19148	+	943	protein_coding	NAD(P)H-quinone oxidoreductase subunit T%2C chloroplastic	DnaJ
107404000	21.2969	58.6621	17.8322	3.38786	0	3.80042	32.5971	2.39609	3.74931	3.50051e-05	0.000173681	LOC107404000	NW_015453677.1	7445	13010	-	2146	protein_coding	aureusidin synthase-like	-
107407361	3.04241	2.30048	57.6923	0	1.91711	2.85031	21.0117	1.58914	3.74688	0.00566054	0.0163544	LOC107407361	NW_015454679.1	4953	6804	+	705	protein_coding	uncharacterized LOC107407361%2C transcript variant X1	-
107405900	66.933	175.986	27.2727	5.08179	8.62699	6.65073	90.064	6.7865	3.73338	1.62692e-08	1.39276e-07	LOC107405900	NW_015454040.1	182	2964	-	1761	protein_coding	uncharacterized LOC107405900	NmrA
107435853	34.4806	23.0048	16.7832	0	2.87566	2.85031	24.7562	1.90866	3.73092	8.30519e-05	0.00038216	LOC107435853	NW_015453570.1	28040	38583	+	1533	protein_coding	beta-D-glucosyl crocetin beta-1%2C6-glucosyltransferase-like	UDPGT
107414514	10.1414	12.6526	25.1748	1.69393	0.958554	0.950104	15.9896	1.20086	3.72113	0.000866856	0.00311669	LOC107414514	NC_029681.1	22906266	22909635	+	1678	protein_coding	signal peptide peptidase-like 1	-
107427313	532.422	845.425	692.307	44.0422	63.2646	50.3555	690.051	52.5541	3.7176	6.16404e-53	7.43156e-51	LOC107427313	NC_029687.1	18004599	18006106	-	1496	protein_coding	signal recognition particle 43 kDa protein%2C chloroplastic-like%2C transcript variant X2	Chromo
107404230	37.523	24.155	22.028	2.54089	2.87566	0.950104	27.902	2.12222	3.71241	1.24393e-05	6.70027e-05	LOC107404230	NW_015453713.1	33772	35386	-	1190	protein_coding	methylesterase 10-like	-
107433468	1761.55	2291.27	1851.4	143.984	120.778	187.17	1968.08	150.644	3.70768	2.86492e-86	7.39904e-84	LOC107433468	NW_015453399.1	300459	309743	-	1908	protein_coding	allantoate deiminase 1	Peptidase_M20
107431454	6.08482	10.3521	7.34265	0.846965	0.958554	0	7.92654	0.60184	3.7043	0.0162333	0.0407159	LOC107431454	NC_029689.1	19199190	19201322	+	1647	protein_coding	putative glycerol-3-phosphate transporter 5%2C transcript variant X1	MFS_1
novel.638	18.2545	28.756	12.5874	1.69393	0.958554	1.90021	19.8659	1.51756	3.70302	0.000212064	0.000889401	-	NW_015453629.1	85302	91770	-	958	-	-	-
107430334	19.2686	81.6669	75.5244	6.77572	0	6.65073	58.82	4.47548	3.70219	1.86385e-06	1.15508e-05	LOC107430334	NC_029689.1	7811284	7815115	-	968	protein_coding	TMV resistance protein N-like	TIR
107403486	15.212	12.6526	8.3916	0	0	2.85031	12.0854	0.950104	3.69791	0.00637543	0.0181547	LOC107403486	NW_015453616.1	29615	31462	+	1669	protein_coding	7-deoxyloganetin glucosyltransferase-like	UDPGT
107420743	328.58	426.738	377.622	22.868	34.5079	30.4033	377.647	29.2598	3.69566	2.77714e-44	2.3255e-42	LOC107420743	NC_029684.1	8835720	8839531	-	1415	protein_coding	alcohol dehydrogenase-like 2%2C transcript variant X1	ADH_N
107406475	46.6503	59.8124	12.5874	2.54089	5.75132	0.950104	39.6834	3.08077	3.69192	1.05898e-05	5.78793e-05	LOC107406475	NW_015454237.1	11449	17192	-	1509	protein_coding	leucine carboxyl methyltransferase 1 homolog	-
107408672	25.3534	27.6057	65.0349	3.38786	2.87566	2.85031	39.3313	3.03794	3.69168	1.09233e-06	7.04347e-06	LOC107408672	NW_015455770.1	1851	3171	-	1220	protein_coding	tubulin beta-1 chain-like	Tubulin_C
107433384	1680.42	1978.41	1407.69	140.596	94.8969	158.667	1688.84	131.387	3.68292	3.13906e-71	5.83461e-69	LOC107433384	NC_029690.1	19252351	19254895	+	1559	protein_coding	transcription factor HY5-like%2C transcript variant X6	bZIP_1
112492653	13.1838	17.2536	16.7832	0.846965	1.91711	0.950104	15.7402	1.23806	3.67987	0.000716739	0.00263251	LOC112492653	NC_029686.1	6584155	6584305	-	151	snRNA	U4 spliceosomal RNA	-
107403896	32.4524	65.5636	41.958	4.23482	4.79277	1.90021	46.658	3.6426	3.67236	6.63697e-08	5.22419e-07	LOC107403896	NW_015453663.1	101547	104229	+	875	protein_coding	U-box domain-containing protein 14-like	U-box
107425145	21.2969	13.8029	0	0.846965	1.91711	0	11.6999	0.921358	3.67092	0.0203495	0.0493891	LOC107425145	NC_029686.1	12484692	12486474	+	1783	protein_coding	UDP-glycosyltransferase 91A1-like	UDPGT
107414313	10.1414	14.9531	9.44055	1.69393	0.958554	0	11.5117	0.884161	3.67039	0.00462675	0.0137464	LOC107414313	NC_029681.1	21281405	21282343	-	836	protein_coding	dynein light chain 1%2C cytoplasmic-like	-
107435504	92.2864	161.033	87.0629	5.92875	5.75132	15.2017	113.461	8.96058	3.66877	1.27939e-13	1.95333e-12	LOC107435504	NW_015453541.1	98705	99654	-	739	lncRNA	uncharacterized LOC107435504	-
107404018	1154.09	1357.28	1235.66	92.3192	102.565	100.711	1249.01	98.5318	3.66518	4.1557e-108	1.69933e-105	LOC107404018	NW_015453678.1	64162	71875	-	2234	protein_coding	inositol transporter 1-like	-
novel.418	16.2262	8.05167	10.4895	0.846965	0.958554	0.950104	11.5891	0.918541	3.66277	0.00367666	0.0112759	-	NC_029686.1	13564130	13571071	-	959	-	-	-
107420404	332.637	273.757	201.398	23.715	23.9639	16.1518	269.264	21.2769	3.65924	6.79814e-30	2.97844e-28	LOC107420404	NC_029684.1	5022671	5027788	-	3731	protein_coding	ABC transporter B family member 13-like	ABC_membrane
107416810	28.3958	50.6105	27.2727	0	3.83422	4.75052	35.4263	2.86158	3.65745	8.46366e-06	4.71196e-05	LOC107416810	NC_029679.1	9316207	9318521	-	1979	lncRNA	uncharacterized LOC107416810	-
107415473	540.535	656.786	446.853	57.5936	39.3007	33.2536	548.058	43.3827	3.652	3.46191e-45	3.0335e-43	LOC107415473	NC_029682.1	3601043	3604493	+	1410	pseudogene	PF03151:Triose-phosphate Transporter family	-
107417328	261.647	403.734	206.643	12.7045	30.6737	26.6029	290.675	23.327	3.64765	1.14995e-23	3.62182e-22	LOC107417328	NC_029682.1	28745604	28750076	+	3082	protein_coding	GPI-anchored protein LLG2	-
107405852	154.149	179.437	98.6013	15.2454	5.75132	13.3015	144.062	11.4327	3.64522	4.35379e-17	8.78457e-16	LOC107405852	NW_015454028.1	44691	45877	-	1187	protein_coding	zinc finger protein ZAT5-like	-
107420156	581.1	817.819	692.307	60.1345	42.1764	64.6071	697.076	55.6393	3.64463	8.58614e-57	1.15115e-54	LOC107420156	NC_029684.1	2786480	2790462	+	1335	protein_coding	glutaredoxin-C6-like	-
107420138	154.149	134.578	157.343	9.31661	11.5026	15.2017	148.69	12.007	3.6378	3.01593e-22	8.73622e-21	LOC107420138	NC_029684.1	2916436	2919590	-	1461	protein_coding	calcineurin B-like protein 10	-
107411425	114.597	83.9674	102.797	14.3984	3.83422	5.70062	100.454	7.97775	3.63234	2.5701e-13	3.81242e-12	LOC107411425	NC_029680.1	16506495	16516787	+	4698	protein_coding	uncharacterized LOC107411425	Agenet
novel.849	24.3393	62.1129	27.2727	2.54089	3.83422	2.85031	37.9083	3.07514	3.6261	1.90101e-06	1.17484e-05	-	NW_015458014.1	90	1135	-	648	-	-	-
107404502	9.12723	8.05167	5.24475	0.846965	0.958554	0	7.47455	0.60184	3.62215	0.0204697	0.0496328	LOC107404502	NW_015453755.1	6	3001	-	1986	protein_coding	uncharacterized LOC107404502	-
107417089	16.2262	35.6574	16.7832	0.846965	4.79277	0	22.8889	1.87991	3.62208	0.000396861	0.00155742	LOC107417089	NC_029682.1	21868872	21873580	+	3879	protein_coding	TPR repeat-containing thioredoxin TTL4-like%2C transcript variant X1	-
107421516	75.0461	100.071	108.042	5.08179	12.4612	5.70062	94.3862	7.74787	3.61761	1.19676e-13	1.83286e-12	LOC107421516	NC_029684.1	22446272	22451055	+	2328	protein_coding	2-hydroxy-6-oxo-2%2C4-heptadienoate hydrolase%2C transcript variant X2	-
107413137	124.739	131.127	112.238	11.8575	7.66843	10.4511	122.701	9.99236	3.61137	4.26005e-19	9.98285e-18	LOC107413137	NC_029681.1	4580238	4581844	-	1204	protein_coding	auxin-induced protein 22B	-
107410341	281.93	511.856	371.328	27.9498	24.9224	42.7547	388.371	31.8756	3.60804	9.79328e-32	4.7769e-30	LOC107410341	NC_029680.1	1646826	1648380	+	1555	protein_coding	uncharacterized LOC107410341	-
107428481	707.867	433.64	584.265	21.1741	55.5961	65.5572	575.257	47.4425	3.60743	1.802e-28	7.34421e-27	LOC107428481	NC_029688.1	4057675	4058934	+	1168	protein_coding	small heat shock protein%2C chloroplastic-like	-
107407223	4.05655	2.30048	95.4545	0.846965	3.83422	3.80042	33.9372	2.8272	3.59767	0.0024692	0.00792205	LOC107407223	NW_015454592.1	9879	13291	+	2317	protein_coding	uncharacterized LOC107407223	Nitroreductase
107404308	398.556	318.616	93.3566	11.8575	13.4198	41.8046	270.176	22.3606	3.59686	8.21647e-06	4.58683e-05	LOC107404308	NW_015453724.1	28155	29798	-	944	protein_coding	protein RADIALIS-like 3	-
novel.748	13.1838	14.9531	16.7832	0	0.958554	2.85031	14.9734	1.26962	3.59128	0.00178164	0.00592149	-	NW_015454517.1	14692	15287	+	396	-	-	-
107410563	77.0744	125.376	61.8881	7.62268	4.79277	9.50104	88.1128	7.3055	3.58846	3.70298e-12	4.86103e-11	LOC107410563	NC_029680.1	3764529	3765751	+	1223	protein_coding	histone H2B.3	Histone
107426421	27.3817	51.7607	32.5175	0.846965	2.87566	5.70062	37.22	3.14108	3.58605	2.82788e-06	1.70514e-05	LOC107426421	NC_029687.1	5221082	5222481	+	1400	protein_coding	protein FANTASTIC FOUR 3-like	-
107435808	5536.17	4808	5527.97	321.847	487.904	514.956	5290.71	441.569	3.58416	2.04833e-92	5.84369e-90	LOC107435808	NW_015453567.1	78155	79899	+	1322	protein_coding	probable aquaporin PIP1-4	-
107415996	1878.18	2040.52	1513.63	203.272	116.944	132.064	1810.78	150.76	3.58273	2.74181e-64	4.48468e-62	LOC107415996	NC_029682.1	8836645	8843794	+	5042	protein_coding	putative ABC transporter C family member 15	ABC_membrane
107427356	453.319	454.344	286.363	34.7256	31.6323	33.2536	398.009	33.2038	3.582	2.87043e-38	1.87303e-36	LOC107427356	NC_029687.1	18148786	18150301	-	1516	protein_coding	signal recognition particle 43 kDa protein%2C chloroplastic-like	Chromo
107415359	105.47	50.6105	61.8881	6.77572	3.83422	7.60083	72.6562	6.07026	3.57911	1.70605e-10	1.85623e-09	LOC107415359	NC_029682.1	3053587	3059541	-	2708	protein_coding	probable serine/threonine-protein kinase PBL21%2C transcript variant X3	-
107419101	83.1592	54.0612	133.217	11.0105	6.70988	4.75052	90.1457	7.49031	3.57834	2.73744e-11	3.2493e-10	LOC107419101	NC_029683.1	22471980	22479603	+	1602	protein_coding	protein LEO1 homolog%2C transcript variant X2	-
107410852	17336.7	17064.9	16114	1522.84	1208.74	1518.27	16838.5	1416.62	3.57099	2.2597e-170	2.64008e-167	LOC107410852	NC_029680.1	7058036	7065906	+	3543	protein_coding	probable sucrose-phosphate synthase 4	Glycos_transf_1
107434465	14.1979	33.3569	16.7832	3.38786	0.958554	0.950104	21.446	1.76551	3.57019	0.000256381	0.00105295	LOC107434465	NC_029679.1	36166184	36167508	-	1238	protein_coding	uncharacterized LOC107434465	-
107417546	1180.45	1966.91	1774.82	132.973	133.239	148.216	1640.73	138.143	3.57016	1.31483e-67	2.2879e-65	LOC107417546	NC_029683.1	1732397	1736119	-	2241	protein_coding	cellulose synthase-like protein B4	-
107412774	10748.8	11288.4	11138.8	1001.11	992.103	800.938	11058.7	931.384	3.56934	1.26048e-174	1.62768e-171	LOC107412774	NC_029681.1	346822	354806	+	3154	protein_coding	protein LNK2%2C transcript variant X4	-
107435223	33.4665	25.3052	28.3217	1.69393	0	5.70062	29.0311	2.46485	3.56561	4.5378e-05	0.000220117	LOC107435223	NW_015453517.1	112524	114816	+	2293	protein_coding	uncharacterized LOC107435223	-
107422237	15.212	31.0564	9.44055	0	4.79277	0	18.5697	1.59759	3.56543	0.00295969	0.00928129	LOC107422237	NC_029685.1	10320989	10323676	-	1815	protein_coding	amino acid transporter AVT1H	Aa_trans
107411506	5.07068	36.8076	22.028	3.38786	0.958554	0.950104	21.3021	1.76551	3.5636	0.000834107	0.00301352	LOC107411506	NC_029680.1	17598757	17600193	-	1437	protein_coding	RING-H2 finger protein ATL63	-
107430297	1106.42	473.898	598.95	47.43	66.1402	71.2578	726.424	61.6093	3.56278	1.69975e-31	8.24178e-30	LOC107430297	NC_029689.1	6348100	6348462	-	363	protein_coding	repetitive proline-rich cell wall protein 1-like	-
107404902	15.212	9.2019	49.3007	4.23482	0	1.90021	24.5715	2.04501	3.56051	0.000664594	0.00246014	LOC107404902	NW_015453813.1	61660	68984	+	3411	protein_coding	ATPase 10%2C plasma membrane-type-like	E1-E2_ATPase
107431206	43.6079	73.6152	67.1328	4.23482	8.62699	2.85031	61.452	5.23737	3.55826	1.88883e-09	1.82163e-08	LOC107431206	NC_029689.1	16329017	16332219	-	2742	protein_coding	putative disease resistance protein RGA1%2C transcript variant X3	-
107403676	150.092	27.6057	41.958	1.69393	7.66843	9.50104	73.2186	6.2878	3.55707	1.13952e-06	7.32847e-06	LOC107403676	NW_015453633.1	34233	39186	-	2229	pseudogene	-	-
107430003	128.795	162.184	198.252	7.62268	8.62699	25.6528	163.077	13.9675	3.5544	5.44384e-16	1.00199e-14	LOC107430003	NC_029689.1	2131262	2133119	+	1272	pseudogene	-	-
107403858	25.3534	10.3521	17.8322	1.69393	0.958554	1.90021	17.8459	1.51756	3.55423	0.000536504	0.00203858	LOC107403858	NW_015453656.1	33794	36061	-	1915	protein_coding	two-component response regulator ORR9-like%2C transcript variant X3	Response_reg
107421210	68.9613	65.5636	29.3706	0.846965	7.66843	5.70062	54.6318	4.73867	3.54888	2.51431e-07	1.80218e-06	LOC107421210	NC_029684.1	13271900	13273200	+	1050	protein_coding	ethylene-responsive transcription factor SHINE 2	AP2
107416169	11.1555	4.60095	16.7832	0	0.958554	1.90021	10.8466	0.952921	3.54287	0.00893867	0.0243516	LOC107416169	NC_029682.1	11165104	11167498	+	1185	protein_coding	uncharacterized LOC107416169	-
107405535	13.1838	44.8593	39.8601	0	1.91711	6.65073	32.6344	2.85595	3.53567	0.000129728	0.000567762	LOC107405535	NW_015453957.1	42828	45419	+	2592	pseudogene	-	-
107422958	17.2403	4.60095	10.4895	0	1.91711	0.950104	10.7769	0.955737	3.53252	0.00935636	0.0253168	LOC107422958	NC_029685.1	19456795	19463794	+	2147	protein_coding	protein SIEVE ELEMENT OCCLUSION B-like	-
107406187	441.149	740.753	730.069	46.5831	41.2178	77.9085	637.324	55.2365	3.52983	1.0094e-35	5.74606e-34	LOC107406187	NW_015454126.1	6170	17025	+	2371	pseudogene	-	-
107433241	375.23	502.654	521.328	49.124	34.5079	37.0541	466.404	40.2287	3.52966	8.1751e-45	7.03776e-43	LOC107433241	NC_029690.1	18321455	18322445	+	875	protein_coding	major allergen Pru av 1-like	-
107408989	243.393	305.963	266.433	18.6332	20.1296	32.3035	271.93	23.6888	3.52562	6.6517e-32	3.26399e-30	LOC107408989	NW_015456145.1	1305	3316	-	1235	protein_coding	probable alkaline/neutral invertase D	-
107407085	63.8906	8.05167	127.972	5.92875	7.66843	3.80042	66.6381	5.7992	3.52412	8.45717e-06	4.70941e-05	LOC107407085	NW_015454503.1	626	3772	+	1427	protein_coding	probable protein S-acyltransferase 12	-
107405982	21.2969	23.0048	19.9301	0	3.83422	1.90021	21.4106	1.91147	3.51821	0.000279686	0.00113894	LOC107405982	NW_015454063.1	19284	20277	-	877	protein_coding	probable glutathione S-transferase	GST_N
107420588	16.2262	44.8593	65.0349	3.38786	3.83422	3.80042	42.0401	3.67416	3.51734	2.46833e-06	1.50274e-05	LOC107420588	NC_029684.1	6111440	6116242	+	2710	protein_coding	metal transporter Nramp2-like%2C transcript variant X2	-
107414023	2739.18	3328.79	2772.38	246.467	244.431	282.181	2946.78	257.693	3.51568	2.62273e-127	1.36912e-124	LOC107414023	NC_029681.1	18418648	18419570	-	923	protein_coding	uncharacterized LOC107414023	-
107406900	59.834	5.75119	6.2937	3.38786	0	2.85031	23.9596	2.07939	3.51535	0.00265224	0.00842909	LOC107406900	NW_015454420.1	746	5926	+	2373	protein_coding	cell cycle checkpoint protein RAD17-like	-
novel.582	4.05655	10.3521	28.3217	0	0	3.80042	14.2434	1.26681	3.51343	0.0104237	0.0277797	-	NW_015453398.1	457971	458448	+	478	-	PF03140:Plant protein of unknown function	-
107424134	11.1555	11.5024	18.8811	1.69393	1.91711	0	13.8463	1.20368	3.51308	0.0025951	0.00827269	LOC107424134	NC_029686.1	3500340	3501856	-	1258	protein_coding	myb-related protein 308%2C transcript variant X2	Myb_DNA-binding
107416751	245.421	172.536	358.741	29.6438	24.9224	13.3015	258.899	22.6225	3.51155	1.98137e-21	5.43161e-20	LOC107416751	NC_029682.1	17822649	17824271	-	947	protein_coding	indole-3-acetic acid-amido synthetase GH3.10-like	-
107414282	1301.14	1296.32	970.279	105.024	95.8554	112.112	1189.24	104.33	3.51049	7.31541e-79	1.60253e-76	LOC107414282	NC_029681.1	21189300	21193990	-	1794	protein_coding	cytochrome P450 CYP72A219-like	p450
novel.315	2376.12	3064.23	1790.56	216.823	250.183	168.168	2410.3	211.725	3.50871	5.87768e-61	8.79323e-59	-	NC_029684.1	2036552	2037613	-	1062	-	PF13499:EF-hand domain pair	-
107409606	43.6079	21.8545	60.8391	1.69393	5.75132	3.80042	42.1005	3.74856	3.50793	1.47447e-06	9.29023e-06	LOC107409606	NW_015457185.1	237	2112	-	1124	protein_coding	oxysterol-binding protein-related protein 1C-like	-
107420094	43.6079	23.0048	18.8811	0	7.66843	0	28.4979	2.55614	3.50428	0.000835497	0.00301721	LOC107420094	NC_029684.1	2282909	2283235	+	327	protein_coding	uncharacterized LOC107420094	-
novel.124	13.1838	21.8545	16.7832	1.69393	1.91711	0.950104	17.2738	1.52038	3.50089	0.000551218	0.00208609	-	NC_029680.1	1643779	1646578	-	2454	-	-	-
107411422	9.12723	11.5024	10.4895	0.846965	1.91711	0	10.373	0.921358	3.49736	0.00811102	0.0223801	LOC107411422	NC_029680.1	16434005	16445356	+	2510	pseudogene	-	-
107409497	12.1696	17.2536	1.04895	1.69393	0	0.950104	10.1574	0.881344	3.49694	0.019015	0.0466021	LOC107409497	NW_015456959.1	9	1263	+	1255	protein_coding	molybdenum cofactor sulfurase-like	-
107410776	412.754	521.058	468.881	21.1741	38.3422	65.5572	467.564	41.6912	3.49436	9.42641e-29	3.86105e-27	LOC107410776	NC_029680.1	6760123	6761911	-	1789	protein_coding	UDP-glycosyltransferase 71K1-like	UDPGT
107404430	27.3817	21.8545	22.028	3.38786	2.87566	0	23.7547	2.08784	3.49089	0.000124779	0.000548449	LOC107404430	NW_015453745.1	74997	78386	+	1894	protein_coding	isoflavone 3'-hydroxylase-like	p450
107433288	1749.39	2094.58	1574.47	192.261	154.327	134.915	1806.15	160.501	3.48968	4.87455e-82	1.12828e-79	LOC107433288	NC_029679.1	35230779	35237962	-	3584	protein_coding	uncharacterized LOC107433288	p450
107421778	83.1592	54.0612	141.608	6.77572	14.3783	3.80042	92.9429	8.31815	3.48851	4.48233e-10	4.65203e-09	LOC107421778	NC_029685.1	224914	225857	+	803	protein_coding	uncharacterized LOC107421778	-
112493344	509.096	416.386	256.993	33.0316	33.5494	38.9543	394.158	35.1784	3.48719	3.13315e-31	1.5014e-29	LOC112493344	NC_029689.1	12212677	12214074	+	1398	protein_coding	glycerol-3-phosphate 2-O-acyltransferase 6-like	Acyltransferase
107434526	583.128	521.058	483.566	37.2664	39.3007	65.5572	529.251	47.3748	3.48596	2.37654e-45	2.11263e-43	LOC107434526	NW_015453463.1	166809	170186	+	1075	protein_coding	transcription factor bHLH80-like	HLH
107427570	27.3817	9.2019	3.14685	2.54089	0	0.950104	13.2435	1.16367	3.47833	0.00871046	0.0238024	LOC107427570	NC_029687.1	20540738	20541640	+	903	protein_coding	dirigent protein 23-like	-
107420584	159.219	29.9062	6.2937	4.23482	9.58554	3.80042	65.1398	5.87359	3.47719	9.08042e-05	0.000413643	LOC107420584	NC_029684.1	6187756	6192240	-	1348	protein_coding	casein kinase II subunit alpha-2-like	Pkinase
107416578	516.195	515.307	483.566	33.8786	46.9691	56.0561	505.023	45.6346	3.47423	2.09574e-51	2.31617e-49	LOC107416578	NC_029682.1	15696181	15697437	-	977	protein_coding	membrane protein PM19L-like%2C transcript variant X2	-
107420316	464.474	324.367	521.328	41.5013	48.8863	27.553	436.723	39.3135	3.4736	3.68864e-35	2.07095e-33	LOC107420316	NC_029684.1	4511475	4514276	-	1305	pseudogene	-	-
107416494	528.365	559.016	433.216	35.5725	29.7152	72.2079	506.866	45.8319	3.47006	2.58154e-32	1.29261e-30	LOC107416494	NC_029682.1	14421569	14422646	+	978	lncRNA	uncharacterized LOC107416494	-
107430552	13.1838	70.1645	15.7343	5.92875	0.958554	1.90021	33.0275	2.92917	3.46755	0.000209146	0.000878512	LOC107430552	NC_029689.1	10689557	10692789	-	2209	protein_coding	probable protein S-acyltransferase 16%2C transcript variant X2	-
107415497	75.0461	42.5588	68.1818	0.846965	12.4612	3.80042	61.9289	5.70286	3.46326	2.98916e-07	2.12024e-06	LOC107415497	NC_029682.1	3993944	3997939	-	2501	pseudogene	-	-
107427623	183.559	116.174	139.51	4.23482	14.3783	21.8524	146.414	13.4885	3.45544	4.95782e-14	7.82755e-13	LOC107427623	NC_029687.1	20722822	20724930	+	1013	protein_coding	putative serine carboxypeptidase-like 52	Peptidase_S10
107406678	43.6079	62.1129	32.5175	7.62268	3.83422	0.950104	46.0794	4.13567	3.45378	7.49961e-07	4.98383e-06	LOC107406678	NW_015454312.1	4388	5224	-	837	protein_coding	uncharacterized LOC107406678	-
107414430	26.3675	41.4086	19.9301	5.92875	0	1.90021	29.2354	2.60965	3.44918	0.000107404	0.000480518	LOC107414430	NC_029681.1	22117804	22118834	+	647	protein_coding	CEN-like protein 1	-
107419145	97.3571	75.9157	67.1328	5.92875	3.83422	12.3514	80.1352	7.37144	3.44735	3.16403e-11	3.73398e-10	LOC107419145	NC_029683.1	23738640	23741732	+	1358	protein_coding	transcription factor UNE10-like	HLH
107433147	142.993	108.122	34.6154	0.846965	6.70988	19.0021	95.2437	8.85297	3.43991	1.16158e-06	7.46644e-06	LOC107433147	NC_029690.1	17534579	17535484	+	793	protein_coding	phylloplanin-like	-
novel.203	86.2016	12.6526	49.3007	5.08179	2.87566	5.70062	49.385	4.55269	3.43912	6.25498e-06	3.56152e-05	-	NC_029682.1	12851455	12852806	+	563	-	-	-
107427670	444.192	355.424	515.034	22.0211	67.0988	33.2536	438.217	40.7912	3.43272	4.05316e-25	1.39278e-23	LOC107427670	NC_029687.1	21633132	21694031	+	3286	protein_coding	ABC transporter G family member 11-like%2C transcript variant X1	ABC2_membrane
107405003	10.1414	6.90143	12.5874	0.846965	1.91711	0	9.87673	0.921358	3.42911	0.0109615	0.0290088	LOC107405003	NW_015453838.1	720	1622	+	903	pseudogene	PF00197:Trypsin and protease inhibitor	-
107410349	47.6644	69.0143	50.3496	5.08179	3.83422	6.65073	55.6761	5.18891	3.42201	3.08402e-09	2.88279e-08	LOC107410349	NC_029680.1	1895372	1896661	+	1167	protein_coding	uncharacterized LOC107410349	-
107432099	2341.64	2309.68	1447.55	196.496	153.369	219.474	2032.96	189.779	3.42073	1.89188e-58	2.69868e-56	LOC107432099	NC_029690.1	4570749	4572697	+	1332	protein_coding	alpha carbonic anhydrase 1%2C chloroplastic	-
107412925	137.923	132.277	279.021	35.5725	4.79277	10.4511	183.074	16.9388	3.4197	1.77309e-10	1.92405e-09	LOC107412925	NC_029681.1	2654106	2656525	-	2420	protein_coding	putative calcium-transporting ATPase 13%2C plasma membrane-type	Cation_ATPase_C
107407621	13.1838	4.60095	11.5385	0.846965	0	1.90021	9.77439	0.915724	3.41946	0.0130095	0.03362	LOC107407621	NW_015454846.1	7572	10110	-	1399	protein_coding	coiled-coil domain-containing protein 97-like	-
107430503	2707.74	1723.06	2022.38	185.485	140.907	277.43	2151.06	201.274	3.4183	3.89713e-47	3.60815e-45	LOC107430503	NC_029689.1	10440022	10444070	+	1625	protein_coding	uncharacterized LOC107430503%2C transcript variant X1	-
novel.79	49.6927	3.45071	26.2238	0.846965	0	6.65073	26.4557	2.49923	3.41757	0.00272007	0.0086257	-	NC_029679.1	38966455	38968900	-	2446	-	PF13976:GAG-pre-integrase domain|PF00665:Integrase core domain|PF14223:gag-polypeptide of LTR copia-type	rve
107416047	119.668	100.071	111.189	12.7045	10.5441	7.60083	110.309	10.2831	3.41684	1.75265e-16	3.36736e-15	LOC107416047	NC_029682.1	10068986	10071005	+	1356	pseudogene	PF01370:NAD dependent epimerase/dehydratase family	Epimerase
107422483	1637.83	2216.51	1819.93	217.67	188.835	124.464	1891.42	176.99	3.41563	1.98367e-61	3.04183e-59	LOC107422483	NC_029685.1	13341495	13359904	-	1864	protein_coding	BAHD acyltransferase BIA1-like	-
107426842	166.318	171.385	159.44	16.9393	10.5441	19.0021	165.715	15.4952	3.41527	8.78841e-23	2.62956e-21	LOC107426842	NC_029679.1	2223578	2227288	+	1946	protein_coding	sodium transporter HKT1-like%2C transcript variant X1	-
107423896	36.5089	9.2019	29.3706	5.92875	0	0.950104	25.0271	2.29295	3.41304	0.000879129	0.00315573	LOC107423896	NC_029686.1	2227863	2229920	+	1573	protein_coding	auxin-binding protein ABP19a-like%2C transcript variant X2	-
107404144	9.12723	9.2019	11.5385	0	2.87566	0	9.95586	0.958554	3.41029	0.0162999	0.0408599	LOC107404144	NW_015453698.1	10701	13720	+	3020	protein_coding	pentatricopeptide repeat-containing protein At4g32430%2C mitochondrial-like	-
107426467	403.626	420.987	303.147	53.3588	28.7566	23.7526	375.92	35.2893	3.40341	5.26981e-29	2.19516e-27	LOC107426467	NC_029679.1	26371287	26377241	+	2185	protein_coding	serine carboxypeptidase 24-like	Peptidase_S10
107406299	103.442	92.019	97.5524	4.23482	10.5441	13.3015	97.6711	9.36012	3.3992	1.79003e-13	2.69108e-12	LOC107406299	NW_015454165.1	12396	16956	+	1249	protein_coding	isoeugenol synthase 1-like	NmrA
107416796	66.933	88.5683	58.7412	3.38786	5.75132	11.4012	71.4142	6.84681	3.39503	4.74366e-10	4.90872e-09	LOC107416796	NC_029679.1	9284552	9290229	-	2328	protein_coding	rust resistance kinase Lr10-like%2C transcript variant X2	Pkinase
107410268	870.129	2357.99	1350	185.485	101.607	151.067	1526.04	146.053	3.38449	1.1696e-12	1.63605e-11	LOC107410268	NC_029680.1	789418	792300	-	2883	protein_coding	putative receptor protein kinase ZmPK1	Pkinase
novel.548	14.1979	28.756	14.6853	1.69393	3.83422	0	19.2131	1.84272	3.38403	0.000966981	0.00342647	-	NC_029690.1	7559328	7560239	+	530	-	-	-
107412153	204.856	301.362	216.084	15.2454	17.254	37.0541	240.767	23.1845	3.38201	2.97959e-21	8.04227e-20	LOC107412153	NC_029680.1	23286974	23287827	+	638	protein_coding	pathogenesis-related protein PR-4-like	-
107421853	190.658	231.198	169.93	18.6332	22.0467	16.1518	197.262	18.9439	3.38027	2.48724e-25	8.70532e-24	LOC107421853	NC_029685.1	1451212	1453780	+	1277	protein_coding	ER membrane protein complex subunit 8/9 homolog	-
107415980	3600.18	4022.38	3004.19	314.224	306.737	404.744	3542.25	341.902	3.37342	1.70293e-92	4.91546e-90	LOC107415980	NC_029679.1	8470843	8475443	-	1189	protein_coding	heavy metal-associated isoprenylated plant protein 7-like	HMA
107404921	55.7775	47.1598	39.8601	4.23482	9.58554	0	47.5991	4.60679	3.37325	2.96869e-06	1.78391e-05	LOC107404921	NW_015453819.1	74954	80797	-	2948	protein_coding	protein WHAT'S THIS FACTOR 1 homolog%2C transcript variant X4	-
107426313	422.895	506.105	289.51	25.4089	61.3475	31.3534	406.17	39.3699	3.37228	1.33372e-24	4.44602e-23	LOC107426313	NC_029687.1	4173208	4174529	+	1025	protein_coding	major allergen Pru ar 1-like%2C transcript variant X2	-
107406271	54.7634	36.8076	41.958	2.54089	5.75132	4.75052	44.5097	4.34758	3.37056	1.42648e-07	1.06444e-06	LOC107406271	NW_015454155.1	5369	10982	+	934	protein_coding	ubiquitin-conjugating enzyme E2 36-like	UQ_con
107413397	1.01414	23.0048	13.6364	1.69393	0.958554	0.950104	12.5517	1.20086	3.36995	0.0112711	0.0297351	LOC107413397	NC_029681.1	7808732	7810343	-	1263	lncRNA	uncharacterized LOC107413397%2C transcript variant X1	-
107417141	1302.15	1487.26	1247.2	124.504	116.944	149.166	1345.54	130.205	3.36967	1.47656e-89	4.02528e-87	LOC107417141	NC_029682.1	22733198	22735980	+	2098	protein_coding	protein NRT1/ PTR FAMILY 6.4	-
107435097	9.12723	10.3521	9.44055	0	1.91711	0.950104	9.63997	0.955737	3.36796	0.0121706	0.0317823	LOC107435097	NC_029679.1	36601876	36603279	+	1194	protein_coding	protein LURP-one-related 11-like	-
107422850	851.875	683.241	616.783	80.4616	74.7672	53.2058	717.3	69.4782	3.36556	1.42582e-51	1.58292e-49	LOC107422850	NC_029685.1	18339725	18340447	+	723	protein_coding	early nodulin-75-like	-
107413431	2234.14	2288.97	1911.19	260.018	173.498	191.921	2144.77	208.479	3.36022	3.56114e-81	8.16567e-79	LOC107413431	NC_029681.1	8519224	8520812	+	1068	protein_coding	telomere repeat-binding protein 4	-
107435777	54.7634	33.3569	62.937	3.38786	4.79277	6.65073	50.3524	4.94379	3.35924	5.50091e-08	4.37487e-07	LOC107435777	NW_015453565.1	1	792	+	309	lncRNA	uncharacterized LOC107435777	-
107435780	181.53	411.785	61.8881	24.562	23.9639	15.2017	218.401	21.2425	3.35923	1.85693e-10	2.01058e-09	LOC107435780	NW_015453565.1	112682	114847	-	1211	protein_coding	cold-regulated 413 plasma membrane protein 2-like	-
107434937	19.2686	2.30048	34.6154	1.69393	0.958554	2.85031	18.7281	1.83427	3.35616	0.00295972	0.00928129	LOC107434937	NW_015453491.1	36682	38655	+	1974	protein_coding	cytochrome P450 94C1-like	p450
107422142	50.7068	82.8171	24.1259	7.62268	1.91711	5.70062	52.5499	5.08014	3.35586	1.07165e-06	6.9265e-06	LOC107422142	NC_029685.1	7699829	7709079	-	1073	protein_coding	MLP-like protein 31%2C transcript variant X2	-
107413065	344.806	702.795	481.468	47.43	41.2178	60.8067	509.69	49.8182	3.35449	9.57849e-31	4.43412e-29	LOC107413065	NC_029679.1	6013152	6023109	-	1482	protein_coding	floral homeotic protein AGAMOUS%2C transcript variant X1	K-box
107430038	165.304	270.306	230.769	17.7863	30.6737	17.1019	222.126	21.854	3.34927	2.16451e-22	6.31465e-21	LOC107430038	NC_029689.1	2539766	2540822	+	976	lncRNA	uncharacterized LOC107430038	-
107426620	9.12723	11.5024	16.7832	0.846965	0	2.85031	12.4709	1.23243	3.34589	0.00602853	0.0172691	LOC107426620	NC_029687.1	6003382	6007889	-	1650	protein_coding	sm-like protein LSM5%2C transcript variant X2	LSM
107405517	11667.6	12029.2	11155.6	1183.21	1070.7	1176.23	11617.5	1143.38	3.34471	6.16549e-203	1.0805e-199	LOC107405517	NW_015453953.1	24251	38885	+	1405	protein_coding	vacuolar cation/proton exchanger 3-like	Na_Ca_ex
107431947	1233.19	1242.26	1010.14	114.34	74.7672	154.867	1161.86	114.658	3.34071	5.35456e-48	5.05285e-46	LOC107431947	NC_029690.1	3581584	3583644	-	1948	protein_coding	UDP-glycosyltransferase 86A1-like	UDPGT
107403294	14.1979	33.3569	46.1538	1.69393	3.83422	3.80042	31.2362	3.10952	3.34024	3.5827e-05	0.000177543	LOC107403294	NW_015453592.1	98358	100328	+	1860	protein_coding	scopoletin glucosyltransferase-like%2C transcript variant X3	UDPGT
112489423	140.965	94.3195	99.6503	7.62268	2.87566	22.8025	111.645	11.1003	3.33559	6.0588e-10	6.19128e-09	LOC112489423	NW_015453529.1	148188	152039	-	1052	protein_coding	MICOS complex subunit Mic10-like%2C transcript variant X2	-
107431191	70.9895	79.3664	117.482	8.46965	0.958554	17.1019	89.2795	8.84336	3.33524	1.73054e-08	1.47375e-07	LOC107431191	NC_029689.1	16363362	16370000	-	4642	protein_coding	putative disease resistance protein At4g11170%2C transcript variant X2	TIR
107429468	37.523	49.4602	32.5175	5.08179	2.87566	3.80042	39.8336	3.91929	3.33421	5.45295e-07	3.70297e-06	LOC107429468	NC_029688.1	18501818	18502860	+	1043	protein_coding	VQ motif-containing protein 20-like	-
107407091	37.523	3.45071	13.6364	2.54089	0	2.85031	18.2034	1.79707	3.33332	0.00449004	0.0134149	LOC107407091	NW_015454507.1	56	3126	+	1837	protein_coding	GPN-loop GTPase QQT2-like%2C transcript variant X1	-
107410684	399.57	598.124	582.167	59.2875	48.8863	48.4553	526.62	52.2097	3.3311	7.65278e-43	6.01798e-41	LOC107410684	NC_029680.1	5669818	5674469	+	2210	protein_coding	pheophorbide a oxygenase%2C chloroplastic-like	-
107404938	40.5655	32.2067	75.5244	2.54089	7.66843	4.75052	49.4322	4.98662	3.32439	4.54339e-07	3.1251e-06	LOC107404938	NW_015453824.1	79885	81061	-	600	protein_coding	polyol transporter 5-like	Sugar_tr
107405668	0	51.7607	4.1958	0.846965	3.83422	0.950104	18.6522	1.87709	3.31846	0.019961	0.0485567	LOC107405668	NW_015453987.1	10795	14810	+	989	protein_coding	vesicle transport protein SFT2B-like	-
107409301	12.1696	9.2019	13.6364	3.38786	0	0	11.6693	1.12929	3.31555	0.0122789	0.0320213	LOC107409301	NC_029679.1	42357994	42361388	-	2604	protein_coding	uncharacterized LOC107409301	-
107425473	405.655	387.63	544.405	56.7466	32.5908	44.6549	445.897	44.6641	3.31423	2.12009e-36	1.24891e-34	LOC107425473	NC_029686.1	16630038	16631666	-	1629	protein_coding	anthocyanidin 3-O-glucosyltransferase 6-like	UDPGT
107403866	83.1592	98.9205	67.1328	3.38786	9.58554	12.3514	83.0708	8.44158	3.31376	7.02816e-11	8.04272e-10	LOC107403866	NW_015453656.1	89893	93247	+	1826	protein_coding	uncharacterized LOC107403866	-
107427621	635.864	530.26	373.426	51.6648	52.7205	51.3056	513.183	51.897	3.30598	4.76584e-39	3.22121e-37	LOC107427621	NC_029687.1	20704136	20720312	+	1102	protein_coding	serine carboxypeptidase-like 18	Peptidase_S10
107411889	81.1309	20.7043	7.34265	2.54089	0	8.55094	36.3926	3.69728	3.30458	0.001216	0.00420916	LOC107411889	NC_029680.1	20745464	20747029	+	1566	protein_coding	glycine-rich cell wall structural protein	-
107417610	96.343	144.93	93.3566	11.8575	14.3783	7.60083	111.543	11.2789	3.30359	2.14081e-14	3.49466e-13	LOC107417610	NC_029683.1	2765325	2766360	-	894	protein_coding	uncharacterized LOC107417610%2C transcript variant X3	-
107423271	587.185	468.147	349.3	42.3482	46.9691	53.2058	468.211	47.5077	3.30314	6.91923e-37	4.17109e-35	LOC107423271	NC_029685.1	22985268	22991536	-	2163	protein_coding	endo-1%2C3%3B1%2C4-beta-D-glucanase-like%2C transcript variant X4	-
novel.13	13.1838	9.2019	22.028	2.54089	1.91711	0	14.8045	1.486	3.29872	0.00328419	0.0102023	-	NC_029679.1	8653222	8654361	+	709	-	-	-
112490739	8.11309	13.8029	5.24475	0.846965	1.91711	0	9.05357	0.921358	3.29844	0.0181552	0.0448032	LOC112490739	NC_029680.1	23939775	23940206	+	314	lncRNA	uncharacterized LOC112490739	-
107422859	709.895	748.805	695.454	60.9815	101.607	57.0062	718.051	73.1981	3.29731	5.20011e-48	4.92605e-46	LOC107422859	NC_029685.1	18244054	18245674	-	1247	protein_coding	phosphoenolpyruvate carboxylase kinase 1-like	Pkinase
107408392	619.637	975.402	505.594	103.33	44.0935	66.5073	700.211	71.3102	3.29061	1.17392e-26	4.41073e-25	LOC107408392	NW_015455443.1	1311	3487	+	1336	protein_coding	heavy metal-associated isoprenylated plant protein 39-like%2C transcript variant X3	-
107406833	12.1696	11.5024	19.9301	3.38786	0	0.950104	14.534	1.44599	3.2906	0.00393657	0.0119549	LOC107406833	NW_015454391.1	11945	19685	-	1363	protein_coding	putative syntaxin-131%2C transcript variant X1	SNARE
107433942	39.5513	25.3052	145.804	11.0105	4.79277	5.70062	70.2202	7.16798	3.28386	2.79233e-06	1.68498e-05	LOC107433942	NW_015453415.1	115085	120183	+	2387	protein_coding	probable E3 ubiquitin-protein ligase ARI2	IBR
107405087	32.4524	46.0095	28.3217	3.38786	0.958554	6.65073	35.5945	3.66571	3.27846	9.54335e-06	5.26129e-05	LOC107405087	NW_015453858.1	30824	33900	-	1054	protein_coding	putative clathrin assembly protein At1g25240	-
107419146	28.3958	20.7043	13.6364	0.846965	2.87566	2.85031	20.9122	2.19098	3.27434	0.000369025	0.00146033	LOC107419146	NC_029683.1	23743154	23744724	+	924	protein_coding	transcription factor UNE10-like	HLH
novel.229	31.4382	33.3569	23.0769	4.23482	0.958554	3.80042	29.2907	2.99793	3.27421	2.6603e-05	0.000135136	-	NC_029682.1	13936655	13938489	-	570	-	PF12819:Malectin-like domain	-
107405459	5246.13	3450.71	4838.81	548.833	555.961	294.532	4511.88	466.442	3.2736	2.74171e-46	2.48221e-44	LOC107405459	NW_015453940.1	19165	20404	-	1104	protein_coding	23 kDa jasmonate-induced protein-like	-
107410853	7.09895	14.9531	12.5874	2.54089	0	0.950104	11.5465	1.16367	3.27224	0.00881044	0.0240449	LOC107410853	NC_029680.1	7066020	7068759	-	1057	protein_coding	uncharacterized LOC107410853%2C transcript variant X3	-
107405225	108.513	221.996	186.713	11.0105	12.4612	30.4033	172.407	17.9584	3.26852	4.91782e-14	7.7744e-13	LOC107405225	NW_015453889.1	354	3005	-	1145	protein_coding	glutathione S-transferase L3-like	-
107419838	8.11309	9.2019	18.8811	0	3.83422	0	12.0654	1.27807	3.2684	0.0148722	0.0377694	LOC107419838	NC_029679.1	13767875	13773701	-	3512	protein_coding	homeobox-leucine zipper protein MERISTEM L1%2C transcript variant X1	START
107429661	788.998	971.951	838.111	62.6754	96.814	111.162	866.353	90.2172	3.26767	1.25485e-50	1.3386e-48	LOC107429661	NC_029688.1	20036437	20038078	-	801	protein_coding	heavy metal-associated isoprenylated plant protein 20-like	HMA
107424084	53.7492	29.9062	19.9301	6.77572	2.87566	0.950104	34.5285	3.53383	3.26699	4.17781e-05	0.00020431	LOC107424084	NC_029686.1	4231127	4232966	+	1213	protein_coding	ankyrin-1-like	-
novel.7	28.3958	27.6057	59.7902	1.69393	3.83422	6.65073	38.5972	4.05962	3.26503	7.84978e-06	4.39914e-05	-	NC_029679.1	3649318	3652123	+	359	-	-	-
107420961	33.4665	17.2536	19.9301	1.69393	0.958554	4.75052	23.55	2.46767	3.26413	0.000238868	0.000989971	LOC107420961	NC_029684.1	10376435	10381402	+	2189	protein_coding	aspartic proteinase-like protein 1%2C transcript variant X4	-
107430335	12.1696	49.4602	29.3706	0	9.58554	0	30.3335	3.19518	3.26393	0.00277828	0.00878416	LOC107430335	NC_029689.1	7875626	7883227	-	1473	protein_coding	TMV resistance protein N-like	TIR
107434342	31.4382	19.554	18.8811	2.54089	4.79277	0	23.2911	2.44455	3.25437	0.000411495	0.00160867	LOC107434342	NC_029679.1	36211670	36213161	+	1075	lncRNA	uncharacterized LOC107434342	-
107435308	292.071	580.87	284.265	46.5831	31.6323	42.7547	385.736	40.3233	3.25433	1.66999e-23	5.21953e-22	LOC107435308	NW_015453526.1	161678	169396	+	2214	protein_coding	cationic amino acid transporter 2%2C vacuolar-like	-
107418072	6.08482	21.8545	7.34265	0.846965	1.91711	0.950104	11.7607	1.23806	3.2527	0.00816093	0.0224925	LOC107418072	NC_029683.1	7302652	7306692	-	1086	protein_coding	LOB domain-containing protein 4-like	-
107403243	172.403	216.245	217.133	26.2559	20.1296	17.1019	201.927	21.1625	3.24736	1.45838e-24	4.84843e-23	LOC107403243	NC_029679.1	45952	50036	-	1873	protein_coding	NADPH--cytochrome P450 reductase-like	NAD_binding_1
107415203	74.032	28.756	35.6643	5.08179	5.75132	3.80042	46.1507	4.87784	3.24393	9.86783e-07	6.41344e-06	LOC107415203	NC_029682.1	1436422	1437364	+	943	protein_coding	protein GLUTAMINE DUMPER 3-like	-
107416818	51.721	43.709	33.5664	5.92875	1.91711	5.70062	42.9988	4.51549	3.24153	6.23077e-07	4.1965e-06	LOC107416818	NC_029679.1	9138075	9141145	+	2658	protein_coding	disease resistance protein RPM1-like	NB-ARC
107406866	287.001	241.55	226.573	34.7256	18.2125	26.6029	251.708	26.5137	3.23949	9.20449e-27	3.49045e-25	LOC107406866	NW_015454403.1	12029	16014	+	2451	protein_coding	uncharacterized protein At5g41620-like	-
107435222	48.6785	46.0095	41.958	7.62268	5.75132	0.950104	45.5487	4.7747	3.23856	7.74496e-07	5.1302e-06	LOC107435222	NW_015453517.1	1681	3517	+	1297	protein_coding	delta(3%2C5)-Delta(2%2C4)-dienoyl-CoA isomerase%2C peroxisomal-like	ECH
107411537	619.637	445.142	417.482	44.8891	64.2231	48.4553	494.087	52.5225	3.2372	4.2097e-38	2.68273e-36	LOC107411537	NC_029680.1	18012604	18013833	-	1230	protein_coding	uncharacterized LOC107411537	-
107411583	18.2545	26.4555	7.34265	1.69393	3.83422	0	17.3509	1.84272	3.23709	0.00291522	0.00916164	LOC107411583	NC_029680.1	18270846	18272790	-	1146	protein_coding	uncharacterized LOC107411583	-
107404626	1460.36	1583.88	1553.5	124.504	174.457	190.971	1532.58	163.311	3.23319	6.25303e-75	1.22734e-72	LOC107404626	NW_015453769.1	48044	53024	-	2627	protein_coding	putative glycerol-3-phosphate transporter 4	-
107434733	721.051	763.758	880.069	66.9102	106.399	78.8586	788.293	84.0561	3.23303	5.85521e-54	7.36706e-52	LOC107434733	NW_015453475.1	121069	125525	+	1305	protein_coding	(+)-neomenthol dehydrogenase-like%2C transcript variant X2	adh_short
107417146	14.1979	21.8545	14.6853	3.38786	0	1.90021	16.9126	1.76269	3.23254	0.00184821	0.00612287	LOC107417146	NC_029682.1	22547629	22548797	+	951	protein_coding	tyrosine-protein phosphatase DSP2-like	-
107414286	5064.6	4702.17	4229.37	457.361	487.904	544.41	4665.38	496.558	3.23254	4.0768e-128	2.22276e-125	LOC107414286	NC_029681.1	21383856	21388345	+	2518	protein_coding	acid beta-fructofuranosidase 1%2C vacuolar-like	-
107411591	2969.39	2797.38	3079.72	347.256	278.939	314.484	2948.83	313.56	3.23215	3.97566e-123	1.95085e-120	LOC107411591	NC_029680.1	18303885	18306303	-	2019	protein_coding	root phototropism protein 2	BTB
107408454	62.8765	32.2067	41.958	5.08179	3.83422	5.70062	45.6804	4.87221	3.22946	2.95569e-07	2.09892e-06	LOC107408454	NW_015455507.1	3494	5570	+	933	protein_coding	VAN3-binding protein-like	-
107433056	744.376	883.383	658.741	103.33	68.0573	73.158	762.167	81.515	3.22018	1.11132e-49	1.12207e-47	LOC107433056	NC_029690.1	15146132	15149869	-	2615	protein_coding	phenylalanine ammonia-lyase%2C transcript variant X2	-
107430883	7.09895	5.75119	22.028	0	2.87566	0.950104	11.626	1.27526	3.21916	0.0136508	0.035052	LOC107430883	NC_029679.1	32017023	32017691	-	669	protein_coding	calcium-binding protein KRP1-like	-
107427332	129.809	205.893	65.0349	14.3984	10.5441	18.052	133.579	14.3315	3.21847	1.26864e-11	1.56964e-10	LOC107427332	NC_029687.1	18110010	18111461	+	1104	protein_coding	expansin-A15-like	-
107432732	23.3251	41.4086	11.5385	3.38786	0	4.75052	25.4241	2.71279	3.21807	0.000614361	0.00229497	LOC107432732	NC_029690.1	10264058	10264779	+	722	protein_coding	uncharacterized LOC107432732	-
107405167	48.6785	44.8593	22.028	9.31661	1.91711	0.950104	38.5219	4.06127	3.21601	4.74044e-05	0.000229176	LOC107405167	NW_015453872.1	26655	28743	-	1643	protein_coding	phospholipase A1-II 1-like	Lipase_3
107420075	216.011	215.095	270.629	22.868	21.0882	32.3035	233.912	25.4199	3.20431	1.30479e-26	4.8875e-25	LOC107420075	NC_029684.1	2230419	2231288	+	870	protein_coding	ethylene-responsive transcription factor ERF017	AP2
107424622	25.3534	17.2536	122.727	10.1636	5.75132	1.90021	55.1114	5.93837	3.20428	7.94261e-05	0.00036699	LOC107424622	NC_029686.1	7633818	7636548	-	1675	protein_coding	probable xyloglucan endotransglucosylase/hydrolase protein B	-
112492387	19.2686	44.8593	34.6154	7.62268	1.91711	0.950104	32.9144	3.49663	3.20378	8.39511e-05	0.000385792	LOC112492387	NC_029685.1	12221708	12223627	-	1660	protein_coding	elongation factor 1-alpha 1-like%2C transcript variant X2	-
107419012	19.2686	5.75119	8.3916	1.69393	1.91711	0	11.1371	1.20368	3.20362	0.012067	0.0315567	LOC107419012	NC_029683.1	18196810	18197530	+	609	lncRNA	uncharacterized LOC107419012	-
107422109	37.523	20.7043	15.7343	5.08179	0	2.85031	24.6539	2.64403	3.19798	0.000523558	0.0019934	LOC107422109	NC_029685.1	7194886	7198700	+	1297	pseudogene	-	-
107419253	66.933	85.1176	65.0349	9.31661	8.62699	5.70062	72.3618	7.88141	3.1926	7.43511e-11	8.47285e-10	LOC107419253	NC_029683.1	25447905	25449673	-	1769	protein_coding	protein PHYTOCHROME KINASE SUBSTRATE 3	-
107423748	3319.27	3670.41	2432.52	364.195	277.022	390.493	3140.73	343.903	3.19053	1.82141e-64	2.99921e-62	LOC107423748	NC_029686.1	849865	852503	-	1752	protein_coding	2-methylene-furan-3-one reductase-like	ADH_N
107422953	37.523	63.2631	33.5664	4.23482	6.70988	3.80042	44.7842	4.91504	3.18991	5.78441e-07	3.91397e-06	LOC107422953	NC_029679.1	17605309	17606808	-	1500	protein_coding	syntaxin-124	SNARE
112491650	25.3534	14.9531	17.8322	2.54089	0.958554	2.85031	19.3796	2.11659	3.1895	0.000554908	0.00209779	LOC112491650	NC_029683.1	14268785	14270510	+	1209	lncRNA	uncharacterized LOC112491650%2C transcript variant X1	-
112489963	19.2686	24.155	39.8601	3.38786	2.87566	2.85031	27.7612	3.03794	3.18858	4.80345e-05	0.000231902	LOC112489963	NC_029679.1	40384536	40386184	-	1209	protein_coding	uncharacterized LOC112489963	-
107405255	7.09895	93.1693	58.7412	5.08179	0	12.3514	53.0031	5.81105	3.18803	0.000615974	0.00229924	LOC107405255	NW_015453895.1	59993	67938	-	1831	protein_coding	uncharacterized LOC107405255	-
107404648	11.1555	10.3521	12.5874	0	2.87566	0.950104	11.365	1.27526	3.18789	0.00989012	0.0265283	LOC107404648	NW_015453772.1	82277	86407	-	1664	protein_coding	TBC1 domain family member 13-like%2C transcript variant X2	TBC
107435755	891.426	1173.24	1079.37	146.525	60.3889	137.765	1048.01	114.893	3.18663	4.75181e-33	2.44414e-31	LOC107435755	NW_015453563.1	2752	10072	-	3419	protein_coding	uncharacterized LOC107435755%2C transcript variant X1	RRM_1
107433988	3.04241	8.05167	72.3776	2.54089	0	6.65073	27.8239	3.06387	3.18499	0.00730798	0.0204309	LOC107433988	NW_015453420.1	153765	156057	+	957	protein_coding	flavonoid 3'%2C5'-methyltransferase-like%2C transcript variant X3	-
112489176	30.4241	35.6574	40.9091	5.92875	5.75132	0	35.6635	3.89336	3.18318	2.98645e-05	0.00015021	LOC112489176	NW_015453422.1	277490	278514	+	473	lncRNA	uncharacterized LOC112489176	-
112491371	104.456	154.132	190.909	16.0923	23.0053	10.4511	149.832	16.5163	3.18214	2.40919e-15	4.2221e-14	LOC112491371	NC_029682.1	16253727	16310607	-	1071	pseudogene	PF00069:Protein kinase domain	Pkinase
107407086	3508.91	809.768	2247.9	94.86	552.127	76.9584	2188.86	241.315	3.1814	0.00170256	0.0056895	LOC107407086	NW_015454503.1	9472	14197	+	2058	protein_coding	CBL-interacting serine/threonine-protein kinase 9-like	Pkinase
107430392	24.3393	6.90143	10.4895	0.846965	1.91711	1.90021	13.9101	1.55476	3.17893	0.00451885	0.0134884	LOC107430392	NC_029689.1	8822115	8823816	-	1516	protein_coding	leucoanthocyanidin dioxygenase-like	2OG-FeII_Oxy
112492812	148.064	135.728	75.5244	9.31661	18.2125	12.3514	119.772	13.2935	3.17871	4.86386e-13	7.05289e-12	LOC112492812	NC_029687.1	2238947	2240087	+	1141	protein_coding	uncharacterized LOC112492812	-
107426252	166.318	140.329	163.636	20.3272	23.9639	7.60083	156.761	17.2973	3.17718	2.06048e-16	3.925e-15	LOC107426252	NC_029687.1	4513869	4516460	+	1955	protein_coding	beta-glucosidase 11-like%2C transcript variant X3	Glyco_hydro_1
107414389	29.41	166.785	22.028	14.3984	4.79277	4.75052	72.7408	7.98056	3.17463	3.66729e-05	0.000181405	LOC107414389	NC_029681.1	21731161	21733379	+	1164	protein_coding	embryo-specific protein ATS3A-like	-
107425482	108.513	120.775	127.972	10.1636	17.254	12.3514	119.087	13.2563	3.17411	3.49556e-16	6.52195e-15	LOC107425482	NC_029686.1	16627453	16629098	-	1599	protein_coding	anthocyanidin 3-O-glucosyltransferase 6-like	UDPGT
107420266	62.8765	21.8545	25.1748	0	2.87566	9.50104	36.6353	4.12557	3.17075	0.000337378	0.0013488	LOC107420266	NC_029684.1	3958991	3960361	-	1242	protein_coding	pathogenesis-related protein 5	Thaumatin
107433206	186.601	255.353	201.398	22.868	38.3422	10.4511	214.451	23.8871	3.16731	8.27979e-17	1.63431e-15	LOC107433206	NC_029690.1	18307369	18308258	+	782	protein_coding	major allergen Mal d 1-like	-
107410898	104.456	48.31	72.3776	14.3984	1.91711	8.55094	75.0479	8.28881	3.16426	9.23167e-08	7.10251e-07	LOC107410898	NC_029680.1	7111060	7113412	-	1675	protein_coding	UDP-glucose iridoid glucosyltransferase-like	UDPGT
107411034	46514.4	44237	41340.2	5519.67	4426.6	4807.53	44030.5	4917.93	3.16226	3.56878e-144	2.82452e-141	LOC107411034	NC_029680.1	8436933	8439578	+	1610	protein_coding	ribulose bisphosphate carboxylase/oxygenase activase%2C chloroplastic-like	AAA
107409017	17.2403	5.75119	9.44055	1.69393	1.91711	0	10.8107	1.20368	3.16045	0.0129934	0.0335855	LOC107409017	NW_015456186.1	5	2238	+	859	protein_coding	melanoma-associated antigen 8-like	MAGE
107404016	1700.71	1565.47	1744.4	186.332	219.509	154.867	1670.19	186.903	3.15999	1.49555e-83	3.59738e-81	LOC107404016	NW_015453678.1	85356	92575	-	2272	protein_coding	inositol transporter 1-like	Sugar_tr
107409149	3.04241	83.9674	3.14685	3.38786	1.91711	4.75052	30.0522	3.35183	3.15973	0.0060473	0.0173168	LOC107409149	NW_015456378.1	295	2359	-	1032	protein_coding	galactokinase-like	GHMP_kinases
107433190	14.1979	14.9531	26.2238	5.08179	0.958554	0	18.4583	2.01345	3.159	0.00272859	0.00864823	LOC107433190	NC_029690.1	18660533	18698339	+	2571	protein_coding	cucumisin-like	Peptidase_S8
107416304	55.7775	97.7702	49.3007	10.1636	5.75132	6.65073	67.6161	7.52188	3.15664	6.07173e-09	5.50517e-08	LOC107416304	NC_029682.1	12585433	12586004	-	436	lncRNA	uncharacterized LOC107416304	-
112491314	46.6503	13.8029	45.1049	4.23482	3.83422	3.80042	35.186	3.95649	3.15411	2.67377e-05	0.000135764	LOC112491314	NC_029682.1	18131992	18133399	+	1112	lncRNA	uncharacterized LOC112491314	-
107421186	40.5655	44.8593	37.7622	3.38786	9.58554	0.950104	41.0623	4.64117	3.15352	8.06854e-06	4.5104e-05	LOC107421186	NC_029684.1	12898263	12900045	-	560	lncRNA	uncharacterized LOC107421186	-
107430353	263.675	527.959	561.188	39.8073	69.0159	43.7048	450.941	50.8427	3.15127	8.86556e-23	2.64619e-21	LOC107430353	NC_029689.1	7807691	7811284	-	2939	protein_coding	disease resistance protein RML1A-like%2C transcript variant X2	NB-ARC
107405836	1962.35	1611.48	1471.68	188.873	126.529	252.728	1681.84	189.377	3.15063	5.39618e-45	4.71157e-43	LOC107405836	NW_015454022.1	9196	10588	+	1393	protein_coding	fatty acid desaturase 4%2C chloroplastic-like	-
107408616	17.2403	62.1129	37.7622	0	4.79277	8.55094	39.0385	4.4479	3.15051	0.000199153	0.000839846	LOC107408616	NW_015455698.1	539	1927	+	671	lncRNA	uncharacterized LOC107408616%2C transcript variant X2	-
novel.185	7.09895	18.4038	7.34265	0.846965	1.91711	0.950104	10.9485	1.23806	3.15041	0.0100642	0.0269305	-	NC_029681.1	17819181	17820197	-	838	-	-	-
107420175	4483.5	5524.59	4322.72	627.601	457.23	528.258	4776.94	537.696	3.15025	1.07091e-86	2.85595e-84	LOC107420175	NC_029684.1	3794370	3799443	+	3194	protein_coding	J domain-containing protein required for chloroplast accumulation response 1%2C transcript variant X2	-
107416228	3404.46	1115.73	1219.93	216.823	273.188	157.717	1913.37	215.909	3.14771	3.15367e-08	2.5904e-07	LOC107416228	NC_029682.1	11572423	11592559	-	1443	protein_coding	23 kDa jasmonate-induced protein-like%2C transcript variant X2	-
112492598	53.7492	70.1645	58.7412	12.7045	1.91711	5.70062	60.885	6.77407	3.14554	1.26435e-07	9.4981e-07	LOC112492598	NC_029686.1	12169022	12170342	+	862	lncRNA	uncharacterized LOC112492598	-
107434660	23.3251	14.9531	2.0979	1.69393	1.91711	0.950104	13.4587	1.52038	3.14431	0.00930585	0.0252	LOC107434660	NW_015453470.1	43226	45743	+	1576	protein_coding	putative E3 ubiquitin-protein ligase XBAT35%2C transcript variant X4	-
107419116	35.4948	35.6574	24.1259	6.77572	1.91711	1.90021	31.7593	3.53101	3.14324	3.39156e-05	0.000168718	LOC107419116	NC_029683.1	22811395	22813703	+	874	pseudogene	-	-
107404722	43.6079	92.019	51.3986	5.08179	3.83422	12.3514	62.3418	7.08912	3.13993	1.40318e-07	1.04833e-06	LOC107404722	NW_015453783.1	84558	86860	+	196	protein_coding	uncharacterized LOC107404722	-
107421956	1304.18	1847.28	832.866	159.229	164.871	128.264	1328.11	150.788	3.13812	8.2439e-35	4.53507e-33	LOC107421956	NC_029685.1	3815766	3817439	+	1014	protein_coding	GEM-like protein 4%2C transcript variant X1	GRAM
107417866	4743.12	4934.52	3945.1	543.751	370.002	637.52	4540.91	517.091	3.13419	1.32738e-61	2.06122e-59	LOC107417866	NC_029683.1	4905231	4908853	+	2352	protein_coding	protein REVEILLE 7-like%2C transcript variant X1	Myb_DNA-binding
107414727	34.4806	16.1033	365.035	17.7863	11.5026	18.052	138.54	15.7803	3.13388	0.0112688	0.0297321	LOC107414727	NC_029681.1	24829737	24832391	+	1917	protein_coding	alcohol dehydrogenase-like 1%2C transcript variant X1	ADH_N
107431918	12.1696	13.8029	20.979	3.38786	0	1.90021	15.6505	1.76269	3.12369	0.00336291	0.0104178	LOC107431918	NC_029690.1	3681667	3682652	+	986	protein_coding	lachrymatory-factor synthase-like	-
107418947	10.1414	16.1033	13.6364	1.69393	1.91711	0.950104	13.2937	1.52038	3.12351	0.00372274	0.011393	LOC107418947	NC_029683.1	18132075	18134496	+	1816	protein_coding	probable pectinesterase 67	-
107426997	16645	18212.9	14087.4	1793.87	1477.13	2354.36	16315.1	1875.12	3.12117	5.30712e-71	9.71718e-69	LOC107426997	NC_029687.1	11168741	11170613	+	1873	protein_coding	uncharacterized LOC107426997	-
107406348	667.302	27.6057	440.559	38.9604	51.7619	39.9044	378.489	43.5422	3.12011	0.0034062	0.0105256	LOC107406348	NW_015454185.1	2397	4325	-	1179	protein_coding	rhodanese-like domain-containing protein 14%2C chloroplastic	Rhodanese
107435331	5627.44	4645.81	5079.02	470.065	685.366	611.867	5117.42	589.099	3.11985	9.38536e-85	2.32596e-82	LOC107435331	NW_015453527.1	108368	114928	-	2292	protein_coding	NADP-dependent malic enzyme	Malic_M
novel.784	101.414	63.2631	17.8322	7.62268	7.66843	5.70062	60.8363	6.99725	3.11909	2.96491e-06	1.7825e-05	-	NW_015455451.1	2395	4613	+	820	-	PF02704:Gibberellin regulated protein	-
107421590	153.135	195.54	89.1608	16.0923	13.4198	20.9023	145.945	16.8048	3.11793	2.55465e-14	4.14813e-13	LOC107421590	NC_029684.1	23369657	23371419	-	1484	protein_coding	transcription repressor MYB6%2C transcript variant X3	Myb_DNA-binding
107425170	599.355	580.87	505.594	71.145	33.5494	89.3098	561.94	64.6681	3.11758	1.77539e-28	7.2478e-27	LOC107425170	NC_029686.1	12422167	12427443	-	2369	protein_coding	receptor-like cytosolic serine/threonine-protein kinase RBK1%2C transcript variant X2	Pkinase
107418557	15.212	3.45071	12.5874	1.69393	0.958554	0.950104	10.4167	1.20086	3.10938	0.0137423	0.0352537	LOC107418557	NC_029683.1	11873841	11905350	+	1788	protein_coding	23 kDa jasmonate-induced protein-like%2C transcript variant X1	-
107410687	196.742	271.456	205.594	22.868	40.2593	15.2017	224.598	26.1097	3.10706	6.58788e-19	1.51769e-17	LOC107410687	NC_029680.1	5667212	5668629	+	790	protein_coding	uncharacterized LOC107410687%2C transcript variant X5	-
107418833	118.654	93.1693	102.797	11.0105	10.5441	15.2017	104.873	12.2521	3.10087	2.19268e-14	3.57695e-13	LOC107418833	NC_029683.1	15755554	15758472	+	1790	protein_coding	cytochrome P450 CYP736A12-like	p450
novel.5	14.1979	8.05167	26.2238	0	5.75132	0	16.1578	1.91711	3.10035	0.0124825	0.0324701	-	NC_029679.1	3643162	3643899	+	738	-	-	-
107405083	15.212	23.0048	30.4196	5.92875	0.958554	0.950104	22.8788	2.61247	3.09733	0.000744656	0.00272363	LOC107405083	NW_015453857.1	41981	45725	+	3232	protein_coding	TMV resistance protein N-like%2C transcript variant X4	NB-ARC
novel.765	18.2545	39.1081	25.1748	8.46965	0.958554	0	27.5125	3.14273	3.09397	0.00129523	0.00445699	-	NW_015454773.1	8224	9724	+	296	-	-	-
107430551	128.795	72.465	98.6013	16.9393	4.79277	13.3015	99.9539	11.6778	3.08826	1.31834e-10	1.45503e-09	LOC107430551	NC_029689.1	10743813	10745741	-	1929	protein_coding	aspartic proteinase PCS1-like	-
107427006	1820.37	1886.39	1859.79	230.374	149.534	274.58	1855.52	218.163	3.0877	2.40302e-55	3.07073e-53	LOC107427006	NC_029687.1	11311394	11313345	-	1952	protein_coding	putative UDP-glucose glucosyltransferase	UDPGT
107416033	2484.63	2576.53	2418.88	273.57	277.022	329.686	2493.35	293.426	3.08769	3.37474e-113	1.47856e-110	LOC107416033	NC_029679.1	8456364	8463826	-	1319	protein_coding	heavy metal-associated isoprenylated plant protein 7-like	HMA
107434768	59.834	44.8593	58.7412	5.92875	5.75132	7.60083	54.4782	6.42697	3.08668	1.53865e-08	1.32181e-07	LOC107434768	NW_015453477.1	71152	74060	+	2721	protein_coding	disease resistance protein RPP13-like	-
107421041	435.065	503.804	358.741	49.9709	46.0106	57.0062	432.537	50.9959	3.08407	1.324e-38	8.77955e-37	LOC107421041	NC_029684.1	11409780	11412155	+	1454	protein_coding	esterase-like	Lipase_GDSL
107425217	29.41	20.7043	27.2727	3.38786	4.79277	0.950104	25.7956	3.04358	3.08273	0.00013238	0.000578233	LOC107425217	NC_029686.1	12888191	12891617	+	1848	protein_coding	protein DETOXIFICATION 27-like	MatE
107418694	26.3675	12.6526	12.5874	5.92875	0	0	17.2025	1.97625	3.08138	0.00943762	0.0255057	LOC107418694	NC_029683.1	14202547	14203962	-	1416	protein_coding	anthocyanidin 3-O-glucosyltransferase 7-like	UDPGT
107414790	3527.17	3366.75	2241.61	363.348	289.483	429.447	3045.17	360.759	3.07728	7.10187e-53	8.45846e-51	LOC107414790	NC_029681.1	25319095	25322281	-	2378	protein_coding	probable pectinesterase/pectinesterase inhibitor 34	-
112489914	9.12723	5.75119	15.7343	1.69393	0.958554	0.950104	10.2042	1.20086	3.07701	0.0127951	0.0331392	LOC112489914	NC_029679.1	16391374	16392515	+	324	lncRNA	uncharacterized LOC112489914	-
107416643	93.3006	178.287	73.4265	17.7863	15.3369	7.60083	115.005	13.5747	3.07512	1.41818e-10	1.55962e-09	LOC107416643	NC_029682.1	16754627	16764986	+	2678	protein_coding	wall-associated receptor kinase-like 1%2C transcript variant X1	Pkinase_Tyr
107427568	78.0885	17.2536	14.6853	0.846965	6.70988	5.70062	36.6758	4.41916	3.07074	0.000479235	0.00184151	LOC107427568	NC_029687.1	20377692	20379768	-	1306	protein_coding	protodermal factor 1	-
107434924	24.3393	23.0048	27.2727	6.77572	0.958554	0.950104	24.8722	2.89479	3.06919	0.000467962	0.00180469	LOC107434924	NW_015453490.1	35336	36932	-	585	lncRNA	uncharacterized LOC107434924	-
107413600	92.2864	67.864	49.3007	4.23482	11.5026	9.50104	69.817	8.41284	3.06615	9.54675e-09	8.41341e-08	LOC107413600	NC_029681.1	9899374	9904808	+	3326	protein_coding	protein-tyrosine-phosphatase MKP1-like%2C transcript variant X2	DSPc
107423014	29.41	24.155	8.3916	1.69393	5.75132	0	20.6522	2.48175	3.0661	0.00290577	0.00913661	LOC107423014	NC_029685.1	20754609	20756200	+	1592	protein_coding	protein FANTASTIC FOUR 1-like	-
107405158	163.276	197.841	150	12.7045	29.7152	19.0021	170.372	20.4739	3.06529	1.74045e-17	3.62802e-16	LOC107405158	NW_015453870.1	62277	65928	+	2353	protein_coding	cyclic dof factor 2-like	zf-Dof
107426176	517.21	286.409	469.93	55.8997	36.4251	59.8565	424.516	50.7271	3.06406	3.72087e-26	1.36256e-24	LOC107426176	NC_029687.1	3849042	3853026	-	2025	protein_coding	aquaporin NIP3-1-like	-
107416246	581.1	777.561	398.601	74.5329	76.6843	58.9064	585.754	70.0412	3.0627	1.04784e-30	4.83246e-29	LOC107416246	NC_029682.1	12052005	12054255	-	1275	protein_coding	transcription factor MYB3-like%2C transcript variant X2	Myb_DNA-binding
107425124	46.6503	92.019	73.4265	11.8575	3.83422	9.50104	70.6986	8.39759	3.06139	1.54215e-08	1.32435e-07	LOC107425124	NC_029686.1	12098413	12115194	+	2628	protein_coding	probable mannitol dehydrogenase%2C transcript variant X1	ADH_N
107406131	41.5796	37.9579	26.2238	5.92875	0	6.65073	35.2537	4.19316	3.06041	7.36443e-05	0.000342598	LOC107406131	NW_015454104.1	12880	17360	-	3596	protein_coding	putative disease resistance protein RGA1	NB-ARC
107405423	31.4382	26.4555	11.5385	1.69393	5.75132	0.950104	23.1441	2.79845	3.05964	0.000774172	0.0028194	LOC107405423	NW_015453927.1	58060	60214	+	1008	protein_coding	rhodanese-like domain-containing protein 10%2C transcript variant X1	Rhodanese
107416394	478.672	547.513	433.216	65.2163	65.1817	44.6549	486.467	58.3509	3.057	1.25794e-40	9.26833e-39	LOC107416394	NC_029682.1	13348511	13349527	-	882	protein_coding	calcium-binding protein CML24-like	-
107433079	12748.7	13802.9	11635	1374.62	1824.13	1392.85	12728.8	1530.53	3.05622	4.78249e-98	1.58565e-95	LOC107433079	NC_029690.1	15840799	15842378	+	1257	protein_coding	aquaporin PIP2-2-like	-
107407106	29.41	21.8545	17.8322	1.69393	4.79277	1.90021	23.0322	2.79564	3.05581	0.000294735	0.00119546	LOC107407106	NW_015454516.1	8056	10523	+	1827	protein_coding	uncharacterized LOC107407106%2C transcript variant X2	-
107410663	83.1592	67.864	53.4965	10.1636	12.4612	1.90021	68.1732	8.175	3.05579	7.27123e-08	5.68695e-07	LOC107410663	NC_029680.1	4971461	4972724	-	1264	protein_coding	zinc finger protein ZAT5-like	-
107419487	861.002	586.621	534.965	87.2374	68.0573	83.6091	660.863	79.6346	3.05185	4.66455e-38	2.94202e-36	LOC107419487	NC_029683.1	28137164	28143587	+	1928	protein_coding	monoacylglycerol lipase	-
107411263	56.7916	67.864	29.3706	2.54089	5.75132	10.4511	51.3421	6.24779	3.05091	1.98978e-06	1.226e-05	LOC107411263	NC_029680.1	11501338	11502902	-	1565	pseudogene	PF02458:Transferase family	-
112491680	70.9895	54.0612	50.3496	5.08179	7.66843	8.55094	58.4668	7.10039	3.05049	1.06852e-08	9.36963e-08	LOC112491680	NC_029679.1	34661913	34663688	-	1664	lncRNA	uncharacterized LOC112491680	-
107411444	92.2864	184.038	162.587	28.7968	8.62699	15.2017	146.304	17.5418	3.04749	1.02875e-11	1.28843e-10	LOC107411444	NC_029680.1	16608264	16609425	-	1015	protein_coding	non-specific lipid-transfer protein 1-like	-
112488952	26.3675	28.756	36.7133	1.69393	4.79277	4.75052	30.6123	3.74574	3.04679	3.05541e-05	0.000153333	LOC112488952	NC_029679.1	9323819	9326958	-	1278	lncRNA	uncharacterized LOC112488952%2C transcript variant X1	-
107418539	62.8765	33.3569	70.2797	5.92875	7.66843	6.65073	55.5043	6.7493	3.04537	9.7546e-08	7.47436e-07	LOC107418539	NC_029683.1	11559020	11561674	+	993	protein_coding	tubulin beta-1 chain-like	Tubulin_C
novel.555	16.2262	27.6057	9.44055	1.69393	3.83422	0.950104	17.7575	2.15942	3.04397	0.00207831	0.00680588	-	NC_029690.1	17757575	17761622	+	1557	-	-	-
107421725	39.5513	44.8593	53.4965	2.54089	11.5026	2.85031	45.969	5.63128	3.04386	4.28423e-06	2.5045e-05	LOC107421725	NC_029684.1	24676761	24681245	+	1395	protein_coding	uncharacterized LOC107421725%2C transcript variant X3	-
107426686	16.2262	17.2536	4.1958	1.69393	0.958554	1.90021	12.5585	1.51756	3.04339	0.00835869	0.0229756	LOC107426686	NC_029687.1	7844909	7845624	+	716	protein_coding	auxin-induced protein 15A-like	Auxin_inducible
107424075	8389.95	10066.9	8521.67	973.162	1323.76	976.707	8992.84	1091.21	3.04312	4.34117e-86	1.10949e-83	LOC107424075	NC_029686.1	3695087	3696701	+	911	protein_coding	uncharacterized LOC107424075	Glyoxalase
107412809	200.799	152.982	300	27.1029	15.3369	37.0541	217.927	26.4979	3.03967	4.26471e-16	7.90292e-15	LOC107412809	NC_029681.1	753792	755113	-	1322	protein_coding	probable carboxylesterase 15	Abhydrolase_3
107416998	1377.2	2479.91	1753.84	228.68	214.716	239.426	1870.32	227.608	3.03824	4.8927e-48	4.67091e-46	LOC107416998	NC_029682.1	20548060	20550947	-	2691	protein_coding	pentatricopeptide repeat-containing protein At2g29760%2C chloroplastic-like	PPR
novel.443	27.3817	51.7607	118.531	14.3984	0	9.50104	65.8913	7.96648	3.03669	9.21571e-05	0.000419028	-	NC_029687.1	24123649	24123932	+	284	-	-	-
107406287	191.672	93.1693	141.608	17.7863	20.1296	14.2516	142.15	17.3892	3.03267	2.33005e-14	3.796e-13	LOC107406287	NW_015454161.1	1	2061	-	1622	protein_coding	trans-cinnamate 4-monooxygenase-like	p450
107426841	42.5937	52.911	32.5175	4.23482	9.58554	1.90021	42.674	5.24019	3.03083	5.47883e-06	3.14882e-05	LOC107426841	NC_029687.1	9012430	9016347	+	1343	protein_coding	uncharacterized LOC107426841	-
107424870	458.39	637.232	550.699	58.4406	90.1041	53.2058	548.773	67.2502	3.03049	4.7996e-35	2.67632e-33	LOC107424870	NC_029679.1	21055035	21056525	+	1059	protein_coding	stem-specific protein TSJT1-like	-
107405550	70.9895	98.9205	76.5734	11.0105	13.4198	5.70062	82.1611	10.0436	3.02916	1.17115e-10	1.30372e-09	LOC107405550	NW_015453960.1	8611	12092	+	1904	protein_coding	type IV inositol polyphosphate 5-phosphatase 6-like	Exo_endo_phos
107403672	21.2969	24.155	19.9301	5.92875	0.958554	0.950104	21.794	2.61247	3.02666	0.00087105	0.00312994	LOC107403672	NW_015453632.1	109978	111461	-	1379	protein_coding	malonyl-CoA:anthocyanidin 5-O-glucoside-6''-O-malonyltransferase-like	-
107413006	146.036	74.7655	121.678	14.3984	13.4198	14.2516	114.16	14.0232	3.02636	5.20738e-13	7.52432e-12	LOC107413006	NC_029681.1	3555070	3556568	+	928	protein_coding	uncharacterized LOC107413006%2C transcript variant X1	-
107421431	3.04241	12.6526	20.979	2.54089	0.958554	0.950104	12.2247	1.48318	3.0228	0.0126845	0.0329083	LOC107421431	NC_029684.1	19989173	19989881	+	709	protein_coding	ethylene-responsive transcription factor ERF022-like	AP2
107412878	57.8058	86.2679	49.3007	7.62268	9.58554	6.65073	64.4581	7.95298	3.01836	6.87398e-09	6.16874e-08	LOC107412878	NC_029681.1	1907388	1913246	+	2690	protein_coding	type I inositol polyphosphate 5-phosphatase 10-like%2C transcript variant X2	Exo_endo_phos
107417250	8.11309	27.6057	9.44055	0.846965	2.87566	1.90021	15.0531	1.87428	3.01594	0.00509335	0.0149373	LOC107417250	NC_029682.1	26747290	26748352	+	843	protein_coding	mannose-6-phosphate isomerase 2-like	-
112491632	25.3534	24.155	15.7343	5.08179	0	2.85031	21.7476	2.64403	3.01538	0.00112444	0.00392323	LOC112491632	NC_029679.1	35939086	35942508	-	3135	lncRNA	uncharacterized LOC112491632%2C transcript variant X2	-
107414129	124.739	147.23	84.965	11.8575	2.87566	29.4532	118.978	14.7288	3.01533	4.55127e-08	3.66075e-07	LOC107414129	NC_029681.1	19617565	19620992	-	3428	protein_coding	receptor-like protein EIX2	LRRNT_2
107430906	72.0037	29.9062	15.7343	5.92875	7.66843	0.950104	39.2147	4.8491	3.01394	0.000176015	0.000749615	LOC107430906	NC_029689.1	13982701	13986859	+	1989	protein_coding	ammonium transporter 2-like	Ammonium_transp
107430121	1207.84	1442.4	1798.95	206.659	126.529	217.574	1483.06	183.587	3.01291	3.2787e-42	2.52965e-40	LOC107430121	NC_029689.1	3130704	3134453	+	785	protein_coding	SUMO-conjugating enzyme UBC9	UQ_con
107434259	19.2686	44.8593	16.7832	4.23482	3.83422	1.90021	26.9704	3.32308	3.01034	0.00022543	0.000939195	LOC107434259	NC_029679.1	36234429	36235996	+	1358	protein_coding	protein LURP-one-related 11-like	-
107424058	12.1696	33.3569	12.5874	4.23482	2.87566	0	19.3713	2.37016	3.00938	0.00301981	0.00944797	LOC107424058	NC_029686.1	4154637	4164975	+	1044	protein_coding	disease resistance-like protein DSC1	NB-ARC
107428138	1963.37	1188.2	1985.66	204.118	215.675	219.474	1712.41	213.089	3.00717	1.08692e-48	1.04991e-46	LOC107428138	NC_029688.1	1287307	1292182	-	1914	protein_coding	dihydropyrimidinase-like	Amidohydro_1
novel.600	33.4665	2.30048	30.4196	2.54089	2.87566	2.85031	22.0622	2.75562	3.00673	0.00304206	0.00951274	-	NW_015453436.1	31210	32359	-	512	-	-	-
107427027	133.866	46.0095	101.748	18.6332	5.75132	10.4511	93.8746	11.6119	3.00574	2.67026e-08	2.21483e-07	LOC107427027	NC_029687.1	12188776	12190616	+	1841	protein_coding	abscisate beta-glucosyltransferase-like	UDPGT
107425412	35.4948	13.8029	17.8322	0.846965	0	7.60083	22.3766	2.81593	3.0046	0.00373915	0.0114346	LOC107425412	NC_029686.1	15733116	15733775	+	660	protein_coding	uncharacterized protein At1g08160-like	-
107414167	13.1838	24.155	28.3217	2.54089	4.79277	0.950104	21.8868	2.76126	2.98896	0.000710773	0.00261491	LOC107414167	NC_029681.1	19874218	19875103	+	886	protein_coding	dirigent protein 22-like	-
107417599	19.2686	27.6057	56.6433	1.69393	11.5026	0	34.5059	4.39886	2.98387	0.00128555	0.00442804	LOC107417599	NC_029679.1	9740133	9742057	+	800	protein_coding	uncharacterized protein At3g49720-like	-
107422148	50.7068	18.4038	95.4545	9.31661	2.87566	8.55094	54.855	6.9144	2.98289	1.93757e-05	0.000101124	LOC107422148	NC_029685.1	8407934	8408686	+	411	protein_coding	putative lipid-transfer protein DIR1	-
107423856	515.181	37.9579	266.433	22.868	28.7566	52.2557	273.191	34.6268	2.98092	0.00219669	0.00713946	LOC107423856	NC_029686.1	2010475	2027235	-	2015	protein_coding	probable L-gulonolactone oxidase 6	FAD_binding_4
107404826	7.09895	140.329	17.8322	8.46965	9.58554	2.85031	55.0867	6.9685	2.97768	0.00102273	0.00360578	LOC107404826	NW_015453800.1	2907	9662	-	1516	protein_coding	uncharacterized LOC107404826	-
107412992	61.8623	64.4133	86.0139	15.2454	1.91711	9.50104	70.7632	8.88784	2.97762	1.68747e-07	1.24405e-06	LOC107412992	NC_029681.1	3514271	3519874	-	2285	protein_coding	nuclear pore complex protein NUP1-like	-
novel.455	12.1696	6.90143	16.7832	1.69393	0.958554	1.90021	11.9514	1.51756	2.97587	0.00816863	0.0225112	-	NC_029687.1	5696561	5697772	-	624	-	-	-
107410155	12.1696	17.2536	7.34265	0	0.958554	3.80042	12.2553	1.58632	2.97185	0.0141542	0.0361668	LOC107410155	NW_015458047.1	161	1089	+	929	protein_coding	uncharacterized LOC107410155	-
107415202	8314.9	8227.65	8312.93	1256.9	879.953	1032.76	8285.16	1056.54	2.97057	1.73712e-93	5.32754e-91	LOC107415202	NC_029682.1	1539193	1540896	-	1590	protein_coding	zinc finger protein CONSTANS-LIKE 5%2C transcript variant X2	CCT
107415321	27.3817	36.8076	65.0349	5.08179	5.75132	5.70062	43.0747	5.51125	2.96852	3.60366e-06	2.12999e-05	LOC107415321	NC_029682.1	2540610	2544326	+	2075	pseudogene	PF02365:No apical meristem (NAM) protein	NAM
107405331	38.5372	89.7186	37.7622	5.08179	6.70988	9.50104	55.3393	7.09757	2.96612	9.44981e-07	6.16134e-06	LOC107405331	NW_015453910.1	8059	10058	+	491	lncRNA	uncharacterized LOC107405331	-
107415443	2675.29	2869.84	1980.42	293.05	364.251	308.784	2508.52	322.028	2.96214	1.5202e-64	2.52015e-62	LOC107415443	NC_029682.1	3338142	3343469	-	2577	protein_coding	L-aspartate oxidase%2C chloroplastic%2C transcript variant X5	-
novel.98	25.3534	48.31	33.5664	4.23482	0.958554	8.55094	35.7433	4.58144	2.96213	6.23215e-05	0.000293993	-	NC_029680.1	7593346	7594119	+	774	-	-	-
107405777	241.364	269.156	296.853	38.9604	10.5441	54.1559	269.124	34.5535	2.95919	9.95328e-14	1.53878e-12	LOC107405777	NW_015454008.1	1	1149	+	579	lncRNA	uncharacterized LOC107405777	-
107428003	468.531	243.85	148.951	33.8786	18.2125	58.9064	287.111	36.9992	2.95692	1.89116e-11	2.29814e-10	LOC107428003	NC_029687.1	24805552	24807046	+	1493	protein_coding	chalcone synthase	Chal_sti_synt_C
107410055	332.637	411.785	274.825	29.6438	50.8034	51.3056	339.749	43.9176	2.95677	1.94959e-25	6.87258e-24	LOC107410055	NW_015457867.1	7	1332	+	689	protein_coding	cytochrome P450 CYP82D47-like	p450
107432450	89.244	148.381	66.0839	4.23482	17.254	18.052	101.236	13.1803	2.95175	1.75777e-08	1.49538e-07	LOC107432450	NC_029690.1	7622003	7623240	-	1023	protein_coding	stem-specific protein TSJT1-like	-
107414612	5499.66	5891.52	4985.66	706.369	767.802	645.121	5458.95	706.43	2.94998	2.46512e-114	1.12003e-111	LOC107414612	NC_029681.1	23919663	23923904	-	2104	protein_coding	RNA polymerase sigma factor sigE%2C chloroplastic/mitochondrial	Sigma70_r4
107424995	11.1555	24.155	7.34265	1.69393	1.91711	1.90021	14.2177	1.83708	2.94995	0.00531734	0.0155071	LOC107424995	NC_029686.1	10478469	10483159	-	1706	protein_coding	protein RMD5 homolog%2C transcript variant X1	-
107430632	1869.05	2632.9	1847.2	287.121	270.312	264.129	2116.38	273.854	2.94941	2.8102e-64	4.56611e-62	LOC107430632	NC_029689.1	11626478	11627334	-	667	protein_coding	uncharacterized LOC107430632%2C transcript variant X1	-
112488790	11.1555	29.9062	14.6853	4.23482	0.958554	1.90021	18.5823	2.36453	2.94933	0.00218864	0.00711896	LOC112488790	NC_029682.1	16341281	16342467	-	689	protein_coding	wall-associated receptor kinase-like 10	-
112490760	31.4382	56.3617	60.8391	5.92875	0.958554	12.3514	49.5463	6.41289	2.94897	1.67173e-05	8.82256e-05	LOC112490760	NC_029680.1	9153697	9155288	+	606	lncRNA	uncharacterized LOC112490760	-
novel.857	119.668	63.2631	37.7622	6.77572	13.4198	8.55094	73.5645	9.58214	2.94813	1.95798e-07	1.42931e-06	-	NW_015458135.1	1	896	-	373	-	-	-
107415885	3571.79	3830.29	3639.86	495.474	485.028	463.651	3680.65	481.384	2.93435	7.55855e-137	5.29854e-134	LOC107415885	NC_029682.1	8112857	8116342	+	1867	protein_coding	uncharacterized LOC107415885	-
107424582	182.545	178.287	156.294	22.0211	7.66843	38.0042	172.375	22.5646	2.93295	3.42272e-12	4.52216e-11	LOC107424582	NC_029686.1	7343077	7345802	-	1055	protein_coding	maf-like protein DDB_G0281937%2C transcript variant X2	Maf
107414511	258.605	874.181	423.776	64.3693	82.4356	57.0062	518.854	67.9371	2.93267	7.90703e-16	1.43384e-14	LOC107414511	NC_029681.1	22857410	22860968	+	1658	protein_coding	cytokinin hydroxylase-like	-
107421514	13.1838	36.8076	18.8811	5.08179	2.87566	0.950104	22.9575	2.96918	2.93004	0.000952774	0.00338444	LOC107421514	NC_029684.1	22295654	22298615	+	1654	pseudogene	-	-
107429520	10607.9	11065.3	10783.2	1304.33	1548.06	1415.65	10818.8	1422.68	2.92716	1.92553e-143	1.47634e-140	LOC107429520	NC_029688.1	18900686	18904515	+	2153	protein_coding	serine/threonine-protein kinase STN7%2C chloroplastic%2C transcript variant X1	Pkinase
107430840	1568.87	1682.8	1209.44	175.322	259.768	152.967	1487.04	196.019	2.92422	7.50109e-43	5.91766e-41	LOC107430840	NC_029689.1	13408033	13412418	-	2136	protein_coding	uncharacterized LOC107430840%2C transcript variant X2	-
107406931	27.3817	11.5024	23.0769	3.38786	0	4.75052	20.6537	2.71279	2.92352	0.00219926	0.00714591	LOC107406931	NW_015454434.1	5316	7649	-	1645	protein_coding	photosynthetic NDH subunit of subcomplex B 1%2C chloroplastic-like	-
107431600	93.3006	113.874	108.042	8.46965	15.3369	18.052	105.072	13.9528	2.92194	1.14583e-12	1.60462e-11	LOC107431600	NC_029690.1	1369171	1372001	+	2237	protein_coding	cytokinin dehydrogenase 1%2C transcript variant X1	FAD_binding_4
112491293	27.3817	37.9579	16.7832	5.92875	2.87566	1.90021	27.3742	3.56821	2.92063	0.000217159	0.000908592	LOC112491293	NC_029682.1	16423574	16424973	-	891	protein_coding	wall-associated receptor kinase-like 10	-
107435086	211.955	227.747	167.832	19.4802	33.5494	27.553	202.511	26.8609	2.92041	2.33678e-20	5.9474e-19	LOC107435086	NW_015453504.1	31031	34222	-	1406	protein_coding	peroxisomal membrane protein 13-like	-
107431901	17.2403	6.90143	46.1538	0.846965	2.87566	5.70062	23.4319	3.14108	2.91594	0.00278434	0.00879821	LOC107431901	NC_029690.1	3772393	3774149	-	1757	protein_coding	dehydration-responsive element-binding protein 3	-
107432309	22.311	37.9579	29.3706	4.23482	2.87566	4.75052	29.8798	3.95367	2.91326	4.91094e-05	0.000236486	LOC107432309	NC_029690.1	6367179	6367907	-	364	protein_coding	homeobox-leucine zipper protein HAT14-like	Homeobox
novel.467	34.4806	33.3569	35.6643	4.23482	3.83422	5.70062	34.5006	4.58989	2.91212	8.29158e-06	4.62455e-05	-	NC_029687.1	22288475	22289353	-	786	-	PF00665:Integrase core domain|PF13976:GAG-pre-integrase domain	rve
107427493	273.817	161.033	262.238	38.1134	20.1296	34.2037	232.363	30.8156	2.91119	4.09456e-18	8.95366e-17	LOC107427493	NC_029687.1	19963336	19966897	+	2592	protein_coding	proline-rich receptor-like protein kinase PERK1	Pkinase
107418929	313.368	622.279	430.07	57.5936	56.5547	67.4574	455.239	60.5352	2.91033	1.28857e-25	4.62209e-24	LOC107418929	NC_029679.1	11193929	11207217	-	3535	protein_coding	probable LRR receptor-like serine/threonine-protein kinase At1g56130%2C transcript variant X2	Pkinase
107424961	92.2864	157.583	88.1118	14.3984	15.3369	15.2017	112.66	14.979	2.90986	2.40699e-12	3.23237e-11	LOC107424961	NC_029686.1	10066470	10069269	-	1261	protein_coding	protein CONSERVED IN THE GREEN LINEAGE AND DIATOMS 27%2C chloroplastic-like	-
107411765	26.3675	25.3052	28.3217	7.62268	1.91711	0.950104	26.6648	3.49663	2.9026	0.000424847	0.0016556	LOC107411765	NC_029680.1	20124018	20130485	-	2648	pseudogene	-	-
107420948	35.4948	11.5024	22.028	1.69393	0	7.60083	23.0084	3.09825	2.90245	0.00345669	0.0106666	LOC107420948	NC_029684.1	10528483	10530790	-	1019	protein_coding	probable protein phosphatase 2C 46	PP2C
107433044	19783.8	23051.9	19880.8	2220.74	3295.51	2879.77	20905.5	2798.67	2.90127	6.84585e-77	1.41145e-74	LOC107433044	NC_029679.1	34733587	34734852	-	749	protein_coding	protein translation factor SUI1 homolog	SUI1
107432914	82.145	140.329	58.7412	11.8575	13.4198	12.3514	93.7384	12.5429	2.90088	7.87625e-10	7.95242e-09	LOC107432914	NC_029690.1	12717823	12720551	-	898	protein_coding	calmodulin-like%2C transcript variant X1	-
112491701	30.4241	62.1129	18.8811	1.69393	2.87566	10.4511	37.1394	5.00691	2.90049	0.000240835	0.000997449	LOC112491701	NC_029683.1	18633318	18634168	-	579	lncRNA	uncharacterized LOC112491701	-
107423512	12.1696	10.3521	11.5385	1.69393	0.958554	1.90021	11.3534	1.51756	2.89985	0.00916231	0.0248752	LOC107423512	NC_029685.1	26695888	26698991	+	1522	protein_coding	uncharacterized LOC107423512	-
107420098	7.09895	29.9062	5.24475	0	3.83422	1.90021	14.0833	1.91147	2.8988	0.0176384	0.043704	LOC107420098	NC_029684.1	3020500	3022169	+	1234	protein_coding	probable protein phosphatase 2C 72	PP2C
107408701	69.9754	56.3617	89.1608	14.3984	11.5026	2.85031	71.8326	9.58379	2.89673	9.20836e-08	7.0868e-07	LOC107408701	NW_015455800.1	150	4422	-	2335	protein_coding	ABC transporter G family member 22-like%2C transcript variant X2	ABC2_membrane
107405897	26.3675	17.2536	190.909	15.2454	8.62699	7.60083	78.1767	10.4911	2.89369	0.000177538	0.000755181	LOC107405897	NW_015454040.1	8054	12939	-	2447	protein_coding	histone acetyltransferase HAC1-like	-
107428951	18.2545	32.2067	10.4895	3.38786	2.87566	1.90021	20.3169	2.72124	2.89079	0.00127021	0.00438259	LOC107428951	NC_029688.1	11055180	11057153	+	1593	protein_coding	casparian strip membrane protein 1	-
107408322	27.3817	16.1033	11.5385	0.846965	2.87566	3.80042	18.3412	2.50768	2.88961	0.00218394	0.00710648	LOC107408322	NC_029679.1	41851520	41854624	+	1130	protein_coding	DNA replication complex GINS protein PSF1	-
107415181	126.767	128.827	123.776	28.7968	14.3783	7.60083	126.457	16.9253	2.88797	2.09935e-11	2.53526e-10	LOC107415181	NC_029682.1	1289093	1294685	-	2690	protein_coding	MLO-like protein 4	-
107410260	113.583	1.15024	16.7832	1.69393	2.87566	13.3015	43.8389	5.95702	2.88777	0.00838629	0.0230445	LOC107410260	NC_029680.1	944376	948145	-	1915	protein_coding	zinc finger CCHC domain-containing protein 7-like	zf-CCHC
107417273	35.4948	25.3052	8.3916	0.846965	7.66843	0.950104	23.0639	3.15517	2.88672	0.00349335	0.0107702	LOC107417273	NC_029682.1	27489754	27491880	-	1368	protein_coding	desmethylxanthohumol 6'-O-methyltransferase-like	-
107422936	7.09895	50.6105	22.028	5.92875	4.79277	0	26.5791	3.57384	2.88034	0.00355268	0.010938	LOC107422936	NC_029685.1	19381531	19383795	+	1786	protein_coding	1-aminocyclopropane-1-carboxylate oxidase homolog 3-like	2OG-FeII_Oxy
107407052	174.431	220.846	197.203	27.1029	17.254	36.1039	197.493	26.8203	2.87897	6.65674e-19	1.53211e-17	LOC107407052	NW_015454487.1	8534	13718	-	3473	protein_coding	DNA-binding protein SMUBP-2-like	-
107406850	22.311	13.8029	11.5385	0.846965	3.83422	1.90021	15.8841	2.1938	2.87545	0.00372866	0.0114082	LOC107406850	NW_015454396.1	6799	9068	-	1110	protein_coding	REF/SRPP-like protein At1g67360	-
107429598	72.0037	54.0612	82.8671	7.62268	11.5026	9.50104	69.644	9.54212	2.87444	2.64477e-09	2.50345e-08	LOC107429598	NC_029688.1	19471480	19478189	-	2642	protein_coding	isoeugenol synthase 1-like%2C transcript variant X2	NmrA
107413132	2031.32	1708.1	1679.37	151.607	247.307	342.037	1806.26	246.984	2.87244	1.00565e-33	5.29479e-32	LOC107413132	NC_029681.1	4593889	4595854	+	1152	protein_coding	auxin-responsive protein IAA14-like	-
107432342	500.983	645.284	319.93	34.7256	86.2699	79.8087	488.732	66.9347	2.87222	6.09909e-18	1.31034e-16	LOC107432342	NC_029690.1	6825745	6827130	+	870	protein_coding	18 kDa seed maturation protein	-
107421895	93.3006	83.9674	92.3076	9.31661	17.254	10.4511	89.8585	12.3406	2.87163	1.96646e-11	2.38493e-10	LOC107421895	NC_029679.1	15504638	15508960	-	2558	protein_coding	heparanase-like protein 3%2C transcript variant X1	-
107407015	62.8765	51.7607	79.7202	7.62268	12.4612	6.65073	64.7858	8.91154	2.8673	1.60385e-08	1.37445e-07	LOC107407015	NW_015454471.1	10769	11922	-	904	protein_coding	uncharacterized LOC107407015	-
107412761	20.2827	20.7043	18.8811	3.38786	3.83422	0.950104	19.956	2.72406	2.86706	0.000949265	0.00337442	LOC107412761	NC_029679.1	5917671	5918630	-	960	protein_coding	uncharacterized LOC107412761	-
novel.42	44.622	73.6152	78.6713	15.2454	4.79277	6.65073	65.6362	8.89629	2.86638	2.22217e-07	1.60592e-06	-	NC_029679.1	35932794	35934823	+	2030	-	-	-
107433229	29.41	103.521	46.1538	10.1636	8.62699	5.70062	59.6951	8.16373	2.8624	3.23124e-06	1.9261e-05	LOC107433229	NC_029690.1	18327729	18328971	+	1091	protein_coding	pathogenesis-related protein STH-2-like	-
107428489	80.1168	88.5683	56.6433	11.8575	4.79277	14.2516	75.1095	10.3006	2.86122	1.01011e-08	8.8828e-08	LOC107428489	NC_029679.1	30077082	30078564	+	1483	protein_coding	G-type lectin S-receptor-like serine/threonine-protein kinase At1g67520	-
112489110	11.1555	17.2536	5.24475	0.846965	1.91711	1.90021	11.2179	1.55476	2.86058	0.0138117	0.0354023	LOC112489110	NW_015453408.1	122546	124414	+	1869	protein_coding	uncharacterized LOC112489110	-
107421070	1876.15	1731.11	1659.44	244.773	257.851	224.225	1755.57	242.283	2.85719	1.60914e-90	4.43598e-88	LOC107421070	NC_029684.1	11258346	11262500	-	2190	protein_coding	chlorophyllide a oxygenase%2C chloroplastic	-
112489685	27.3817	32.2067	17.8322	7.62268	2.87566	0	25.8068	3.49945	2.85704	0.00134767	0.00461866	LOC112489685	NC_029679.1	5402813	5404274	+	654	protein_coding	heat stress transcription factor A-4b-like	-
107427869	13.1838	154.132	68.1818	23.715	1.91711	6.65073	78.4991	10.7609	2.8538	0.000465147	0.00179525	LOC107427869	NC_029687.1	24065207	24067821	+	2615	protein_coding	protein LYK2-like%2C transcript variant X1	Pkinase
107433485	18.2545	10.3521	17.8322	1.69393	3.83422	0.950104	15.4796	2.15942	2.85129	0.004049	0.0122524	LOC107433485	NW_015453401.1	429160	435200	+	1050	protein_coding	vesicle transport protein GOT1-like%2C transcript variant X1	-
107420108	16.2262	24.155	18.8811	3.38786	3.83422	0.950104	19.7541	2.72406	2.85099	0.00115734	0.00402772	LOC107420108	NC_029684.1	2677697	2681531	+	2821	protein_coding	U-box domain-containing protein 51-like	Pkinase
107412657	26.3675	40.2583	25.1748	5.92875	4.79277	1.90021	30.6002	4.20724	2.85044	8.08291e-05	0.000373052	LOC107412657	NC_029680.1	27471759	27475460	+	2312	protein_coding	protein NRT1/ PTR FAMILY 7.1%2C transcript variant X2	-
107406061	333.651	162.184	231.818	49.9709	35.4665	15.2017	242.551	33.5464	2.84919	6.5066e-13	9.33019e-12	LOC107406061	NW_015454080.1	30076	33375	+	3300	protein_coding	calcium-transporting ATPase 12%2C plasma membrane-type-like	Cation_ATPase_C
107433319	6800.8	7964.25	5490.2	949.447	1087.96	781.936	6751.75	939.781	2.84481	1.07457e-61	1.67927e-59	LOC107433319	NC_029690.1	18915331	18919700	+	1985	protein_coding	CBL-interacting serine/threonine-protein kinase 1%2C transcript variant X2	Pkinase
107430375	1916.72	2050.87	1868.18	303.213	222.385	287.881	1945.26	271.16	2.84136	1.1451e-74	2.22976e-72	LOC107430375	NC_029679.1	31728423	31739907	-	4608	protein_coding	myosin-2%2C transcript variant X3	-
107419792	907.652	708.547	760.489	111.799	100.648	119.713	792.229	110.72	2.83917	1.17669e-52	1.38134e-50	LOC107419792	NC_029684.1	153957	155946	+	1326	protein_coding	cinnamoyl-CoA reductase 2-like	Epimerase
107405110	46.6503	9.2019	3.14685	2.54089	4.79277	0.950104	19.6663	2.76126	2.83805	0.0107676	0.0285664	LOC107405110	NW_015453862.1	4963	7506	-	1102	protein_coding	aquaporin TIP1-1-like	-
107422261	105.47	124.226	116.433	15.2454	7.66843	25.6528	115.376	16.1889	2.8332	2.57449e-11	3.07109e-10	LOC107422261	NC_029685.1	10664309	10671183	-	4559	protein_coding	putative disease resistance RPP13-like protein 1	-
107435753	36.5089	72.465	57.6923	13.5514	4.79277	4.75052	55.5554	7.69824	2.83286	1.98463e-06	1.22313e-05	LOC107435753	NW_015453563.1	5	2429	+	2425	protein_coding	pentatricopeptide repeat-containing protein At4g17616-like	-
112490981	121.696	78.2162	61.8881	10.1636	13.4198	13.3015	87.2669	12.2949	2.83251	7.61478e-10	7.70427e-09	LOC112490981	NC_029681.1	25515520	25517203	-	770	lncRNA	uncharacterized LOC112490981	-
107426764	51.721	106.972	27.2727	13.5514	2.87566	9.50104	61.9886	8.64271	2.83015	1.73344e-05	9.11879e-05	LOC107426764	NC_029687.1	5718198	5719580	-	1282	protein_coding	protein LATE FLOWERING	-
107408547	45.6361	32.2067	13.6364	3.38786	0	9.50104	30.4931	4.2963	2.83	0.00165074	0.00553744	LOC107408547	NW_015455620.1	2118	4322	-	526	protein_coding	beta-hexosaminidase 1-like	Glyco_hydro_20
107413029	8.11309	82.8171	48.2517	2.54089	9.58554	7.60083	46.394	6.57576	2.82549	0.000441508	0.00171426	LOC107413029	NC_029681.1	3868057	3877068	+	2217	protein_coding	probable aspartyl aminopeptidase%2C transcript variant X1	Peptidase_M18
novel.41	59.834	74.7655	74.4755	5.92875	13.4198	10.4511	69.6917	9.93322	2.82062	6.2359e-09	5.64288e-08	-	NC_029679.1	35904891	35907578	+	1692	-	-	-
107432278	93.3006	51.7607	36.7133	6.77572	8.62699	10.4511	60.5915	8.61795	2.81977	5.23626e-07	3.56865e-06	LOC107432278	NC_029690.1	6125758	6129674	-	2116	protein_coding	fatty acyl-CoA reductase 2-like	NAD_binding_4
107431564	13.1838	4.60095	14.6853	0.846965	0.958554	2.85031	10.8233	1.55194	2.81675	0.0180686	0.044626	LOC107431564	NC_029690.1	793575	794248	+	345	protein_coding	transcription factor bHLH106-like	HLH
107417637	836.663	417.536	512.937	80.4616	55.5961	115.913	589.045	83.9902	2.81079	3.02758e-20	7.65003e-19	LOC107417637	NC_029683.1	3010301	3011916	-	1616	protein_coding	BAG family molecular chaperone regulator 6	-
107419438	159.219	257.653	101.748	27.9498	28.7566	17.1019	172.874	24.6028	2.80952	3.556e-12	4.68311e-11	LOC107419438	NC_029683.1	27575753	27578192	+	1509	protein_coding	purple acid phosphatase 17-like	Metallophos
107431172	386.386	295.611	226.573	36.4195	42.1764	51.3056	302.857	43.3005	2.80921	1.88067e-22	5.51281e-21	LOC107431172	NC_029689.1	16025217	16027054	+	1655	protein_coding	purine permease 21-like	-
novel.824	80.1168	258.804	161.538	33.8786	16.2954	20.9023	166.82	23.6921	2.80831	4.89618e-10	5.04951e-09	-	NW_015457514.1	553	1843	+	1291	-	-	-
107429469	34.4806	24.155	12.5874	1.69393	0	8.55094	23.741	3.41495	2.80577	0.00421594	0.0127027	LOC107429469	NC_029688.1	18575366	18576098	+	733	protein_coding	uncharacterized LOC107429469	-
107429077	22.311	12.6526	15.7343	3.38786	1.91711	1.90021	16.8993	2.40172	2.8056	0.0024039	0.00773708	LOC107429077	NC_029688.1	13915426	13916645	+	1220	protein_coding	protein BIG GRAIN 1-like E	-
107427968	1249.42	1164.04	1276.57	167.699	148.576	211.873	1230.01	176.049	2.80517	9.0079e-61	1.33945e-58	LOC107427968	NC_029687.1	24834234	24838769	+	2254	protein_coding	nodulation receptor kinase%2C transcript variant X1	Pkinase_Tyr
112490559	28.3958	57.5119	28.3217	7.62268	5.75132	2.85031	38.0765	5.40811	2.80339	3.38227e-05	0.000168325	LOC112490559	NC_029679.1	31216579	31220151	-	3403	protein_coding	disease resistance protein At4g27190-like	NB-ARC
107421372	188.629	240.4	184.615	25.4089	24.9224	38.0042	204.548	29.4452	2.79812	7.13729e-20	1.76348e-18	LOC107421372	NC_029684.1	18671633	18673443	+	1022	protein_coding	uncharacterized oxidoreductase At4g09670-like	GFO_IDH_MocA
107432616	55.7775	93.1693	61.8881	8.46965	4.79277	17.1019	70.2783	10.1214	2.79653	1.67427e-07	1.23507e-06	LOC107432616	NC_029690.1	9015876	9018194	+	2117	protein_coding	seipin-3-like	-
107403741	2067.82	2309.68	2209.09	481.923	238.68	226.125	2195.53	315.576	2.79652	1.79753e-30	8.18225e-29	LOC107403741	NW_015453642.1	106030	110127	+	1952	protein_coding	carboxyl-terminal-processing peptidase 3%2C chloroplastic	Peptidase_S41
107411268	512.139	147.23	150	44.0422	36.4251	36.1039	269.79	38.8571	2.79546	2.22206e-10	2.39115e-09	LOC107411268	NC_029680.1	11362954	11365369	-	1670	protein_coding	protein DMR6-LIKE OXYGENASE 2-like%2C transcript variant X3	2OG-FeII_Oxy
107435344	708.881	897.186	775.174	128.739	135.156	78.8586	793.747	114.251	2.79486	4.41556e-37	2.67496e-35	LOC107435344	NW_015453528.1	153721	162797	-	4804	protein_coding	ABC transporter G family member 29-like	ABC2_membrane
107414130	79.1026	51.7607	72.3776	9.31661	8.62699	11.4012	67.747	9.78162	2.79462	6.41484e-09	5.7842e-08	LOC107414130	NC_029681.1	19642185	19648171	+	2453	protein_coding	cell division cycle 20.5%2C cofactor of APC complex-like%2C transcript variant X2	-
107429917	27.3817	35.6574	19.9301	3.38786	4.79277	3.80042	27.6564	3.99368	2.79447	0.000132212	0.000577604	LOC107429917	NC_029689.1	1762607	1765788	-	2551	protein_coding	probable LRR receptor-like serine/threonine-protein kinase At4g31250	Pkinase
107403375	51.721	92.019	72.3776	9.31661	10.5441	11.4012	72.0392	10.4207	2.78994	5.58544e-09	5.08681e-08	LOC107403375	NW_015453605.1	26336	32178	+	2119	protein_coding	aureusidin synthase-like	-
107420435	4.05655	4.60095	98.6013	5.92875	9.58554	0	35.7529	5.17143	2.78955	0.0176255	0.0436765	LOC107420435	NC_029684.1	5231656	5235364	-	1894	protein_coding	serine carboxypeptidase-like 1	Peptidase_S10
107414413	132.852	161.033	131.119	16.9393	26.8395	18.052	141.668	20.6103	2.78498	1.21105e-15	2.17201e-14	LOC107414413	NC_029681.1	22381526	22387526	+	1616	protein_coding	hydroxymethylglutaryl-CoA synthase	-
107404109	207.898	117.324	194.056	30.4907	23.9639	20.9023	173.093	25.119	2.78201	2.50182e-15	4.38131e-14	LOC107404109	NW_015453692.1	90684	100787	+	2841	protein_coding	phosphate transporter PHO1	-
107421635	1132.79	1796.67	1087.76	212.588	180.208	190.971	1339.07	194.589	2.78153	4.19266e-39	2.84163e-37	LOC107421635	NC_029684.1	23436250	23437721	-	1104	protein_coding	pathogen-related protein-like	-
107412860	20.2827	32.2067	24.1259	1.69393	5.75132	3.80042	25.5384	3.74856	2.78141	0.000338582	0.00135273	LOC107412860	NC_029679.1	618901	621916	+	790	protein_coding	CASP-like protein 2C1%2C transcript variant X2	-
107422590	11910	11695.6	11508	1835.37	1350.6	1922.06	11704.6	1702.68	2.78102	9.1731e-80	2.04602e-77	LOC107422590	NC_029685.1	14366990	14374624	+	2724	protein_coding	uncharacterized protein sll0005	ABC1
107435411	4.05655	14.9531	38.8112	0.846965	5.75132	1.90021	19.2736	2.83283	2.78084	0.00925417	0.0250774	LOC107435411	NW_015453534.1	163490	168743	+	2117	protein_coding	uncharacterized LOC107435411%2C transcript variant X1	-
107408504	314.382	425.588	291.608	38.9604	68.0573	43.7048	343.86	50.2408	2.77805	4.76664e-23	1.45661e-21	LOC107408504	NC_029679.1	41788802	41790243	-	994	protein_coding	protein PHLOEM PROTEIN 2-LIKE A1-like	-
112490702	13.1838	43.709	6.2937	2.54089	2.87566	3.80042	21.0622	3.07232	2.77561	0.00390667	0.0118818	LOC112490702	NC_029680.1	18326815	18328220	-	788	lncRNA	uncharacterized LOC112490702%2C transcript variant X1	-
107410633	190.658	194.39	164.685	7.62268	68.0573	4.75052	183.244	26.8102	2.77473	0.0100187	0.0268274	LOC107410633	NC_029680.1	4948823	4951669	+	1359	protein_coding	uncharacterized LOC107410633%2C transcript variant X1	-
107423513	206.884	55.2114	61.8881	16.9393	3.83422	26.6029	107.994	15.7921	2.7737	9.96869e-06	5.47531e-05	LOC107423513	NC_029685.1	26576397	26584504	-	1977	protein_coding	uncharacterized LOC107423513	-
107417887	2261.52	529.11	319.93	152.454	72.8501	229.925	1036.85	151.743	2.77255	0.00250037	0.00801214	LOC107417887	NC_029683.1	5790489	5791808	+	1179	protein_coding	proline-rich protein 4-like%2C transcript variant X1	-
107421024	289.029	475.048	347.202	48.277	47.9277	66.5073	370.427	54.2373	2.77236	1.34899e-24	4.49084e-23	LOC107421024	NC_029679.1	13621015	13625139	-	1612	protein_coding	tryptophan synthase beta chain 1-like	PALP
107430443	19.2686	24.155	32.5175	1.69393	1.91711	7.60083	25.3137	3.73729	2.77153	0.000716904	0.00263273	LOC107430443	NC_029689.1	9568635	9570277	+	1116	protein_coding	expansin-like B1	-
107406909	669.33	999.557	782.517	116.881	93.9383	148.216	817.135	119.679	2.77096	2.23442e-35	1.26608e-33	LOC107406909	NC_029679.1	41107428	41109388	+	1324	protein_coding	UDP-glycosyltransferase 74F2-like	UDPGT
107416098	18.2545	9.2019	23.0769	0.846965	1.91711	4.75052	16.8444	2.50486	2.76762	0.00476861	0.0141148	LOC107416098	NC_029682.1	10175822	10178618	-	2235	protein_coding	zinc finger CCCH domain-containing protein 14%2C transcript variant X2	zf-CCCH
107409860	288.015	246.151	283.217	36.4195	36.4251	47.5052	272.461	40.1166	2.76619	6.83534e-27	2.62039e-25	LOC107409860	NW_015457595.1	7	1626	+	893	protein_coding	DNA-3-methyladenine glycosylase	-
107421784	2974.46	3007.87	3333.56	347.256	537.749	490.254	3105.3	458.419	2.7613	1.97915e-59	2.87328e-57	LOC107421784	NC_029679.1	15954737	15958222	-	980	protein_coding	probable NAD(P)H dehydrogenase (quinone) FQR1-like 1%2C transcript variant X1	FMN_red
107430477	41.5796	34.5071	16.7832	5.08179	6.70988	1.90021	30.9566	4.56396	2.76016	0.000215606	0.000903022	LOC107430477	NC_029689.1	9879835	9885801	+	2363	protein_coding	probable methyltransferase PMT14%2C transcript variant X1	-
107417503	15315.5	16356.4	12953.5	2484.99	1882.6	2231.79	14875.1	2199.8	2.75723	2.60987e-80	5.8746e-78	LOC107417503	NC_029679.1	9627963	9636953	-	2758	protein_coding	probable amino acid permease 7%2C transcript variant X1	Aa_trans
107422960	92.2864	1.15024	16.7832	6.77572	2.87566	6.65073	36.74	5.43404	2.75695	0.00748927	0.0208593	LOC107422960	NC_029685.1	19465700	19468334	-	2126	protein_coding	protein SIEVE ELEMENT OCCLUSION B-like	-
107434827	115.612	203.592	127.972	19.4802	14.3783	32.3035	149.059	22.054	2.75682	3.67103e-12	4.82167e-11	LOC107434827	NW_015453482.1	45152	49460	-	1437	protein_coding	2-alkenal reductase (NADP(+)-dependent)-like%2C transcript variant X1	ADH_zinc_N
107427639	12.1696	27.6057	22.028	3.38786	2.87566	2.85031	20.6011	3.03794	2.75555	0.00112039	0.00391077	LOC107427639	NC_029687.1	21374969	21377266	-	1301	pseudogene	PF00022:Actin	Actin
107419907	349.877	361.175	365.035	60.1345	24.9224	74.1081	358.695	53.055	2.75505	1.58879e-18	3.5861e-17	LOC107419907	NC_029684.1	1105047	1106794	-	1302	protein_coding	two-component response regulator ARR5%2C transcript variant X2	-
107408370	18.2545	35.6574	39.8601	2.54089	5.75132	5.70062	31.2573	4.66428	2.75434	0.000130114	0.000569149	LOC107408370	NW_015455432.1	2431	3331	-	553	protein_coding	uncharacterized LOC107408370	-
107430436	270.774	218.545	244.405	37.2664	27.7981	43.7048	244.575	36.2564	2.75363	3.77786e-23	1.16007e-21	LOC107430436	NC_029689.1	9585509	9588611	+	1284	protein_coding	haloacid dehalogenase-like hydrolase domain-containing protein Sgpp	-
107432688	40.5655	70.1645	43.007	9.31661	7.66843	5.70062	51.2456	7.56189	2.75268	9.02371e-07	5.90549e-06	LOC107432688	NC_029679.1	34465292	34468362	-	2020	protein_coding	probable WRKY transcription factor 31	WRKY
107417707	5202.52	5150.77	4485.31	657.245	771.636	776.235	4946.2	735.039	2.75098	2.11142e-97	6.72774e-95	LOC107417707	NC_029683.1	3559014	3562122	+	1585	protein_coding	protein RETICULATA-RELATED 4%2C chloroplastic-like	-
107431012	7518.81	14529.8	9025.17	1490.66	1888.35	1238.94	10357.9	1539.31	2.75035	3.31448e-34	1.7717e-32	LOC107431012	NC_029689.1	14898792	14901264	-	1965	protein_coding	methanol O-anthraniloyltransferase-like	-
112493448	1498.89	1700.05	1529.37	210.047	173.498	320.185	1576.1	234.577	2.74867	7.35413e-40	5.17002e-38	LOC112493448	NC_029689.1	12523183	12524078	-	896	protein_coding	heme-binding-like protein At3g10130%2C chloroplastic	-
107435538	204.856	19.554	387.063	34.7256	29.7152	26.6029	203.824	30.3479	2.74763	0.00688016	0.0193962	LOC107435538	NW_015453542.1	158785	162482	+	1911	protein_coding	mitochondrial carrier protein CoAc1-like	Mito_carr
107411720	14.1979	33.3569	14.6853	1.69393	0.958554	6.65073	20.7467	3.10107	2.74745	0.00323164	0.0100568	LOC107411720	NC_029680.1	19479183	19481002	-	1698	protein_coding	probable glycerol-3-phosphate acyltransferase 3	Acyltransferase
107425343	78.0885	141.479	82.8671	12.7045	9.58554	22.8025	100.812	15.0308	2.74622	2.10664e-09	2.02057e-08	LOC107425343	NC_029686.1	14164894	14168272	-	1585	protein_coding	amino acid permease 4	Aa_trans
112492445	21.2969	20.7043	14.6853	0	4.79277	3.80042	18.8955	2.8644	2.74535	0.00418074	0.0126106	LOC112492445	NC_029685.1	12333944	12337363	+	3420	rRNA	28S ribosomal RNA	-
107404765	595.298	395.682	602.097	66.0632	112.151	59.8565	531.026	79.3569	2.74508	8.68302e-24	2.75599e-22	LOC107404765	NW_015453789.1	3318	8871	+	1580	protein_coding	ABC transporter G family member 11-like	ABC_tran
107423493	186.601	255.353	280.07	38.9604	30.6737	38.0042	240.675	35.8794	2.74336	2.12689e-21	5.80457e-20	LOC107423493	NC_029685.1	26417351	26425894	+	2540	protein_coding	protein BONZAI 1	C2
107422443	5713.64	5865.06	6013.63	879.996	944.176	803.788	5864.11	875.987	2.74293	1.63223e-120	7.55601e-118	LOC107422443	NC_029685.1	12357092	12358749	+	1526	protein_coding	early nodulin-like protein 2	Cu_bind_like
107430854	83.1592	109.273	95.4545	14.3984	11.5026	17.1019	95.9621	14.3343	2.74148	1.098e-11	1.37157e-10	LOC107430854	NC_029689.1	13754153	13757753	-	1739	protein_coding	abietadienol/abietadienal oxidase%2C transcript variant X2	p450
107435906	646.005	513.006	393.356	72.839	56.5547	103.561	517.456	77.6517	2.73699	1.73616e-24	5.74854e-23	LOC107435906	NW_015453575.1	79869	81659	+	1791	protein_coding	UDP-glycosyltransferase 91A1-like	UDPGT
107433691	17.2403	16.1033	13.6364	5.92875	0	0.950104	15.66	2.29295	2.73687	0.0116391	0.030617	LOC107433691	NC_029679.1	35986513	35990368	-	1509	protein_coding	nuclear transcription factor Y subunit B-9-like	-
107430549	629.779	572.819	634.615	99.9418	90.1041	85.5094	612.404	91.8518	2.73568	1.17943e-49	1.18537e-47	LOC107430549	NC_029689.1	11033696	11037231	+	1436	pseudogene	PF01073:3-beta hydroxysteroid dehydrogenase/isomerase family	-
107428500	209.926	204.742	184.615	26.2559	29.7152	34.2037	199.761	30.0583	2.73536	1.2547e-21	3.49026e-20	LOC107428500	NC_029679.1	30078150	30088983	+	3849	protein_coding	G-type lectin S-receptor-like serine/threonine-protein kinase CES101	Pkinase_Tyr
107414320	321.481	366.926	300	47.43	51.7619	49.4054	329.469	49.5324	2.73413	1.88516e-31	9.1048e-30	LOC107414320	NC_029681.1	21092995	21093855	+	861	protein_coding	alpha-amylase/subtilisin inhibitor-like	-
107424544	2254.43	2592.64	2715.73	332.01	416.012	390.493	2520.93	379.505	2.73273	1.04088e-76	2.11057e-74	LOC107424544	NC_029686.1	6886723	6894275	-	1700	protein_coding	uncharacterized acetyltransferase At3g50280-like	-
107406325	24.3393	21.8545	6.2937	6.77572	0.958554	0	17.4958	2.57809	2.73215	0.0150998	0.0382801	LOC107406325	NW_015454176.1	20133	23177	+	858	protein_coding	two-component response regulator ORR9-like	Response_reg
107408937	1247.39	1698.9	1216.78	143.137	285.649	202.372	1387.69	210.386	2.72331	7.01675e-31	3.28542e-29	LOC107408937	NW_015456068.1	106	993	+	761	protein_coding	lysine histidine transporter-like 8	Aa_trans
107415595	41.5796	41.4086	33.5664	2.54089	10.5441	4.75052	38.8515	5.94517	2.72259	3.21275e-05	0.000160572	LOC107415595	NC_029682.1	4667098	4669840	+	1751	protein_coding	polyvinylalcohol dehydrogenase-like	-
107428653	253.534	360.025	276.923	77.9208	23.0053	33.2536	296.827	44.7266	2.72199	3.07256e-13	4.52221e-12	LOC107428653	NC_029688.1	6186643	6193274	-	2948	protein_coding	type 2 DNA topoisomerase 6 subunit B-like%2C transcript variant X2	-
107409100	84.1733	72.465	39.8601	15.2454	10.5441	3.80042	65.4995	9.86329	2.72115	1.4976e-06	9.42869e-06	LOC107409100	NW_015456298.1	247	2412	+	1097	protein_coding	casein kinase II subunit beta-2-like	-
107411854	10.1414	19.554	11.5385	4.23482	0	1.90021	13.7446	2.04501	2.71986	0.0134265	0.034545	LOC107411854	NC_029680.1	21341341	21344637	+	2973	protein_coding	receptor-like protein 6	LRRNT_2
107416395	53.7492	64.4133	69.2307	8.46965	9.58554	10.4511	62.4644	9.50211	2.71904	1.71595e-08	1.46285e-07	LOC107416395	NC_029682.1	13265816	13267212	-	1098	protein_coding	uncharacterized protein At4g22758-like	-
107422495	11.1555	10.3521	27.2727	0.846965	0.958554	5.70062	16.2601	2.50205	2.71471	0.00933549	0.0252727	LOC107422495	NC_029685.1	13263917	13265824	+	1342	protein_coding	probable E3 ubiquitin-protein ligase RNF217	IBR
112490296	33.4665	81.6669	47.2028	8.46965	7.66843	8.55094	54.1121	8.22967	2.7132	1.7969e-06	1.11673e-05	LOC112490296	NW_015455382.1	3294	5146	+	799	lncRNA	uncharacterized LOC112490296	-
107423930	3557.59	3087.24	2822.72	485.311	368.085	591.915	3155.85	481.77	2.71154	4.22062e-51	4.56181e-49	LOC107423930	NC_029686.1	2453931	2459987	+	2566	protein_coding	ferric reduction oxidase 7%2C chloroplastic-like	Ferric_reduct
107404211	97.3571	82.8171	84.965	22.0211	12.4612	5.70062	88.3797	13.3943	2.70987	1.21601e-08	1.06022e-07	LOC107404211	NW_015453708.1	26932	27862	-	795	protein_coding	23 kDa jasmonate-induced protein-like	-
107434384	45.6361	37.9579	70.2797	11.0105	4.79277	7.60083	51.2912	7.80138	2.70807	2.23635e-06	1.36933e-05	LOC107434384	NW_015453452.1	98347	100423	-	2077	protein_coding	scopoletin glucosyltransferase-like	UDPGT
107411493	276.859	241.55	252.797	37.2664	34.5079	46.5551	257.069	39.4432	2.70572	2.38724e-25	8.37924e-24	LOC107411493	NC_029680.1	17589096	17591560	+	1273	protein_coding	zinc transporter 6%2C chloroplastic-like	-
107422613	150.092	100.071	73.4265	14.3984	22.0467	13.3015	107.863	16.5822	2.70538	3.78694e-10	3.96216e-09	LOC107422613	NC_029685.1	14705597	14706633	+	538	protein_coding	late embryogenesis abundant protein D-7	-
107406459	1272.74	1077.77	937.761	140.596	140.907	224.225	1096.09	168.576	2.70228	2.45801e-36	1.43932e-34	LOC107406459	NW_015454231.1	4396	8630	-	1806	protein_coding	VAN3-binding protein-like%2C transcript variant X2	-
107433345	5.07068	23.0048	12.5874	4.23482	0	1.90021	13.5543	2.04501	2.70056	0.020344	0.0493808	LOC107433345	NC_029690.1	18997145	19000726	-	1580	protein_coding	gibberellin 2-beta-dioxygenase 2-like	2OG-FeII_Oxy
107405984	57.8058	75.9157	59.7902	4.23482	15.3369	10.4511	64.5039	10.0076	2.70056	3.00524e-07	2.1298e-06	LOC107405984	NW_015454063.1	7	1231	-	833	protein_coding	glutathione transferase GST 23-like	-
107405843	63.8906	17.2536	13.6364	5.08179	1.91711	7.60083	31.5935	4.86658	2.69991	0.00125636	0.00433908	LOC107405843	NW_015454026.1	20908	23020	+	1670	protein_coding	phospholipase A1-IIgamma-like	Lipase_3
107425024	15.212	17.2536	9.44055	1.69393	3.83422	0.950104	13.9687	2.15942	2.6993	0.00803608	0.0222108	LOC107425024	NC_029686.1	10714479	10715512	+	911	lncRNA	uncharacterized LOC107425024	-
107419194	1425.88	1566.62	1149.65	237.15	170.623	229.925	1380.72	212.566	2.69809	1.22995e-47	1.1562e-45	LOC107419194	NC_029683.1	24213189	24218091	+	1442	protein_coding	LON peptidase N-terminal domain and RING finger protein 1%2C transcript variant X1	-
107412817	3001.84	3225.27	2964.33	500.556	464.899	450.349	3063.81	471.935	2.69802	5.76389e-106	2.24471e-103	LOC107412817	NC_029681.1	809861	814603	-	2433	protein_coding	probable cytochrome P450 313a4	p450
107427627	2686.45	2826.14	2674.82	417.554	435.184	411.395	2729.14	421.377	2.6953	4.47279e-110	1.86e-107	LOC107427627	NC_029687.1	21005978	21012921	+	2621	protein_coding	dicarboxylate transporter 2.1%2C chloroplastic%2C transcript variant X3	Na_sulph_symp
107428544	28.3958	35.6574	2.0979	1.69393	1.91711	6.65073	22.0504	3.42059	2.69456	0.00984501	0.0264304	LOC107428544	NC_029688.1	4860021	4861271	-	1251	protein_coding	uncharacterized LOC107428544	-
112489148	404.64	466.997	174.126	59.2875	59.4304	42.7547	348.588	53.8242	2.69377	7.40442e-15	1.25115e-13	LOC112489148	NW_015453415.1	103319	108819	+	2263	protein_coding	protein TIC 62%2C chloroplastic-like	-
novel.244	22.311	46.0095	16.7832	0.846965	10.5441	1.90021	28.3679	4.43042	2.69242	0.0024711	0.00792631	-	NC_029683.1	5748468	5749283	+	572	-	PF12734:Cysteine-rich TM module stress tolerance	-
107407516	25.3534	33.3569	34.6154	6.77572	0.958554	6.65073	31.1086	4.795	2.68634	0.000241209	0.000998829	LOC107407516	NW_015454775.1	1045	3074	+	1371	protein_coding	uncharacterized LOC107407516	-
112491058	15.212	18.4038	31.4685	2.54089	0.958554	6.65073	21.6948	3.38339	2.68537	0.00224698	0.00727784	LOC112491058	NC_029679.1	15415192	15416034	-	751	lncRNA	uncharacterized LOC112491058	-
112489197	30.4241	10.3521	13.6364	0	6.70988	1.90021	18.1375	2.87003	2.68343	0.0114356	0.0301399	LOC112489197	NW_015453427.1	149317	151280	+	678	protein_coding	ras-related protein RABA6b-like	Ras
107432235	20.2827	11.5024	14.6853	3.38786	0	3.80042	15.4901	2.39609	2.68323	0.00871088	0.0238024	LOC107432235	NC_029690.1	6088256	6091055	+	1659	protein_coding	IAA-amino acid hydrolase ILR1-like 3	Peptidase_M20
107435478	868.101	809.768	780.419	127.045	139.949	115.913	819.429	127.635	2.6829	1.41412e-56	1.88562e-54	LOC107435478	NW_015453540.1	137193	139035	+	1446	protein_coding	BEL1-like homeodomain protein 7	Coprinus_mating
107410780	79.1026	14.9531	132.168	15.2454	4.79277	15.2017	75.4078	11.7466	2.68026	0.000107193	0.000479659	LOC107410780	NC_029680.1	6681584	6685483	+	2058	protein_coding	vacuolar cation/proton exchanger 3-like	Na_Ca_ex
107431406	929.963	1306.67	992.307	149.066	184.042	171.019	1076.31	168.042	2.67999	6.86185e-46	6.16686e-44	LOC107431406	NC_029689.1	18588072	18589520	+	1449	protein_coding	soyasapogenol B glucuronide galactosyltransferase-like	UDPGT
107413815	78.0885	31.0564	59.7902	9.31661	5.75132	11.4012	56.3117	8.82306	2.67498	2.64925e-06	1.60611e-05	LOC107413815	NC_029681.1	15350947	15351819	+	873	protein_coding	17.8 kDa class I heat shock protein-like	-
107406139	163.276	102.371	120.629	18.6332	23.9639	18.052	128.759	20.2163	2.67448	3.86986e-13	5.66171e-12	LOC107406139	NW_015454111.1	9817	10531	+	715	protein_coding	gibberellin 3-beta-dioxygenase 1-like	2OG-FeII_Oxy
107412390	3047.48	3195.36	2901.4	412.472	516.661	505.455	3048.08	478.196	2.67321	4.04638e-84	9.82949e-82	LOC107412390	NC_029680.1	25001676	25011605	-	1841	protein_coding	zinc finger CCCH domain-containing protein ZFN-like	zf-CCCH
107416443	44.622	55.2114	11.5385	5.08179	3.83422	8.55094	37.124	5.82231	2.67293	0.000326939	0.00131262	LOC107416443	NC_029682.1	13586617	13587798	-	1182	protein_coding	probable receptor-like protein kinase At5g39030	-
107422765	133.866	139.179	99.6503	22.0211	28.7566	7.60083	124.232	19.4595	2.6726	6.67903e-10	6.80241e-09	LOC107422765	NC_029685.1	16888637	16890020	-	877	pseudogene	PF13410:Glutathione S-transferase, C-terminal domain	-
novel.134	35.4948	65.5636	69.2307	17.7863	2.87566	5.70062	56.763	8.78751	2.67253	2.95932e-05	0.000148968	-	NC_029680.1	8948291	8949211	-	775	-	-	-
107412938	505.04	570.518	623.076	99.0949	74.7672	92.1601	566.211	88.6741	2.67243	8.90773e-40	6.22653e-38	LOC107412938	NC_029679.1	5902810	5905851	-	1525	protein_coding	bidirectional sugar transporter SWEET2a-like%2C transcript variant X2	-
107431560	1432.97	1423.99	1447.55	215.976	169.664	290.732	1434.84	225.457	2.67015	1.1425e-44	9.66593e-43	LOC107431560	NC_029690.1	561783	568428	-	2611	protein_coding	inactive poly [ADP-ribose] polymerase RCD1-like%2C transcript variant X1	-
107431610	62.8765	54.0612	164.685	11.0105	17.254	16.1518	93.8743	14.8054	2.66972	2.80668e-07	2.00064e-06	LOC107431610	NC_029690.1	1276384	1277336	+	953	protein_coding	probable F-box protein At5g04010	-
107409084	103.442	6.90143	3.14685	10.1636	1.91711	5.70062	37.8301	5.9271	2.66922	0.0121511	0.031746	LOC107409084	NW_015456278.1	1	3040	-	1890	protein_coding	KH domain-containing protein HEN4-like	KH_1
107403435	150.092	10.3521	30.4196	11.0105	14.3783	4.75052	63.6213	10.0465	2.66454	0.000907768	0.0032443	LOC107403435	NW_015453613.1	121040	124971	-	2553	protein_coding	nephrocystin-3-like%2C transcript variant X2	-
107416326	198.771	606.175	184.615	45.7361	56.5547	54.1559	329.854	52.1489	2.66082	6.21941e-11	7.15057e-10	LOC107416326	NC_029682.1	12749668	12751706	-	658	protein_coding	ubiquitin-60S ribosomal protein L40	ubiquitin
107414414	293.085	291.01	260.14	34.7256	45.052	54.1559	281.412	44.6445	2.66052	7.07605e-25	2.40288e-23	LOC107414414	NC_029681.1	22387953	22389717	-	1765	protein_coding	transcription factor TCP9	-
107417280	1960.33	3404.7	2861.54	416.707	572.257	312.584	2742.19	433.849	2.66009	6.59684e-30	2.89541e-28	LOC107417280	NC_029679.1	9600090	9601326	-	915	protein_coding	probable amino acid permease 7	Aa_trans
107420781	1203.78	1216.95	1036.36	204.965	161.996	179.57	1152.36	182.177	2.65938	1.00143e-58	1.43685e-56	LOC107420781	NC_029684.1	9014041	9024018	-	4854	protein_coding	cryptochrome DASH%2C chloroplastic/mitochondrial%2C transcript variant X2	-
novel.188	75.0461	82.8171	61.8881	11.8575	15.3369	7.60083	73.2504	11.5984	2.65831	8.93635e-09	7.92959e-08	-	NC_029681.1	19095834	19097838	-	842	-	PF14368:Probable lipid transfer	-
107415005	64.9047	56.3617	69.2307	10.1636	6.70988	13.3015	63.499	10.0583	2.65815	4.65227e-08	3.73506e-07	LOC107415005	NC_029679.1	7666356	7674250	-	3224	protein_coding	uncharacterized LOC107415005	F-box
107410998	26.3675	41.4086	43.007	4.23482	12.4612	0.950104	36.9277	5.88204	2.65625	0.000377742	0.00149121	LOC107410998	NC_029680.1	8801269	8803789	-	2521	protein_coding	probable xyloglucan galactosyltransferase GT11	-
107422272	250.492	354.273	335.664	50.8179	43.1349	55.106	313.476	49.6863	2.65605	3.86186e-25	1.33264e-23	LOC107422272	NC_029685.1	10679653	10685955	-	3589	protein_coding	probable sucrose-phosphate synthase 2%2C transcript variant X1	Glycos_transf_1
107423151	9.12723	35.6574	29.3706	5.92875	4.79277	0.950104	24.7184	3.89054	2.65461	0.00235012	0.00758089	LOC107423151	NC_029685.1	21158391	21163204	-	3247	protein_coding	probable RNA helicase SDE3%2C transcript variant X1	-
107419837	8.11309	12.6526	14.6853	0	2.87566	2.85031	11.817	1.90866	2.65386	0.0206259	0.0499317	LOC107419837	NC_029684.1	585407	587366	-	1190	protein_coding	cytokinin riboside 5'-monophosphate phosphoribohydrolase LOG5	-
112491592	14.1979	19.554	18.8811	0.846965	0	7.60083	17.5444	2.81593	2.65033	0.0131384	0.0339059	LOC112491592	NC_029683.1	19973700	19975529	-	1139	lncRNA	uncharacterized LOC112491592	-
107406119	21.2969	16.1033	14.6853	1.69393	1.91711	4.75052	17.3618	2.78719	2.64931	0.00333461	0.0103432	LOC107406119	NC_029679.1	40281164	40282635	-	1388	protein_coding	uncharacterized protein At5g23160-like	-
107432766	59470	75868.6	58119.2	9299.67	11354.1	10245.9	64485.9	10299.9	2.64638	3.00736e-77	6.25301e-75	LOC107432766	NC_029690.1	10516106	10517334	+	708	protein_coding	protein SRC1-like	-
112489463	7.09895	19.554	13.6364	1.69393	0	4.75052	13.4298	2.14815	2.64413	0.0193445	0.0472867	LOC112489463	NW_015453551.1	167141	168358	-	720	lncRNA	uncharacterized LOC112489463	-
107429796	66.933	127.676	74.4755	14.3984	11.5026	17.1019	89.695	14.3343	2.64283	4.22711e-09	3.89603e-08	LOC107429796	NC_029689.1	496206	499274	-	1815	protein_coding	short-chain dehydrogenase TIC 32%2C chloroplastic	adh_short
107406638	47.6644	60.9626	73.4265	11.0105	6.70988	11.4012	60.6845	9.70722	2.64003	1.50366e-07	1.11727e-06	LOC107406638	NW_015454299.1	22956	24584	-	1102	protein_coding	epoxide hydrolase A-like	Abhydrolase_1
107416252	80.1168	95.4698	103.846	14.3984	11.5026	19.0021	93.1442	14.9677	2.63767	9.46082e-11	1.06429e-09	LOC107416252	NC_029682.1	11934407	11938340	+	2572	protein_coding	GDP-L-galactose phosphorylase 2-like	-
107430878	616.595	559.016	1249.3	54.2057	161.037	174.819	808.303	130.021	2.63707	1.35814e-05	7.26283e-05	LOC107430878	NC_029689.1	13796195	13797243	-	758	protein_coding	protein SLE1	-
107430249	877.228	932.843	918.88	120.269	125.571	193.821	909.65	146.554	2.6356	7.93524e-39	5.30493e-37	LOC107430249	NC_029689.1	4457830	4463192	-	2871	protein_coding	deoxyribodipyrimidine photo-lyase%2C transcript variant X2	-
107433873	11.1555	6.90143	15.7343	2.54089	1.91711	0.950104	11.2637	1.8027	2.63552	0.0170073	0.0423672	LOC107433873	NC_029679.1	35713216	35714239	-	1024	protein_coding	putative invertase inhibitor	-
107420453	122.711	16.1033	105.944	11.8575	8.62699	19.0021	81.5859	13.1622	2.63486	4.80244e-05	0.000231899	LOC107420453	NC_029684.1	5343556	5346947	-	1543	protein_coding	protein WALLS ARE THIN 1-like	DUF6
107410625	689.613	745.354	608.391	150.76	89.1455	88.3597	681.119	109.422	2.63357	5.41509e-30	2.38956e-28	LOC107410625	NC_029680.1	4651137	4665960	+	2789	protein_coding	F-box protein At2g26850%2C transcript variant X1	F-box
107432057	1247.39	1413.64	1250.35	180.403	248.265	202.372	1303.79	210.347	2.63338	4.19319e-56	5.47234e-54	LOC107432057	NC_029690.1	4180798	4182394	-	1063	protein_coding	dnaJ homolog subfamily C member 28	-
107405530	20.2827	40.2583	15.7343	0	10.5441	1.90021	25.4251	4.1481	2.63123	0.00743731	0.0207404	LOC107405530	NW_015453956.1	5677	6777	+	970	protein_coding	23 kDa jasmonate-induced protein-like	-
107427062	208.912	175.986	183.566	37.2664	36.4251	18.052	189.488	30.5812	2.62804	5.98082e-16	1.09507e-14	LOC107427062	NC_029687.1	12459178	12462108	-	1912	protein_coding	abscisic acid 8'-hydroxylase 4	p450
107415338	1468.47	1356.13	1396.15	192.261	243.473	247.977	1406.92	227.904	2.62802	5.24431e-64	8.46508e-62	LOC107415338	NC_029679.1	7795046	7795717	-	672	protein_coding	uncharacterized LOC107415338	-
novel.753	98.3712	58.6621	122.727	20.3272	7.66843	17.1019	93.2535	15.0325	2.62762	3.3528e-08	2.74203e-07	-	NW_015454536.1	14808	16034	-	1227	-	-	-
107407811	327.566	309.414	510.839	72.839	57.5132	55.106	382.606	61.8194	2.62757	1.9825e-22	5.80437e-21	LOC107407811	NW_015454956.1	6455	9083	-	2343	protein_coding	uncharacterized LOC107407811	-
107429777	161.248	274.907	125.874	35.5725	26.8395	28.5031	187.343	30.305	2.62363	5.51444e-13	7.94462e-12	LOC107429777	NC_029679.1	31236415	31242279	-	3896	protein_coding	uncharacterized LOC107429777	Pkinase_Tyr
107415201	845.79	829.322	675.524	131.28	132.28	117.813	783.545	127.124	2.62324	5.13219e-48	4.88055e-46	LOC107415201	NC_029682.1	1224903	1231877	+	3194	protein_coding	potassium channel AKT2/3%2C transcript variant X1	Ion_trans
107418091	130.824	12.6526	15.7343	5.92875	7.66843	12.3514	53.0702	8.64951	2.62306	0.00155564	0.00525579	LOC107418091	NC_029679.1	10225021	10228249	-	1221	protein_coding	C-factor-like%2C transcript variant X1	adh_short
112491422	32.4524	33.3569	10.4895	9.31661	0.958554	1.90021	25.4329	4.05846	2.62296	0.00390032	0.0118668	LOC112491422	NC_029682.1	13852544	13853655	+	945	protein_coding	uncharacterized LOC112491422	-
112492174	106.484	102.371	88.1118	19.4802	19.1711	9.50104	98.9891	16.0508	2.62024	1.3244e-10	1.46107e-09	TRNAY-GUA	NC_029684.1	1984272	1984358	-	73	tRNA	tRNA-Tyr	-
107406361	193.7	173.686	252.797	31.3377	41.2178	28.5031	206.728	33.6862	2.61978	5.54528e-18	1.19765e-16	LOC107406361	NW_015454189.1	14009	15836	+	701	protein_coding	transcription factor bHLH104-like	HLH
107411654	69.9754	80.5167	56.6433	13.5514	12.4612	7.60083	69.0451	11.2045	2.6179	2.71106e-08	2.24716e-07	LOC107411654	NC_029680.1	19071740	19074827	-	1485	protein_coding	GDSL esterase/lipase At1g09390%2C transcript variant X2	Lipase_GDSL
107405471	704.825	1120.33	796.153	146.525	89.1455	191.921	873.77	142.53	2.6152	6.08503e-23	1.84316e-21	LOC107405471	NW_015453942.1	52510	56127	+	1100	protein_coding	26S proteasome non-ATPase regulatory subunit 8 homolog A	-
107416303	642.962	682.091	448.951	42.3482	48.8863	198.572	591.335	96.6021	2.61452	0.00029928	0.00121089	LOC107416303	NC_029682.1	12583031	12584161	-	995	protein_coding	protein argonaute 5-like	-
107403723	240.35	228.897	170.979	32.1847	32.5908	39.9044	213.409	34.8933	2.61393	2.35773e-19	5.61077e-18	LOC107403723	NW_015453639.1	85345	88384	-	1327	protein_coding	axial regulator YABBY 1%2C transcript variant X1	YABBY
107406664	109.527	64.4133	114.336	19.4802	8.62699	19.0021	96.0919	15.7031	2.60973	6.61924e-09	5.95974e-08	LOC107406664	NC_029679.1	40900535	40902439	+	1041	protein_coding	gibberellin 3-beta-dioxygenase 1	-
107413984	18.2545	9.2019	22.028	4.23482	1.91711	1.90021	16.4948	2.68405	2.60788	0.0053514	0.0155916	LOC107413984	NC_029681.1	18200693	18203081	+	1046	protein_coding	macro domain-containing protein VPA0103-like%2C transcript variant X2	A1pp
112491065	276.859	279.508	210.839	35.5725	38.3422	52.2557	255.735	42.0568	2.60674	4.36451e-21	1.16776e-19	LOC112491065	NC_029681.1	21002606	21003553	-	918	protein_coding	oxidant-induced cell-cycle arrest protein 5-like%2C transcript variant X2	-
107413705	24.3393	23.0048	40.9091	6.77572	3.83422	3.80042	29.4177	4.80345	2.60531	0.000230937	0.000959044	LOC107413705	NC_029679.1	456288	459808	+	2087	protein_coding	CBL-interacting serine/threonine-protein kinase 21%2C transcript variant X1	Pkinase
107423518	76.0602	80.5167	39.8601	8.46965	18.2125	5.70062	65.479	10.7943	2.60502	2.51407e-06	1.52728e-05	LOC107423518	NC_029685.1	26609242	26611610	+	1113	protein_coding	esterase CBG03338-like	-
107433281	43.6079	56.3617	272.727	20.3272	23.9639	17.1019	124.232	20.4643	2.60255	1.51971e-05	8.06362e-05	LOC107433281	NC_029690.1	18461602	18463857	-	1085	protein_coding	60S ribosomal protein L19-3	-
107406437	60.8482	83.9674	97.5524	16.9393	2.87566	19.9522	80.7893	13.2557	2.60187	1.87622e-06	1.16157e-05	LOC107406437	NC_029679.1	40258417	40260586	-	862	lncRNA	uncharacterized LOC107406437	-
107410318	99.3854	82.8171	116.433	7.62268	10.5441	31.3534	99.5453	16.5067	2.60057	1.80813e-07	1.32663e-06	LOC107410318	NC_029680.1	1553814	1558443	+	3963	protein_coding	protein DETOXIFICATION 47%2C chloroplastic-like%2C transcript variant X6	-
107406595	39.5513	33.3569	31.4685	7.62268	3.83422	5.70062	34.7922	5.71917	2.59656	4.16263e-05	0.000203731	LOC107406595	NW_015454282.1	8449	9566	-	1118	protein_coding	UDP-glucose flavonoid 3-O-glucosyltransferase 7-like	UDPGT
107410504	32.4524	21.8545	23.0769	4.23482	2.87566	5.70062	25.7946	4.27037	2.59572	0.00040176	0.00157438	LOC107410504	NC_029680.1	3588321	3592449	-	3367	protein_coding	uncharacterized LOC107410504	-
107411008	210.94	142.63	169.93	32.1847	23.9639	30.4033	174.5	28.8506	2.59511	3.06654e-16	5.75651e-15	LOC107411008	NC_029680.1	8672041	8675019	-	1506	pseudogene	-	-
107404501	29.41	13.8029	22.028	5.92875	4.79277	0	21.7469	3.57384	2.59498	0.00458865	0.0136546	LOC107404501	NW_015453754.1	93331	94460	+	950	protein_coding	MACPF domain-containing protein At1g14780-like	-
107423055	496.927	560.166	285.314	92.3192	42.1764	87.4096	447.469	73.9684	2.59407	6.07592e-16	1.11165e-14	LOC107423055	NC_029685.1	20827632	20831625	+	2591	protein_coding	protein REVEILLE 1-like	Myb_DNA-binding
novel.721	22.311	29.9062	20.979	0.846965	1.91711	9.50104	24.3987	4.08837	2.59081	0.00293257	0.00921028	-	NW_015454147.1	27137	29014	+	602	-	-	-
107414136	41.5796	78.2162	49.3007	13.5514	6.70988	7.60083	56.3655	9.28738	2.58897	2.13652e-06	1.31049e-05	LOC107414136	NC_029681.1	19733342	19737511	+	4077	protein_coding	receptor-like protein EIX2	LRRNT_2
107415289	500.983	634.931	350.349	110.105	81.4771	55.106	495.421	82.2295	2.58725	3.37628e-19	7.95746e-18	LOC107415289	NC_029682.1	2281927	2285539	+	1436	protein_coding	phosphoenolpyruvate/phosphate translocator 2%2C chloroplastic-like	-
107430896	308.297	312.865	309.44	60.9815	40.2593	53.2058	310.201	51.4822	2.58706	1.80356e-26	6.68435e-25	LOC107430896	NC_029689.1	13821786	13829112	+	1831	protein_coding	vacuolar protein sorting-associated protein 24 homolog 1%2C transcript variant X2	ESCRT-III
112493192	83.1592	21.8545	37.7622	7.62268	4.79277	11.4012	47.592	7.9389	2.58687	9.36949e-05	0.000425356	LOC112493192	NC_029688.1	557610	623285	-	2568	pseudogene	-	-
107435830	585.157	572.819	527.622	44.8891	110.234	126.364	561.866	93.8289	2.58634	3.60847e-18	7.94738e-17	LOC107435830	NW_015453569.1	49411	53907	-	2443	protein_coding	ATP sulfurylase 2-like	-
107406332	5.07068	3.45071	74.4755	3.38786	3.83422	6.65073	27.6656	4.62427	2.58526	0.0153291	0.038793	LOC107406332	NW_015454179.1	26758	29890	+	1605	protein_coding	uncharacterized protein C57A7.06-like	Utp14
107434656	85.1875	97.7702	71.3286	1.69393	20.1296	20.9023	84.7621	14.242	2.58468	1.12756e-05	6.13478e-05	LOC107434656	NW_015453470.1	231190	233916	-	1276	protein_coding	protein CONSERVED IN THE GREEN LINEAGE AND DIATOMS 27%2C chloroplastic-like	-
107432837	468.531	460.095	553.846	61.8284	86.2699	99.7609	494.157	82.6197	2.58434	2.66689e-30	1.1962e-28	LOC107432837	NC_029690.1	11476902	11481926	-	1501	protein_coding	2-oxoglutarate-Fe(II) type oxidoreductase hxnY%2C transcript variant X2	2OG-FeII_Oxy
112490726	22.311	48.31	29.3706	3.38786	6.70988	6.65073	33.3305	5.58282	2.58401	0.000149973	0.000647244	LOC112490726	NC_029680.1	12871601	12875391	-	1878	lncRNA	uncharacterized LOC112490726%2C transcript variant X2	-
107428914	68.9613	87.4181	121.678	7.62268	15.3369	23.7526	92.6859	15.5707	2.58236	4.73353e-08	3.79658e-07	LOC107428914	NC_029688.1	10447178	10473616	-	2801	protein_coding	protein FLX-like 1%2C transcript variant X4	-
107425884	4844.53	4793.04	3679.72	450.585	830.108	944.403	4439.1	741.699	2.58205	1.54e-29	6.60557e-28	LOC107425884	NC_029687.1	1248046	1250638	-	1174	protein_coding	auxin-induced protein AUX28-like	-
107416307	221.082	299.062	92.3076	18.6332	38.3422	45.605	204.15	34.1935	2.58159	4.10766e-09	3.79448e-08	LOC107416307	NC_029682.1	12650669	12651797	-	993	protein_coding	protein argonaute 5-like	-
107434382	581.1	383.029	419.58	99.0949	64.2231	67.4574	461.236	76.9251	2.58084	4.51717e-24	1.46405e-22	LOC107434382	NC_029679.1	36117833	36125005	+	3252	protein_coding	ATPase 10%2C plasma membrane-type-like	E1-E2_ATPase
107419369	868.101	861.528	1231.47	182.944	119.819	191.921	987.032	164.895	2.58063	3.87381e-31	1.84551e-29	LOC107419369	NC_029683.1	26949361	26954244	+	2898	protein_coding	YTH domain-containing family protein 1-like	YTH
107405224	7.09895	16.1033	15.7343	0.846965	1.91711	3.80042	12.9788	2.18816	2.58056	0.0143565	0.0366225	LOC107405224	NW_015453889.1	30556	31170	+	615	protein_coding	floral homeotic protein AGAMOUS-like	SRF-TF
107420289	291.057	208.193	167.832	48.277	32.5908	30.4033	222.361	37.0904	2.57942	1.3166e-15	2.35443e-14	LOC107420289	NC_029684.1	3376142	3379248	+	1533	protein_coding	dihydroflavonol 4-reductase-like	Epimerase
107423598	261.647	240.4	246.503	50.8179	36.4251	38.0042	249.517	41.749	2.57487	6.06059e-23	1.83803e-21	LOC107423598	NC_029685.1	27601941	27605980	+	1930	protein_coding	probable arabinosyltransferase ARAD1	-
107411188	33.4665	27.6057	19.9301	5.92875	0.958554	6.65073	27.0008	4.51268	2.57313	0.000870652	0.00312897	LOC107411188	NC_029680.1	10823897	10825133	+	1237	protein_coding	probable carboxylesterase 12	Abhydrolase_3
107427342	363.061	530.26	273.776	64.3693	61.3475	70.3077	389.032	65.3415	2.57297	1.50798e-20	3.90278e-19	LOC107427342	NC_029679.1	28353651	28355219	+	1390	protein_coding	class V chitinase-like	-
107405264	39.5513	14.9531	28.3217	1.69393	4.79277	7.60083	27.6087	4.69584	2.57201	0.00101159	0.00357115	LOC107405264	NW_015453897.1	7	2616	-	805	protein_coding	ATPase ARSA1-like	-
107414904	12.1696	33.3569	13.6364	5.08179	2.87566	1.90021	19.721	3.28589	2.56857	0.00389361	0.0118522	LOC107414904	NC_029681.1	26112913	26117084	-	3994	protein_coding	LRR receptor-like serine/threonine-protein kinase GSO1	Pkinase
107422581	202.827	104.672	72.3776	21.1741	21.0882	21.8524	126.626	21.3716	2.56813	4.52324e-09	4.16114e-08	LOC107422581	NC_029685.1	14403059	14405347	-	1473	protein_coding	chalcone synthase 1	Chal_sti_synt_N
107431168	838.691	749.955	704.894	110.952	63.2646	212.823	764.514	129.013	2.56757	5.51124e-16	1.01363e-14	LOC107431168	NC_029689.1	16008378	16010073	+	1613	protein_coding	purine permease 21-like	-
107433300	58.8199	24.155	95.4545	2.54089	25.881	1.90021	59.4765	10.1074	2.56646	0.00163363	0.00548607	LOC107433300	NC_029690.1	18896331	18899182	+	1607	protein_coding	protein TRIGALACTOSYLDIACYLGLYCEROL 4%2C chloroplastic-like	-
107426027	22.311	47.1598	53.4965	10.1636	1.91711	8.55094	40.9891	6.87721	2.5641	0.000172618	0.000735912	LOC107426027	NC_029687.1	2350516	2351922	+	1407	protein_coding	aspartic proteinase CDR1-like	-
107408698	192.686	207.043	166.783	34.7256	23.0053	38.0042	188.837	31.9117	2.56236	3.7202e-17	7.55589e-16	LOC107408698	NW_015455796.1	552	4312	+	2188	pseudogene	PF00010:Helix-loop-helix DNA-binding domain	HLH
107430456	471.573	387.63	399.65	71.992	64.2231	76.9584	419.618	71.0578	2.56212	4.96311e-33	2.54749e-31	LOC107430456	NC_029689.1	10017027	10019554	-	2254	protein_coding	protein NRT1/ PTR FAMILY 7.3	-
107433348	44.622	72.465	29.3706	7.62268	11.5026	5.70062	48.8192	8.27532	2.56036	1.66718e-05	8.80498e-05	LOC107433348	NC_029690.1	19022453	19025446	+	1669	protein_coding	serine carboxypeptidase-like 33	Peptidase_S10
107428613	2786.85	3271.28	2848.95	529.353	505.158	476.002	2969.02	503.504	2.55936	2.39452e-84	5.87496e-82	LOC107428613	NC_029688.1	5270988	5275173	-	2046	protein_coding	inorganic phosphate transporter 2-1%2C chloroplastic	-
112490010	11.1555	48.31	27.2727	4.23482	1.91711	8.55094	28.9127	4.90096	2.55854	0.00177022	0.00588915	LOC112490010	NW_015454073.1	1936	2850	+	588	lncRNA	uncharacterized LOC112490010%2C transcript variant X2	-
107431373	17.2403	23.0048	8.3916	2.54089	3.83422	1.90021	16.2122	2.75844	2.55539	0.00637042	0.0181444	LOC107431373	NC_029689.1	18306340	18307095	+	756	protein_coding	cyclin-dependent protein kinase inhibitor SMR6	-
107432339	237.308	240.4	259.091	53.3588	28.7566	42.7547	245.599	41.6234	2.55529	1.03203e-19	2.51199e-18	LOC107432339	NC_029690.1	6927733	6931277	+	2112	protein_coding	myb family transcription factor PHL5%2C transcript variant X1	Myb_DNA-binding
107404950	416.81	544.063	325.175	71.992	83.3942	63.657	428.682	73.0144	2.55322	4.61284e-24	1.49309e-22	LOC107404950	NW_015453827.1	38829	39694	-	866	protein_coding	uncharacterized LOC107404950	-
112488868	83.1592	58.6621	67.1328	12.7045	9.58554	13.3015	69.6514	11.8638	2.55288	2.25915e-08	1.89368e-07	LOC112488868	NC_029689.1	1389873	1392158	-	969	protein_coding	glutamate--cysteine ligase%2C chloroplastic-like	-
107424313	5741.03	8127.58	5293	961.305	1353.48	952.004	6387.2	1088.93	2.55242	6.49821e-40	4.58143e-38	LOC107424313	NC_029686.1	5488460	5489997	-	1252	protein_coding	endochitinase-like	-
107428108	1672.31	1902.49	1633.22	236.303	256.892	396.193	1736.01	296.463	2.55084	3.33193e-38	2.15129e-36	LOC107428108	NC_029688.1	381359	389910	+	2296	protein_coding	uncharacterized LOC107428108%2C transcript variant X1	NmrA
107424956	69.9754	98.9205	90.2097	11.0105	13.4198	19.9522	86.3685	14.7942	2.5498	2.57085e-09	2.43766e-08	LOC107424956	NC_029686.1	10383634	10385165	-	1403	protein_coding	uncharacterized LOC107424956	-
107413023	6.08482	14.9531	27.2727	2.54089	4.79277	0.950104	16.1035	2.76126	2.54614	0.0118186	0.0310193	LOC107413023	NC_029681.1	3902172	3906666	-	1976	protein_coding	protein SUPPRESSOR OF K(+) TRANSPORT GROWTH DEFECT 1-like	AAA
112489076	195.728	198.991	164.685	15.2454	42.1764	38.9543	186.468	32.1253	2.54527	1.45848e-12	2.0092e-11	LOC112489076	NW_015453398.1	145838	146455	+	510	lncRNA	uncharacterized LOC112489076	-
107421782	1831.53	2137.14	1925.87	320.153	353.706	336.337	1964.85	336.732	2.54506	8.12154e-77	1.66052e-74	LOC107421782	NC_029685.1	415379	422282	-	1571	protein_coding	probable hydroxyacylglutathione hydrolase 2%2C chloroplastic%2C transcript variant X1	Lactamase_B
107404074	159.219	200.141	201.398	33.0316	29.7152	33.2536	186.92	32.0001	2.54481	2.51176e-18	5.61257e-17	LOC107404074	NC_029679.1	38726367	38729756	+	1125	protein_coding	calcineurin B-like protein 10%2C transcript variant X1	-
107403316	151.106	151.831	94.4055	27.1029	13.4198	27.553	132.448	22.6919	2.54081	7.06635e-11	8.08266e-10	LOC107403316	NW_015453596.1	119829	122138	-	2310	protein_coding	serine acetyltransferase 1%2C chloroplastic-like	Hexapep
107403843	222.096	287.56	221.328	38.1134	59.4304	28.5031	243.661	42.0156	2.53713	1.53647e-16	2.96829e-15	LOC107403843	NW_015453654.1	107785	110895	+	1761	protein_coding	putative wall-associated receptor kinase-like 11	Pkinase
107423377	20.2827	18.4038	46.1538	5.08179	4.79277	4.75052	28.2801	4.87503	2.53669	0.000570238	0.00214747	LOC107423377	NC_029685.1	24976727	24980538	+	2341	protein_coding	transcription factor ICE1-like	HLH
107433232	14.1979	10.3521	7.34265	1.69393	1.91711	1.90021	10.6309	1.83708	2.53586	0.0205986	0.0498851	LOC107433232	NC_029690.1	17888094	17888753	-	660	protein_coding	flowering-promoting factor 1-like protein 3	-
107405405	926.921	829.322	943.006	129.586	140.907	195.721	899.749	155.405	2.53547	5.70178e-40	4.05487e-38	LOC107405405	NW_015453924.1	32413	41207	-	2699	protein_coding	lon protease homolog 2%2C peroxisomal	AAA
107416708	490.842	196.691	303.147	49.124	54.6376	67.4574	330.226	57.073	2.53513	1.89326e-14	3.10711e-13	LOC107416708	NC_029682.1	17309326	17311199	-	1750	protein_coding	7-deoxyloganetin glucosyltransferase-like	UDPGT
112491642	63.8906	203.592	101.748	16.0923	25.881	21.8524	123.077	21.2752	2.53353	5.691e-08	4.51581e-07	LOC112491642	NC_029683.1	2403212	2405420	-	2055	lncRNA	uncharacterized LOC112491642	p450
107424827	95.3288	14.9531	82.8671	15.2454	1.91711	16.1518	64.383	11.1047	2.53283	0.000596293	0.00223633	LOC107424827	NC_029686.1	9278486	9283142	+	2058	protein_coding	sulfite exporter TauE/SafE family protein 3-like%2C transcript variant X1	-
novel.293	25.3534	29.9062	20.979	0	5.75132	7.60083	25.4129	4.45072	2.53168	0.00339111	0.0104879	-	NC_029684.1	6205973	6208882	+	1383	-	-	-
107422171	133.866	181.738	134.266	26.2559	20.1296	31.3534	149.956	25.913	2.53097	5.2374e-14	8.23716e-13	LOC107422171	NC_029685.1	9228211	9234565	-	1951	protein_coding	uncharacterized LOC107422171%2C transcript variant X1	-
112491297	44.622	14.9531	35.6643	5.08179	9.58554	1.90021	31.7465	5.52251	2.52872	0.0008714	0.00313074	LOC112491297	NC_029682.1	17246211	17247899	-	1064	protein_coding	7-deoxyloganetin glucosyltransferase-like	UDPGT
107412595	35.4948	48.31	37.7622	6.77572	1.91711	12.3514	40.5223	7.01473	2.52871	0.000112692	0.000500616	LOC107412595	NC_029680.1	27022662	27024223	+	1419	protein_coding	extensin-2-like	-
107425168	2809.16	3020.53	2596.15	442.116	493.655	527.308	2808.61	487.693	2.5264	5.19504e-78	1.10835e-75	LOC107425168	NC_029686.1	12358556	12361303	+	1488	protein_coding	uncharacterized LOC107425168	-
novel.276	11.1555	13.8029	20.979	5.92875	1.91711	0	15.3125	2.61529	2.52416	0.0172109	0.0428264	-	NC_029683.1	28207394	28208603	-	231	-	-	-
107416999	54181.3	62891.6	48667.1	8263.83	12136.3	8417.92	55246.6	9606	2.52391	3.90078e-50	4.00442e-48	LOC107416999	NC_029682.1	20546955	20547985	+	869	protein_coding	chlorophyll a-b binding protein 151%2C chloroplastic	-
112489731	19.2686	16.1033	10.4895	5.92875	0	1.90021	15.2871	2.60965	2.52369	0.0170115	0.0423733	LOC112489731	NW_015453752.1	88162	90353	-	2094	protein_coding	disease resistance protein RPS2-like	-
107420921	45.6361	158.733	69.2307	26.2559	8.62699	12.3514	91.1999	15.7447	2.52302	7.7872e-06	4.36906e-05	LOC107420921	NC_029684.1	10149968	10153334	-	1905	protein_coding	uncharacterized LOC107420921%2C transcript variant X1	-
112493372	8.11309	31.0564	19.9301	0.846965	1.91711	7.60083	19.6999	3.45497	2.52155	0.00962969	0.0259346	LOC112493372	NC_029689.1	14674381	14675032	+	428	pseudogene	-	-
107423970	16.2262	24.155	22.028	5.08179	0.958554	4.75052	20.803	3.59695	2.51982	0.00262704	0.0083555	LOC107423970	NC_029686.1	2922658	2924349	-	1506	protein_coding	1-aminocyclopropane-1-carboxylate oxidase 1	2OG-FeII_Oxy
107428662	1438.05	2259.07	1492.66	334.551	229.094	342.037	1729.92	301.894	2.51767	1.88417e-31	9.1048e-30	LOC107428662	NC_029688.1	6039929	6041617	-	1689	protein_coding	F-box/kelch-repeat protein At1g23390	-
107410100	6.08482	24.155	12.5874	0.846965	4.79277	1.90021	14.2757	2.51331	2.51698	0.0173725	0.0431674	LOC107410100	NW_015457946.1	23	756	-	546	lncRNA	uncharacterized LOC107410100	-
107413157	100.4	151.831	93.3566	9.31661	24.9224	26.6029	115.196	20.2806	2.51364	8.04803e-09	7.18031e-08	LOC107413157	NC_029681.1	4719521	4721492	+	688	protein_coding	uncharacterized protein At2g27730%2C mitochondrial-like%2C transcript variant X1	-
107431846	25.3534	31.0564	25.1748	9.31661	3.83422	0.950104	27.1949	4.70031	2.51167	0.00140477	0.00479362	LOC107431846	NC_029690.1	3243708	3245339	+	1191	protein_coding	probable LRR receptor-like serine/threonine-protein kinase At3g47570	Pkinase
107431319	44.622	24.155	36.7133	3.38786	10.5441	4.75052	35.1634	6.22749	2.51031	0.000187962	0.000796075	LOC107431319	NC_029689.1	17903224	17909610	-	2362	protein_coding	methanol O-anthraniloyltransferase-like%2C transcript variant X3	-
107409091	756.546	847.725	798.251	127.045	145.7	151.067	800.841	141.27	2.50439	3.14718e-50	3.27187e-48	LOC107409091	NC_029679.1	41923582	41927326	-	1445	protein_coding	cinnamoyl-CoA reductase 1-like	Epimerase
107424812	166.318	227.747	129.021	23.715	46.0106	22.8025	174.362	30.8427	2.50205	1.33184e-11	1.64453e-10	LOC107424812	NC_029679.1	21152460	21154530	-	1165	protein_coding	bifunctional epoxide hydrolase 2-like	Abhydrolase_1
107433714	942.133	1084.67	702.797	167.699	153.369	161.518	909.868	160.862	2.49899	1.33027e-36	7.88364e-35	LOC107433714	NC_029679.1	35693878	35698035	-	2156	protein_coding	probable E3 ubiquitin-protein ligase EDA40%2C transcript variant X2	-
107435776	125.753	106.972	67.1328	27.1029	4.79277	20.9023	99.9526	17.5993	2.49784	1.30892e-06	8.32285e-06	LOC107435776	NW_015453565.1	83775	84712	-	938	protein_coding	uncharacterized LOC107435776	C1_3
107403655	14.1979	20.7043	22.028	3.38786	3.83422	2.85031	18.9767	3.35746	2.49764	0.00250299	0.00801917	LOC107403655	NC_029679.1	38383541	38387853	+	2640	protein_coding	probable LRR receptor-like serine/threonine-protein kinase At1g05700	Pkinase
107432511	140.965	90.8688	75.5244	13.5514	28.7566	12.3514	102.453	18.2198	2.49727	3.45992e-08	2.82211e-07	LOC107432511	NC_029690.1	8023142	8024861	-	1694	protein_coding	UDP-glycosyltransferase 79B9-like%2C transcript variant X2	UDPGT
107431282	41.5796	24.155	37.7622	5.08179	0.958554	12.3514	34.4989	6.13056	2.49581	0.000876345	0.00314712	LOC107431282	NC_029689.1	16920443	16922240	+	1798	protein_coding	senescence associated gene 20-like	-
107414297	174.431	261.104	129.021	30.4907	34.5079	35.1538	188.185	33.3842	2.49488	2.47807e-13	3.68258e-12	LOC107414297	NC_029679.1	6657564	6659449	-	1886	protein_coding	tyrosine/DOPA decarboxylase 1-like	-
107433046	87.2157	110.423	66.0839	25.4089	14.3783	6.65073	87.9075	15.4793	2.49414	3.74916e-07	2.62217e-06	LOC107433046	NC_029690.1	14995263	14998693	-	2276	protein_coding	cyclic dof factor 3-like	zf-Dof
107419903	943.147	1067.42	885.314	128.739	186.918	199.522	965.294	171.726	2.49317	2.09606e-37	1.29213e-35	LOC107419903	NC_029684.1	748944	753906	-	1410	protein_coding	uncharacterized protein At1g32220%2C chloroplastic	Epimerase
107430493	2488.69	2780.13	2731.47	449.738	479.277	495.004	2666.76	474.673	2.49043	1.49118e-86	3.934e-84	LOC107430493	NC_029679.1	31671028	31677305	-	2294	protein_coding	cyclic nucleotide-gated ion channel 4	Ion_trans
107421326	437.093	508.405	421.678	87.2374	63.2646	93.1102	455.725	81.204	2.48665	1.51134e-29	6.49398e-28	LOC107421326	NC_029684.1	17237879	17242685	+	1435	protein_coding	neuroguidin-like	-
107431411	107.498	13.8029	79.7202	9.31661	9.58554	17.1019	67.0072	12.0013	2.48612	0.000185706	0.000787499	LOC107431411	NC_029689.1	18365905	18366814	-	837	protein_coding	uncharacterized LOC107431411	-
107429484	2743.24	2774.37	2493.35	469.218	508.034	454.15	2670.32	477.134	2.48468	5.81314e-85	1.45536e-82	LOC107429484	NC_029688.1	18779948	18782609	-	1457	protein_coding	transcription factor HHO3-like	Myb_DNA-binding
107412154	91.2723	132.277	108.042	11.0105	27.7981	20.9023	110.531	19.9036	2.48096	1.54064e-09	1.50476e-08	LOC107412154	NC_029680.1	23248999	23259519	+	1487	protein_coding	pathogenesis-related protein P2-like%2C transcript variant X2	-
107405949	572.987	469.297	435.314	82.1556	86.2699	96.9106	492.533	88.4453	2.47884	1.83313e-32	9.21636e-31	LOC107405949	NW_015454055.1	12862	16898	+	2068	protein_coding	phospho-2-dehydro-3-deoxyheptonate aldolase 2%2C chloroplastic-like	-
107430450	1385.31	1308.97	1214.68	220.211	250.183	231.825	1302.99	234.073	2.47765	1.02828e-63	1.63824e-61	LOC107430450	NC_029689.1	9929077	9935963	+	3172	protein_coding	type I inositol polyphosphate 5-phosphatase 2	-
107434093	11.1555	26.4555	23.0769	5.08179	5.75132	0	20.2293	3.61104	2.47715	0.00859565	0.0235216	LOC107434093	NW_015453425.1	276686	277793	+	949	protein_coding	hydroxyproline O-galactosyltransferase GALT6-like	Galactosyl_T
107415106	29.41	56.3617	15.7343	7.62268	6.70988	3.80042	33.8353	6.04433	2.47672	0.000553063	0.00209178	LOC107415106	NC_029682.1	534923	537485	-	2016	protein_coding	GTP-binding protein BRASSINAZOLE INSENSITIVE PALE GREEN 2%2C chloroplastic-like	-
107414284	42.5937	50.6105	69.2307	11.0105	6.70988	11.4012	54.145	9.70722	2.47614	2.13261e-06	1.30842e-05	LOC107414284	NC_029681.1	21238125	21244513	-	1570	pseudogene	-	-
107424655	1436.02	1658.64	1373.08	229.527	261.685	312.584	1489.25	267.932	2.47566	2.31419e-50	2.42644e-48	LOC107424655	NC_029686.1	8036028	8039142	-	1246	protein_coding	lipid phosphate phosphatase epsilon 2%2C chloroplastic	-
107404466	23.3251	9.2019	28.3217	3.38786	3.83422	3.80042	20.2829	3.67416	2.47005	0.00336878	0.0104347	LOC107404466	NW_015453750.1	15593	17677	+	731	protein_coding	uncharacterized protein At2g23090-like	-
107435864	138.937	102.371	88.1118	29.6438	9.58554	19.9522	109.807	19.7272	2.46847	1.50586e-08	1.29545e-07	LOC107435864	NW_015453570.1	7803	9501	+	1699	protein_coding	beta-D-glucosyl crocetin beta-1%2C6-glucosyltransferase-like	UDPGT
107414804	99.3854	490.001	307.342	70.2981	47.9277	43.7048	298.91	53.9769	2.46628	2.21656e-08	1.85989e-07	LOC107414804	NC_029681.1	25466300	25476253	+	5489	protein_coding	uncharacterized LOC107414804%2C transcript variant X1	-
107411384	876.214	1593.08	626.223	141.443	249.224	170.069	1031.84	186.912	2.4654	5.64359e-16	1.03719e-14	LOC107411384	NC_029680.1	15371833	15390139	-	1119	protein_coding	kiwellin-like	-
107409963	69.9754	69.0143	54.5454	8.46965	20.1296	6.65073	64.5117	11.75	2.46316	1.95549e-06	1.20639e-05	LOC107409963	NW_015457726.1	7	1500	+	1494	protein_coding	RING-H2 finger protein ATL46-like%2C transcript variant X1	-
107412587	879.256	988.055	945.104	165.158	167.747	177.669	937.472	170.192	2.46179	3.52763e-56	4.62837e-54	LOC107412587	NC_029680.1	26838592	26843217	-	2617	protein_coding	protein DETOXIFICATION 42%2C transcript variant X4	MatE
107432017	225.138	225.447	240.21	51.6648	24.9224	48.4553	230.265	41.6809	2.46146	2.28476e-16	4.33538e-15	LOC107432017	NC_029690.1	4526033	4528941	-	1529	protein_coding	probable trehalose-phosphate phosphatase J	-
107420811	65.9189	48.31	62.937	7.62268	7.66843	17.1019	59.0553	10.7977	2.45813	1.95453e-06	1.2061e-05	LOC107420811	NC_029684.1	9036490	9037268	+	673	protein_coding	protein FAM32A-like	-
107418026	67.9471	63.2631	54.5454	11.8575	10.5441	11.4012	61.9185	11.2676	2.4569	1.21664e-07	9.16492e-07	LOC107418026	NC_029683.1	6769494	6770539	-	526	lncRNA	uncharacterized LOC107418026	-
107421800	45.6361	31.0564	33.5664	5.92875	3.83422	10.4511	36.753	6.73804	2.45072	0.000101406	0.00045643	LOC107421800	NC_029679.1	15534719	15540364	-	1740	protein_coding	thiamine-repressible mitochondrial transport protein THI74-like	DUF6
107427486	900.553	1280.22	852.796	239.691	169.664	145.366	1011.19	184.907	2.4487	6.25324e-27	2.40475e-25	LOC107427486	NC_029687.1	19226724	19228807	-	1514	protein_coding	uncharacterized LOC107427486%2C transcript variant X2	-
107416200	59.834	20.7043	40.9091	3.38786	9.58554	9.50104	40.4825	7.49148	2.44744	0.000228351	0.000949741	LOC107416200	NC_029682.1	11495549	11496886	-	1338	protein_coding	uncharacterized LOC107416200	-
107405774	40.5655	51.7607	84.965	16.0923	5.75132	10.4511	59.097	10.7649	2.44711	9.54474e-06	5.26129e-05	LOC107405774	NW_015454007.1	14206	22082	+	2733	protein_coding	PH%2C RCC1 and FYVE domains-containing protein 1-like	FYVE
107418545	81.1309	110.423	54.5454	2.54089	5.75132	37.0541	82.0331	15.1154	2.44639	0.000509563	0.00194586	LOC107418545	NC_029683.1	11726857	11727770	-	680	protein_coding	seed trypsin/chymotrypsin inhibitor TI5-72-like	-
107413048	162.262	20.7043	23.0769	9.31661	16.2954	12.3514	68.681	12.6545	2.44528	0.000862187	0.00310218	LOC107413048	NC_029681.1	3877722	3884320	-	2424	protein_coding	uncharacterized LOC107413048	R3H
107430608	38.5372	25.3052	6.2937	3.38786	3.83422	5.70062	23.3787	4.30757	2.44476	0.00470332	0.0139418	LOC107430608	NC_029689.1	11644942	11646250	-	1178	protein_coding	thaumatin-like protein	Thaumatin
107434747	2748.31	3196.51	3104.89	593.722	613.475	455.1	3016.57	554.099	2.44428	3.45787e-58	4.90398e-56	LOC107434747	NC_029679.1	2912125	2916295	-	2914	protein_coding	probable E3 ubiquitin-protein ligase RHC2A%2C transcript variant X1	-
107432898	141.979	209.343	199.301	28.7968	35.4665	37.0541	183.541	33.7725	2.44404	1.95538e-15	3.44898e-14	LOC107432898	NC_029690.1	12385495	12388340	-	1281	protein_coding	L-ascorbate peroxidase 2%2C cytosolic	-
107431823	999.939	518.757	389.16	122.81	115.985	112.112	635.952	116.969	2.44294	5.24278e-16	9.66429e-15	LOC107431823	NC_029690.1	2634279	2635987	+	1341	protein_coding	respiratory burst oxidase homolog protein C-like	FAD_binding_8
107424096	457.376	519.908	489.86	117.728	65.1817	86.4595	489.048	89.7897	2.44085	1.73061e-25	6.13593e-24	LOC107424096	NC_029686.1	3862972	3868009	+	4257	protein_coding	disease resistance-like protein DSC1	TIR
107422223	1207.84	1388.34	1022.73	252.395	216.633	198.572	1206.3	222.533	2.43694	3.08301e-43	2.47195e-41	LOC107422223	NC_029679.1	16998569	17000579	-	1877	protein_coding	uncharacterized LOC107422223	-
107425228	170.375	142.63	179.37	26.2559	40.2593	24.7027	164.125	30.406	2.43618	3.03938e-14	4.90922e-13	LOC107425228	NC_029686.1	12893338	12896768	+	1963	protein_coding	protein DETOXIFICATION 27-like	MatE
107435763	231.223	302.513	264.335	59.2875	43.1349	44.6549	266.024	49.0258	2.4352	1.26107e-20	3.28454e-19	LOC107435763	NW_015453565.1	27051	32738	+	2261	protein_coding	protein TIC 62%2C chloroplastic-like%2C transcript variant X2	-
107412204	5177.17	4634.31	4736.01	807.157	889.538	994.759	4849.16	897.151	2.43482	1.60923e-79	3.55698e-77	LOC107412204	NC_029680.1	23164010	23167803	-	1828	protein_coding	GDP-mannose 3%2C5-epimerase 2	Epimerase
107425106	1773.72	1954.25	1446.5	299.826	313.447	347.738	1724.83	320.337	2.42908	3.07857e-51	3.357e-49	LOC107425106	NC_029686.1	12154293	12156232	+	1377	protein_coding	probable mannitol dehydrogenase	ADH_N
107404692	7.09895	3.45071	82.8671	5.92875	3.83422	7.60083	31.1389	5.78793	2.42846	0.0168851	0.0421184	LOC107404692	NW_015453776.1	55815	66754	-	2729	protein_coding	flowering time control protein FCA-like	RRM_1
107421380	90.2581	60.9626	56.6433	10.1636	13.4198	15.2017	69.288	12.9283	2.42793	1.74692e-07	1.2848e-06	LOC107421380	NC_029684.1	18748262	18752905	+	1418	protein_coding	sphinganine C4-monooxygenase 1-like	-
107414482	180.516	225.447	222.377	44.8891	43.1349	28.5031	209.447	38.8424	2.4276	5.75271e-17	1.15219e-15	LOC107414482	NC_029681.1	22543792	22545248	-	971	protein_coding	heavy metal-associated isoprenylated plant protein 39%2C transcript variant X1	HMA
107405135	27.3817	41.4086	31.4685	2.54089	11.5026	4.75052	33.4196	6.26469	2.42716	0.000465857	0.00179742	LOC107405135	NW_015453865.1	54450	55046	-	597	protein_coding	uncharacterized LOC107405135	-
107430905	67.9471	77.066	54.5454	5.92875	13.4198	18.052	66.5195	12.4668	2.42526	1.3184e-06	8.37785e-06	LOC107430905	NC_029689.1	13946164	13951480	-	3744	protein_coding	ethylene-overproduction protein 1-like	-
112488850	609.496	567.067	550.699	97.4009	143.783	80.7588	575.754	107.314	2.42509	7.85716e-27	2.98414e-25	LOC112488850	NC_029687.1	22472055	22474938	-	1223	protein_coding	ABC transporter G family member 11-like	ABC_tran
107435719	1764.6	2347.64	2102.1	379.44	366.168	411.395	2071.44	385.668	2.42502	1.64782e-56	2.18536e-54	LOC107435719	NW_015453560.1	75822	79992	+	4075	protein_coding	receptor-like protein kinase HSL1%2C transcript variant X1	Pkinase
novel.266	23.3251	21.8545	22.028	7.62268	0	4.75052	22.4025	4.1244	2.42437	0.00593459	0.0170377	-	NC_029683.1	112530	114390	-	919	-	-	-
107411160	24.3393	62.1129	39.8601	11.0105	5.75132	6.65073	42.1041	7.8042	2.42008	0.000101798	0.000458028	LOC107411160	NC_029679.1	3890042	3891584	-	1543	protein_coding	ethylene-responsive transcription factor ERF091	AP2
107418608	204.856	184.038	157.343	39.8073	31.6323	30.4033	182.079	33.9477	2.41977	2.73648e-16	5.15268e-15	LOC107418608	NC_029683.1	12540215	12543671	+	1957	pseudogene	-	-
107430635	271.789	323.217	211.888	53.3588	46.0106	51.3056	268.964	50.225	2.41895	1.21045e-19	2.93172e-18	LOC107430635	NC_029689.1	11558389	11563469	-	2234	protein_coding	expansin-A3-like%2C transcript variant X2	-
112488969	18.2545	19.554	15.7343	4.23482	2.87566	2.85031	17.8476	3.32027	2.41869	0.00381922	0.0116403	LOC112488969	NC_029690.1	5557733	5563679	-	3317	lncRNA	uncharacterized LOC112488969%2C transcript variant X3	-
107415703	17.2403	46.0095	65.0349	5.92875	8.62699	9.50104	42.7616	8.01893	2.41838	0.000211324	0.000887056	LOC107415703	NC_029682.1	5651651	5653956	-	2102	protein_coding	2-alkenal reductase (NADP(+)-dependent)-like	ADH_zinc_N
107433071	91.2723	198.991	234.965	22.0211	57.5132	19.0021	175.076	32.8455	2.41727	1.42923e-07	1.06616e-06	LOC107433071	NC_029690.1	15849261	15849817	+	413	lncRNA	uncharacterized LOC107433071	-
107403631	13.1838	12.6526	12.5874	4.23482	1.91711	0.950104	12.8079	2.36735	2.4169	0.0169533	0.0422645	LOC107403631	NW_015453629.1	116843	118699	-	1857	protein_coding	aureusidin synthase-like	-
107420903	17.2403	13.8029	8.3916	1.69393	4.79277	0.950104	13.1449	2.47893	2.41584	0.0190552	0.0466865	LOC107420903	NC_029684.1	10240294	10242963	+	1203	protein_coding	B3 domain-containing protein At5g42700-like%2C transcript variant X2	-
107411385	19.2686	46.0095	31.4685	8.46965	2.87566	6.65073	32.2489	5.99868	2.41443	0.000541646	0.00205346	LOC107411385	NC_029680.1	15264039	15271493	-	999	pseudogene	-	-
107434676	1359.96	285.259	714.335	131.28	134.198	177.669	786.517	147.716	2.41297	0.000111471	0.000495909	LOC107434676	NW_015453472.1	143347	144636	+	1075	protein_coding	23 kDa jasmonate-induced protein-like	-
107430625	1522.22	1825.43	1602.8	295.591	327.825	306.884	1650.15	310.1	2.41202	7.4866e-63	1.18506e-60	LOC107430625	NC_029689.1	11514087	11516830	+	1334	protein_coding	uncharacterized LOC107430625	-
107414308	338.722	358.874	300	81.3086	53.679	52.2557	332.532	62.4145	2.40832	5.60997e-22	1.59676e-20	LOC107414308	NC_029681.1	21264514	21270667	-	1973	protein_coding	cytochrome P450 CYP72A219-like%2C transcript variant X1	p450
107428665	124.739	64.4133	89.1608	13.5514	8.62699	30.4033	92.771	17.5272	2.40819	1.212e-06	7.76611e-06	LOC107428665	NC_029688.1	5860030	5862367	+	1740	protein_coding	isoflavone 2'-hydroxylase-like	p450
107421233	98.3712	111.573	88.1118	14.3984	14.3783	27.553	99.352	18.7766	2.40721	2.67675e-09	2.52894e-08	LOC107421233	NC_029684.1	13739208	13740603	-	654	pseudogene	PF00071:Ras family	Ras
novel.317	27.3817	20.7043	24.1259	5.92875	2.87566	4.75052	24.0706	4.51831	2.40655	0.00103897	0.0036578	-	NC_029684.1	3480818	3482319	-	1502	-	-	-
107410699	1176.4	1138.74	1090.91	226.14	224.302	191.921	1135.35	214.121	2.40599	2.35848e-57	3.23269e-55	LOC107410699	NC_029680.1	5997467	6002465	-	2036	protein_coding	hydroxyproline O-arabinosyltransferase 3-like%2C transcript variant X5	-
107423584	13363.3	14799	12053.5	2691.65	2344.62	2551.03	13405.2	2529.1	2.40594	2.17072e-82	5.12102e-80	LOC107423584	NC_029685.1	27493267	27496591	-	1777	protein_coding	magnesium-protoporphyrin IX monomethyl ester [oxidative] cyclase%2C chloroplastic%2C transcript variant X2	-
107407411	128.795	151.831	129.021	20.3272	21.0882	36.1039	136.549	25.8398	2.40495	5.71486e-12	7.31424e-11	LOC107407411	NW_015454710.1	1961	3491	-	760	protein_coding	uncharacterized LOC107407411	-
107414677	178.488	117.324	144.755	26.2559	19.1711	38.0042	146.856	27.8104	2.4024	1.74128e-11	2.12443e-10	LOC107414677	NC_029681.1	24914770	24916349	+	1580	protein_coding	protein CDI	-
107433085	461.432	172.536	518.181	61.8284	69.0159	87.4096	384.05	72.7513	2.40222	1.19787e-11	1.48733e-10	LOC107433085	NC_029690.1	16463254	16466407	+	1085	protein_coding	protein PHLOEM PROTEIN 2-LIKE A9-like	-
107423018	22.311	19.554	30.4196	5.08179	5.75132	2.85031	24.0949	4.56114	2.40009	0.0011732	0.00407595	LOC107423018	NC_029685.1	20674853	20676744	+	1542	protein_coding	probable membrane-associated kinase regulator 1%2C transcript variant X3	-
novel.580	18.2545	19.554	30.4196	2.54089	1.91711	8.55094	22.7427	4.33631	2.39887	0.003468	0.0106961	-	NW_015453397.1	508529	509630	-	743	-	-	-
107428203	232.237	501.504	397.552	101.636	47.9277	64.6071	377.098	71.3902	2.39662	5.03159e-13	7.27889e-12	LOC107428203	NC_029688.1	1990384	1991633	-	890	protein_coding	receptor-like serine/threonine-protein kinase SD1-8	Pkinase_Tyr
107432050	1658.11	2409.75	2082.17	285.427	601.972	283.131	2050.01	390.177	2.39411	5.25304e-20	1.31648e-18	LOC107432050	NC_029690.1	4022958	4025645	+	2192	protein_coding	UDP-glycosyltransferase 73C6-like	UDPGT
107431573	56.7916	41.4086	57.6923	4.23482	2.87566	22.8025	51.9642	9.97099	2.38946	0.000482196	0.00185231	LOC107431573	NC_029679.1	33486611	33489163	-	1626	protein_coding	probable terpene synthase 2	-
112493383	74.032	70.1645	72.3776	22.0211	3.83422	15.2017	72.1913	13.6857	2.38865	6.1144e-06	3.48877e-05	LOC112493383	NC_029679.1	6250298	6251018	-	579	lncRNA	uncharacterized LOC112493383	Pkinase
107410719	120.682	171.385	120.629	24.562	14.3783	39.9044	137.566	26.2816	2.38741	1.42883e-09	1.40057e-08	LOC107410719	NC_029680.1	6127105	6129335	+	676	protein_coding	mitochondrial fission 1 protein A-like	-
107429842	240.35	348.522	325.175	59.2875	66.1402	49.4054	304.682	58.2777	2.38535	1.72757e-20	4.44297e-19	LOC107429842	NC_029689.1	854576	857378	-	777	protein_coding	uncharacterized LOC107429842%2C transcript variant X2	-
107408117	56.7916	70.1645	54.5454	11.8575	11.5026	11.4012	60.5005	11.5871	2.38272	3.22828e-07	2.27603e-06	LOC107408117	NW_015455200.1	7	5617	+	4275	lncRNA	uncharacterized LOC107408117	-
107412698	127.781	119.625	106.993	18.6332	22.0467	27.553	118.133	22.7443	2.38075	9.86681e-12	1.2388e-10	LOC107412698	NC_029680.1	27630150	27630865	-	716	protein_coding	lachrymatory-factor synthase-like	-
107433201	869.115	994.956	866.433	188.873	186.918	148.216	910.168	174.669	2.38027	6.8813e-44	5.60906e-42	LOC107433201	NC_029690.1	17869277	17873201	+	2130	protein_coding	probable protein phosphatase 2C 40	-
107404475	12.1696	11.5024	18.8811	3.38786	2.87566	1.90021	14.1844	2.72124	2.3771	0.0114019	0.0300544	LOC107404475	NW_015453751.1	66636	69880	-	1273	protein_coding	protein EARLY-RESPONSIVE TO DEHYDRATION 7%2C chloroplastic-like	-
107431762	2686.45	2861.79	2056.99	509.873	467.774	487.403	2535.08	488.35	2.37566	1.18237e-51	1.3307e-49	LOC107431762	NC_029690.1	2919856	2923808	-	2648	protein_coding	pentatricopeptide repeat-containing protein At5g25630-like%2C transcript variant X1	-
107430115	24.3393	34.5071	12.5874	4.23482	1.91711	7.60083	23.8113	4.58425	2.37521	0.00331082	0.0102759	LOC107430115	NC_029689.1	3105446	3106345	+	710	lncRNA	uncharacterized LOC107430115	-
107430470	553.718	536.011	563.286	98.2479	112.151	109.262	551.005	106.554	2.37205	3.19342e-39	2.18247e-37	LOC107430470	NC_029679.1	31720026	31724225	-	2653	protein_coding	uncharacterized LOC107430470%2C transcript variant X5	-
107415183	28.3958	39.1081	30.4196	9.31661	0.958554	8.55094	32.6412	6.27537	2.36762	0.00101864	0.00359396	LOC107415183	NC_029682.1	1174635	1176306	-	835	protein_coding	mitochondrial pyruvate carrier 1-like%2C transcript variant X3	-
novel.523	16.2262	16.1033	20.979	0	3.83422	6.65073	17.7695	3.49498	2.36525	0.0148661	0.0377578	-	NC_029689.1	16395986	16396465	+	480	-	-	-
107404067	26.3675	174.836	165.734	16.9393	33.5494	20.9023	122.313	23.797	2.36314	4.03931e-05	0.000198209	LOC107404067	NW_015453687.1	31559	35641	-	1293	protein_coding	nifU-like protein 4%2C mitochondrial	-
107419941	12804.5	13342.8	11869.9	2230.06	2853.62	2328.7	12672.4	2470.79	2.3588	2.4734e-71	4.66806e-69	LOC107419941	NC_029684.1	767696	769090	+	1270	protein_coding	zinc finger protein CONSTANS-LIKE 4	CCT
107435781	30.4241	20.7043	18.8811	5.08179	6.70988	1.90021	23.3365	4.56396	2.35384	0.00226515	0.00733281	LOC107435781	NW_015453565.1	38475	43571	+	2385	protein_coding	probable E3 ubiquitin-protein ligase ARI2	IBR
107411829	325.538	309.414	280.07	71.992	67.0988	39.9044	305.007	59.665	2.35098	5.05529e-19	1.17789e-17	LOC107411829	NC_029680.1	20930942	20933640	-	995	protein_coding	uncharacterized LOC107411829	-
107430811	165.304	85.1176	106.993	27.1029	21.0882	21.8524	119.138	23.3478	2.35018	1.47134e-09	1.43994e-08	LOC107430811	NC_029689.1	12964313	12966963	+	1289	protein_coding	tropinone reductase homolog%2C transcript variant X3	adh_short
107430404	330.608	355.424	433.216	66.0632	96.814	57.0062	373.083	73.2945	2.34941	1.84892e-20	4.7352e-19	LOC107430404	NC_029679.1	31662005	31664345	-	1434	protein_coding	uncharacterized LOC107430404	-
107422310	2986.63	3379.4	2435.66	454.82	656.61	618.518	2933.9	576.649	2.34776	1.86456e-39	1.28503e-37	LOC107422310	NC_029685.1	10952587	10955093	+	1106	protein_coding	chaperone protein dnaJ 20%2C chloroplastic	DnaJ
107431688	14430.1	12515.7	11929.7	3160.03	1943.95	2535.83	12958.5	2546.6	2.34704	6.97458e-42	5.31433e-40	LOC107431688	NC_029690.1	2196721	2202285	-	4441	protein_coding	magnesium-chelatase subunit ChlH%2C chloroplastic	-
107410612	471.573	583.171	339.86	104.177	77.6429	92.1601	464.868	91.3265	2.34536	4.70933e-21	1.25727e-19	LOC107410612	NC_029679.1	4454262	4457832	+	1768	protein_coding	low-temperature-induced cysteine proteinase-like	Peptidase_C1
107417304	1714.9	1712.7	1765.38	335.398	390.131	298.333	1731	341.287	2.34281	8.50381e-58	1.17214e-55	LOC107417304	NC_029682.1	28201857	28206778	+	2010	protein_coding	probable transcription factor GLK1	Myb_DNA-binding
107406908	110.541	85.1176	110.14	19.4802	11.5026	29.4532	101.933	20.1454	2.33996	1.44629e-08	1.24814e-07	LOC107406908	NW_015454426.1	587	2471	-	1329	protein_coding	uncharacterized LOC107406908%2C transcript variant X1	-
107413247	36.5089	56.3617	52.4475	5.92875	15.3369	7.60083	48.4394	9.62215	2.33901	3.2609e-05	0.000162813	LOC107413247	NC_029681.1	6269803	6274032	+	3925	protein_coding	putative pentatricopeptide repeat-containing protein At1g19290%2C transcript variant X2	-
107419853	151.106	117.324	127.972	39.8073	16.2954	21.8524	132.134	25.985	2.33784	9.45985e-10	9.47723e-09	LOC107419853	NC_029679.1	12387340	12389723	+	2227	protein_coding	RING-H2 finger protein ATL13	-
112491333	10.1414	27.6057	12.5874	5.08179	1.91711	2.85031	16.7782	3.28307	2.33663	0.0109788	0.0290452	LOC112491333	NC_029682.1	13278793	13280795	-	1527	lncRNA	uncharacterized LOC112491333	-
107405141	443.178	406.034	507.692	108.411	60.3889	99.7609	452.301	89.5204	2.33444	1.0964e-21	3.07079e-20	LOC107405141	NW_015453866.1	24272	29878	-	4336	protein_coding	probable leucine-rich repeat receptor-like protein kinase At2g33170%2C transcript variant X3	Pkinase
107416426	24.3393	11.5024	29.3706	2.54089	7.66843	2.85031	21.7374	4.35321	2.33243	0.00488448	0.0143953	LOC107416426	NC_029682.1	13921825	13924151	+	962	pseudogene	-	-
112493315	139.951	44.8593	50.3496	14.3984	11.5026	20.9023	78.3866	15.6011	2.33198	1.89004e-05	9.87483e-05	LOC112493315	NC_029689.1	11196818	11197420	+	489	protein_coding	glycine-rich protein DOT1-like	-
107433142	756.546	866.129	737.412	126.198	162.954	180.52	786.696	156.557	2.3311	1.81148e-35	1.02881e-33	LOC107433142	NC_029690.1	17537001	17537628	+	516	protein_coding	late embryogenesis abundant protein Lea5-D	-
107432578	31.4382	63.2631	63.986	16.9393	7.66843	6.65073	52.8958	10.4195	2.331	5.00797e-05	0.000240592	LOC107432578	NC_029690.1	7864922	7866930	+	2009	protein_coding	putative pentatricopeptide repeat-containing protein At3g15200	-
107435880	1970.47	1499.91	1795.8	392.992	279.898	373.391	1755.39	348.76	2.33086	3.48638e-40	2.52325e-38	LOC107435880	NW_015453571.1	108816	113568	+	2290	protein_coding	amino acid transporter AVT1A%2C transcript variant X2	Aa_trans
107404491	172.403	164.484	121.678	60.9815	16.2954	13.3015	152.855	30.1928	2.33031	1.63854e-06	1.02555e-05	LOC107404491	NW_015453752.1	14067	17146	-	1337	protein_coding	uncharacterized LOC107404491%2C transcript variant X2	-
107420794	44.622	52.911	30.4196	11.0105	7.66843	6.65073	42.6508	8.44323	2.32872	4.59069e-05	0.000222506	LOC107420794	NC_029684.1	8986445	8987536	+	1092	protein_coding	germin-like protein subfamily 3 member 4	-
107433731	105.47	88.5683	86.0139	19.4802	21.0882	15.2017	93.3508	18.59	2.3279	1.28389e-09	1.26863e-08	LOC107433731	NW_015453409.1	206626	208173	-	1422	protein_coding	strigolactone esterase D14-like	-
107406722	141.979	171.385	133.217	17.7863	21.0882	50.3555	148.86	29.7433	2.32785	5.67429e-09	5.16199e-08	LOC107406722	NW_015454335.1	15492	17773	-	1899	protein_coding	cytochrome P450 78A9-like	p450
107417643	264.69	266.855	233.916	44.0422	72.8501	36.1039	255.154	50.9987	2.32518	1.58448e-15	2.81093e-14	LOC107417643	NC_029683.1	2670494	2671195	-	702	protein_coding	uncharacterized LOC107417643	-
107412389	122.711	177.137	232.867	34.7256	36.4251	35.1538	177.571	35.4348	2.3251	1.87138e-12	2.54655e-11	LOC107412389	NC_029680.1	25017851	25021263	-	3281	pseudogene	-	-
107405228	27.3817	36.8076	32.5175	5.08179	2.87566	11.4012	32.2356	6.4529	2.32301	0.00061894	0.00230926	LOC107405228	NW_015453889.1	66605	68019	-	1415	protein_coding	E3 ubiquitin-protein ligase SGR9%2C amyloplastic-like	-
107407348	181.53	491.152	374.475	92.3192	71.8916	44.6549	349.052	69.6219	2.32259	1.18257e-10	1.31584e-09	LOC107407348	NW_015454672.1	1502	10097	+	619	protein_coding	uncharacterized LOC107407348	Zim
107403308	1023.26	1320.47	968.181	214.282	231.97	217.574	1103.97	221.275	2.31865	1.4678e-40	1.075e-38	LOC107403308	NW_015453593.1	87390	90696	+	1492	protein_coding	serine/threonine-protein kinase SAPK3-like	Pkinase
novel.413	2760.48	3672.71	1554.54	94.86	772.595	735.38	2662.58	534.278	2.31729	0.00730261	0.0204228	-	NC_029686.1	11378920	11395760	-	8061	-	-	-
107433906	62.8765	18.4038	6.2937	3.38786	5.75132	8.55094	29.1913	5.89671	2.31603	0.00828516	0.0227939	LOC107433906	NW_015453414.1	60045	63729	+	2369	protein_coding	heterogeneous nuclear ribonucleoprotein 1-like	RRM_1
107423687	1337.65	1466.55	1245.1	240.538	279.898	294.532	1349.77	271.656	2.31383	2.23738e-51	2.46162e-49	LOC107423687	NC_029686.1	545339	546471	+	1066	protein_coding	auxin-responsive protein SAUR32-like%2C transcript variant X1	Auxin_inducible
107429776	22.311	47.1598	27.2727	3.38786	9.58554	6.65073	32.2478	6.54138	2.30883	0.000730066	0.00267545	LOC107429776	NC_029689.1	619445	623944	+	2255	protein_coding	uncharacterized LOC107429776%2C transcript variant X1	-
107407490	180.516	288.71	173.077	49.124	46.0106	34.2037	214.101	43.1128	2.30868	1.85789e-13	2.78626e-12	LOC107407490	NW_015454762.1	1974	6956	-	581	protein_coding	uncharacterized LOC107407490	-
107422838	83.1592	92.019	40.9091	8.46965	22.0467	13.3015	72.0291	14.6059	2.30848	8.06495e-06	4.50943e-05	LOC107422838	NC_029685.1	17897228	17898955	+	959	protein_coding	uncharacterized protein At2g34160-like	-
107418664	57.8058	54.0612	77.6223	14.3984	6.70988	17.1019	63.1631	12.7367	2.30744	3.08162e-06	1.84679e-05	LOC107418664	NC_029683.1	14206327	14208675	-	2349	protein_coding	L-type lectin-domain containing receptor kinase IX.1-like	Pkinase
107403628	26.3675	46.0095	48.2517	11.8575	2.87566	9.50104	40.2096	8.07807	2.30468	0.000303777	0.00122726	LOC107403628	NW_015453629.1	118855	124994	-	859	protein_coding	aureusidin synthase-like	-
107420566	17.2403	28.756	188.811	16.0923	11.5026	19.9522	78.2691	15.8491	2.30437	0.00170443	0.00569419	LOC107420566	NC_029684.1	6302601	6312048	-	4483	protein_coding	calcium-transporting ATPase 1-like%2C transcript variant X5	E1-E2_ATPase
107418100	57.8058	50.6105	132.168	13.5514	16.2954	19.0021	80.1947	16.283	2.30377	3.74635e-06	2.21006e-05	LOC107418100	NC_029679.1	10265326	10269080	+	1894	protein_coding	cysteine-rich receptor-like protein kinase 10	Pkinase_Tyr
107405250	1424.86	1341.18	1393.01	299.826	291.4	250.827	1386.35	280.684	2.30366	5.66939e-58	7.90332e-56	LOC107405250	NW_015453893.1	6899	8620	+	1722	protein_coding	transcription factor TCP19-like	TCP
107416498	962.415	1047.87	960.838	244.773	128.446	228.025	990.374	200.415	2.30321	2.54415e-25	8.89183e-24	LOC107416498	NC_029682.1	14453017	14456064	+	1989	protein_coding	proline dehydrogenase 2%2C mitochondrial-like	-
107425674	16204.9	19774.9	14354.9	3112.6	3649.22	3444.13	16778.2	3401.98	2.30219	3.88057e-57	5.28944e-55	LOC107425674	NC_029686.1	21872883	21873937	-	772	protein_coding	photosystem I reaction center subunit N%2C chloroplastic	-
107433282	450.277	458.945	515.034	101.636	89.1455	97.8607	474.752	96.214	2.30186	1.28662e-32	6.53568e-31	LOC107433282	NC_029690.1	18433894	18436683	+	1560	protein_coding	probable protein phosphatase 2C 34%2C transcript variant X2	PP2C
107435012	50.7068	31.0564	75.5244	11.8575	12.4612	7.60083	52.4292	10.6398	2.30096	3.17142e-05	0.000158668	LOC107435012	NW_015453496.1	31962	33565	+	852	lncRNA	uncharacterized LOC107435012	-
107430051	107.498	154.132	134.266	18.6332	28.7566	33.2536	131.965	26.8812	2.30005	9.07557e-11	1.02377e-09	LOC107430051	NC_029689.1	2853455	2857107	+	844	protein_coding	WAT1-related protein At3g18200-like	DUF6
107404869	23.3251	62.1129	28.3217	5.08179	5.75132	12.3514	37.9199	7.72815	2.29691	0.00062309	0.00232227	LOC107404869	NC_029679.1	39378433	39383183	+	3149	protein_coding	ATP-dependent DNA helicase DDX11	-
107415943	3292.9	3058.48	3123.77	597.11	696.869	636.57	3158.39	643.516	2.29573	1.69758e-76	3.41395e-74	LOC107415943	NC_029682.1	8088879	8093917	-	2386	protein_coding	cyclic nucleotide-gated ion channel 2%2C transcript variant X2	Ion_trans
107418344	1705.78	1974.96	1709.79	322.694	432.308	343.938	1796.84	366.313	2.29508	1.95589e-47	1.81772e-45	LOC107418344	NC_029683.1	9877290	9879850	+	1053	protein_coding	GDSL esterase/lipase At5g62930	Lipase_GDSL
107419914	37.523	25.3052	17.8322	5.92875	6.70988	3.80042	26.8868	5.47968	2.29453	0.00122481	0.00423785	LOC107419914	NC_029679.1	14058582	14064644	-	1535	protein_coding	gibberellin 2-beta-dioxygenase 8%2C transcript variant X4	2OG-FeII_Oxy
107415446	1659.13	1644.84	2211.19	392.145	383.422	348.688	1838.38	374.751	2.29424	8.8522e-45	7.59401e-43	LOC107415446	NC_029682.1	2853365	2854197	-	833	protein_coding	zinc finger AN1 domain-containing stress-associated protein 12	zf-AN1
107427004	16.2262	14.9531	32.5175	2.54089	9.58554	0.950104	21.2322	4.35885	2.29412	0.0110216	0.0291394	LOC107427004	NC_029687.1	11407640	11409405	-	1766	protein_coding	gallate 1-beta-glucosyltransferase-like	UDPGT
107413633	24946.7	25232.8	17997.9	3857.92	5191.53	4854.08	22725.8	4634.51	2.29393	1.62911e-43	1.32352e-41	LOC107413633	NC_029679.1	6246764	6247785	+	1022	protein_coding	chlorophyll a-b binding protein of LHCII type 1-like	-
107432887	42.5937	81.6669	52.4475	8.46965	11.5026	16.1518	58.9027	12.0414	2.29348	8.31038e-06	4.63293e-05	LOC107432887	NC_029690.1	12199599	12204231	-	1395	protein_coding	39S ribosomal protein L46%2C mitochondrial-like%2C transcript variant X2	-
107415056	29.41	78.2162	51.3986	6.77572	13.4198	12.3514	53.0082	10.8489	2.29271	5.6462e-05	0.000268104	LOC107415056	NC_029682.1	226712	228216	-	1505	pseudogene	-	-
107410713	2627.63	2543.18	2769.23	469.218	601.972	551.06	2646.68	540.75	2.2921	1.85473e-61	2.862e-59	LOC107410713	NC_029680.1	5918598	5927712	-	1918	protein_coding	protein CLT1%2C chloroplastic	-
107406208	296.128	363.475	293.706	38.1134	80.5185	76.9584	317.77	65.1968	2.28974	2.52123e-15	4.41215e-14	LOC107406208	NW_015454132.1	32882	34892	-	1026	protein_coding	squamosa promoter-binding protein 1-like	SBP
107426893	145.022	166.785	127.972	27.1029	31.6323	31.3534	146.593	30.0295	2.28864	2.66382e-13	3.94191e-12	LOC107426893	NC_029687.1	9916094	9916799	+	706	protein_coding	monothiol glutaredoxin-S10-like	-
107420968	1597.26	2305.08	1906.99	420.941	474.484	293.582	1936.44	396.336	2.2882	4.79583e-30	2.12777e-28	LOC107420968	NC_029684.1	10447082	10450317	-	1804	lncRNA	uncharacterized LOC107420968%2C transcript variant X1	-
107409733	80.1168	185.188	71.3286	21.1741	25.881	21.8524	112.211	22.9692	2.28714	3.25698e-07	2.29495e-06	LOC107409733	NW_015457444.1	11	1949	+	1590	protein_coding	KH domain-containing protein HEN4-like	KH_1
107431100	733.221	784.462	601.048	177.863	143.783	112.112	706.244	144.586	2.28571	2.58328e-27	1.00764e-25	LOC107431100	NC_029689.1	15684713	15687852	-	1394	protein_coding	short-chain dehydrogenase TIC 32%2C chloroplastic	adh_short
107431841	108.513	171.385	131.119	28.7968	33.5494	21.8524	137.006	28.0662	2.28561	5.51438e-11	6.36384e-10	LOC107431841	NC_029690.1	3219081	3222160	+	1208	protein_coding	ras-related protein RHN1-like%2C transcript variant X2	Ras
107408734	901.567	942.045	1161.19	214.282	269.354	133.015	1001.6	205.55	2.28467	1.73603e-22	5.12558e-21	LOC107408734	NW_015455834.1	602	2525	+	1924	protein_coding	polyphenol oxidase%2C chloroplastic-like	-
107435372	83.1592	55.2114	65.0349	6.77572	16.2954	19.0021	67.8018	14.0244	2.28424	3.54975e-06	2.09964e-05	LOC107435372	NW_015453530.1	162565	163499	-	935	protein_coding	strigolactone esterase RMS3-like	-
107411238	64.9047	85.1176	54.5454	5.08179	12.4612	24.7027	68.1893	14.0819	2.28416	2.87439e-05	0.00014511	LOC107411238	NC_029680.1	10829818	10831156	+	1339	protein_coding	probable carboxylesterase 12	Abhydrolase_3
107416702	29.41	25.3052	22.028	2.54089	7.66843	5.70062	25.581	5.30332	2.28266	0.00152472	0.00516128	LOC107416702	NC_029682.1	17110891	17112737	+	1847	pseudogene	PF00201:UDP-glucoronosyl and UDP-glucosyl transferase	UDPGT
107421007	956.331	1054.77	1164.33	240.538	168.706	243.227	1058.48	217.49	2.28182	3.53088e-35	1.98693e-33	LOC107421007	NC_029684.1	11024399	11028101	-	1780	protein_coding	auxin transporter-like protein 3	Aa_trans
107423853	88.2299	81.6669	82.8671	19.4802	15.3369	17.1019	84.2546	17.3063	2.28076	5.76936e-09	5.2407e-08	LOC107423853	NC_029686.1	2001912	2002406	+	495	protein_coding	histone-lysine N-methyltransferase SETD1B-A-like	-
107410940	59.834	25.3052	31.4685	5.08179	10.5441	8.55094	38.8693	8.05894	2.28018	0.000307518	0.00124074	LOC107410940	NC_029680.1	7949724	7950691	-	968	protein_coding	18.5 kDa class I heat shock protein-like	-
107430812	1420.81	1269.86	1363.64	242.232	284.691	308.784	1351.43	278.569	2.27988	2.0177e-50	2.12464e-48	LOC107430812	NC_029689.1	12999080	13004542	+	2491	protein_coding	ultraviolet-B receptor UVR8-like%2C transcript variant X1	-
107428696	159.219	200.141	100.699	16.9393	29.7152	48.4553	153.353	31.7033	2.27879	3.46772e-08	2.82754e-07	LOC107428696	NC_029679.1	2285930	2289004	+	2840	protein_coding	RING-H2 finger protein ATL43%2C transcript variant X4	-
107431215	407.683	471.598	440.559	99.9418	95.8554	76.0083	439.947	90.6019	2.27774	2.75795e-28	1.11477e-26	LOC107431215	NC_029689.1	16519421	16520731	+	1238	protein_coding	uncharacterized LOC107431215	-
112489319	25.3534	28.756	26.2238	4.23482	5.75132	6.65073	26.7777	5.54563	2.27658	0.000745071	0.00272475	LOC112489319	NW_015453482.1	118871	119715	-	514	lncRNA	uncharacterized LOC112489319	-
107423464	1351.84	1350.38	1225.17	265.1	269.354	276.48	1309.13	270.311	2.27609	1.51758e-59	2.2163e-57	LOC107423464	NC_029685.1	25601658	25606264	-	1577	protein_coding	F-box protein SKP2A%2C transcript variant X1	F-box
112493300	25.3534	36.8076	53.4965	16.9393	1.91711	4.75052	38.5525	7.86897	2.27489	0.00204515	0.00670825	LOC112493300	NC_029689.1	16258625	16261843	+	782	lncRNA	uncharacterized LOC112493300	-
107406627	12.1696	80.5167	6.2937	4.23482	10.5441	5.70062	32.9933	6.82651	2.27327	0.0128117	0.0331786	LOC107406627	NW_015454295.1	1283	11413	-	968	lncRNA	uncharacterized LOC107406627	-
107433204	111.555	73.6152	92.3076	31.3377	7.66843	18.052	92.4926	19.0194	2.27297	2.10624e-06	1.29385e-05	LOC107433204	NC_029690.1	17790428	17793547	-	2230	protein_coding	uncharacterized LOC107433204	-
novel.486	13883.5	17293.8	12631.5	2470.6	3210.2	3389.02	14602.9	3023.27	2.2722	3.23628e-44	2.6825e-42	-	NC_029688.1	19354921	19355720	+	594	-	-	-
107419311	16.2262	17.2536	15.7343	1.69393	1.91711	6.65073	16.4047	3.42059	2.27159	0.0119824	0.0313664	LOC107419311	NC_029683.1	26248637	26255405	+	3060	protein_coding	uncharacterized LOC107419311	-
107429611	35.4948	17.2536	25.1748	9.31661	4.79277	1.90021	25.9744	5.33653	2.27119	0.00309437	0.00966524	LOC107429611	NC_029688.1	19806681	19809094	-	1364	lncRNA	uncharacterized LOC107429611	-
107404995	70.9895	80.5167	62.937	20.3272	8.62699	15.2017	71.4811	14.7186	2.27118	6.82611e-07	4.57092e-06	LOC107404995	NW_015453837.1	71512	72867	-	763	protein_coding	non-symbiotic hemoglobin 2-like	-
107433426	134.88	148.381	159.44	28.7968	35.4665	27.553	147.567	30.6054	2.27078	1.99674e-13	2.9872e-12	LOC107433426	NW_015453397.1	340451	342011	-	1331	protein_coding	7-deoxyloganetic acid glucosyltransferase-like	-
107420864	18.2545	23.0048	7.34265	3.38786	1.91711	4.75052	16.2006	3.35183	2.26988	0.0137359	0.0352411	LOC107420864	NC_029684.1	9796048	9797630	-	1583	protein_coding	uncharacterized LOC107420864	-
107404050	5471.27	5264.64	5542.65	1192.53	1037.16	1145.83	5426.19	1125.17	2.26953	1.94623e-86	5.07988e-84	LOC107404050	NW_015453685.1	75365	78949	-	1418	protein_coding	bifunctional L-3-cyanoalanine synthase/cysteine synthase 1%2C mitochondrial	PALP
107424386	137.923	110.423	180.419	27.1029	21.0882	40.8545	142.922	29.6818	2.26946	4.24296e-10	4.4223e-09	LOC107424386	NC_029686.1	5946500	5947840	-	1099	protein_coding	uncharacterized LOC107424386	-
107431396	241.364	250.752	218.182	39.8073	62.306	45.605	236.766	49.2394	2.26904	2.50225e-17	5.15904e-16	LOC107431396	NC_029689.1	18430850	18432228	+	1379	protein_coding	uncharacterized LOC107431396	-
107403500	23.3251	32.2067	25.1748	2.54089	9.58554	4.75052	26.9022	5.62565	2.26871	0.00170173	0.00568751	LOC107403500	NW_015453618.1	73559	75557	-	1911	protein_coding	transcription factor TCP20-like	-
107424510	790.012	923.641	629.37	194.802	177.332	114.012	781.008	162.049	2.26712	7.04566e-23	2.12105e-21	LOC107424510	NC_029686.1	6576772	6578802	-	1082	protein_coding	rhodanese-like domain-containing protein 15%2C chloroplastic	Rhodanese
107413912	4199.54	4875.86	4193.7	929.12	872.284	958.655	4423.03	920.02	2.26511	4.01486e-74	7.69567e-72	LOC107413912	NC_029681.1	17564066	17566932	-	1278	protein_coding	ferritin-3%2C chloroplastic	Ferritin
novel.193	57.8058	54.0612	41.958	11.0105	12.4612	8.55094	51.275	10.6742	2.26366	6.9632e-06	3.93736e-05	-	NC_029681.1	26032063	26034210	-	2148	-	-	-
107403936	21.2969	21.8545	47.2028	11.0105	5.75132	1.90021	30.118	6.22069	2.26301	0.00274816	0.00869789	LOC107403936	NW_015453671.1	78306	81286	-	2142	protein_coding	uncharacterized LOC107403936	-
107404226	126.767	14.9531	17.8322	7.62268	14.3783	11.4012	53.1841	11.1341	2.26198	0.00362025	0.0111168	LOC107404226	NW_015453712.1	99603	101654	+	752	protein_coding	uncharacterized LOC107404226	-
novel.565	85.1875	112.723	119.58	18.6332	21.0882	26.6029	105.83	22.1081	2.26143	1.05936e-09	1.05441e-08	-	NC_029690.1	11240611	11244008	-	1439	-	-	-
107434249	100.4	62.1129	94.4055	21.1741	12.4612	19.9522	85.6393	17.8625	2.25912	1.06436e-07	8.11497e-07	LOC107434249	NW_015453438.1	221662	230703	-	4569	protein_coding	pleiotropic drug resistance protein 1-like	ABC2_membrane
107425414	52.7351	16.1033	10.4895	4.23482	10.5441	1.90021	26.4426	5.55971	2.25706	0.0101323	0.027092	LOC107425414	NC_029686.1	15433451	15436712	-	2050	pseudogene	-	-
novel.264	24.3393	54.0612	35.6643	7.62268	10.5441	5.70062	38.0216	7.9558	2.25506	0.000263455	0.00107893	-	NC_029683.1	29170907	29171506	+	600	-	-	-
107427742	249.478	187.489	280.07	30.4907	70.933	49.4054	239.012	50.2764	2.25494	4.10643e-12	5.36482e-11	LOC107427742	NC_029687.1	22462176	22468881	-	1452	protein_coding	polyadenylate-binding protein 2-like%2C transcript variant X1	RRM_1
107425933	37.523	35.6574	18.8811	5.92875	11.5026	1.90021	30.6872	6.44387	2.25375	0.00211217	0.00689812	LOC107425933	NC_029687.1	774762	776803	+	2042	protein_coding	RING-H2 finger protein ATL16-like	-
107432580	1005.01	999.557	1077.27	195.649	173.498	277.43	1027.28	215.526	2.25356	6.41494e-32	3.15412e-30	LOC107432580	NC_029690.1	7895306	7904251	+	1869	protein_coding	probable aminotransferase TAT2%2C transcript variant X3	Aminotran_1_2
107403790	38.5372	23.0048	38.8112	6.77572	9.58554	4.75052	33.451	7.03726	2.25253	0.000390902	0.00153649	LOC107403790	NW_015453649.1	53481	56467	-	2880	lncRNA	uncharacterized LOC107403790	-
107434336	167.333	193.24	219.231	31.3377	50.8034	39.9044	193.268	40.6818	2.25225	2.79894e-14	4.5358e-13	LOC107434336	NW_015453448.1	148634	151138	-	1697	protein_coding	amino acid transporter AVT1I-like%2C transcript variant X1	Aa_trans
107426667	155.163	56.3617	39.8601	19.4802	10.5441	22.8025	83.7949	17.6089	2.2507	6.3063e-05	0.000297091	LOC107426667	NC_029687.1	6861513	6864635	-	1681	protein_coding	chloroplast envelope quinone oxidoreductase homolog%2C transcript variant X1	ADH_N
107428491	29.41	17.2536	10.4895	2.54089	6.70988	2.85031	19.051	4.03369	2.24981	0.00921458	0.0249895	LOC107428491	NC_029688.1	4130582	4132514	+	1431	protein_coding	very-long-chain 3-oxoacyl-CoA reductase-like protein At1g24470	adh_short
112491000	31.4382	85.1176	79.7202	22.868	6.70988	11.4012	65.4254	13.6597	2.24847	9.78485e-05	0.000441795	LOC112491000	NC_029681.1	10820483	10822208	+	1512	protein_coding	uncharacterized LOC112491000	-
107409245	1117.58	1089.28	1108.74	226.987	180.208	290.732	1105.2	232.642	2.2482	8.73195e-34	4.60728e-32	LOC107409245	NC_029679.1	42262841	42266822	-	2105	protein_coding	(6-4)DNA photolyase	-
107407003	177.474	141.479	207.692	34.7256	28.7566	47.5052	175.548	36.9958	2.24803	1.32902e-12	1.84535e-11	LOC107407003	NW_015454464.1	10928	13201	+	1118	protein_coding	ADP-ribosylation factor 1-like%2C transcript variant X1	Arf
107404657	81.1309	101.221	62.937	13.5514	25.881	12.3514	81.763	17.2612	2.24727	5.64219e-07	3.82279e-06	LOC107404657	NC_029679.1	39340080	39348137	-	2248	protein_coding	proline-rich receptor-like protein kinase PERK15%2C transcript variant X2	Pkinase
107417904	68.9613	69.0143	53.4965	12.7045	11.5026	16.1518	63.824	13.453	2.2468	7.06713e-07	4.71815e-06	LOC107417904	NC_029683.1	5829221	5831541	-	2321	protein_coding	DELLA protein RGL1-like	GRAS
107406457	205.87	177.137	237.063	44.0422	26.8395	59.8565	206.69	43.5794	2.24567	2.29234e-12	3.09025e-11	LOC107406457	NC_029679.1	40249427	40251387	+	735	protein_coding	photosystem II stability/assembly factor HCF136%2C chloroplastic-like	-
107403362	26.3675	29.9062	18.8811	1.69393	5.75132	8.55094	25.0516	5.33206	2.24486	0.00314027	0.00979115	LOC107403362	NW_015453603.1	17049	18335	-	726	protein_coding	stellacyanin-like	Cu_bind_like
107422864	3108.33	4067.24	3433.21	764.809	819.564	653.672	3536.26	746.015	2.24472	8.20642e-50	8.32002e-48	LOC107422864	NC_029679.1	51087	57228	-	2806	protein_coding	NADPH--cytochrome P450 reductase-like	NAD_binding_1
107415193	7270.34	6773.75	6122.72	1524.54	1389.9	1345.35	6722.27	1419.93	2.24291	3.88241e-74	7.50039e-72	LOC107415193	NC_029682.1	1249960	1256419	+	4108	protein_coding	uncharacterized LOC107415193	-
107419649	117.64	75.9157	63.986	31.3377	12.4612	10.4511	85.8472	18.0833	2.23743	6.75638e-06	3.8257e-05	LOC107419649	NC_029679.1	11870854	11873274	+	1873	protein_coding	patatin-like protein 7	-
107435919	1565.83	1916.3	1997.2	406.543	433.266	322.085	1826.44	387.298	2.23713	3.66164e-41	2.73065e-39	LOC107435919	NW_015453576.1	26051	29834	-	2680	protein_coding	G-type lectin S-receptor-like serine/threonine-protein kinase At4g27290	Pkinase_Tyr
107430150	814.352	866.129	848.601	193.108	171.581	173.869	843.027	179.519	2.23017	5.93955e-46	5.3576e-44	LOC107430150	NC_029689.1	3616028	3624139	+	1051	protein_coding	agamous-like MADS-box protein AGL14	SRF-TF
107413057	34.4806	32.2067	19.9301	4.23482	9.58554	4.75052	28.8725	6.19029	2.22877	0.00117139	0.0040714	LOC107413057	NC_029681.1	3935677	3937301	-	1625	protein_coding	beta-D-glucosyl crocetin beta-1%2C6-glucosyltransferase-like%2C transcript variant X1	UDPGT
107422595	1243.33	930.543	574.825	205.812	186.918	193.821	916.233	195.517	2.22824	3.46876e-19	8.15974e-18	LOC107422595	NC_029685.1	14459519	14469618	-	2330	protein_coding	chalcone synthase 1-like	Chal_sti_synt_N
107417402	19.2686	25.3052	12.5874	0.846965	8.62699	2.85031	19.0537	4.10809	2.22793	0.0146343	0.0372538	LOC107417402	NC_029682.1	29914698	29915430	-	733	protein_coding	uncharacterized LOC107417402	-
107403845	203.841	131.127	119.58	19.4802	23.9639	54.1559	151.516	32.5333	2.22457	8.13144e-08	6.31145e-07	LOC107403845	NW_015453655.1	18841	21289	-	1622	protein_coding	protein ECERIFERUM 1-like	-
107429560	271.789	256.503	200.349	59.2875	45.052	51.3056	242.88	51.8817	2.22429	4.01277e-17	8.11651e-16	LOC107429560	NC_029688.1	19378422	19384210	+	2878	protein_coding	phosphate transporter PHO1 homolog 1	SPX
112489121	31.4382	69.0143	50.3496	8.46965	8.62699	15.2017	50.2674	10.7661	2.22422	6.12025e-05	0.000289215	LOC112489121	NW_015453409.1	188388	188883	-	335	lncRNA	uncharacterized LOC112489121	-
107430567	195.728	286.409	242.307	59.2875	49.8448	45.605	241.482	51.5791	2.22348	2.26897e-16	4.30876e-15	LOC107430567	NC_029689.1	11037494	11038736	+	746	protein_coding	cinnamoyl-CoA reductase 1-like	-
107431601	51.721	52.911	83.916	11.8575	9.58554	19.0021	62.8493	13.4817	2.22322	6.1249e-06	3.49232e-05	LOC107431601	NC_029690.1	1372011	1375923	-	874	protein_coding	uncharacterized LOC107431601%2C transcript variant X4	-
107433845	16.2262	59.8124	12.5874	9.31661	2.87566	6.65073	29.542	6.281	2.22129	0.00643943	0.0183115	LOC107433845	NW_015453413.1	343243	346473	+	1223	protein_coding	C-factor-like%2C transcript variant X1	adh_short
107412693	2297.02	2020.97	1935.31	360.807	531.039	450.349	2084.43	447.398	2.22121	3.19602e-40	2.31995e-38	LOC107412693	NC_029680.1	27625365	27629534	+	1602	protein_coding	monoacylglycerol lipase-like	-
107406686	37.523	34.5071	29.3706	10.1636	4.79277	6.65073	33.8003	7.20236	2.22118	0.000318263	0.00128178	LOC107406686	NW_015454314.1	20597	23150	-	1755	protein_coding	cellulose synthase-like protein G3	-
107428057	59.834	74.7655	49.3007	12.7045	15.3369	11.4012	61.3001	13.1475	2.2207	1.89342e-06	1.17074e-05	LOC107428057	NC_029688.1	109526	122295	-	3247	protein_coding	protein NRT1/ PTR FAMILY 8.3-like%2C transcript variant X2	-
107414387	735.249	299.062	475.174	104.177	78.6014	141.565	503.162	108.115	2.21934	2.597e-12	3.47233e-11	LOC107414387	NC_029681.1	21724351	21726494	+	2144	protein_coding	xyloglucan galactosyltransferase XLT2-like	-
107429863	6211.59	8250.66	6695.45	1344.98	1702.39	1507.81	7052.56	1518.4	2.21576	2.95789e-49	2.91454e-47	LOC107429863	NC_029679.1	31207961	31211340	+	1620	protein_coding	uncharacterized LOC107429863	Mpv17_PMP22
107426548	464.474	401.433	302.098	103.33	70.933	76.9584	389.335	83.7404	2.21416	1.0678e-18	2.43253e-17	LOC107426548	NC_029687.1	6770555	6774015	-	2270	protein_coding	uncharacterized LOC107426548	-
112492915	2983.59	3395.5	3025.17	802.076	672.905	552.96	3134.75	675.98	2.21246	1.0411e-44	8.86921e-43	LOC112492915	NC_029687.1	4085292	4086444	+	1153	protein_coding	leucine-rich repeat extensin-like protein 3	-
107415955	1445.14	1593.08	1317.48	337.092	302.903	300.233	1451.9	313.409	2.21085	8.48552e-51	9.09137e-49	LOC107415955	NC_029682.1	8353358	8356806	-	1818	protein_coding	ninja-family protein AFP3-like%2C transcript variant X1	-
novel.204	84.1733	139.179	180.419	17.7863	44.0935	25.6528	134.591	29.1775	2.21046	1.57411e-07	1.16573e-06	-	NC_029682.1	12879830	12881071	+	757	-	-	-
107434922	15.212	19.554	28.3217	5.92875	3.83422	3.80042	21.0292	4.52113	2.21038	0.00421171	0.0126946	LOC107434922	NW_015453490.1	25719	27166	+	1293	protein_coding	uncharacterized LOC107434922	-
107416851	101.414	123.075	72.3776	30.4907	11.5026	21.8524	98.9556	21.2819	2.20898	3.74078e-07	2.61705e-06	LOC107416851	NC_029679.1	9234799	9239570	+	3072	pseudogene	-	-
107414948	91.2723	60.9626	79.7202	17.7863	8.62699	23.7526	77.3184	16.7219	2.2086	1.76061e-06	1.0958e-05	LOC107414948	NC_029681.1	26704528	26706387	+	1377	protein_coding	B3 domain-containing protein At4g01580-like%2C transcript variant X1	B3
107420951	1576.98	1603.43	1170.63	330.316	280.856	330.636	1450.35	313.936	2.2073	1.19696e-37	7.43482e-36	LOC107420951	NC_029679.1	12258724	12264813	+	2336	protein_coding	protein ECERIFERUM 3	-
107407220	40.5655	33.3569	14.6853	6.77572	4.79277	7.60083	29.5359	6.38977	2.20708	0.00153811	0.00520087	LOC107407220	NW_015454588.1	10514	13099	+	750	protein_coding	lysosomal Pro-X carboxypeptidase-like	Peptidase_S28
107416081	57.8058	42.5588	69.2307	10.1636	6.70988	19.9522	56.5318	12.2752	2.20693	3.67655e-05	0.000181748	LOC107416081	NC_029679.1	31446	32917	-	1112	protein_coding	auxin-responsive protein IAA33	-
107420503	16.2262	17.2536	8.3916	4.23482	1.91711	2.85031	13.9571	3.00075	2.20673	0.0192737	0.0471357	LOC107420503	NC_029684.1	5665936	5670280	+	1359	protein_coding	transmembrane protein 136-like%2C transcript variant X1	LAG1
107431563	542.563	469.297	489.86	105.871	56.5547	163.418	500.573	108.614	2.20442	2.25858e-13	3.37274e-12	LOC107431563	NC_029690.1	557339	560681	+	1380	protein_coding	probable inactive shikimate kinase like 2%2C chloroplastic	-
107416392	884.327	816.669	874.824	171.087	189.794	198.572	858.607	186.484	2.20429	2.51261e-44	2.11119e-42	LOC107416392	NC_029682.1	13268325	13273259	-	1679	protein_coding	protein PTST%2C chloroplastic%2C transcript variant X1	-
107410292	35.4948	102.371	5.24475	11.8575	14.3783	4.75052	47.7036	10.3288	2.20365	0.0080403	0.02222	LOC107410292	NC_029680.1	1211647	1215699	+	1513	protein_coding	translation initiation factor eIF-2B subunit gamma-like	-
107426214	424.923	516.457	399.65	94.0131	82.4356	114.963	447.01	97.1371	2.20188	6.30723e-24	2.01495e-22	LOC107426214	NC_029687.1	3794111	3797392	-	1403	protein_coding	uncharacterized LOC107426214%2C transcript variant X2	-
107420775	1821.39	1773.67	1602.8	405.696	394.924	328.736	1732.62	376.452	2.2018	1.34874e-51	1.50415e-49	LOC107420775	NC_029684.1	9160494	9163572	-	2029	protein_coding	probable E3 ubiquitin-protein ligase RHG1A	-
107434252	271.789	255.353	208.741	64.3693	30.6737	64.6071	245.294	53.2167	2.20148	7.79935e-13	1.11254e-11	LOC107434252	NW_015453438.1	181151	184225	-	3075	protein_coding	subtilisin-like protease SBT1.2	Peptidase_S8
107420402	120.682	77.066	68.1818	16.9393	20.1296	20.9023	88.6433	19.3237	2.20127	1.1753e-07	8.88083e-07	LOC107420402	NC_029684.1	5033046	5034303	-	1258	protein_coding	uncharacterized LOC107420402	-
107432917	690.627	862.679	697.552	154.995	136.115	198.572	750.286	163.227	2.2005	9.35842e-29	3.83961e-27	LOC107432917	NC_029690.1	12634905	12638052	-	1630	protein_coding	uncharacterized LOC107432917	-
107418516	230.209	41.4086	199.301	43.1952	37.3836	21.8524	156.973	34.1437	2.20049	2.09421e-05	0.000108583	LOC107418516	NC_029679.1	11467834	11469039	-	676	protein_coding	proteasome subunit beta type-3-A-like	Proteasome
107414006	2126.64	2930.81	1102.45	460.749	476.401	403.794	2053.3	446.981	2.19941	1.56552e-16	3.01729e-15	LOC107414006	NC_029681.1	18314008	18315135	-	822	protein_coding	expansin-A8	-
107411803	38.5372	42.5588	36.7133	8.46965	10.5441	6.65073	39.2697	8.55482	2.19863	8.46542e-05	0.000388513	LOC107411803	NC_029680.1	20384214	20386229	-	1323	protein_coding	GATA transcription factor 16	-
107424734	46.6503	40.2583	46.1538	13.5514	7.66843	7.60083	44.3541	9.6069	2.1986	4.77507e-05	0.000230714	LOC107424734	NC_029686.1	8445226	8449287	+	2761	protein_coding	B3 domain-containing protein Os03g0620500-like	B3
107404670	66.933	89.7186	44.0559	16.0923	5.75132	21.8524	66.9025	14.5653	2.1959	4.21903e-05	0.000206162	LOC107404670	NW_015453774.1	85099	88942	-	957	protein_coding	serine carboxypeptidase-like 33	Peptidase_S10
107406758	46.6503	52.911	12.5874	11.0105	5.75132	7.60083	37.3829	8.1209	2.19525	0.00152532	0.00516246	LOC107406758	NC_029679.1	40705114	40705829	-	583	protein_coding	thionin-like protein 2	-
107404562	53.7492	44.8593	23.0769	8.46965	8.62699	9.50104	40.5618	8.86589	2.19466	0.000204844	0.000862362	LOC107404562	NW_015453760.1	90504	91235	-	732	protein_coding	calvin cycle protein CP12-3%2C chloroplastic-like	-
107408934	53.7492	59.8124	52.4475	16.0923	7.66843	12.3514	55.3364	12.0374	2.19267	8.28192e-06	4.62021e-05	LOC107408934	NW_015456065.1	1	3811	-	2349	protein_coding	uncharacterized LOC107408934	-
107403382	130.824	190.94	89.1608	28.7968	25.881	35.1538	136.975	29.9439	2.19238	5.72341e-09	5.20281e-08	LOC107403382	NW_015453607.1	1754	5564	+	2058	protein_coding	protein NRT1/ PTR FAMILY 7.1-like	-
107435910	641.948	431.339	556.992	103.33	152.41	101.661	543.427	119.134	2.19168	1.20251e-20	3.13869e-19	LOC107435910	NW_015453576.1	5865	9624	-	2562	protein_coding	G-type lectin S-receptor-like serine/threonine-protein kinase At4g27290%2C transcript variant X2	Pkinase_Tyr
107430620	107.498	66.7138	87.0629	22.868	10.5441	23.7526	87.0917	19.0549	2.18986	5.52295e-07	3.74674e-06	LOC107430620	NC_029689.1	11690353	11692970	-	2584	protein_coding	L-type lectin-domain containing receptor kinase S.4-like%2C transcript variant X2	Pkinase_Tyr
107404976	516.195	403.734	332.517	103.33	41.2178	130.164	417.482	91.5706	2.18783	9.00681e-11	1.01648e-09	LOC107404976	NW_015453831.1	2583	4088	-	1047	protein_coding	photosystem I chlorophyll a/b-binding protein 6%2C chloroplastic-like	-
107433959	192.686	165.634	176.224	33.0316	31.6323	53.2058	178.181	39.2899	2.184	8.73556e-13	1.2396e-11	LOC107433959	NC_029679.1	35970294	35978321	-	5992	protein_coding	titin homolog	-
107426028	15.212	25.3052	9.44055	3.38786	0.958554	6.65073	16.6526	3.66571	2.18095	0.0199889	0.0486101	LOC107426028	NC_029687.1	2423223	2424140	+	918	protein_coding	F-box/kelch-repeat protein At3g18720-like	-
107405700	1902.52	2964.16	2145.1	561.538	488.863	495.954	2337.26	515.451	2.18023	1.01267e-33	5.32029e-32	LOC107405700	NW_015453990.1	10767	12146	+	1298	protein_coding	U-box domain-containing protein 18-like	Arm
novel.438	35.4948	18.4038	17.8322	1.69393	5.75132	8.55094	23.9102	5.33206	2.17969	0.00590838	0.0169765	-	NC_029687.1	21586988	21589443	+	2456	-	PF14223:gag-polypeptide of LTR copia-type	-
novel.177	35.4948	14.9531	12.5874	1.69393	2.87566	9.50104	21.0118	4.69021	2.17621	0.0142022	0.0362744	-	NC_029681.1	2322211	2322933	-	671	-	PF13962:Domain of unknown function	-
107434030	181.53	564.767	423.776	105.024	58.4718	95.0104	390.024	86.1686	2.17604	2.18074e-09	2.08839e-08	LOC107434030	NW_015453422.1	54081	58747	-	1836	protein_coding	MLO-like protein 2	-
112493451	69.9754	92.019	69.2307	16.9393	7.66843	26.6029	77.0751	17.0702	2.17323	5.45859e-06	3.13792e-05	LOC112493451	NC_029689.1	11030175	11030969	-	583	lncRNA	uncharacterized LOC112493451	-
novel.6	13.1838	34.5071	35.6643	4.23482	5.75132	8.55094	27.7851	6.17903	2.17241	0.00267152	0.00848488	-	NC_029679.1	3648696	3651560	+	418	-	-	-
novel.632	31.4382	31.0564	33.5664	3.38786	8.62699	9.50104	32.0204	7.17196	2.16995	0.000701236	0.00258292	-	NW_015453568.1	154583	156453	-	1871	-	-	-
107405267	376.245	342.771	303.147	83.0025	67.0988	76.9584	340.721	75.6866	2.16888	2.18536e-22	6.36791e-21	LOC107405267	NW_015453897.1	13371	16041	-	1121	protein_coding	uncharacterized LOC107405267	-
107416761	67.9471	111.573	60.8391	14.3984	18.2125	20.9023	80.1198	17.8377	2.16845	8.20442e-07	5.41263e-06	LOC107416761	NC_029682.1	17727851	17728747	-	698	protein_coding	uncharacterized LOC107416761	-
107416297	4423.66	4140.86	4207.34	980.785	873.243	989.058	4257.29	947.695	2.16728	7.02337e-76	1.40096e-73	LOC107416297	NC_029682.1	12453910	12460892	-	2685	protein_coding	senescence-associated protein AAF%2C chlorolplastic%2C transcript variant X6	-
107434934	12.1696	28.756	29.3706	4.23482	4.79277	6.65073	23.4321	5.22611	2.16603	0.00410585	0.0124134	LOC107434934	NW_015453491.1	49751	53635	+	2646	protein_coding	subtilisin-like protease SBT4.15	Peptidase_S8
107431010	32144.1	66000.7	43076.2	9026.1	13392.9	9048.79	47073.6	10489.3	2.16601	8.6527e-21	2.27052e-19	LOC107431010	NC_029689.1	14949356	14993371	-	2872	protein_coding	methanol O-anthraniloyltransferase-like%2C transcript variant X2	-
107413224	150.092	163.334	110.14	39.8073	25.881	28.5031	141.189	31.3971	2.16346	1.62926e-10	1.77661e-09	LOC107413224	NC_029681.1	5820757	5826124	-	1225	protein_coding	adenine phosphoribosyltransferase 4	Pribosyltran
107416216	995.882	531.41	506.643	97.4009	231.012	126.364	677.978	151.592	2.16311	2.33328e-11	2.79663e-10	LOC107416216	NC_029682.1	11700149	11702254	+	1459	protein_coding	uncharacterized LOC107416216	-
107432572	2147.94	3218.37	2949.65	748.717	670.029	438.948	2771.98	619.231	2.16173	9.45299e-25	3.16843e-23	LOC107432572	NC_029690.1	7859902	7861073	-	1172	protein_coding	ethylene-responsive transcription factor 4-like	AP2
107426105	55.7775	69.0143	73.4265	10.1636	11.5026	22.8025	66.0728	14.8229	2.16116	5.51487e-06	3.1673e-05	LOC107426105	NC_029687.1	3319264	3322596	-	3220	protein_coding	MDIS1-interacting receptor like kinase 2-like	Pkinase
107421875	81.1309	88.5683	101.748	27.9498	23.0053	9.50104	90.4825	20.1521	2.16059	7.1528e-07	4.77145e-06	LOC107421875	NC_029685.1	2020621	2022981	-	2361	protein_coding	LRR receptor-like serine/threonine-protein kinase FLS2	LRRNT_2
107428679	234.266	245.001	223.426	42.3482	56.5547	58.9064	234.231	52.6031	2.15808	3.09704e-17	6.32162e-16	LOC107428679	NC_029688.1	6455259	6456141	+	571	protein_coding	beta carbonic anhydrase 3-like	-
107404699	34.4806	35.6574	19.9301	5.92875	0.958554	13.3015	30.0227	6.72959	2.15767	0.00560686	0.0162222	LOC107404699	NC_029679.1	3424307	3426097	+	1699	protein_coding	cytochrome P450 93A3-like	p450
107426439	242.379	217.395	161.538	55.0527	35.4665	48.4553	207.104	46.3248	2.15738	3.78004e-13	5.53668e-12	LOC107426439	NC_029687.1	5270167	5276046	-	3089	protein_coding	basic helix-loop-helix protein A	HLH
107405092	13.1838	19.554	12.5874	2.54089	5.75132	1.90021	15.1084	3.39748	2.1572	0.0175445	0.0435286	LOC107405092	NW_015453859.1	71872	75094	-	1312	pseudogene	-	-
107425162	5728.86	5756.94	5684.26	1356.84	1017.98	1474.56	5723.35	1283.13	2.15702	1.13536e-46	1.03941e-44	LOC107425162	NC_029686.1	12249573	12263347	-	4313	protein_coding	kinesin-like protein KIN-14B	Kinesin
107427785	70.9895	31.0564	51.3986	15.2454	14.3783	4.75052	51.1482	11.4581	2.1557	0.000221385	0.000924814	LOC107427785	NC_029687.1	22818991	22820209	-	1219	protein_coding	elongation of fatty acids protein 3-like	ELO
107418423	370.16	301.362	248.601	89.7783	47.9277	68.4075	306.708	68.7045	2.15479	2.04664e-14	3.3521e-13	LOC107418423	NC_029683.1	10429006	10432431	+	2031	protein_coding	uncharacterized LOC107418423	-
107411640	1823.42	3840.65	1483.22	417.554	652.775	535.859	2382.43	535.396	2.1538	2.7028e-06	1.63414e-05	LOC107411640	NC_029680.1	18866261	18868002	-	1428	protein_coding	galactinol synthase 2-like	Glyco_transf_8
107413623	156.177	207.043	199.301	59.2875	27.7981	38.9543	187.507	42.0133	2.1513	4.4996e-11	5.24206e-10	LOC107413623	NC_029681.1	10296717	10306561	+	5666	lncRNA	uncharacterized LOC107413623%2C transcript variant X2	-
107412426	15.212	41.4086	40.9091	7.62268	3.83422	10.4511	32.5099	7.30268	2.15069	0.00195772	0.00644907	LOC107412426	NC_029680.1	25502896	25506909	-	2706	protein_coding	myb-like protein X%2C transcript variant X1	-
107425485	31.4382	47.1598	29.3706	2.54089	12.4612	9.50104	35.9895	8.16771	2.15056	0.00116685	0.00405621	LOC107425485	NC_029686.1	16603481	16604315	-	678	protein_coding	elicitor peptide 6	-
107429805	66.933	23.0048	3.14685	7.62268	6.70988	6.65073	31.0282	6.99443	2.15019	0.0159251	0.0400576	LOC107429805	NC_029689.1	709145	712520	-	2062	protein_coding	3-oxoacyl-[acyl-carrier-protein] synthase I%2C chloroplastic-like%2C transcript variant X1	ketoacyl-synt
107406809	39.5513	23.0048	69.2307	5.08179	13.4198	11.4012	43.9289	9.9676	2.15001	0.000638396	0.00237247	LOC107406809	NW_015454376.1	6848	9113	-	1110	protein_coding	REF/SRPP-like protein At1g67360	-
107420149	1430.95	1269.86	1319.58	249.855	336.452	321.135	1340.13	302.481	2.14914	1.38422e-40	1.01682e-38	LOC107420149	NC_029684.1	2850803	2852127	-	1325	protein_coding	putative mediator of RNA polymerase II transcription subunit 26	-
107425037	710.91	741.904	674.475	166.005	170.623	143.466	709.096	160.031	2.14701	2.26338e-37	1.39178e-35	LOC107425037	NC_029686.1	11055456	11057793	-	2338	protein_coding	protein PHLOEM PROTEIN 2-LIKE A10-like	-
107406703	74.032	59.8124	45.1049	11.8575	18.2125	10.4511	59.6497	13.5071	2.14613	9.73787e-06	5.35692e-05	LOC107406703	NC_029679.1	40851100	40851715	+	521	misc_RNA	uncharacterized LOC107406703	-
107435863	296.128	305.963	322.028	48.277	72.8501	88.3597	308.04	69.8289	2.14546	8.94068e-17	1.7591e-15	LOC107435863	NW_015453570.1	10988	11971	+	984	protein_coding	beta-D-glucosyl crocetin beta-1%2C6-glucosyltransferase-like	UDPGT
107420697	6793.7	6305.61	3990.21	1217.09	1335.27	1316.84	5696.5	1289.73	2.14308	6.91371e-31	3.24336e-29	LOC107420697	NC_029684.1	7226516	7228532	+	1611	protein_coding	BURP domain protein RD22	-
107405467	22.311	13.8029	25.1748	2.54089	7.66843	3.80042	20.4296	4.66991	2.14167	0.00748494	0.0208496	LOC107405467	NC_029679.1	39929413	39932586	-	2190	protein_coding	inactive glucose-1-phosphate adenylyltransferase small subunit 2%2C chloroplastic%2C transcript variant X3	-
107430935	15.212	55.2114	18.8811	5.92875	4.79277	9.50104	29.7682	6.74085	2.13963	0.00424637	0.0127724	LOC107430935	NC_029689.1	14150815	14152139	-	707	lncRNA	uncharacterized LOC107430935%2C transcript variant X2	-
107412927	372.188	334.719	565.384	108.411	72.8501	107.362	424.097	96.2078	2.13918	7.52808e-16	1.36917e-14	LOC107412927	NC_029681.1	2579126	2585354	-	2154	protein_coding	protein ZINC INDUCED FACILITATOR-LIKE 1-like%2C transcript variant X1	MFS_1
107419795	47.6644	19.554	10.4895	2.54089	1.91711	13.3015	25.9027	5.91982	2.13824	0.0175745	0.0435898	LOC107419795	NC_029684.1	141992	144423	+	1589	protein_coding	cinnamoyl-CoA reductase 2-like	Epimerase
107417580	48.6785	32.2067	22.028	12.7045	5.75132	4.75052	34.3044	7.73544	2.13811	0.00127695	0.00440112	LOC107417580	NC_029683.1	2667387	2670310	+	1611	protein_coding	uncharacterized LOC107417580	-
107414256	4228.95	4313.39	4024.82	782.595	981.559	1094.52	4189.05	952.891	2.13682	2.39956e-48	2.29973e-46	LOC107414256	NC_029681.1	20882747	20885920	-	825	protein_coding	CDGSH iron-sulfur domain-containing protein NEET	-
107417136	54.7634	17.2536	16.7832	5.92875	10.5441	3.80042	29.6	6.75775	2.1368	0.00501921	0.0147445	LOC107417136	NC_029682.1	22722074	22726708	+	2227	protein_coding	endoglucanase 11%2C transcript variant X1	-
107411246	20.2827	36.8076	43.007	8.46965	2.87566	11.4012	33.3658	7.58219	2.13356	0.00167949	0.00562237	LOC107411246	NC_029680.1	11193571	11200664	+	585	protein_coding	uncharacterized LOC107411246	-
107427633	40.5655	17.2536	10.4895	5.08179	8.62699	1.90021	22.7695	5.20299	2.13331	0.0122416	0.0319316	LOC107427633	NC_029687.1	21273685	21277430	+	945	protein_coding	putative serine carboxypeptidase-like 52	Peptidase_S10
107413887	506.054	516.457	430.07	138.902	84.3528	107.362	484.194	110.206	2.13202	2.09253e-21	5.71718e-20	LOC107413887	NC_029679.1	6524832	6529020	-	1890	protein_coding	uncharacterized LOC107413887%2C transcript variant X2	-
107404101	22.311	18.4038	23.0769	5.92875	3.83422	4.75052	21.2639	4.83783	2.13163	0.00396353	0.0120234	LOC107404101	NC_029679.1	38632828	38635856	-	857	protein_coding	uncharacterized LOC107404101%2C transcript variant X4	-
107427754	308.297	648.734	379.72	90.6252	73.8087	140.615	445.584	101.683	2.13128	1.106e-11	1.37885e-10	LOC107427754	NC_029679.1	28739352	28741234	-	1586	protein_coding	NAD(P)H-dependent 6'-deoxychalcone synthase-like	Aldo_ket_red
107413980	953.288	1127.23	888.461	223.599	203.213	250.827	989.661	225.88	2.13101	5.15097e-36	2.97362e-34	LOC107413980	NC_029681.1	18038119	18042366	+	2171	protein_coding	protein NRT1/ PTR FAMILY 5.1	-
107425353	31.4382	44.8593	31.4685	9.31661	4.79277	10.4511	35.922	8.18684	2.12824	0.000409921	0.00160329	LOC107425353	NC_029686.1	14319116	14320926	+	1811	protein_coding	protein DOG1-like 4	-
107419918	37.523	42.5588	59.7902	1.69393	20.1296	10.4511	46.624	10.7582	2.12751	0.00173609	0.00578892	LOC107419918	NC_029684.1	760348	761334	+	987	protein_coding	protein GLUTAMINE DUMPER 5	-
107418336	35.4948	11.5024	18.8811	10.1636	2.87566	1.90021	21.9594	4.97982	2.12645	0.0144954	0.0369272	LOC107418336	NC_029683.1	9377181	9379983	+	1932	protein_coding	cytochrome P450 71A26-like	p450
107430660	1521.2	1091.58	2189.16	420.094	203.213	476.952	1600.65	366.753	2.12567	3.13857e-06	1.87588e-05	LOC107430660	NC_029689.1	11903327	11908839	-	2642	protein_coding	protein NRT1/ PTR FAMILY 5.6%2C transcript variant X2	-
107432435	806.238	383.029	879.02	148.219	194.586	132.064	689.429	158.29	2.12387	1.31286e-13	2.00318e-12	LOC107432435	NC_029690.1	7658226	7660275	+	1693	protein_coding	CBS domain-containing protein CBSX5-like	-
107409576	79.1026	79.3664	100.699	18.6332	7.66843	33.2536	86.3894	19.8518	2.12195	1.15126e-05	6.24776e-05	LOC107409576	NW_015457128.1	14	1569	-	1323	protein_coding	RNA-binding KH domain-containing protein RCF3-like	KH_1
107406948	110.541	93.1693	137.412	28.7968	23.0053	26.6029	113.708	26.135	2.12013	1.74777e-09	1.69291e-08	LOC107406948	NW_015454440.1	4459	9938	+	2185	pseudogene	PF13456:Reverse transcriptase-like|PF03639:Glycosyl hydrolase family 81	-
107435497	1090.2	1168.64	1079.37	289.662	236.763	242.277	1112.74	256.234	2.11696	2.50056e-43	2.01151e-41	LOC107435497	NW_015453541.1	104181	108885	-	2575	protein_coding	zinc finger CCCH domain-containing protein 18-like%2C transcript variant X2	RRM_1
107423769	5666.99	4933.37	5393.7	1106.98	1418.66	1171.48	5331.36	1232.37	2.11346	8.15053e-54	1.02027e-51	LOC107423769	NC_029679.1	18751031	18752269	-	1239	protein_coding	protein SRC2-like	C2
107427637	342.778	133.428	97.5524	36.4195	67.0988	29.4532	191.253	44.3238	2.11184	5.20829e-06	3.00389e-05	LOC107427637	NC_029687.1	21363561	21373498	+	1863	protein_coding	serine carboxypeptidase-like 17	Peptidase_S10
112491985	87.2157	144.93	114.336	31.3377	18.2125	30.4033	115.494	26.6512	2.11071	2.45157e-08	2.0445e-07	LOC112491985	NC_029684.1	19818548	19820594	+	1662	lncRNA	uncharacterized LOC112491985	-
107406439	40.5655	67.864	38.8112	9.31661	10.5441	14.2516	49.0802	11.3708	2.11063	6.59166e-05	0.000309406	LOC107406439	NW_015454223.1	12866	13869	-	1004	protein_coding	uncharacterized LOC107406439	-
107430494	42.5937	31.0564	38.8112	4.23482	17.254	4.75052	37.4871	8.74644	2.11035	0.00143112	0.00487335	LOC107430494	NC_029689.1	10538265	10538945	-	681	protein_coding	uncharacterized LOC107430494	-
107435116	27.3817	78.2162	80.7692	12.7045	21.0882	9.50104	62.1223	14.4312	2.10635	0.000167767	0.000716728	LOC107435116	NW_015453506.1	59424	61310	+	924	protein_coding	cell division cycle-associated 7-like protein	-
107404526	57.8058	166.785	115.385	24.562	35.4665	19.0021	113.325	26.3435	2.10402	2.99287e-06	1.79711e-05	LOC107404526	NW_015453756.1	43240	48904	+	2245	protein_coding	alpha-dioxygenase 2-like	An_peroxidase
novel.623	77.0744	21.8545	34.6154	9.31661	9.58554	12.3514	44.5147	10.4178	2.10014	0.000718676	0.00263765	-	NW_015453535.1	47209	48357	+	407	-	PF00642:Zinc finger C-x8-C-x5-C-x3-H type (and similar)	zf-CCCH
107414329	92.2864	96.62	60.8391	12.7045	13.4198	32.3035	83.2485	19.4759	2.09997	7.79016e-06	4.36972e-05	LOC107414329	NC_029681.1	21287941	21288894	-	954	protein_coding	peroxisomal membrane protein 11B-like	-
107404123	384.358	402.583	282.168	99.0949	76.6843	73.158	356.37	82.9791	2.09959	4.83603e-18	1.05188e-16	LOC107404123	NW_015453696.1	65856	66562	+	707	protein_coding	RING-H2 finger protein ATL54-like	-
107425541	19.2686	17.2536	17.8322	5.92875	2.87566	3.80042	18.1181	4.20161	2.09935	0.00884068	0.0241165	LOC107425541	NC_029686.1	18331918	18337484	+	1415	protein_coding	WAT1-related protein At1g25270-like%2C transcript variant X1	DUF6
107426035	301.199	374.978	225.524	71.145	72.8501	66.5073	300.567	70.1675	2.09776	7.21848e-16	1.31677e-14	LOC107426035	NC_029687.1	2380249	2382009	+	1551	protein_coding	translation initiation factor IF-2-like	-
novel.132	46.6503	26.4555	36.7133	7.62268	8.62699	9.50104	36.6063	8.58357	2.09713	0.000333038	0.00133449	-	NC_029680.1	7585623	7594119	-	1590	-	PF07727:Reverse transcriptase (RNA-dependent DNA polymerase)	RVT_2
107429784	7538.08	8737.21	6208.74	1404.27	1682.26	2171.94	7494.67	1752.82	2.09637	4.96002e-31	2.34478e-29	LOC107429784	NC_029689.1	720254	721864	-	1611	protein_coding	uncharacterized LOC107429784	-
107416117	35.4948	26.4555	17.8322	1.69393	9.58554	7.60083	26.5941	6.29343	2.09327	0.00557567	0.016151	LOC107416117	NC_029682.1	10347758	10350570	+	1663	protein_coding	two-pore potassium channel 3-like%2C transcript variant X1	Ion_trans_2
107405989	186.601	185.188	218.182	44.8891	39.3007	54.1559	196.657	46.1153	2.09285	1.91937e-14	3.14784e-13	LOC107405989	NW_015454064.1	29774	38104	+	1993	pseudogene	PF00297:Ribosomal protein L3	-
107419239	567.916	651.035	351.398	123.657	132.28	112.112	523.45	122.683	2.09262	3.03489e-17	6.20509e-16	LOC107419239	NC_029683.1	25014160	25017042	-	1554	protein_coding	expansin-A1	-
107412720	38.5372	8.05167	38.8112	7.62268	8.62699	3.80042	28.4667	6.68336	2.09251	0.00701111	0.0197064	LOC107412720	NC_029681.1	9196	10385	+	1041	protein_coding	uncharacterized LOC107412720	-
107403782	542.563	648.734	483.566	172.781	92.0212	127.314	558.288	130.705	2.09139	6.61063e-18	1.41652e-16	LOC107403782	NC_029679.1	38658923	38660727	+	1225	protein_coding	inorganic pyrophosphatase 1-like	-
107423892	88.2299	32.2067	144.755	19.4802	13.4198	29.4532	88.3972	20.7844	2.09061	0.000128999	0.000564873	LOC107423892	NC_029686.1	2321494	2323756	-	1918	protein_coding	flavonoid 3'-monooxygenase-like	p450
107421030	3536.29	3166.61	3374.47	996.877	729.46	638.47	3359.12	788.269	2.09058	1.3454e-34	7.31915e-33	LOC107421030	NC_029684.1	11225713	11230559	+	1879	protein_coding	amino acid permease 3-like%2C transcript variant X1	Aa_trans
107433382	1492.81	1754.11	1641.61	375.205	426.557	346.788	1629.51	382.85	2.0896	9.11136e-46	8.12899e-44	LOC107433382	NC_029690.1	19225318	19234605	-	1771	protein_coding	probable sugar phosphate/phosphate translocator At3g17430	-
107419096	293.085	232.348	124.825	41.5013	39.3007	72.2079	216.753	51.0033	2.0891	1.31846e-08	1.14548e-07	LOC107419096	NC_029683.1	22027179	22031825	+	1802	protein_coding	flavonoid 3'-monooxygenase	p450
107428075	1413.71	1466.55	1099.3	225.293	352.748	358.189	1326.52	312.077	2.08906	1.25701e-24	4.20175e-23	LOC107428075	NC_029688.1	390509	391126	+	618	protein_coding	uncharacterized LOC107428075	-
107422981	544.591	779.861	547.552	201.578	132.28	105.462	624.002	146.44	2.08809	3.20404e-16	6.00085e-15	LOC107422981	NC_029685.1	19673572	19678393	-	3568	protein_coding	ethylene receptor 2%2C transcript variant X2	Response_reg
107427873	922.864	1051.32	1116.08	249.008	232.929	245.127	1030.09	242.354	2.08707	1.57607e-41	1.18617e-39	LOC107427873	NC_029687.1	24050909	24054731	-	1559	protein_coding	uncharacterized protein At3g27210-like	-
107412155	122.711	240.4	127.972	37.2664	46.9691	31.3534	163.694	38.5297	2.08567	7.93082e-09	7.08088e-08	LOC107412155	NC_029680.1	23274309	23278298	+	2547	protein_coding	uncharacterized LOC107412155%2C transcript variant X4	-
107417151	1774.74	2091.13	1863.98	426.87	494.614	430.397	1909.95	450.627	2.08375	1.18368e-49	1.18537e-47	LOC107417151	NC_029682.1	22529199	22538129	+	2687	protein_coding	E3 ubiquitin-protein ligase COP1%2C transcript variant X1	-
107414520	22.311	56.3617	56.6433	12.7045	10.5441	8.55094	45.1053	10.5998	2.0837	0.000346494	0.00137895	LOC107414520	NC_029681.1	22850489	22853471	-	887	lncRNA	uncharacterized LOC107414520%2C transcript variant X2	-
107415574	169.361	109.273	121.678	56.7466	15.3369	21.8524	133.437	31.312	2.08355	4.06225e-06	2.38154e-05	LOC107415574	NC_029682.1	4277596	4280827	-	2249	protein_coding	uncharacterized LOC107415574	-
107412708	339.736	278.358	365.035	68.6041	56.5547	107.362	327.709	77.5069	2.08156	1.85121e-14	3.04012e-13	LOC107412708	NC_029680.1	27795769	27797514	+	1746	protein_coding	serine/threonine-protein kinase UCN-like	Pkinase
107433650	272.803	232.348	162.587	66.9102	83.3942	7.60083	222.579	52.6351	2.07985	0.0166315	0.0415999	LOC107433650	NW_015453408.1	52334	60586	+	2782	protein_coding	ABC transporter G family member 22-like%2C transcript variant X1	ABC2_membrane
107415603	119.668	102.371	126.923	35.5725	17.254	29.4532	116.321	27.4266	2.07963	1.33356e-08	1.15819e-07	LOC107415603	NC_029682.1	4302652	4304782	-	1634	protein_coding	amino acid transporter AVT1I-like	Aa_trans
107434800	60.8482	75.9157	114.336	30.4907	10.5441	18.052	83.6998	19.6956	2.07915	1.26449e-05	6.80506e-05	LOC107434800	NW_015453480.1	19915	51590	+	2329	protein_coding	uncharacterized LOC107434800%2C transcript variant X2	-
107414123	54.7634	74.7655	32.5175	14.3984	18.2125	5.70062	54.0154	12.7705	2.07747	0.000249323	0.00102792	LOC107414123	NC_029681.1	19651107	19652422	+	1216	protein_coding	uncharacterized LOC107414123	-
107430726	153.135	75.9157	26.2238	18.6332	19.1711	22.8025	85.0914	20.2023	2.07625	0.0002463	0.00101716	LOC107430726	NC_029689.1	12224922	12227530	-	1768	protein_coding	glycerol-3-phosphate 2-O-acyltransferase 6-like	Acyltransferase
107415179	1398.49	1237.66	1410.84	298.979	353.706	307.834	1349	320.173	2.07589	5.57071e-45	4.84671e-43	LOC107415179	NC_029682.1	1547227	1553135	-	1068	protein_coding	nudix hydrolase 13%2C mitochondrial-like	NUDIX
107432228	7.09895	96.62	120.629	8.46965	21.0882	23.7526	74.7827	17.7701	2.07588	0.00497808	0.0146448	LOC107432228	NC_029690.1	5297145	5299908	-	1523	protein_coding	heme-binding-like protein At3g10130%2C chloroplastic	-
107421819	312.354	156.432	408.042	49.124	80.5185	78.8586	292.276	69.5004	2.07561	2.57129e-09	2.43766e-08	LOC107421819	NC_029679.1	15529755	15533408	-	1137	protein_coding	ER membrane protein complex subunit 7 homolog	-
112491541	22.311	13.8029	25.1748	5.92875	3.83422	4.75052	20.4296	4.83783	2.07549	0.00663561	0.0187974	LOC112491541	NC_029683.1	7160356	7161299	-	708	lncRNA	uncharacterized LOC112491541	-
107412258	60.8482	87.4181	75.5244	18.6332	21.0882	13.3015	74.5969	17.6743	2.07532	9.63704e-07	6.2784e-06	LOC107412258	NC_029680.1	23612477	23614485	+	778	protein_coding	uncharacterized LOC107412258%2C transcript variant X1	-
107410228	20.2827	19.554	17.8322	5.08179	4.79277	3.80042	19.223	4.55832	2.07379	0.00668634	0.0189128	LOC107410228	NC_029680.1	713114	713791	+	678	protein_coding	uncharacterized LOC107410228	-
107428786	912.723	1013.36	802.447	189.72	216.633	242.277	909.51	216.21	2.07358	7.98739e-33	4.06578e-31	LOC107428786	NC_029688.1	7559146	7561607	-	1781	protein_coding	dnaJ homolog subfamily B member 4-like	DnaJ_C
107425153	50.7068	59.8124	57.6923	16.9393	9.58554	13.3015	56.0705	13.2754	2.07184	1.24928e-05	6.72761e-05	LOC107425153	NC_029686.1	12464466	12466583	+	1711	protein_coding	UDP-glycosyltransferase 91A1-like	UDPGT
107427008	2060.73	2607.59	2372.73	631.836	561.713	480.753	2347.01	558.1	2.07139	2.36297e-40	1.72034e-38	LOC107427008	NC_029687.1	11285030	11287086	-	1562	protein_coding	methylthioribose kinase-like	APH
107418328	28.3958	26.4555	51.3986	11.8575	8.62699	4.75052	35.4166	8.41167	2.0676	0.00110147	0.00385405	LOC107418328	NC_029683.1	9431133	9432700	+	1348	pseudogene	-	-
novel.726	77.0744	157.583	97.5524	30.4907	11.5026	37.0541	110.736	26.3491	2.0673	6.59105e-06	3.73899e-05	-	NW_015454231.1	24019	25179	+	854	-	-	-
novel.97	14.1979	14.9531	24.1259	5.08179	0.958554	6.65073	17.759	4.23036	2.06528	0.0184236	0.0453462	-	NC_029680.1	7581443	7584740	+	572	-	PF14223:gag-polypeptide of LTR copia-type	-
107414940	1724.03	2231.46	1609.09	518.342	459.147	352.489	1854.86	443.326	2.0639	1.8289e-28	7.44145e-27	LOC107414940	NC_029681.1	26579744	26618568	+	1931	protein_coding	uncharacterized LOC107414940%2C transcript variant X1	-
novel.58	101.414	155.282	133.217	33.8786	36.4251	22.8025	129.971	31.0354	2.06359	3.04121e-09	2.84686e-08	-	NC_029679.1	13902525	13903904	-	1132	-	-	-
107420695	69.9754	78.2162	49.3007	20.3272	18.2125	8.55094	65.8308	15.6969	2.06263	1.72506e-05	9.07861e-05	LOC107420695	NC_029684.1	7081256	7082550	+	654	protein_coding	uncharacterized LOC107420695	-
107416995	117.64	192.09	114.336	36.4195	42.1764	22.8025	141.355	33.7995	2.0618	1.80727e-08	1.53271e-07	LOC107416995	NC_029682.1	20705173	20705785	-	613	protein_coding	uncharacterized LOC107416995	-
107426158	108.513	174.836	118.531	21.1741	39.3007	36.1039	133.96	32.1929	2.06071	1.77242e-08	1.50681e-07	LOC107426158	NC_029687.1	3129470	3131648	+	1394	lncRNA	uncharacterized LOC107426158%2C transcript variant X1	-
107426270	566.902	511.856	444.755	131.28	99.6896	133.965	507.838	121.645	2.06065	1.28524e-23	4.03239e-22	LOC107426270	NC_029687.1	4503022	4504750	+	1729	protein_coding	phytochrome A-associated F-box protein	-
107405242	68.9613	37.9579	45.1049	13.5514	14.3783	8.55094	50.6747	12.1602	2.05937	7.93813e-05	0.000366853	LOC107405242	NW_015453891.1	42394	54356	+	4674	protein_coding	uncharacterized LOC107405242%2C transcript variant X1	-
107429990	59.834	73.6152	50.3496	13.5514	19.1711	11.4012	61.2663	14.7079	2.05923	9.08663e-06	5.02911e-05	LOC107429990	NC_029689.1	2153205	2156079	-	973	protein_coding	transcription factor TRY-like%2C transcript variant X1	-
107434532	31.4382	27.6057	13.6364	5.08179	3.83422	8.55094	24.2268	5.82231	2.05865	0.00542037	0.0157701	LOC107434532	NW_015453463.1	185421	189371	-	1029	protein_coding	transcription factor MYB113-like	Myb_DNA-binding
107419806	28341.1	31408.4	30864.3	5475.63	8658.62	7627.43	30204.6	7253.89	2.05803	3.09107e-36	1.8057e-34	LOC107419806	NC_029684.1	645320	646487	+	1081	protein_coding	dehydrin ERD14	-
107411947	17.2403	12.6526	32.5175	0.846965	5.75132	8.55094	20.8035	5.04974	2.05782	0.0190388	0.0466557	LOC107411947	NC_029680.1	21754628	21762033	+	1690	protein_coding	probable Xaa-Pro aminopeptidase P	Peptidase_M24
107410863	3364.9	3058.48	2406.29	535.282	727.543	859.844	2943.23	707.556	2.05713	6.04102e-27	2.32679e-25	LOC107410863	NC_029680.1	6626084	6627377	-	1294	protein_coding	probable pyridoxal 5'-phosphate synthase subunit PDX1	-
107428587	656.146	766.059	723.776	177.863	183.084	154.867	715.327	171.938	2.05598	1.35566e-33	7.10708e-32	LOC107428587	NC_029688.1	5217573	5223073	+	1059	protein_coding	protein DETOXIFICATION 29-like	MatE
107426658	83.1592	67.864	52.4475	11.0105	10.5441	27.553	67.8236	16.3692	2.05574	4.04383e-05	0.000198391	LOC107426658	NC_029687.1	6930940	6932561	-	1622	protein_coding	anthocyanidin 3-O-glucosyltransferase-like	UDPGT
107426387	3939.92	4044.24	2757.69	1044.31	775.47	762.933	3580.62	860.904	2.05572	9.01535e-29	3.70505e-27	LOC107426387	NC_029687.1	4971086	4976560	-	2296	protein_coding	sulfate transporter 3.1-like	Sulfate_transp
107408983	128.795	291.01	245.454	65.2163	45.052	49.4054	221.753	53.2246	2.055	1.5232e-09	1.48951e-08	LOC107408983	NW_015456134.1	2530	3581	-	1052	protein_coding	probable CCR4-associated factor 1 homolog 9	CAF1
107405621	1170.31	1223.85	1156.99	281.192	292.359	281.231	1183.72	284.927	2.05472	2.59452e-50	2.70879e-48	LOC107405621	NW_015453972.1	10526	18284	-	1867	protein_coding	serine carboxypeptidase-like 34	Peptidase_S10
107430166	263.675	89.7186	141.608	36.4195	32.5908	50.3555	165.001	39.7886	2.05448	4.77258e-07	3.27265e-06	LOC107430166	NC_029689.1	3941210	3950931	+	1681	protein_coding	heat shock protein 82	-
107412615	2276.74	2410.9	1888.11	481.923	530.08	571.963	2191.92	527.989	2.05399	2.40308e-43	1.94586e-41	LOC107412615	NC_029680.1	26850118	26853871	-	2281	protein_coding	dicarboxylate transporter 1%2C chloroplastic	Na_sulph_symp
107424914	53.7492	62.1129	40.9091	10.1636	12.4612	15.2017	52.257	12.6088	2.05393	3.06598e-05	0.000153769	LOC107424914	NC_029686.1	10294143	10297619	+	1823	protein_coding	BTB/POZ domain-containing protein At3g49900	BTB
107420490	664.259	234.649	221.328	64.3693	90.1041	115.913	373.412	90.1287	2.05289	1.40434e-07	1.04888e-06	LOC107420490	NC_029684.1	5572080	5577066	-	2310	protein_coding	phosphatidylinositol/phosphatidylcholine transfer protein SFH8-like%2C transcript variant X2	-
107413936	3649.88	3799.24	3427.97	990.102	757.258	874.096	3625.69	873.818	2.05222	3.84089e-50	3.97273e-48	LOC107413936	NC_029681.1	17806438	17811653	+	2679	protein_coding	protein RETICULATA-RELATED 5%2C chloroplastic-like	-
107410809	125.753	121.925	100.699	30.4907	23.9639	29.4532	116.126	27.9693	2.05169	1.04331e-09	1.04013e-08	LOC107410809	NC_029680.1	6289215	6290627	-	946	protein_coding	protein GAST1-like	-
107413430	29.41	40.2583	17.8322	6.77572	5.75132	8.55094	29.1668	7.02599	2.05167	0.00204977	0.00672071	LOC107413430	NC_029681.1	8429115	8436442	+	2104	protein_coding	cucumisin-like	Peptidase_S8
107415491	140.965	209.343	113.287	46.5831	32.5908	32.3035	154.532	37.1591	2.05089	3.78681e-09	3.51264e-08	LOC107415491	NC_029682.1	3560965	3564812	-	2746	protein_coding	cysteine-rich receptor-like protein kinase 42	Pkinase_Tyr
107423426	50.7068	47.1598	29.3706	15.2454	7.66843	7.60083	42.4124	10.1715	2.05026	0.000346175	0.00137799	LOC107423426	NC_029685.1	25760118	25763176	-	1554	protein_coding	uncharacterized LOC107423426%2C transcript variant X2	-
107432764	44.622	101.221	87.0629	24.562	10.5441	20.9023	77.6353	18.6695	2.04921	2.52821e-05	0.000129147	LOC107432764	NC_029690.1	10457752	10461535	+	834	protein_coding	uncharacterized protein At3g03773-like%2C transcript variant X2	-
107420228	66.933	70.1645	81.8181	18.6332	7.66843	26.6029	72.9719	17.6349	2.04738	1.79819e-05	9.4331e-05	LOC107420228	NC_029684.1	4116176	4118418	+	2243	protein_coding	protein JINGUBANG	WD40
107420849	4546.37	5003.54	4502.09	1272.99	966.222	1161.98	4684	1133.73	2.04618	1.39821e-49	1.38887e-47	LOC107420849	NC_029684.1	9729509	9734690	+	2493	protein_coding	cryptochrome-1%2C transcript variant X1	-
107430393	21148.8	26425.6	21710.1	5579.8	6168.3	5032.7	23094.8	5593.6	2.0457	3.24114e-51	3.51864e-49	LOC107430393	NC_029679.1	31726546	31727752	+	993	protein_coding	chlorophyll a-b binding protein 13%2C chloroplastic	-
107418335	26.3675	78.2162	59.7902	8.46965	14.3783	17.1019	54.7913	13.3166	2.04361	0.000286826	0.00116608	LOC107418335	NC_029683.1	9344515	9346440	-	1825	protein_coding	cytochrome P450 71A1-like	p450
107420570	46.6503	40.2583	57.6923	8.46965	19.1711	7.60083	48.2003	11.7472	2.04334	0.000191095	0.000808087	LOC107420570	NC_029684.1	6175562	6179034	-	1859	protein_coding	acyl-CoA-binding domain-containing protein 3-like	-
107433577	1189.58	1057.07	864.335	237.15	264.561	253.678	1037	251.796	2.0427	1.55523e-32	7.88379e-31	LOC107433577	NW_015453407.1	488407	490951	+	1898	protein_coding	transcription factor TCP13-like%2C transcript variant X1	TCP
107433347	57.8058	82.8171	46.1538	20.3272	10.5441	14.2516	62.2589	15.0409	2.041	2.56056e-05	0.000130697	LOC107433347	NC_029690.1	19032511	19035450	+	1754	protein_coding	serine carboxypeptidase-like 33	Peptidase_S10
107422870	124.739	304.813	182.517	47.43	60.3889	40.8545	204.023	49.5578	2.04042	1.22482e-08	1.06753e-07	LOC107422870	NC_029685.1	18214748	18217134	-	1326	protein_coding	transcription factor MYB4-like	Myb_DNA-binding
107423791	1375.17	1305.52	1248.25	290.509	359.458	305.933	1309.65	318.633	2.04017	7.16188e-43	5.66828e-41	LOC107423791	NC_029686.1	1530378	1535283	-	3043	protein_coding	two-component response regulator-like APRR9%2C transcript variant X2	Response_reg
107403679	89.244	48.31	62.937	12.7045	19.1711	17.1019	66.8303	16.3258	2.03968	9.82564e-06	5.40157e-05	LOC107403679	NW_015453633.1	86315	90700	-	2304	protein_coding	protein ECERIFERUM 1-like%2C transcript variant X3	-
107418464	2001.91	2206.16	1872.38	474.3	480.236	525.407	2026.81	493.314	2.03872	9.68936e-52	1.11088e-49	LOC107418464	NC_029683.1	10574419	10577321	-	1194	protein_coding	uncharacterized protein At5g50100%2C chloroplastic	-
107433263	150.092	172.536	50.3496	28.7968	22.0467	39.9044	124.326	30.2493	2.03856	1.1912e-05	6.4389e-05	LOC107433263	NC_029690.1	18312909	18313743	+	719	protein_coding	major allergen Pru av 1-like	-
107418609	186.601	171.385	135.315	35.5725	41.2178	43.7048	164.434	40.165	2.03556	6.792e-12	8.62981e-11	LOC107418609	NC_029683.1	12533417	12538059	+	1965	protein_coding	probable myosin light chain kinase DDB_G0279831%2C transcript variant X1	-
107410323	1095.27	1225	899.999	216.823	271.271	298.333	1073.42	262.142	2.03483	4.4499e-28	1.78396e-26	LOC107410323	NC_029680.1	1332499	1334158	+	1125	protein_coding	molybdopterin synthase catalytic subunit%2C transcript variant X1	-
107426536	1016.16	1363.03	2381.12	402.308	371.919	388.593	1586.77	387.607	2.03333	1.13649e-15	2.04276e-14	LOC107426536	NC_029687.1	7226344	7230390	+	2734	protein_coding	spore coat assembly protein ExsA-like%2C transcript variant X1	TB2_DP1_HVA22
107418786	429.994	446.292	576.923	118.575	147.617	89.3098	484.403	118.501	2.03161	3.80677e-18	8.36161e-17	LOC107418786	NC_029683.1	15386213	15387567	+	1239	protein_coding	LOB domain-containing protein 40-like	-
107429493	42.5937	44.8593	44.0559	9.31661	19.1711	3.80042	43.8363	10.7627	2.02906	0.000772731	0.00281583	LOC107429493	NC_029688.1	18629683	18631171	-	1489	protein_coding	probable carboxylesterase 6	Abhydrolase_3
107422929	62.8765	139.179	73.4265	35.5725	21.0882	10.4511	91.8273	22.3706	2.02853	4.97268e-05	0.000239084	LOC107422929	NC_029685.1	19337576	19340827	+	1433	protein_coding	1-aminocyclopropane-1-carboxylate oxidase homolog 3-like	2OG-FeII_Oxy
107421713	46.6503	21.8545	19.9301	10.1636	5.75132	5.70062	29.4783	7.20517	2.02746	0.00323442	0.010063	LOC107421713	NC_029684.1	24521364	24524513	+	2060	protein_coding	protein ECERIFERUM 1-like	-
107411356	200.799	173.686	203.496	47.43	53.679	40.8545	192.66	47.3212	2.02627	6.26627e-14	9.81129e-13	LOC107411356	NC_029680.1	14637158	14638974	-	692	protein_coding	ubiquitin-like protein 5	-
107420224	83.1592	132.277	87.0629	24.562	22.0467	27.553	100.833	24.7206	2.02615	8.53395e-08	6.60089e-07	LOC107420224	NC_029684.1	3936214	3938761	+	1643	protein_coding	calcium uniporter protein 4%2C mitochondrial	-
107413494	2423.79	2428.15	2527.97	608.968	589.511	615.667	2459.97	604.715	2.02426	1.86447e-66	3.1332e-64	LOC107413494	NC_029681.1	8929732	8932883	-	1815	protein_coding	ACT domain-containing protein ACR9	-
107422605	4216.78	6138.82	5435.66	1079.88	1587.37	1216.13	5263.75	1294.46	2.02394	6.8973e-29	2.85371e-27	LOC107422605	NC_029685.1	14787234	14788692	-	1042	protein_coding	glutathione S-transferase U7-like%2C transcript variant X2	GST_C
107428374	520.252	564.767	568.531	100.789	176.374	130.164	551.183	135.776	2.02394	6.35033e-20	1.58178e-18	LOC107428374	NC_029688.1	3557143	3558721	+	685	protein_coding	uncharacterized LOC107428374	-
112491573	380.301	233.498	289.51	83.0025	46.0106	93.1102	301.103	74.0411	2.02323	1.9769e-11	2.39522e-10	LOC112491573	NC_029683.1	12471514	12472316	-	803	protein_coding	non-specific lipid-transfer protein 2-like	-
107417997	3772.59	5836.31	4017.48	1110.37	1336.22	906.399	4542.12	1117.66	2.02278	2.44325e-25	8.56359e-24	LOC107417997	NC_029683.1	6746225	6750002	+	2037	protein_coding	F-box/LRR-repeat protein At5g63520-like	-
107424574	137.923	235.799	158.391	42.3482	39.3007	49.4054	177.371	43.6848	2.02016	1.52317e-10	1.66834e-09	LOC107424574	NC_029686.1	7225596	7228124	-	1531	pseudogene	-	-
107403452	314.382	110.423	297.902	50.8179	50.8034	76.9584	240.902	59.5266	2.0192	1.0167e-07	7.77338e-07	LOC107403452	NW_015453613.1	129016	133935	-	2783	protein_coding	RNA-binding KH domain-containing protein RCF3	KH_1
107415416	1605.38	2367.19	1609.09	476.841	448.603	452.249	1860.55	459.231	2.01788	1.09813e-29	4.74343e-28	LOC107415416	NC_029679.1	7841575	7851176	+	2902	protein_coding	cytochrome P450 71D8-like%2C transcript variant X2	p450
107425241	57.8058	31.0564	86.0139	11.8575	18.2125	13.3015	58.292	14.4572	2.01678	0.000137633	0.000598943	LOC107425241	NC_029679.1	1999741	2011083	-	5392	protein_coding	myosin-12%2C transcript variant X1	Myosin_head
107415734	92.2864	42.5588	94.4055	9.31661	18.2125	29.4532	76.4169	18.9941	2.01665	9.11375e-05	0.000414776	LOC107415734	NC_029682.1	6372109	6375112	-	1458	protein_coding	uncharacterized LOC107415734	-
107430327	28.3958	33.3569	38.8112	6.77572	12.4612	5.70062	33.5213	8.31251	2.01582	0.000986357	0.00348707	LOC107430327	NC_029689.1	6870346	6872784	+	2213	protein_coding	uncharacterized LOC107430327%2C transcript variant X2	C1_3
107423242	4053.5	4422.67	4090.91	1134.93	993.062	980.507	4189.02	1036.17	2.01485	3.23669e-61	4.90198e-59	LOC107423242	NC_029685.1	22777965	22783223	+	2729	protein_coding	mitogen-activated protein kinase 15	Pkinase
107418414	774.8	1345.78	742.657	215.129	260.727	232.775	954.412	236.21	2.01441	1.05749e-17	2.23284e-16	LOC107418414	NC_029683.1	10297653	10300762	-	1205	protein_coding	CASP-like protein 4A3	-
107432260	383.344	360.025	277.972	90.6252	92.9797	69.3576	340.447	84.3209	2.01253	2.47701e-17	5.11132e-16	LOC107432260	NC_029690.1	5878307	5879570	+	1264	protein_coding	NDR1/HIN1-like protein 1	-
107428658	1139.89	877.632	1033.22	265.947	195.545	294.532	1016.91	252.008	2.01247	9.68259e-26	3.48843e-24	LOC107428658	NC_029688.1	6360686	6364114	-	2083	protein_coding	probable nucleoredoxin 1	C1_3
107433163	37.523	121.925	51.3986	27.1029	14.3783	10.4511	70.2823	17.3108	2.01191	0.000381382	0.00150389	LOC107433163	NC_029690.1	17479101	17481310	+	1527	protein_coding	universal stress protein Slr1101%2C transcript variant X1	Usp
107406286	74.032	143.78	148.951	37.2664	25.881	27.553	122.254	30.2335	2.01099	2.03463e-07	1.48217e-06	LOC107406286	NW_015454161.1	28701	29456	+	756	protein_coding	transcription elongation factor TFIIS-like	-
107408599	474.616	571.668	479.37	113.493	156.244	109.262	508.551	126.333	2.01007	1.13258e-21	3.1613e-20	LOC107408599	NW_015455676.1	3687	4899	-	1077	protein_coding	ACT domain-containing protein ACR8-like	ACT
107413002	454.333	491.152	328.321	100.789	105.441	110.212	424.602	105.481	2.00921	2.49689e-19	5.93616e-18	LOC107413002	NC_029681.1	3534806	3535989	+	1084	protein_coding	3-oxo-5-alpha-steroid 4-dehydrogenase 2-like	-
107422533	145.022	178.287	164.685	35.5725	41.2178	44.6549	162.665	40.4817	2.00803	3.41886e-12	4.51949e-11	LOC107422533	NC_029685.1	13893538	13895323	+	1114	protein_coding	putative F-box protein PP2-B12	F-box
novel.23	31.4382	27.6057	26.2238	5.08179	8.62699	7.60083	28.4226	7.1032	2.0073	0.00163655	0.00549509	-	NC_029679.1	22165150	22166040	+	891	-	PF13639:Ring finger domain	-
107413992	901.567	907.538	935.663	269.335	203.213	209.973	914.923	227.507	2.0058	4.33591e-33	2.23491e-31	LOC107413992	NC_029679.1	646212	650898	-	1946	protein_coding	4-coumarate--CoA ligase 2-like	AMP-binding
107410991	86.2016	92.019	66.0839	16.0923	28.7566	16.1518	81.4348	20.3336	2.00538	1.79742e-06	1.11673e-05	LOC107410991	NC_029680.1	8599424	8604323	+	2081	protein_coding	abscisic acid 8'-hydroxylase 2	p450
107415642	1167.27	1121.48	871.678	264.253	260.727	262.229	1053.48	262.403	2.00517	5.66115e-33	2.89972e-31	LOC107415642	NC_029679.1	8276536	8281437	+	757	protein_coding	uncharacterized LOC107415642	-
107419859	975.599	1012.21	937.761	230.374	271.271	228.025	975.19	243.223	2.00398	6.38824e-39	4.29412e-37	LOC107419859	NC_029684.1	533127	539327	-	2334	protein_coding	uncharacterized LOC107419859	-
107418745	63.8906	47.1598	30.4196	5.92875	15.3369	14.2516	47.1566	11.8391	2.00304	0.000449386	0.00174154	LOC107418745	NC_029683.1	14407243	14409073	-	1716	pseudogene	PF00201:UDP-glucoronosyl and UDP-glucosyl transferase	UDPGT
107418952	42.5937	34.5071	56.6433	5.92875	12.4612	15.2017	44.5814	11.1972	2.00299	0.000344083	0.00137136	LOC107418952	NC_029683.1	18249822	18250205	-	384	protein_coding	bZIP transcription factor 53-like	-
107420621	21.2969	20.7043	35.6643	4.23482	4.79277	10.4511	25.8885	6.49291	2.00235	0.00486654	0.0143579	LOC107420621	NC_029684.1	6603190	6604931	+	1464	protein_coding	homeobox-leucine zipper protein HAT22-like	Homeobox
107408615	48.6785	78.2162	49.3007	15.2454	19.1711	9.50104	58.7318	14.6392	2.00188	4.5991e-05	0.000222869	LOC107408615	NW_015455698.1	3696	4821	-	1126	protein_coding	uncharacterized LOC107408615	-
107408348	270.774	174.836	177.273	50.8179	37.3836	67.4574	207.628	51.8863	2.00149	2.36209e-10	2.53295e-09	LOC107408348	NW_015455411.1	169	4142	+	2050	protein_coding	uncharacterized LOC107408348	-
107408036	25.3534	33.3569	47.2028	10.1636	8.62699	7.60083	35.3044	8.79713	2.00139	0.000747689	0.00273391	LOC107408036	NW_015455131.1	314	7514	-	6189	protein_coding	callose synthase 12-like%2C transcript variant X1	-
107417282	48.6785	47.1598	25.1748	9.31661	9.58554	11.4012	40.3377	10.1011	1.99842	0.000414871	0.0016211	LOC107417282	NC_029682.1	27246288	27248050	-	700	protein_coding	nudix hydrolase 21%2C chloroplastic-like	NUDIX
107433738	490.842	378.428	375.524	84.6965	135.156	93.1102	414.931	104.321	1.99457	1.22773e-16	2.39636e-15	LOC107433738	NW_015453409.1	188999	191017	+	1394	protein_coding	U-box domain-containing protein 4-like	Arm
107432218	537.492	629.18	387.063	98.2479	84.3528	208.073	517.912	130.224	1.99255	2.52322e-10	2.69279e-09	LOC107432218	NC_029690.1	5328912	5329812	-	901	protein_coding	protein BIC1	-
107423922	411.739	184.038	741.608	123.657	78.6014	133.965	445.795	112.074	1.992	2.82338e-07	2.01137e-06	LOC107423922	NC_029686.1	2340628	2343670	+	2821	protein_coding	subtilisin-like protease SBT1.8	Peptidase_S8
107414549	652.09	873.031	1129.72	232.915	211.84	223.274	884.947	222.677	1.99017	5.29172e-21	1.40969e-19	LOC107414549	NC_029681.1	23774218	23781010	-	3254	protein_coding	cyclic nucleotide-gated ion channel 1-like%2C transcript variant X2	-
107419835	5681.19	7467.35	5834.26	1426.29	1694.72	1663.63	6327.6	1594.88	1.98832	1.10665e-41	8.38014e-40	LOC107419835	NC_029684.1	419489	424956	+	2720	protein_coding	BTB/POZ domain-containing protein At2g30600	BTB
107430871	885.341	846.575	786.713	114.34	264.561	257.478	839.543	212.126	1.98688	4.85406e-14	7.67855e-13	LOC107430871	NC_029689.1	13834590	13837357	+	733	protein_coding	60S ribosomal protein L32-1-like	-
107417998	1808.21	2003.71	1734.96	522.577	470.65	405.694	1848.96	466.307	1.98643	4.46629e-41	3.31058e-39	LOC107417998	NC_029683.1	6781215	6786392	+	2340	protein_coding	CBS domain-containing protein CBSCBSPB1	CBS
107430536	518.224	728.101	547.552	156.688	133.239	162.468	597.959	150.798	1.98615	1.7751e-22	5.22835e-21	LOC107430536	NC_029689.1	11368154	11372175	+	1888	protein_coding	zinc finger CCCH domain-containing protein 49-like	RRM_1
107410926	100.4	37.9579	9.44055	5.08179	13.4198	19.0021	49.266	12.5012	1.98531	0.0097357	0.0261885	LOC107410926	NC_029679.1	4055383	4057835	+	1420	protein_coding	GDSL esterase/lipase At5g45910	Lipase_GDSL
107423577	3112.38	2972.22	2704.19	727.543	675.781	819.94	2929.6	741.088	1.98305	7.56113e-50	7.69761e-48	LOC107423577	NC_029685.1	27395477	27398905	-	1295	protein_coding	(+)-neomenthol dehydrogenase-like	adh_short
107419608	183.559	221.996	233.916	67.7572	48.8863	44.6549	213.157	53.7661	1.98267	8.05369e-13	1.14682e-11	LOC107419608	NC_029683.1	29798079	29801953	+	1755	protein_coding	transmembrane protein 128-like	-
107405156	34.4806	39.1081	30.4196	11.8575	7.66843	6.65073	34.6694	8.72556	1.98207	0.000727974	0.00266859	LOC107405156	NW_015453870.1	9835	12150	-	2316	protein_coding	pentatricopeptide repeat-containing protein At2g36730-like	-
107427984	13.1838	20.7043	20.979	2.54089	3.83422	7.60083	18.289	4.65865	1.98022	0.0155183	0.039179	LOC107427984	NC_029687.1	24676579	24680271	-	3469	protein_coding	heavy metal-associated isoprenylated plant protein 35-like	HMA
107435416	2626.61	2145.19	2232.17	628.448	622.102	524.457	2334.66	591.669	1.98022	2.90304e-42	2.24688e-40	LOC107435416	NC_029679.1	37187949	37189718	+	1301	protein_coding	uncharacterized LOC107435416	-
107413096	562.846	578.57	648.251	157.535	175.415	120.663	596.556	151.205	1.97986	4.05323e-24	1.31891e-22	LOC107413096	NC_029681.1	4138556	4146536	+	2063	protein_coding	pyruvate kinase 1%2C cytosolic-like%2C transcript variant X1	PK
107423308	2950.12	1956.56	1813.63	583.559	515.702	606.166	2240.1	568.476	1.97848	7.51048e-25	2.53815e-23	LOC107423308	NC_029685.1	23481880	23489025	+	3349	protein_coding	probable 1-deoxy-D-xylulose-5-phosphate synthase%2C chloroplastic%2C transcript variant X3	-
107430468	68.9613	79.3664	65.0349	16.9393	19.1711	18.052	71.1209	18.0541	1.97845	1.24356e-06	7.94137e-06	LOC107430468	NC_029689.1	10104818	10108955	+	1750	protein_coding	ent-kaurenoic acid oxidase 2-like%2C transcript variant X1	p450
107418651	214.997	500.354	384.965	117.728	85.3113	76.0083	366.772	93.0159	1.97635	2.49282e-10	2.66382e-09	LOC107418651	NC_029683.1	13061112	13065809	+	2301	protein_coding	probable S-adenosylmethionine-dependent methyltransferase At5g37990%2C transcript variant X4	-
107406430	2934.91	3326.49	2312.93	720.767	731.377	726.83	2858.11	726.324	1.97625	5.99233e-37	3.62123e-35	LOC107406430	NW_015454218.1	16514	27056	-	1963	protein_coding	amino acid permease 6	Aa_trans
107417601	353.934	295.611	392.307	94.86	90.1041	79.8087	347.284	88.2576	1.97594	5.53939e-19	1.2858e-17	LOC107417601	NC_029683.1	2982163	2985270	+	2039	protein_coding	ACT domain-containing protein ACR4-like%2C transcript variant X1	ACT
107435197	287.001	236.949	304.196	35.5725	108.317	67.4574	276.048	70.4488	1.97495	7.00439e-09	6.27661e-08	LOC107435197	NW_015453515.1	15731	16384	+	612	protein_coding	cysteine proteinase inhibitor 5-like%2C transcript variant X2	-
107403986	13.1838	25.3052	30.4196	4.23482	6.70988	6.65073	22.9695	5.86514	1.97351	0.00728974	0.0203961	LOC107403986	NW_015453676.1	25941	27225	+	698	protein_coding	metallothiol transferase FosB 1-like	Glyoxalase
107413125	3059.65	2988.32	3111.19	782.595	828.191	723.979	3053.05	778.255	1.97197	2.36017e-61	3.59669e-59	LOC107413125	NC_029681.1	4415147	4417404	-	1500	protein_coding	2-methyl-6-phytyl-1%2C4-hydroquinone methyltransferase%2C chloroplastic-like	Methyltransf_11
107422616	29023.6	28560.4	22212.6	5254.57	7152.73	7946.67	26598.8	6784.66	1.97109	8.34891e-31	3.88692e-29	LOC107422616	NC_029679.1	17305244	17306237	-	994	protein_coding	plastocyanin	-
107422832	106.484	123.075	120.629	23.715	34.5079	31.3534	116.73	29.8588	1.97048	3.73318e-09	3.46683e-08	LOC107422832	NC_029685.1	17880608	17882954	-	1049	protein_coding	DNA repair protein XRCC4	-
112492571	798.125	1121.48	503.496	46.5831	314.406	259.378	807.701	206.789	1.96604	0.0125603	0.0326318	LOC112492571	NC_029686.1	4339992	4340629	-	638	protein_coding	uncharacterized LOC112492571	-
novel.856	42.5937	49.4602	40.9091	19.4802	13.4198	0.950104	44.321	11.2833	1.96507	0.00475944	0.0140928	-	NW_015458121.1	99	1048	-	348	-	-	-
107418378	607.468	557.865	524.475	119.422	170.623	143.466	563.269	144.503	1.96503	9.93853e-24	3.14229e-22	LOC107418378	NC_029683.1	9950884	9953003	-	708	protein_coding	glutaredoxin	-
107431799	86.2016	43.709	28.3217	10.1636	12.4612	18.052	52.7441	13.5589	1.965	0.000560343	0.00211606	LOC107431799	NC_029690.1	2644973	2653067	-	3487	protein_coding	DNA replication licensing factor MCM2%2C transcript variant X2	MCM
107417476	36.5089	89.7186	81.8181	26.2559	12.4612	14.2516	69.3485	17.6562	1.96486	0.000124634	0.000548191	LOC107417476	NC_029683.1	178436	180432	+	889	protein_coding	structure-specific endonuclease subunit slx1-like	GIY-YIG
107416393	46.6503	33.3569	43.007	16.0923	7.66843	7.60083	41.0047	10.4539	1.96292	0.000524144	0.00199532	LOC107416393	NC_029682.1	13342758	13347226	+	1867	protein_coding	GDP-L-galactose phosphorylase 2-like	-
107428465	795.083	1277.91	706.992	232.068	231.012	249.877	926.663	237.652	1.96267	3.1547e-18	7.00458e-17	LOC107428465	NC_029688.1	4620135	4621044	+	910	protein_coding	probable E3 ubiquitin-protein ligase XERICO	-
107420587	134.88	136.878	164.685	33.0316	38.3422	40.8545	145.481	37.4094	1.96173	7.13883e-11	8.15874e-10	LOC107420587	NC_029684.1	6285041	6289541	-	2116	protein_coding	interferon-related developmental regulator 1-like	-
novel.522	885.341	1605.73	861.188	232.915	317.281	310.684	1117.42	286.96	1.96149	1.41899e-15	2.53383e-14	-	NC_029689.1	15227843	15230284	+	792	-	-	-
107413991	280.916	338.17	334.615	85.5434	95.8554	63.657	317.9	81.6853	1.95953	1.54856e-16	2.9893e-15	LOC107413991	NC_029681.1	18231673	18234826	+	1360	protein_coding	superoxide dismutase [Mn]%2C mitochondrial	-
107431864	2099.26	1965.76	2244.75	457.361	514.744	651.771	2103.26	541.292	1.95896	2.04771e-34	1.10662e-32	LOC107431864	NC_029690.1	3159493	3160347	+	855	protein_coding	multiprotein-bridging factor 1c	HTH_3
107428488	29.41	23.0048	20.979	10.1636	1.91711	6.65073	24.4646	6.2438	1.95891	0.00859026	0.0235094	LOC107428488	NC_029688.1	4154121	4155244	-	1124	protein_coding	uncharacterized LOC107428488	Methyltransf_11
107427193	77.0744	125.376	116.433	20.3272	25.881	36.1039	106.295	27.4374	1.95648	3.81717e-07	2.66441e-06	LOC107427193	NC_029687.1	15636206	15636809	+	517	protein_coding	ubiquitin domain-containing protein DSK2a-like	-
107423734	227.167	129.977	176.224	52.5118	39.3007	45.605	177.789	45.8058	1.95591	4.74571e-10	4.90877e-09	LOC107423734	NC_029686.1	623214	625698	-	1059	protein_coding	putative glucose-6-phosphate 1-epimerase	Aldose_epim
107414432	126.767	147.23	157.343	30.4907	35.4665	45.605	143.78	37.1874	1.95366	3.72874e-10	3.9046e-09	LOC107414432	NC_029681.1	22273367	22276167	-	1095	protein_coding	adrenodoxin-like protein 2%2C mitochondrial	Fer2
107406944	1612.48	1917.45	1705.59	460.749	514.744	376.241	1745.17	450.578	1.95326	1.11577e-34	6.11057e-33	LOC107406944	NW_015454437.1	16070	18518	-	1475	protein_coding	ankyrin repeat-containing protein At5g02620-like	-
107407102	30.4241	25.3052	13.6364	10.1636	2.87566	4.75052	23.1219	5.92992	1.95018	0.0114819	0.0302521	LOC107407102	NW_015454513.1	3550	11058	-	2670	protein_coding	nuclear pore complex protein NUP1-like	-
107431434	31.4382	36.8076	24.1259	6.77572	8.62699	8.55094	30.7906	7.98455	1.94914	0.00143065	0.00487244	LOC107431434	NC_029689.1	18766159	18769321	+	1998	protein_coding	protein NRT1/ PTR FAMILY 4.3-like	-
107430120	40.5655	69.0143	57.6923	11.0105	11.5026	20.9023	55.7573	14.4718	1.94792	0.000100578	0.000452869	LOC107430120	NC_029689.1	3241018	3244345	-	1322	protein_coding	mitochondrial adenine nucleotide transporter ADNT1-like	Mito_carr
107435567	35.4948	37.9579	198.252	32.1847	15.3369	22.8025	90.5681	23.4413	1.94783	0.00194885	0.00642072	LOC107435567	NW_015453543.1	169427	171581	+	1200	protein_coding	cold-regulated 413 plasma membrane protein 2-like	-
107421080	274.831	93.1693	265.384	41.5013	67.0988	56.0561	211.128	54.8854	1.9471	7.43269e-07	4.94471e-06	LOC107421080	NC_029684.1	11649457	11655091	-	1850	protein_coding	IAA-amino acid hydrolase ILR1-like 6	Peptidase_M20
107413541	2332.51	2355.69	2319.23	651.316	602.93	562.462	2335.81	605.569	1.947	2.31851e-55	2.97826e-53	LOC107413541	NC_029681.1	8763649	8766240	+	1668	protein_coding	WAT1-related protein At2g39510-like	DUF6
112492132	30.4241	75.9157	62.937	16.0923	15.3369	12.3514	56.4256	14.5935	1.94688	0.000164027	0.000702255	LOC112492132	NC_029679.1	8350376	8350852	-	348	lncRNA	uncharacterized LOC112492132	-
107406528	1334.6	1775.97	1438.11	376.052	362.333	441.798	1516.23	393.395	1.94631	3.08835e-32	1.54323e-30	LOC107406528	NC_029679.1	40093109	40096549	+	1723	pseudogene	-	-
112490172	25.3534	23.0048	18.8811	5.08179	5.75132	6.65073	22.4131	5.82795	1.94611	0.00556744	0.0161291	LOC112490172	NW_015454462.1	12214	13051	-	716	lncRNA	uncharacterized LOC112490172	-
107405011	23.3251	34.5071	38.8112	4.23482	10.5441	10.4511	32.2145	8.41002	1.94599	0.00221824	0.00719995	LOC107405011	NW_015453840.1	70590	71234	-	555	lncRNA	uncharacterized LOC107405011	-
107407336	150.092	141.479	166.783	29.6438	49.8448	39.9044	152.785	39.7976	1.94561	3.44748e-10	3.62089e-09	LOC107407336	NW_015454663.1	12239	13184	-	476	protein_coding	ABC transporter C family member 10-like	ABC_tran
107429936	379.287	394.532	369.23	99.0949	110.234	87.4096	381.016	98.9127	1.94556	7.62867e-22	2.1489e-20	LOC107429936	NC_029689.1	1810343	1812238	+	712	protein_coding	uncharacterized LOC107429936	-
107422955	273.817	314.015	267.482	67.7572	84.3528	70.3077	285.105	74.1392	1.94415	2.86048e-17	5.86806e-16	LOC107422955	NC_029685.1	19294450	19299371	+	1445	protein_coding	1-aminocyclopropane-1-carboxylate oxidase homolog 3-like	2OG-FeII_Oxy
107429856	91.2723	67.864	59.7902	27.1029	14.3783	15.2017	72.9755	18.8943	1.94282	1.31855e-05	7.07272e-05	LOC107429856	NC_029689.1	920836	926386	-	3710	protein_coding	uncharacterized LOC107429856%2C transcript variant X2	-
107415709	103.442	151.831	111.189	41.5013	30.6737	22.8025	122.154	31.6592	1.94181	6.76352e-08	5.31528e-07	LOC107415709	NC_029682.1	5828494	5832679	+	2311	protein_coding	protein NUCLEAR FUSION DEFECTIVE 4-like	-
107422886	29.41	31.0564	18.8811	11.8575	5.75132	2.85031	26.4492	6.81971	1.94177	0.00722492	0.0202378	LOC107422886	NC_029685.1	18299741	18303329	-	2022	protein_coding	probable inorganic phosphate transporter 1-3%2C transcript variant X2	Sugar_tr
107411809	117.64	189.789	197.203	49.9709	46.9691	34.2037	168.211	43.7146	1.94122	2.36148e-09	2.24831e-08	LOC107411809	NC_029679.1	4833229	4835304	-	2076	protein_coding	serine/threonine-protein kinase-like protein ACR4	Pkinase_Tyr
107421569	60.8482	55.2114	59.7902	25.4089	10.5441	9.50104	58.6166	15.1514	1.94107	0.000128034	0.000561249	LOC107421569	NC_029684.1	22456270	22457127	+	420	lncRNA	uncharacterized LOC107421569	-
107406775	181.53	182.888	184.615	43.1952	23.9639	76.0083	183.011	47.7225	1.93974	1.21013e-07	9.12153e-07	LOC107406775	NW_015454357.1	8484	10633	-	839	lncRNA	uncharacterized LOC107406775%2C transcript variant X1	-
107431890	128.795	188.639	84.965	23.715	70.933	10.4511	134.133	35.0331	1.93874	0.000361036	0.00143241	LOC107431890	NC_029690.1	3919645	3923805	+	1836	protein_coding	transcription factor bHLH68	-
107432655	481.715	397.982	507.692	143.137	107.358	111.162	462.463	120.552	1.93787	2.92086e-20	7.38796e-19	LOC107432655	NC_029690.1	9568234	9575417	-	1581	protein_coding	transcription factor TCP9	TCP
107431024	66.933	105.822	62.937	18.6332	18.2125	24.7027	78.564	20.5162	1.93634	4.62723e-06	2.68772e-05	LOC107431024	NC_029689.1	15148130	15149345	-	611	lncRNA	uncharacterized LOC107431024	-
107423007	49.6927	27.6057	58.7412	12.7045	5.75132	17.1019	45.3465	11.8526	1.93612	0.000882019	0.00316518	LOC107423007	NC_029685.1	20413342	20416572	-	2448	protein_coding	protein SIEVE ELEMENT OCCLUSION B-like	-
107420789	24729.7	24086	21780.4	6446.25	6036.01	5969.5	23532	6150.59	1.93578	1.40937e-70	2.5614e-68	LOC107420789	NC_029684.1	9133652	9140870	+	3529	protein_coding	plasma membrane ATPase 4-like	E1-E2_ATPase
107407135	20.2827	49.4602	23.0769	13.5514	7.66843	2.85031	30.94	8.02339	1.9336	0.00762455	0.0211807	LOC107407135	NW_015454532.1	10702	12336	+	1635	protein_coding	alpha-1%2C6-mannosyl-glycoprotein 2-beta-N-acetylglucosaminyltransferase-like	-
novel.475	375.23	561.316	438.461	130.433	124.612	104.511	458.336	119.852	1.9333	3.41198e-18	7.54171e-17	-	NC_029688.1	9244127	9245098	+	265	-	-	-
107407934	24.3393	29.9062	40.9091	5.92875	11.5026	7.60083	31.7182	8.34408	1.93242	0.00192241	0.00634298	LOC107407934	NC_029679.1	41175144	41176357	-	1214	protein_coding	uncharacterized LOC107407934	-
107422288	86.2016	109.273	99.6503	21.1741	36.4251	19.9522	98.3748	25.8505	1.93081	4.5066e-07	3.1024e-06	LOC107422288	NC_029685.1	10830362	10831242	+	765	protein_coding	major allergen Pru av 1-like	-
107417732	221.082	190.94	143.706	46.5831	53.679	45.605	185.242	48.6224	1.93067	2.91906e-11	3.45319e-10	LOC107417732	NC_029683.1	3728392	3730833	+	2162	pseudogene	-	-
107415078	142.993	170.235	141.608	46.5831	35.4665	37.0541	151.612	39.7012	1.92912	9.09147e-11	1.02509e-09	LOC107415078	NC_029682.1	163757	165927	+	2047	protein_coding	transcription factor MYB30	Myb_DNA-binding
107423362	57.8058	69.0143	73.4265	22.868	6.70988	22.8025	66.7489	17.4601	1.92908	0.000102602	0.000461138	LOC107423362	NC_029685.1	24586599	24587672	+	1074	protein_coding	probable leucine-rich repeat receptor-like protein kinase At1g35710	-
107418224	76.0602	23.0048	23.0769	9.31661	8.62699	14.2516	40.714	10.7317	1.92833	0.00338519	0.0104736	LOC107418224	NC_029683.1	8545473	8549429	-	1803	protein_coding	cytochrome P450 71A1-like	p450
107420653	1019.21	1415.94	1090.91	327.775	337.411	261.279	1175.35	308.822	1.92745	5.66922e-26	2.06371e-24	LOC107420653	NC_029684.1	7138121	7141030	-	1340	protein_coding	sulfite exporter TauE/SafE family protein 3-like	-
107434688	22.311	19.554	10.4895	4.23482	5.75132	3.80042	17.4515	4.59552	1.92686	0.0180719	0.0446294	LOC107434688	NW_015453473.1	20212	22563	-	1599	protein_coding	F-box protein PP2-B10-like	-
107410012	4190.41	4683.77	4393	1482.19	989.228	1019.46	4422.39	1163.63	1.92557	1.95941e-30	8.9026e-29	LOC107410012	NW_015457790.1	82	1412	-	1156	protein_coding	probable serine/threonine-protein kinase WNK4%2C transcript variant X2	-
107429878	31.4382	57.5119	31.4685	15.2454	7.66843	8.55094	40.1395	10.4882	1.9253	0.00102035	0.00359876	LOC107429878	NC_029689.1	1211638	1216764	+	2555	protein_coding	probable copper-transporting ATPase HMA5	E1-E2_ATPase
107409852	821.45	912.139	554.895	215.976	185.959	200.472	762.828	200.802	1.92463	9.45508e-20	2.31286e-18	LOC107409852	NC_029680.1	267492	269463	+	1808	protein_coding	uncharacterized protein DDB_G0271670-like	-
107411088	766.687	936.294	752.097	264.253	175.415	206.173	818.359	215.28	1.92422	9.94577e-23	2.9614e-21	LOC107411088	NC_029680.1	9795888	9798640	-	2010	protein_coding	glucan endo-1%2C3-beta-glucosidase%2C transcript variant X1	Glyco_hydro_17
107412771	579.072	407.184	523.426	144.831	127.488	125.414	503.227	132.577	1.92411	1.3498e-20	3.50449e-19	LOC107412771	NC_029681.1	498926	505274	+	2067	protein_coding	probable ADP-ribosylation factor GTPase-activating protein AGD11%2C transcript variant X2	C2
107424112	217.025	228.897	322.028	76.2268	54.6376	71.2578	255.983	67.3741	1.9241	1.0751e-12	1.51161e-11	LOC107424112	NC_029686.1	3581848	3585716	+	1276	protein_coding	nuclear transcription factor Y subunit A-3-like	CBFB_NFYA
107432867	328.58	251.902	258.042	105.871	50.8034	63.657	279.508	73.4436	1.92396	7.46738e-11	8.50173e-10	LOC107432867	NC_029690.1	11961531	11967415	+	2760	protein_coding	WRKY transcription factor 44	WRKY
107417841	2451.17	2785.88	2641.26	719.92	648.941	707.827	2626.1	692.23	1.92318	5.05151e-53	6.13559e-51	LOC107417841	NC_029683.1	5314472	5316713	+	2152	protein_coding	geraniol 8-hydroxylase-like	p450
novel.758	116.626	154.132	137.412	21.1741	48.8863	38.0042	136.057	36.0215	1.92255	9.03234e-08	6.96444e-07	-	NW_015454631.1	7972	12361	-	861	-	-	-
107428215	39.5513	308.264	51.3986	36.4195	39.3007	29.4532	133.071	35.0578	1.92208	0.00178652	0.0059369	LOC107428215	NC_029679.1	29475750	29479406	+	1623	protein_coding	uncharacterized LOC107428215	-
107416461	564.874	649.885	333.566	129.586	134.198	145.366	516.108	136.383	1.91989	3.32815e-14	5.34884e-13	LOC107416461	NC_029682.1	14106983	14109139	+	1316	protein_coding	uncharacterized LOC107416461%2C transcript variant X3	-
107420288	498.955	579.72	523.426	170.24	138.032	114.963	534.034	141.078	1.91775	2.59173e-21	7.03409e-20	LOC107420288	NC_029684.1	3454286	3461597	-	5486	protein_coding	auxilin-like protein 1%2C transcript variant X3	-
107416623	104.456	77.066	82.8671	27.9498	16.2954	25.6528	88.1297	23.2994	1.91656	1.04403e-06	6.75332e-06	LOC107416623	NC_029682.1	16229704	16232397	-	838	protein_coding	protein DETOXIFICATION 41-like	MatE
107422536	42.5937	19.554	35.6643	5.92875	18.2125	1.90021	32.604	8.6805	1.91635	0.0117661	0.0309082	LOC107422536	NC_029685.1	13858935	13860605	+	1033	protein_coding	putative F-box protein PP2-B12	-
107424289	39.5513	49.4602	43.007	10.1636	18.2125	6.65073	44.0062	11.6756	1.91635	0.000496818	0.00190074	LOC107424289	NC_029686.1	5520869	5523474	-	1521	protein_coding	isocitrate dehydrogenase [NAD] regulatory subunit 1%2C mitochondrial-like%2C transcript variant X2	-
107414694	225.138	233.498	169.93	46.5831	60.3889	59.8565	209.522	55.6095	1.91585	2.27375e-12	3.06857e-11	LOC107414694	NC_029681.1	24680267	24687619	-	2960	protein_coding	mitochondrial intermediate peptidase%2C mitochondrial%2C transcript variant X1	Peptidase_M3
107416175	53.7492	60.9626	89.1608	17.7863	20.1296	16.1518	67.9575	18.0226	1.9154	1.22849e-05	6.62001e-05	LOC107416175	NC_029682.1	11268215	11270175	+	1961	protein_coding	uncharacterized LOC107416175	-
107405786	48.6785	86.2679	68.1818	20.3272	11.5026	21.8524	67.7094	17.8941	1.91523	3.35626e-05	0.000167166	LOC107405786	NW_015454011.1	26866	27710	+	725	lncRNA	uncharacterized LOC107405786	-
107430693	32.4524	11.5024	76.5734	10.1636	12.4612	9.50104	40.176	10.7086	1.91075	0.00638859	0.0181901	LOC107430693	NC_029689.1	12133735	12135801	+	1678	protein_coding	7-deoxyloganetic acid glucosyltransferase-like	UDPGT
107435836	14.1979	20.7043	30.4196	5.92875	4.79277	6.65073	21.7739	5.79075	1.90957	0.00943819	0.0255057	LOC107435836	NW_015453569.1	71150	74311	+	1379	protein_coding	cytokinin riboside 5'-monophosphate phosphoribohydrolase LOG3-like	-
107416832	95.3288	217.395	46.1538	28.7968	38.3422	28.5031	119.626	31.8807	1.90659	0.000138349	0.00060163	LOC107416832	NC_029682.1	18368045	18373996	+	2626	protein_coding	long chain acyl-CoA synthetase 8-like%2C transcript variant X3	AMP-binding
107430788	960.387	835.073	708.041	236.303	216.633	214.723	834.5	222.553	1.9063	1.74205e-27	6.87157e-26	LOC107430788	NC_029689.1	12940319	12942089	+	937	protein_coding	tropinone reductase homolog	adh_short
107421078	461.432	691.293	683.915	104.177	220.467	166.268	612.214	163.637	1.90541	1.31096e-12	1.82234e-11	LOC107421078	NC_029679.1	13705125	13708245	-	1657	protein_coding	tryptophan synthase beta chain 1-like	PALP
107420956	49.6927	21.8545	56.6433	6.77572	16.2954	11.4012	42.7302	11.4908	1.9042	0.00153293	0.0051855	LOC107420956	NC_029684.1	10644519	10648158	+	1682	protein_coding	metallophosphoesterase 1-like%2C transcript variant X3	-
107423109	18.2545	25.3052	69.2307	11.0105	13.4198	5.70062	37.5968	10.0436	1.90401	0.00546662	0.0158836	LOC107423109	NC_029685.1	21607628	21608672	-	1045	protein_coding	putative calcium-transporting ATPase 13%2C plasma membrane-type	Cation_ATPase_C
107420181	1491.79	1579.28	1245.1	348.102	389.173	417.096	1438.73	384.79	1.90315	3.11258e-34	1.66741e-32	LOC107420181	NC_029684.1	3468301	3470537	-	1302	protein_coding	uncharacterized sugar kinase slr0537%2C transcript variant X2	PfkB
107420800	1153.07	1157.14	1232.52	282.039	341.245	324.936	1180.91	316.073	1.9027	1.68471e-38	1.10816e-36	LOC107420800	NC_029684.1	8992316	8993461	+	844	protein_coding	guanine nucleotide-binding protein subunit gamma 1-like	-
107409214	382.329	406.034	344.056	96.554	87.2284	119.713	377.473	101.165	1.89983	8.64536e-19	1.98052e-17	LOC107409214	NC_029679.1	42364827	42367579	+	2600	protein_coding	molybdate transporter 2	-
107421026	230.209	195.54	233.916	49.124	81.4771	46.5551	219.888	59.052	1.89982	4.21233e-11	4.91906e-10	LOC107421026	NC_029684.1	11096508	11101926	-	1162	protein_coding	replication factor C subunit 2%2C transcript variant X1	AAA
107431936	120.682	167.935	147.902	31.3377	46.9691	38.9543	145.506	39.087	1.89865	1.90711e-09	1.83854e-08	LOC107431936	NC_029690.1	3818741	3820772	-	1934	protein_coding	ankyrin repeat-containing protein BDA1-like	-
107425989	3947.02	4206.42	3764.68	913.875	1139.72	1143.93	3972.71	1065.84	1.89859	9.76655e-45	8.34921e-43	LOC107425989	NC_029687.1	2061552	2066513	+	2397	protein_coding	uncharacterized LOC107425989	-
107416413	44.622	52.911	33.5664	7.62268	14.3783	13.3015	43.6998	11.7675	1.89836	0.000406864	0.00159285	LOC107416413	NC_029682.1	13584994	13688284	-	1874	protein_coding	receptor-like protein kinase FERONIA	Pkinase_Tyr
107417229	4157.96	4564.14	3617.83	1208.62	1102.34	1001.41	4113.31	1104.12	1.89701	4.10337e-42	3.14613e-40	LOC107417229	NC_029679.1	9611984	9616809	-	2310	protein_coding	probable amino acid permease 7%2C transcript variant X2	Aa_trans
107426784	187365	202372	179964	49389.9	49992.4	53624.8	189900	51002.4	1.89661	1.28913e-71	2.45184e-69	LOC107426784	NC_029687.1	8139993	8142464	-	1563	protein_coding	fructose-bisphosphate aldolase 1%2C chloroplastic	-
107418979	220.068	265.705	138.461	54.2057	52.7205	60.8067	208.078	55.911	1.89527	6.30085e-10	6.43594e-09	LOC107418979	NC_029683.1	18272266	18274380	-	1423	protein_coding	glucan endo-1%2C3-beta-glucosidase%2C basic vacuolar isoform	Glyco_hydro_17
107413448	285.986	259.954	301.049	77.9208	84.3528	65.5572	282.33	75.9436	1.89454	1.306e-16	2.53905e-15	LOC107413448	NC_029681.1	8517502	8519130	+	546	lncRNA	uncharacterized LOC107413448	-
107413692	165.304	134.578	94.4055	26.2559	39.3007	40.8545	131.429	35.4704	1.89371	9.75423e-08	7.47436e-07	LOC107413692	NC_029681.1	11910369	11925851	+	3885	protein_coding	protein ENHANCED DISEASE RESISTANCE 2-like	START
107424436	469.545	703.946	369.23	127.045	164.871	123.514	514.24	138.477	1.89268	2.499e-13	3.7092e-12	LOC107424436	NC_029686.1	6466072	6467635	+	1229	protein_coding	aquaporin PIP2-7-like	-
107425921	7288.6	8672.8	7841.95	1872.64	2436.64	2104.48	7934.45	2137.92	1.89209	9.00253e-43	7.05678e-41	LOC107425921	NC_029687.1	1392638	1395422	+	1496	protein_coding	2-methyl-6-phytyl-1%2C4-hydroquinone methyltransferase%2C chloroplastic	Methyltransf_11
107429497	83.1592	129.977	48.2517	15.2454	20.1296	35.1538	87.1293	23.5096	1.89206	9.8594e-05	0.000444833	LOC107429497	NC_029688.1	18742799	18746491	-	2009	protein_coding	lysine histidine transporter-like 6	Aa_trans
107417353	103289	108669	72853.8	25582.6	29238.8	21972.1	94937.1	25597.8	1.89095	6.9163e-29	2.85676e-27	LOC107417353	NC_029682.1	29368793	29370137	+	919	protein_coding	ribulose bisphosphate carboxylase small chain%2C chloroplastic-like	-
107412106	2897.39	2774.37	2569.93	492.086	947.051	784.786	2747.23	741.308	1.89062	3.4111e-20	8.57493e-19	LOC107412106	NC_029680.1	22768696	22771484	-	908	protein_coding	superoxide dismutase [Cu-Zn]	-
107432816	249.478	338.17	316.783	92.3192	50.8034	100.711	301.477	81.2778	1.88891	2.2426e-11	2.69849e-10	LOC107432816	NC_029690.1	11260507	11263997	-	1218	protein_coding	nudix hydrolase 8-like	NUDIX
107420664	2434.94	2145.19	2138.81	629.295	596.221	589.064	2239.65	604.86	1.88846	2.51305e-49	2.4862e-47	LOC107420664	NC_029684.1	7116102	7120378	-	1750	protein_coding	sulfite exporter TauE/SafE family protein 3-like%2C transcript variant X2	-
112492585	107.498	100.071	67.1328	33.0316	14.3783	26.6029	91.5673	24.6709	1.88651	7.4397e-06	4.18558e-05	LOC112492585	NC_029686.1	22756157	22760187	-	712	lncRNA	uncharacterized LOC112492585	-
107429757	222.096	368.076	164.685	66.0632	30.6737	107.362	251.619	68.0329	1.886	3.78789e-06	2.23189e-05	LOC107429757	NC_029689.1	353277	354160	+	486	protein_coding	caffeic acid 3-O-methyltransferase 1-like	-
107427358	26.3675	36.8076	34.6154	9.31661	0.958554	16.1518	32.5968	8.80898	1.88521	0.0113821	0.0300055	LOC107427358	NC_029687.1	18809376	18840730	+	2692	protein_coding	probable LRR receptor-like serine/threonine-protein kinase At1g07650%2C transcript variant X2	Pkinase_Tyr
107420497	26.3675	39.1081	13.6364	3.38786	7.66843	10.4511	26.3707	7.16914	1.88518	0.0103277	0.0275814	LOC107420497	NC_029684.1	5613898	5616821	-	1674	protein_coding	fatty alcohol:caffeoyl-CoA acyltransferase	-
107433205	199.785	166.785	482.517	58.4406	92.9797	78.8586	283.029	76.7596	1.88461	6.54699e-07	4.39722e-06	LOC107433205	NC_029690.1	18470654	18472160	-	1049	protein_coding	ethylene-responsive transcription factor RAP2-3-like	AP2
novel.834	119.668	175.986	163.636	41.5013	18.2125	64.6071	153.097	41.4403	1.88425	3.36771e-06	2.00356e-05	-	NW_015457750.1	47	1337	-	1291	-	PF00072:Response regulator receiver domain	Response_reg
107413160	70.9895	40.2583	49.3007	8.46965	8.62699	26.6029	53.5162	14.5665	1.88406	0.000960801	0.00340753	LOC107413160	NC_029681.1	4709732	4715552	+	4291	protein_coding	ABC transporter B family member 11-like%2C transcript variant X1	ABC_membrane
107430381	2746.28	2412.05	2758.74	776.667	763.968	605.216	2639.02	715.283	1.88318	2.03249e-38	1.33334e-36	LOC107430381	NC_029689.1	8682240	8687686	+	2194	protein_coding	nudix hydrolase 8	NUDIX
107417922	74.032	64.4133	67.1328	28.7968	7.66843	19.0021	68.526	18.4891	1.88186	0.000127119	0.000557835	LOC107417922	NC_029683.1	5506262	5518029	+	9040	protein_coding	uncharacterized LOC107417922%2C transcript variant X3	NB-ARC
107418170	23.3251	23.0048	190.909	34.7256	17.254	12.3514	79.0796	21.4436	1.87988	0.0106152	0.0282231	LOC107418170	NC_029679.1	10334172	10341660	+	1589	protein_coding	putative cysteine-rich receptor-like protein kinase 9%2C transcript variant X1	-
107422836	3185.4	3105.64	2649.65	911.334	713.164	804.738	2980.23	809.745	1.87933	1.42475e-38	9.42214e-37	LOC107422836	NC_029685.1	17918588	17924143	+	3778	protein_coding	uncharacterized LOC107422836%2C transcript variant X1	-
107412443	163.276	141.479	168.881	54.2057	39.3007	35.1538	157.879	42.8868	1.87648	4.50092e-10	4.66935e-09	LOC107412443	NC_029680.1	25717936	25721723	-	2866	pseudogene	-	-
107435594	79.1026	96.62	67.1328	27.1029	1.91711	37.0541	80.9518	22.0247	1.87521	0.00294278	0.0092376	LOC107435594	NC_029679.1	3426126	3429266	-	2337	protein_coding	pentatricopeptide repeat-containing protein At2g37320-like	-
107421974	15.212	17.2536	24.1259	6.77572	4.79277	3.80042	18.8638	5.12297	1.87414	0.0149859	0.0380109	LOC107421974	NC_029685.1	4212793	4214709	+	1185	protein_coding	uncharacterized LOC107421974	-
107417382	72.0037	41.4086	31.4685	10.1636	9.58554	19.9522	48.2936	13.2338	1.8723	0.000894679	0.00320218	LOC107417382	NC_029682.1	29795729	29797992	-	2097	protein_coding	GDSL esterase/lipase At4g26790-like%2C transcript variant X2	Lipase_GDSL
107404792	89.244	44.8593	66.0839	20.3272	25.881	8.55094	66.729	18.253	1.87101	0.000223066	0.000930668	LOC107404792	NW_015453793.1	62824	66575	-	1168	protein_coding	uncharacterized LOC107404792	-
107405130	48.6785	65.5636	46.1538	25.4089	4.79277	13.3015	53.4653	14.5011	1.87084	0.00118784	0.00412216	LOC107405130	NC_029679.1	39456642	39459194	-	1209	protein_coding	ras-related protein RHN1-like%2C transcript variant X2	Ras
107429139	169.361	284.109	203.496	38.9604	41.2178	99.7609	218.989	59.9797	1.86999	6.23104e-07	4.1965e-06	LOC107429139	NC_029688.1	14663598	14664453	-	856	protein_coding	serotonin N-acetyltransferase 2%2C chloroplastic-like	-
107429926	777.843	733.852	532.867	165.158	151.452	243.227	681.52	186.612	1.86933	4.15332e-16	7.70815e-15	LOC107429926	NC_029689.1	1526958	1527793	-	836	protein_coding	thaumatin-like protein 1	Thaumatin
107435020	101.414	101.221	39.8601	26.2559	10.5441	29.4532	80.8316	22.0844	1.86876	0.000260909	0.00106922	LOC107435020	NW_015453499.1	82469	84135	+	1559	protein_coding	phospholipase A1-IIdelta-like	Lipase_3
novel.388	28.3958	31.0564	25.1748	4.23482	6.70988	12.3514	28.209	7.76535	1.86857	0.00471673	0.0139798	-	NC_029686.1	9807003	9812279	+	3362	-	PF02874:ATP synthase alpha/beta family, beta-barrel domain|PF00306:ATP synthase alpha/beta chain, C terminal domain|PF00006:ATP synthase alpha/beta family, nucleotide-binding domain|PF00430:ATP synthase B/B' CF(0)	ATP-synt_ab
107418556	5811	7069.36	7342.65	1926	2061.85	1550.57	6741.01	1846.14	1.86835	2.60662e-35	1.47358e-33	LOC107418556	NC_029683.1	11561732	11565335	+	1673	protein_coding	uncharacterized LOC107418556	DUF6
107424809	4057.56	3827.99	3856.99	933.355	1085.08	1199.03	3914.18	1072.49	1.86825	2.79559e-45	2.47617e-43	LOC107424809	NC_029686.1	9183802	9187998	-	2062	protein_coding	probable protein phosphatase 2C 80%2C transcript variant X2	SpoIIE
107415991	17.2403	35.6574	53.4965	11.8575	12.4612	4.75052	35.4647	9.68974	1.86799	0.00484722	0.0143078	LOC107415991	NC_029682.1	8881730	8882956	-	1227	protein_coding	NDR1/HIN1-like protein 6	-
107425109	48.6785	34.5071	66.0839	16.0923	9.58554	15.2017	49.7565	13.6265	1.86669	0.000300843	0.00121677	LOC107425109	NC_029686.1	11678127	11678954	+	702	protein_coding	uncharacterized protein At5g65660	-
112491431	1888.32	2569.63	1192.66	211.741	695.91	643.22	1883.54	516.957	1.86553	0.00136562	0.00467546	LOC112491431	NC_029682.1	17571705	17573941	-	1589	lncRNA	uncharacterized LOC112491431	-
107422638	16.2262	48.31	29.3706	7.62268	6.70988	11.4012	31.3023	8.57794	1.86522	0.00510262	0.0149555	LOC107422638	NC_029685.1	15891302	15893162	+	1729	protein_coding	uncharacterized LOC107422638	-
107413848	2782.79	3051.58	2911.89	913.875	779.304	711.628	2915.42	801.602	1.86203	5.94877e-42	4.54683e-40	LOC107413848	NC_029681.1	16919880	16923184	-	1323	protein_coding	CTD nuclear envelope phosphatase 1	NIF
107417514	32.4524	20.7043	16.7832	5.92875	10.5441	2.85031	23.3133	6.44105	1.85946	0.0131514	0.0339331	LOC107417514	NC_029683.1	1156313	1161679	-	844	protein_coding	tetraketide alpha-pyrone reductase 1-like	-
107414330	69.9754	82.8171	79.7202	12.7045	37.3836	14.2516	77.5043	21.4465	1.85929	9.09849e-05	0.000414235	LOC107414330	NC_029681.1	21290015	21290837	-	823	protein_coding	peroxisomal membrane protein 11B-like	-
107421741	140.965	40.2583	83.916	23.715	20.1296	29.4532	88.3798	24.4326	1.85768	0.000134244	0.000585646	LOC107421741	NC_029684.1	25103474	25111273	+	1662	protein_coding	uncharacterized LOC107421741%2C transcript variant X1	-
112493135	1018.19	1031.76	1002.8	279.498	308.654	255.578	1017.58	281.244	1.85536	7.62389e-36	4.37038e-34	LOC112493135	NC_029688.1	4122562	4123842	+	756	protein_coding	protein NOI4-like%2C transcript variant X2	-
107431567	153.135	120.775	166.783	28.7968	52.7205	40.8545	146.898	40.7906	1.85396	1.8461e-08	1.56349e-07	LOC107431567	NC_029690.1	778192	780873	-	847	protein_coding	3-oxoacyl-[acyl-carrier-protein] reductase FabG-like	adh_short
112493086	21.2969	94.3195	52.4475	27.1029	11.5026	7.60083	56.0213	15.4021	1.85223	0.00413429	0.0124827	LOC112493086	NC_029688.1	9313934	9316256	-	1491	protein_coding	probable WRKY transcription factor 72	WRKY
107419483	576.029	506.105	479.37	127.045	163.913	142.516	520.501	144.491	1.85077	4.47047e-22	1.27985e-20	LOC107419483	NC_029683.1	28161883	28164148	-	642	protein_coding	uncharacterized LOC107419483	-
107404305	39.5513	87.4181	36.7133	1.69393	22.0467	21.8524	54.5609	15.1977	1.85031	0.0083971	0.0230709	LOC107404305	NW_015453724.1	68446	70203	-	1083	protein_coding	uncharacterized LOC107404305	Usp
107414250	49.6927	58.6621	46.1538	16.9393	15.3369	10.4511	51.5029	14.2424	1.85001	0.000110532	0.000492623	LOC107414250	NC_029681.1	21055687	21058919	-	2154	protein_coding	BRASSINOSTEROID INSENSITIVE 1-associated receptor kinase 1	Pkinase_Tyr
107409118	144.007	111.573	188.811	53.3588	39.3007	30.4033	148.13	41.0209	1.84945	7.73311e-08	6.02037e-07	LOC107409118	NW_015456330.1	47	3276	-	2337	protein_coding	root phototropism protein 3	-
107419567	346.835	323.217	375.524	85.5434	83.3942	121.613	348.525	96.8503	1.84906	5.86128e-16	1.07479e-14	LOC107419567	NC_029683.1	29155953	29160612	-	4274	protein_coding	NF-X1-type zinc finger protein NFXL1-like	zf-NF-X1
112493146	27.3817	28.756	43.007	8.46965	10.5441	8.55094	33.0482	9.18823	1.84892	0.00170548	0.00569694	LOC112493146	NC_029688.1	14659518	14660119	+	602	protein_coding	uncharacterized LOC112493146	-
107404447	596.312	688.993	565.384	137.208	215.675	161.518	616.896	171.467	1.8487	6.27087e-19	1.44737e-17	LOC107404447	NW_015453746.1	60391	64286	-	1086	protein_coding	NEDD8-conjugating enzyme Ubc12-like	UQ_con
107427847	373.202	885.683	689.16	87.2374	227.177	227.075	649.349	180.497	1.84824	1.1278e-07	8.55083e-07	LOC107427847	NC_029687.1	23441851	23442430	-	580	protein_coding	putative calcium-binding protein CML23	-
107429841	2092.16	2292.42	1816.78	554.762	605.806	564.362	2067.12	574.977	1.8461	3.3396e-39	2.27603e-37	LOC107429841	NC_029689.1	853459	854454	+	996	protein_coding	NAD(P)H-quinone oxidoreductase subunit S%2C chloroplastic-like%2C transcript variant X2	-
107421167	136.908	96.62	101.748	31.3377	33.5494	28.5031	111.759	31.1301	1.84525	6.48936e-08	5.11786e-07	LOC107421167	NC_029684.1	12760425	12760943	-	519	protein_coding	14 kDa proline-rich protein DC2.15-like	-
107406101	162.262	162.184	136.364	31.3377	38.3422	58.9064	153.603	42.8621	1.84499	1.05418e-08	9.25713e-08	LOC107406101	NW_015454092.1	2771	4397	+	1218	protein_coding	auxin-induced protein 22B	-
107416262	674.401	545.213	687.062	115.187	257.851	159.617	635.559	177.552	1.84215	2.63305e-12	3.51373e-11	LOC107416262	NC_029679.1	8682816	8683591	-	611	protein_coding	heavy metal-associated isoprenylated plant protein 47-like	-
novel.72	2069.85	2569.63	1688.81	588.64	565.547	612.817	2109.43	589.001	1.84024	1.96356e-27	7.72051e-26	-	NC_029679.1	28523404	28524124	-	721	-	-	-
107423884	308.297	235.799	391.258	69.4511	61.3475	131.114	311.785	87.3043	1.83834	5.73504e-09	5.21146e-08	LOC107423884	NC_029686.1	2314756	2316807	-	1893	protein_coding	flavonoid 3'-monooxygenase-like	p450
107415946	357.99	354.273	392.307	87.2374	92.9797	129.214	368.19	103.144	1.83774	1.84636e-16	3.53909e-15	LOC107415946	NC_029679.1	8356121	8357143	-	635	protein_coding	DNA oxidative demethylase ALKBH2-like%2C transcript variant X1	-
107435503	1539.46	1724.21	1399.3	431.105	448.603	424.696	1554.32	434.802	1.83768	2.53634e-38	1.65945e-36	LOC107435503	NW_015453541.1	92348	93519	-	772	protein_coding	uncharacterized LOC107435503	-
107418607	303.227	308.264	347.202	96.554	68.0573	103.561	319.564	89.3909	1.83669	4.25474e-15	7.31622e-14	LOC107418607	NC_029683.1	12544509	12548116	-	2067	protein_coding	uncharacterized LOC107418607%2C transcript variant X2	Abhydrolase_1
112492471	44.622	36.8076	59.7902	11.0105	17.254	11.4012	47.0733	13.2219	1.83665	0.000334519	0.00133922	LOC112492471	NC_029686.1	10127725	10132478	-	2143	lncRNA	uncharacterized LOC112492471%2C transcript variant X2	-
107409876	39.5513	28.756	32.5175	11.0105	10.5441	6.65073	33.6082	9.40179	1.8361	0.00162274	0.0054562	LOC107409876	NW_015457615.1	7	1163	+	895	protein_coding	thioredoxin-like 1-2%2C chloroplastic	-
107418316	31.4382	17.2536	32.5175	8.46965	8.62699	5.70062	27.0698	7.59909	1.83358	0.00544584	0.0158317	LOC107418316	NC_029683.1	9060565	9063677	-	1758	protein_coding	manganese-dependent ADP-ribose/CDP-alcohol diphosphatase%2C transcript variant X1	Metallophos
107404147	26.3675	31.0564	31.4685	16.0923	6.70988	1.90021	29.6308	8.23414	1.83323	0.0121939	0.031814	LOC107404147	NW_015453699.1	9003	22640	-	2999	protein_coding	5'-3' exoribonuclease 3-like	-
112490920	41.5796	51.7607	32.5175	5.92875	12.4612	17.1019	41.9526	11.8306	1.8332	0.0012915	0.00444481	LOC112490920	NC_029681.1	17410278	17411215	-	502	lncRNA	uncharacterized LOC112490920	-
107410847	76.0602	58.6621	55.5944	24.562	16.2954	12.3514	63.4389	17.7362	1.8329	5.75513e-05	0.00027296	LOC107410847	NC_029680.1	6644962	6649287	-	1835	protein_coding	uncharacterized LOC107410847%2C transcript variant X1	-
107412972	220.068	163.334	157.343	50.8179	35.4665	65.5572	180.248	50.6139	1.83273	4.75766e-09	4.36698e-08	LOC107412972	NC_029681.1	3059716	3065136	-	4721	protein_coding	disease resistance protein At4g27190-like	NB-ARC
107425740	25.3534	20.7043	17.8322	10.1636	1.91711	5.70062	21.2966	5.9271	1.83269	0.0189242	0.0464213	LOC107425740	NC_029686.1	23255977	23260502	+	1948	protein_coding	notchless protein homolog%2C transcript variant X2	WD40
107431018	120.682	105.822	56.6433	27.9498	23.0053	28.5031	94.3825	26.4861	1.83223	7.71579e-06	4.33097e-05	LOC107431018	NC_029689.1	15161202	15164365	-	2365	protein_coding	WEB family protein At2g38370-like%2C transcript variant X2	-
107405406	301.199	355.424	349.3	87.2374	57.5132	137.765	335.307	94.1719	1.83223	3.4727e-10	3.64582e-09	LOC107405406	NW_015453924.1	24546	27407	-	1619	protein_coding	60S ribosomal protein L2%2C mitochondrial-like%2C transcript variant X2	-
107416249	685.556	875.331	442.657	66.0632	315.364	181.47	667.848	187.632	1.83213	0.00520403	0.0152093	LOC107416249	NC_029682.1	11938323	11940180	-	900	protein_coding	calcium-binding protein CML24-like%2C transcript variant X2	-
107414898	54.7634	49.4602	46.1538	12.7045	17.254	12.3514	50.1258	14.1033	1.8321	0.000116602	0.000516211	LOC107414898	NC_029681.1	25477102	25479128	+	884	protein_coding	uncharacterized LOC107414898%2C transcript variant X2	-
107435871	51.721	41.4086	46.1538	15.2454	10.5441	13.3015	46.4278	13.0303	1.83055	0.000208736	0.000877092	LOC107435871	NW_015453571.1	51973	54676	+	1453	protein_coding	transcription factor ORG2%2C transcript variant X2	HLH
107406206	238.322	200.141	269.58	59.2875	29.7152	110.212	236.015	66.4049	1.83027	1.45877e-06	9.20312e-06	LOC107406206	NW_015454131.1	20745	24780	-	1201	protein_coding	psbP domain-containing protein 5%2C chloroplastic-like%2C transcript variant X2	-
107431954	160.234	131.127	125.874	35.5725	25.881	56.0561	139.078	39.1699	1.82943	1.58369e-07	1.17177e-06	LOC107431954	NC_029690.1	3894867	3897836	-	1381	protein_coding	auxin-responsive protein IAA27	-
107425382	2881.16	2828.44	2777.62	757.186	762.05	870.295	2829.07	796.511	1.82883	1.55659e-50	1.64616e-48	LOC107425382	NC_029686.1	14772540	14780390	+	1778	protein_coding	uncharacterized LOC107425382%2C transcript variant X1	-
107426286	3584.97	5822.51	4366.78	788.524	1184.77	1906.86	4591.42	1293.39	1.82787	1.27468e-05	6.85537e-05	LOC107426286	NC_029687.1	4710420	4711837	-	1040	protein_coding	glutathione S-transferase PARB-like	GST_N
107412681	619.637	513.006	530.769	155.842	140.907	171.969	554.471	156.239	1.82774	4.76731e-23	1.45661e-21	LOC107412681	NC_029680.1	27599573	27604338	-	1547	protein_coding	zinc transporter ZTP29	-
107420816	180.516	282.959	272.727	72.839	75.7258	58.9064	245.401	69.1571	1.82563	2.15998e-11	2.60418e-10	LOC107420816	NC_029684.1	9255702	9258743	+	2625	protein_coding	MDIS1-interacting receptor like kinase 2-like	Pkinase
107418919	1173.36	1723.06	1139.16	320.153	414.095	406.644	1345.19	380.297	1.82293	2.56154e-20	6.51268e-19	LOC107418919	NC_029683.1	17713647	17714137	+	445	protein_coding	uncharacterized LOC107418919	-
107427412	62.8765	44.8593	82.8671	18.6332	12.4612	22.8025	63.5343	17.9656	1.82288	9.7411e-05	0.000440224	LOC107427412	NC_029687.1	18805524	18814879	+	3108	protein_coding	probable LRR receptor-like serine/threonine-protein kinase At1g07650%2C transcript variant X1	Pkinase_Tyr
107433005	448.248	515.307	582.167	140.596	138.99	157.717	515.241	145.768	1.82178	1.80697e-21	4.96462e-20	LOC107433005	NC_029690.1	13741093	13756187	-	2386	protein_coding	protein DETOXIFICATION 21-like%2C transcript variant X7	MatE
107421300	109.527	66.7138	123.776	29.6438	26.8395	28.5031	100.006	28.3288	1.82085	1.68296e-06	1.05014e-05	LOC107421300	NC_029684.1	16720268	16729246	-	841	protein_coding	universal stress protein A-like protein	Usp
107415205	34.4806	44.8593	25.1748	6.77572	10.5441	12.3514	34.8382	9.89039	1.82053	0.00204916	0.00671962	LOC107415205	NC_029679.1	8753	10205	-	1453	protein_coding	uncharacterized LOC107415205	-
107414459	207.898	481.95	292.657	95.707	76.6843	105.462	327.502	92.6176	1.82045	4.40939e-09	4.06098e-08	LOC107414459	NC_029681.1	22265681	22270460	-	2287	protein_coding	serine/arginine-rich splicing factor RS40%2C transcript variant X1	RRM_1
107425692	1150.03	1395.24	946.153	320.153	349.872	319.235	1163.81	329.753	1.81922	7.75705e-25	2.61787e-23	LOC107425692	NC_029679.1	23691675	23695078	-	884	protein_coding	protein PHLOEM PROTEIN 2-LIKE A9-like	-
107425050	31.4382	25.3052	19.9301	10.1636	6.70988	4.75052	25.5578	7.20799	1.81893	0.00705156	0.0198088	LOC107425050	NC_029686.1	11230161	11232130	-	1970	protein_coding	UDP-glycosyltransferase 91A1-like	UDPGT
107434350	170.375	152.982	152.098	41.5013	34.5079	58.9064	158.485	44.9719	1.81845	2.21313e-09	2.11775e-08	LOC107434350	NW_015453451.1	47433	52598	-	2331	protein_coding	probable zinc metallopeptidase EGY3%2C chloroplastic	-
107428909	539.521	317.466	550.699	133.82	169.664	95.9605	469.228	133.148	1.81812	3.07674e-11	3.63621e-10	LOC107428909	NC_029688.1	10483449	10486913	-	1847	protein_coding	bidirectional sugar transporter SWEET2-like	-
107433535	27.3817	9.2019	56.6433	9.31661	9.58554	7.60083	31.0756	8.83433	1.81685	0.0135166	0.034751	LOC107433535	NC_029679.1	35597538	35603601	-	4777	protein_coding	ABC transporter C family member 3-like%2C transcript variant X1	ABC_tran
107428282	1019.21	1874.89	1331.12	398.92	494.614	305.933	1408.4	399.823	1.81632	1.13018e-14	1.88632e-13	LOC107428282	NC_029688.1	2957993	2960747	-	1136	protein_coding	probable WRKY transcription factor 75	WRKY
107434003	55.7775	63.2631	37.7622	9.31661	24.9224	10.4511	52.2676	14.8967	1.81629	0.000773896	0.00281881	LOC107434003	NW_015453420.1	134036	136861	-	999	protein_coding	60S ribosomal protein L17-2	-
107407231	35.4948	12.6526	48.2517	9.31661	8.62699	9.50104	32.133	9.14821	1.81547	0.0067042	0.0189524	LOC107407231	NW_015454595.1	3377	7012	-	1891	protein_coding	probable GMP synthase [glutamine-hydrolyzing]	-
107430479	2057.68	1897.89	1568.18	561.538	494.614	514.006	1841.25	523.386	1.81432	3.36068e-33	1.73954e-31	LOC107430479	NC_029689.1	9899053	9906045	+	2740	protein_coding	two-component response regulator-like APRR2%2C transcript variant X5	Myb_DNA-binding
107409966	111.555	100.071	101.748	15.2454	37.3836	37.0541	104.458	29.8943	1.81225	4.80596e-06	2.78494e-05	LOC107409966	NW_015457728.1	118	578	+	461	protein_coding	uncharacterized LOC107409966	-
107416302	67.9471	81.6669	62.937	27.9498	4.79277	27.553	70.8504	20.0985	1.81219	0.000846919	0.00305306	LOC107416302	NC_029682.1	12587689	12588260	-	436	lncRNA	uncharacterized LOC107416302	-
107435589	146.036	293.311	193.007	63.5224	42.1764	74.1081	210.784	59.9356	1.81195	5.94365e-08	4.71171e-07	LOC107435589	NW_015453545.1	9148	9635	-	350	protein_coding	phytosulfokines	-
107411002	221.082	103.521	202.447	56.7466	34.5079	58.9064	175.684	50.0537	1.81142	4.9636e-07	3.39983e-06	LOC107411002	NC_029680.1	8292195	8293745	+	1235	protein_coding	lectin-like	-
107412974	26.3675	23.0048	14.6853	6.77572	4.79277	6.65073	21.3525	6.07307	1.81138	0.012131	0.0316968	LOC107412974	NC_029681.1	3240681	3242605	-	1605	protein_coding	uncharacterized LOC107412974%2C transcript variant X1	-
107406399	166.318	162.184	155.245	60.1345	48.8863	28.5031	161.249	45.8413	1.81048	1.80404e-08	1.53083e-07	LOC107406399	NW_015454204.1	20264	24138	-	1234	protein_coding	uncharacterized protein At2g37660%2C chloroplastic-like	-
107427334	35.4948	43.709	34.6154	16.9393	10.5441	4.75052	37.9397	10.7446	1.80975	0.00245194	0.00787309	LOC107427334	NC_029687.1	18114698	18115798	-	813	protein_coding	ubiquitin-conjugating enzyme E2-17 kDa-like	UQ_con
107416155	37.523	55.2114	67.1328	16.9393	15.3369	13.3015	53.2891	15.1925	1.80761	0.000180253	0.000766066	LOC107416155	NC_029682.1	10996944	10997571	-	628	protein_coding	uncharacterized LOC107416155	-
107420471	74.032	72.465	74.4755	22.0211	26.8395	14.2516	73.6575	21.0374	1.80755	1.10306e-05	6.01547e-05	LOC107420471	NC_029684.1	5440575	5442958	+	2384	protein_coding	lachrymatory-factor synthase-like	-
107420946	1063.83	1227.3	1090.91	342.174	356.582	266.979	1127.35	321.912	1.80753	4.8253e-28	1.9313e-26	LOC107420946	NC_029684.1	10487167	10490906	+	2008	protein_coding	sulfate transporter 1.2-like	Sulfate_transp
107416525	212.969	157.583	183.566	61.8284	46.0106	50.3555	184.706	52.7315	1.80674	1.04409e-10	1.17008e-09	LOC107416525	NC_029682.1	14632079	14635036	-	2192	protein_coding	amino acid transporter AVT6B-like%2C transcript variant X5	Aa_trans
107424576	65.9189	85.1176	45.1049	27.1029	15.3369	13.3015	65.3804	18.5804	1.80661	0.000160662	0.000689331	LOC107424576	NC_029686.1	7178485	7182116	+	2056	protein_coding	uncharacterized LOC107424576	-
107424262	34.4806	26.4555	37.7622	11.0105	6.70988	10.4511	32.8994	9.39052	1.80652	0.00209444	0.00685162	LOC107424262	NC_029686.1	5322883	5327691	+	1811	protein_coding	protein PIN-LIKES 3-like%2C transcript variant X2	-
107415568	57.8058	36.8076	56.6433	21.1741	11.5026	10.4511	50.4189	14.376	1.80413	0.000459064	0.00177316	LOC107415568	NC_029682.1	4740730	4743742	+	2112	protein_coding	probable auxin efflux carrier component 8%2C transcript variant X2	-
107426059	102.428	266.855	141.608	34.7256	62.306	49.4054	170.297	48.8123	1.80353	4.41287e-06	2.57295e-05	LOC107426059	NC_029687.1	2538906	2539789	+	884	protein_coding	SOSS complex subunit B homolog	-
107407439	121.696	129.977	199.301	41.5013	40.2593	47.5052	150.325	43.0886	1.80348	2.16288e-08	1.81672e-07	LOC107407439	NW_015454733.1	2804	4730	+	1257	protein_coding	tocopherol cyclase%2C chloroplastic-like	-
107423842	6132.48	6365.42	6290.55	2019.16	1701.43	1662.68	6262.82	1794.43	1.80295	4.30632e-49	4.20938e-47	LOC107423842	NC_029686.1	1962525	1970368	+	4106	protein_coding	phosphoinositide phosphatase SAC3%2C transcript variant X3	-
107424160	1159.16	1092.73	997.552	325.234	238.68	368.64	1083.15	310.852	1.80055	1.03578e-22	3.08034e-21	LOC107424160	NC_029686.1	4327796	4332113	+	1996	protein_coding	mitochondrial carrier protein MTM1-like%2C transcript variant X1	-
107420033	276.859	281.808	230.769	60.1345	83.3942	83.6091	263.146	75.7126	1.79999	2.57634e-13	3.81936e-12	LOC107420033	NC_029679.1	12112603	12113368	+	664	protein_coding	uncharacterized LOC107420033	-
107427892	28.3958	28.756	47.2028	2.54089	15.3369	12.3514	34.7848	10.0764	1.79895	0.00803432	0.0222084	LOC107427892	NC_029687.1	24126877	24128729	-	968	lncRNA	uncharacterized LOC107427892%2C transcript variant X2	-
107424590	64.9047	90.8688	94.4055	18.6332	31.6323	21.8524	83.393	24.0393	1.79765	7.90902e-06	4.42728e-05	LOC107424590	NC_029686.1	7366689	7367809	+	1121	protein_coding	protein N-lysine methyltransferase METTL21A	-
107426918	132.852	125.376	112.238	41.5013	29.7152	35.1538	123.488	35.4568	1.79714	1.68626e-08	1.44004e-07	LOC107426918	NC_029687.1	10000562	10002089	+	1111	protein_coding	basic proline-rich protein-like%2C transcript variant X2	-
107407047	27.3817	36.8076	34.6154	8.46965	7.66843	12.3514	32.9349	9.49648	1.79471	0.00209605	0.00685504	LOC107407047	NW_015454485.1	10250	13748	-	1295	protein_coding	peroxidase 21-like	-
107415076	76.0602	21.8545	60.8391	14.3984	16.2954	15.2017	52.918	15.2985	1.79455	0.00125928	0.00434793	LOC107415076	NC_029682.1	180886	184616	+	1645	protein_coding	cytokinin riboside 5'-monophosphate phosphoribohydrolase LOG8-like%2C transcript variant X1	-
107431844	400.584	402.583	420.629	114.34	115.026	123.514	407.932	117.627	1.79455	1.3013e-21	3.60761e-20	LOC107431844	NC_029690.1	3042600	3044926	-	1219	protein_coding	strigolactone esterase D14	Abhydrolase_1
107430678	40.5655	118.475	19.9301	15.2454	18.2125	18.052	59.6567	17.17	1.79453	0.00400782	0.0121427	LOC107430678	NC_029689.1	11967254	11968042	+	688	lncRNA	uncharacterized LOC107430678	-
107420916	154.149	73.6152	114.336	22.0211	26.8395	50.3555	114.033	33.072	1.79095	2.38298e-05	0.000122161	LOC107420916	NC_029684.1	10115196	10120140	+	1897	protein_coding	serine carboxypeptidase II-3-like	Peptidase_S10
107426909	78.0885	89.7186	106.993	29.6438	29.7152	19.9522	91.6	26.437	1.79072	1.71015e-06	1.06575e-05	LOC107426909	NC_029687.1	9665235	9667318	-	1940	protein_coding	disease resistance protein RPP13-like%2C transcript variant X1	NB-ARC
107427131	9052.18	9607.94	8531.11	2973.69	2367.63	2519.68	9063.74	2620.33	1.7901	4.46784e-44	3.69086e-42	LOC107427131	NC_029687.1	13770667	13788473	-	3923	protein_coding	phototropin-2%2C transcript variant X1	Pkinase
107434534	1018.19	1305.52	1149.65	389.604	253.058	361.039	1157.79	334.567	1.78972	7.89019e-21	2.07487e-19	LOC107434534	NW_015453464.1	141655	144940	-	3286	protein_coding	disease resistance protein RPM1-like%2C transcript variant X1	NB-ARC
107412888	66.933	48.31	25.1748	19.4802	8.62699	12.3514	46.8059	13.4862	1.78907	0.00185671	0.00614684	LOC107412888	NC_029679.1	6074007	6080761	+	2264	pseudogene	-	-
107418065	1371.11	1715.01	2377.97	727.543	402.593	452.249	1821.36	527.462	1.78699	1.93003e-13	2.88916e-12	LOC107418065	NC_029683.1	7131244	7132453	+	1210	protein_coding	protein EXORDIUM-like	-
107426626	88.2299	119.625	179.37	49.124	26.8395	36.1039	129.075	37.3558	1.7847	3.13705e-06	1.87543e-05	LOC107426626	NC_029679.1	26731156	26733985	+	2830	protein_coding	heat shock 70 kDa protein	HSP70
107423205	2508.97	1280.22	1128.67	527.659	434.225	466.501	1639.29	476.128	1.78365	3.44089e-12	4.5364e-11	LOC107423205	NC_029685.1	22411187	22416014	+	2299	protein_coding	primary amine oxidase-like	-
107410245	193.7	265.705	291.608	70.2981	69.9744	77.9085	250.338	72.727	1.78309	3.59057e-12	4.7261e-11	LOC107410245	NC_029680.1	785750	788672	-	1297	protein_coding	uncharacterized LOC107410245	-
107416960	44.622	37.9579	53.4965	10.1636	13.4198	16.1518	45.3588	13.245	1.78129	0.000418031	0.00163214	LOC107416960	NC_029682.1	20294919	20296496	-	1494	protein_coding	uncharacterized protein At5g23160-like	-
107430246	1067.89	955.848	974.475	312.53	315.364	244.177	999.403	290.69	1.78118	6.5837e-28	2.61377e-26	LOC107430246	NC_029689.1	4370272	4373566	-	1312	protein_coding	peptidyl-tRNA hydrolase ICT1%2C mitochondrial%2C transcript variant X2	-
107410533	954.302	1671.3	1304.89	400.614	378.629	363.89	1310.16	381.044	1.78101	9.99632e-19	2.27937e-17	LOC107410533	NC_029680.1	3335650	3361201	-	7216	protein_coding	DNA polymerase epsilon catalytic subunit A-like%2C transcript variant X2	DNA_pol_B_exo
107418971	2385.25	2360.29	2200.7	662.326	588.552	770.534	2315.41	673.804	1.78089	3.12362e-36	1.82038e-34	LOC107418971	NC_029683.1	18192545	18196252	-	2216	protein_coding	protein high chlorophyll fluorescent 107%2C transcript variant X2	-
107435342	15.212	182.888	26.2238	28.7968	18.2125	18.052	74.7746	21.6871	1.7808	0.0155617	0.0392765	LOC107435342	NW_015453528.1	80862	86779	+	2829	protein_coding	lysM domain receptor-like kinase 3	Pkinase_Tyr
107429327	152.12	116.174	201.398	41.5013	46.9691	48.4553	156.564	45.6419	1.78079	1.81612e-08	1.53915e-07	LOC107429327	NC_029688.1	16989194	16992336	+	1385	protein_coding	protein BCCIP homolog	-
107411598	50.7068	39.1081	19.9301	11.8575	14.3783	5.70062	36.5817	10.6455	1.77992	0.00445938	0.0133314	LOC107411598	NC_029680.1	18118050	18126342	+	2157	protein_coding	uncharacterized LOC107411598%2C transcript variant X4	-
107418234	18.2545	21.8545	18.8811	8.46965	3.83422	4.75052	19.6634	5.68479	1.77949	0.0175069	0.0434484	LOC107418234	NC_029679.1	10652583	10655424	-	1144	protein_coding	uncharacterized protein At1g66480	-
107427052	6156.82	5939.83	5859.44	1765.92	1468.5	1999.97	5985.36	1744.8	1.77834	6.00465e-38	3.76788e-36	LOC107427052	NC_029687.1	12517752	12519886	-	1467	protein_coding	ferredoxin--nitrite reductase%2C chloroplastic	-
107412634	142.993	128.827	179.37	27.9498	63.2646	40.8545	150.397	44.023	1.77773	3.99474e-07	2.77494e-06	LOC107412634	NC_029680.1	27486300	27491842	-	2550	protein_coding	nucleolar complex protein 2 homolog	-
107426072	697.726	714.298	647.202	177.016	202.255	222.324	686.409	200.532	1.77644	9.00227e-26	3.2481e-24	LOC107426072	NC_029687.1	2475461	2477365	-	1237	protein_coding	secoisolariciresinol dehydrogenase%2C transcript variant X2	adh_short
107417210	3643.79	4245.53	3962.93	1187.44	1335.27	936.802	3950.75	1153.17	1.7764	7.14734e-31	3.34019e-29	LOC107417210	NC_029679.1	9576227	9591718	-	3489	protein_coding	probable amino acid permease 7%2C transcript variant X3	Aa_trans
107421308	16542.6	21864.9	18943	4969.99	5917.15	5871.64	19116.8	5586.26	1.77493	7.12238e-37	4.28303e-35	LOC107421308	NC_029684.1	16759596	16761144	+	1549	protein_coding	mitochondrial uncoupling protein 5-like	Mito_carr
[truncated: 8,215 more rows]
