# Supplementary material for: Integrated Physiological and Transcriptome Analyses of Wild Jujube (Ziziphus jujuba var. spinosa) Under Drought Stress
Source: Int J Mol Sci. 2026 Mar 14;27(6):2669. doi: 10.3390/ijms27062669 (PMC13026995; doi:10.3390/ijms27062669)
Supplement: Supplementary file 1 [file ijms-27-02669-s001.zip › Table S4.xlsx]

## Sheet: sub_cluster_1
DEGs in different clusters
gene_id	NO. 5_1	NO. 5_2	NO. 5_3	NO. 1_1	NO. 1_2	NO. 1_3	gene_name	gene_chr	gene_start	gene_end	gene_strand	gene_length	gene_biotype	gene_description	tf_family
107423826	-2.79918	-3.23998	-3.2859	3.10843	3.07631	3.14032	LOC107423826	NC_029686.1	1697174	1702474	+	2670	protein_coding	protein LHY%2C transcript variant X1	Myb_DNA-binding
107404949	-2.81286	-3.11612	-2.73765	2.85477	2.99575	2.8161	LOC107404949	NW_015453827.1	32229	33849	+	1239	protein_coding	protein LNK4-like%2C transcript variant X1	-
107413196	-3.26874	-2.92551	-2.89352	3.11943	2.94843	3.01991	LOC107413196	NC_029681.1	5324063	5330568	-	2362	protein_coding	ultraviolet-B receptor UVR8-like%2C transcript variant X3	-
107432912	-3.17008	-3.57055	-3.5464	3.38998	3.52878	3.36827	LOC107432912	NC_029690.1	12641851	12646308	+	1532	protein_coding	protein REVEILLE 8%2C transcript variant X2	Myb_DNA-binding
107426779	-2.32766	-2.36556	-2.17122	2.37654	2.32991	2.15798	LOC107426779	NC_029679.1	26897489	26902110	-	2098	protein_coding	NADP-dependent glyceraldehyde-3-phosphate dehydrogenase%2C transcript variant X2	Aldedh
107415808	-2.46249	-2.22257	-2.41948	2.25878	2.51037	2.3354	LOC107415808	NC_029682.1	6772032	6774024	-	1055	protein_coding	uncharacterized LOC107415808%2C transcript variant X3	-
107425442	-2.01406	-2.01341	-2.04946	1.99941	1.89307	2.18444	LOC107425442	NC_029686.1	15950832	15954330	+	2026	protein_coding	inositol-3-phosphate synthase	-
107416501	-1.98702	-2.42788	-2.24068	2.23151	2.2225	2.20157	LOC107416501	NC_029682.1	14469798	14472792	+	2154	protein_coding	S-adenosylmethionine decarboxylase proenzyme	SAM_decarbox
107426783	-3.33724	-3.23222	-3.33904	3.44075	2.89769	3.57005	LOC107426783	NC_029687.1	6791203	6793748	+	1883	protein_coding	cytochrome P450 82G1-like	p450
novel.674	-1.83824	-2.11418	-2.07515	1.9955	1.96059	2.07149	-	NW_015453827.1	47340	50860	+	3521	-	PF04576:Zein-binding	-
107430839	-1.89259	-2.2939	-2.145	2.13025	2.16161	2.03963	LOC107430839	NC_029689.1	13316870	13321759	+	1078	protein_coding	vacuolar cation/proton exchanger 3-like	Na_Ca_ex
107429528	-3.1996	-2.89885	-3.0033	3.06413	3.28705	2.75057	LOC107429528	NC_029688.1	19099135	19100512	+	1378	protein_coding	B-box zinc finger protein 32	-
107418333	-2.49263	-2.2841	-2.27478	2.42509	2.40889	2.21753	LOC107418333	NC_029683.1	9475818	9489296	+	1974	protein_coding	cytochrome P450 71A26-like%2C transcript variant X2	p450
107411705	-2.02961	-2.11454	-2.13631	2.19248	2.07624	2.01175	LOC107411705	NC_029680.1	19193398	19198727	-	1919	protein_coding	pectin acetylesterase 12	-
107425344	-1.69066	-1.89264	-1.84821	1.76969	1.83089	1.83093	LOC107425344	NC_029686.1	14479901	14486863	+	2430	protein_coding	uncharacterized LOC107425344%2C transcript variant X1	-
107435761	-2.04687	-2.05055	-1.67097	1.89507	1.9132	1.96012	LOC107435761	NW_015453565.1	13019	15560	-	1532	pseudogene	-	-
107412774	-1.64795	-1.66037	-1.95281	1.7132	1.78355	1.76438	LOC107412774	NC_029681.1	346822	354806	+	3154	protein_coding	protein LNK2%2C transcript variant X4	-
107430977	-1.95289	-2.13584	-1.75502	2.05534	1.89835	1.89007	LOC107430977	NC_029689.1	14720146	14722552	-	1414	protein_coding	uncharacterized LOC107430977%2C transcript variant X2	-
107410852	-1.65545	-1.97549	-1.65963	1.80615	1.78343	1.70099	LOC107410852	NC_029680.1	7058036	7065906	+	3543	protein_coding	probable sucrose-phosphate synthase 4	Glycos_transf_1
107426593	-2.57788	-2.47445	-2.70456	2.49177	2.65207	2.61304	LOC107426593	NC_029687.1	8134824	8138733	+	1202	protein_coding	B-box zinc finger protein 19%2C transcript variant X2	zf-B_box
107424379	-2.40121	-2.28824	-2.75986	2.45432	2.6729	2.32208	LOC107424379	NC_029686.1	5942582	5945587	-	1789	protein_coding	B-box zinc finger protein 18-like%2C transcript variant X3	zf-B_box
107420272	-2.23528	-2.42266	-2.41596	2.35502	2.64406	2.07481	LOC107420272	NC_029684.1	3633653	3637497	+	1861	protein_coding	uncharacterized protein At1g01500%2C transcript variant X3	-
107418103	-1.77971	-2.12816	-2.04891	2.04731	1.98028	1.92919	LOC107418103	NC_029683.1	7371979	7377506	+	3249	protein_coding	uncharacterized LOC107418103%2C transcript variant X1	-
107418342	-2.52436	-2.17482	-2.3645	2.06738	2.67654	2.31975	LOC107418342	NC_029683.1	9459928	9462819	+	1728	pseudogene	-	-
107405905	-2.06263	-2.04834	-1.82927	2.10821	2.15455	1.67749	LOC107405905	NW_015454043.1	31910	34534	-	1498	protein_coding	zinc finger protein CONSTANS-LIKE 2	CCT
107427737	-1.78224	-1.90494	-2.14696	1.99901	1.90024	1.93488	LOC107427737	NC_029687.1	22474949	22496987	-	1679	pseudogene	-	-
107406966	-1.97931	-1.74538	-2.07861	1.85955	2.10206	1.84169	LOC107406966	NW_015454447.1	14910	18345	+	1668	protein_coding	nuclear envelope-associated protein 2%2C transcript variant X1	-
107422792	-2.45656	-1.86922	-2.10915	2.15411	2.35005	1.93077	LOC107422792	NC_029685.1	17360157	17361061	-	759	protein_coding	protein PROTON GRADIENT REGULATION 5%2C chloroplastic	-
107415598	-1.89246	-2.03756	-2.14587	2.03167	2.21392	1.8303	LOC107415598	NC_029682.1	4246438	4250137	-	2359	protein_coding	cyclic dof factor 2-like	zf-Dof
107429308	-2.14577	-2.88319	-2.24716	2.48748	2.53168	2.25696	LOC107429308	NC_029688.1	17290619	17300114	+	2394	protein_coding	probable sulfate transporter 3.3	Sulfate_transp
107416123	-1.77727	-1.75945	-2.00275	1.692	1.95176	1.8957	LOC107416123	NC_029682.1	10503227	10505214	+	678	protein_coding	uncharacterized LOC107416123	-
107411026	-1.91604	-2.05976	-1.72751	1.80697	2.03613	1.86021	LOC107411026	NC_029680.1	8797531	8800338	-	1265	protein_coding	PGR5-like protein 1A%2C chloroplastic	-
107424194	-2.00373	-2.25506	-1.83761	2.11468	2.06758	1.91415	LOC107424194	NC_029686.1	4900797	4904472	-	1470	protein_coding	transcription factor UNE10	HLH
107430302	-2.11017	-2.34506	-2.04766	2.27133	2.03416	2.1974	LOC107430302	NC_029689.1	6283261	6287643	-	2535	protein_coding	acid beta-fructofuranosidase	-
107409203	-1.99172	-2.07217	-2.63805	2.05357	2.3046	2.34376	LOC107409203	NC_029679.1	42309205	42313780	-	2262	protein_coding	boron transporter 4-like	-
107428493	-1.8298	-2.33224	-1.9974	2.02736	2.21704	1.91504	LOC107428493	NC_029688.1	4060983	4065520	+	2475	protein_coding	protein WVD2-like 4	-
107431021	-1.82255	-2.17572	-1.74438	2.00741	1.97132	1.76392	LOC107431021	NC_029689.1	15100798	15103036	+	2239	protein_coding	CBL-interacting serine/threonine-protein kinase 14	Pkinase
107430433	-1.95483	-1.93857	-1.99335	2.12303	2.11549	1.64824	LOC107430433	NC_029679.1	31776433	31778306	-	1601	protein_coding	uncharacterized LOC107430433	-
107405853	-3.06187	-2.51983	-2.64135	2.37723	3.1551	2.69071	LOC107405853	NW_015454028.1	33225	35951	+	1045	protein_coding	50S ribosomal protein L9%2C chloroplastic-like	-
107414858	-2.14021	-2.21446	-1.77499	1.76833	2.41177	1.94955	LOC107414858	NC_029679.1	7337852	7341337	+	2070	protein_coding	tonoplast dicarboxylate transporter	Na_sulph_symp
107431742	-2.21925	-1.91331	-2.00431	2.04465	2.0073	2.08493	LOC107431742	NC_029690.1	2580580	2583030	-	1135	protein_coding	uncharacterized LOC107431742%2C transcript variant X2	-
107435979	-2.34701	-1.94783	-2.3858	2.38312	2.31368	1.98384	LOC107435979	NW_015453586.1	80450	82795	+	1277	protein_coding	bidirectional sugar transporter SWEET1	-
107403519	-2.9622	-2.36707	-2.98898	2.57841	2.75575	2.9841	LOC107403519	NW_015453620.1	92205	94977	+	1228	protein_coding	protein RER1A-like	-
107431277	-3.49787	-2.87533	-2.73432	3.21487	3.05268	2.83997	LOC107431277	NC_029689.1	17140897	17142965	+	513	protein_coding	uncharacterized LOC107431277	-
107412702	-1.59186	-1.83565	-2.0695	1.71644	2.00967	1.77089	LOC107412702	NC_029680.1	27709180	27711737	-	1466	protein_coding	cysteine proteinase 15A-like	Peptidase_C1
107414763	-2.51386	-2.49547	-2.01043	1.90194	2.77502	2.34279	LOC107414763	NC_029679.1	7286094	7287515	-	927	protein_coding	1-aminocyclopropane-1-carboxylate oxidase	2OG-FeII_Oxy
107416875	-2.42104	-1.88367	-2.52051	2.28353	2.51838	2.02331	LOC107416875	NC_029682.1	19155009	19157492	+	1779	protein_coding	myelin transcription factor 1-like protein%2C transcript variant X2	zf-B_box
107426534	-2.03748	-1.6997	-2.3779	1.8332	2.07598	2.20589	LOC107426534	NC_029687.1	6779596	6781647	-	1937	protein_coding	cytochrome P450 CYP82D47-like	p450
107420975	-1.91729	-2.93243	-1.99499	2.45919	2.20207	2.18345	LOC107420975	NC_029684.1	10690075	10691517	+	1443	protein_coding	nitrate reductase [NADH]-like	FAD_binding_6
107430733	-1.86871	-1.81181	-2.06197	1.63865	2.17211	1.93174	LOC107430733	NC_029689.1	12525126	12526322	-	1197	protein_coding	uncharacterized LOC107430733	-
107424658	-2.08793	-2.06091	-2.14214	2.35342	1.54221	2.39536	LOC107424658	NC_029686.1	8055605	8057568	-	1480	protein_coding	salicylate carboxymethyltransferase	-
107424344	-1.80286	-2.57762	-2.29859	2.02905	2.42715	2.22288	LOC107424344	NC_029686.1	5575481	5576501	-	1021	protein_coding	dirigent protein 19-like	-
107435345	-2.71418	-2.60731	-2.60893	2.45818	3.13673	2.3355	LOC107435345	NW_015453528.1	132701	139521	-	2484	protein_coding	NADP-dependent malic enzyme-like	Malic_M
112491050	-1.99835	-1.79093	-1.72784	1.77625	2.1517	1.58917	LOC112491050	NC_029681.1	21376499	21377637	+	809	lncRNA	uncharacterized LOC112491050	-
107435693	-2.43874	-2.52158	-2.57876	1.96379	2.82851	2.74679	LOC107435693	NC_029679.1	37565247	37624165	+	2910	protein_coding	ankyrin repeat-containing protein ITN1-like%2C transcript variant X3	-
107435000	-2.03534	-2.27553	-1.4672	2.11914	1.75351	1.90542	LOC107435000	NW_015453496.1	118674	120712	-	691	protein_coding	nitrate reductase [NADH]-like	-
107431776	-2.23433	-2.31129	-2.04758	1.8423	2.52787	2.22303	LOC107431776	NC_029690.1	2752528	2754734	-	1230	protein_coding	uncharacterized LOC107431776	-
107418343	-2.05155	-2.36715	-1.68495	2.35644	1.49404	2.25317	LOC107418343	NC_029683.1	9448517	9450343	+	1594	protein_coding	cytochrome P450 71A26-like	p450
107411214	-1.98662	-1.81947	-2.56282	2.38074	1.65775	2.33041	LOC107411214	NC_029680.1	10805648	10806834	+	1187	protein_coding	probable carboxylesterase 5	Abhydrolase_3
107412003	-1.72709	-1.87871	-1.88225	1.95053	1.97623	1.56129	LOC107412003	NC_029680.1	21952271	21954993	-	1895	protein_coding	coleoptile phototropism protein 1-like	BTB
107423441	-1.73891	-1.82827	-1.88787	2.22313	1.81194	1.41999	LOC107423441	NC_029685.1	25729614	25732705	-	1217	protein_coding	protein STAY-GREEN LIKE%2C chloroplastic-like	-
107430359	-2.9658	-2.56234	-2.48356	2.57212	2.86687	2.57271	LOC107430359	NC_029679.1	31668701	31669545	+	721	protein_coding	dynein light chain LC6%2C flagellar outer arm	-
107403518	-2.40302	-2.38034	-2.5336	2.67824	2.37192	2.26681	LOC107403518	NW_015453620.1	99391	101826	-	1570	protein_coding	cysteine proteinase COT44-like	Peptidase_C1
107406338	-2.48258	-2.18483	-2.25277	2.22096	2.39671	2.30251	LOC107406338	NW_015454180.1	16072	30091	+	1014	protein_coding	serine hydroxymethyltransferase 4-like	SHMT
107403864	-1.71147	-2.05424	-1.92624	1.96871	1.76781	1.95543	LOC107403864	NW_015453656.1	31606	32946	-	965	protein_coding	two-component response regulator ORR10-like	Response_reg
107416210	-2.21361	-1.68779	-2.1557	2.63591	1.41449	2.0067	LOC107416210	NC_029682.1	11703875	11704429	-	555	protein_coding	23 kDa jasmonate-induced protein-like	-
107419061	-1.78903	-1.90275	-1.90466	2.13771	1.71128	1.74745	LOC107419061	NC_029683.1	20378790	20380377	+	1375	protein_coding	trans-resveratrol di-O-methyltransferase-like	-
107414004	-3.46487	-2.77342	-2.08314	2.78743	2.87463	2.65938	LOC107414004	NC_029681.1	18303280	18304220	+	734	protein_coding	uncharacterized LOC107414004	-
novel.439	-2.89964	-1.69487	-1.93149	1.74331	2.33919	2.44349	-	NC_029687.1	21727877	21741896	+	505	-	-	-
novel.578	-1.68644	-2.05384	-1.98048	1.81411	2.1781	1.72855	-	NW_015453397.1	442147	442682	+	444	-	-	-
107408171	-2.46744	-2.55459	-2.61006	2.58963	2.45013	2.59233	LOC107408171	NW_015455245.1	2204	4760	+	1549	protein_coding	60S ribosomal protein L4	-
107416086	-2.40225	-1.67572	-2.11819	1.98934	2.34361	1.8632	LOC107416086	NC_029682.1	10180554	10180988	-	435	protein_coding	uncharacterized LOC107416086	-
novel.205	-3.79466	-3.69385	-3.79466	3.96336	4.16956	3.15025	-	NC_029682.1	13727761	13730296	+	839	-	-	-
107418546	-3.08183	-3.20231	-2.9448	3.83052	1.71497	3.68345	LOC107418546	NC_029683.1	11656521	11657415	-	616	protein_coding	Bowman-Birk type proteinase inhibitor PVI-3(2)-like	-
107414336	-3.37515	-3.60449	-2.46558	3.26005	3.76514	2.42002	LOC107414336	NC_029681.1	21468488	21469344	-	857	protein_coding	21 kDa protein-like	-
107423901	-2.91195	-2.40401	-3.39093	3.04217	3.29948	2.36523	LOC107423901	NC_029686.1	2216398	2217393	+	996	protein_coding	germin-like protein	-
107435736	-1.87186	-1.87186	-1.87186	1.63509	1.91337	2.06711	LOC107435736	NW_015453560.1	111945	122977	+	3476	protein_coding	receptor-like protein kinase HSL1	Pkinase
107435628	-2.32456	-2.83788	-2.16891	2.78261	1.79106	2.75769	LOC107435628	NW_015453550.1	83482	84725	-	1101	protein_coding	23 kDa jasmonate-induced protein-like	-
107434576	-2.61532	-1.61724	-2.34697	1.55378	2.81729	2.20846	LOC107434576	NC_029679.1	36377367	36378321	+	533	protein_coding	protein TIFY 10b-like	Zim
107433484	-2.56029	-2.56029	-2.56029	2.61824	2.64589	2.41674	LOC107433484	NW_015453401.1	324802	326249	+	706	lncRNA	uncharacterized LOC107433484	-
107426122	-2.87339	-1.99284	-2.54987	3.24662	1.50842	2.66107	LOC107426122	NC_029687.1	2831156	2831816	+	661	protein_coding	calvin cycle protein CP12-2%2C chloroplastic-like	-
112488766	-2.09728	-2.29941	-2.29941	1.59016	2.72544	2.38051	LOC112488766	NC_029681.1	19534569	19535995	-	1427	protein_coding	receptor-like protein EIX1	-
107420327	-2.27455	-2.20568	-2.27455	2.16098	2.15396	2.43983	LOC107420327	NC_029684.1	4313238	4316614	+	1242	protein_coding	stromal cell-derived factor 2-like protein	-
107418843	-1.73678	-2.65142	-1.57934	2.42512	1.5895	1.95293	LOC107418843	NC_029683.1	15592615	15605243	+	1891	protein_coding	cytochrome P450 CYP736A12-like%2C transcript variant X2	p450
107432741	-1.91032	-1.89872	-1.8996	1.81114	2.32458	1.57293	LOC107432741	NC_029690.1	10327970	10329930	+	822	pseudogene	-	-
107405244	-2.24024	-2.17042	-1.81636	2.3942	1.39696	2.43586	LOC107405244	NW_015453891.1	26048	32073	+	2716	protein_coding	probable pectin methyltransferase QUA2	-
107418562	-2.66765	-2.66765	-2.66765	3.3003	1.67079	3.03186	LOC107418562	NC_029683.1	11795476	11796088	+	485	protein_coding	Bowman-Birk type seed trypsin and chymotrypsin inhibitor-like	-
107410326	-2.92805	-3.46356	-2.70377	4.2682	2.46286	2.36433	LOC107410326	NC_029680.1	1570602	1571690	+	955	protein_coding	23 kDa jasmonate-induced protein-like%2C transcript variant X1	-
107416946	-1.92052	-1.92052	-1.67001	2.27528	1.56989	1.66588	LOC107416946	NC_029682.1	20115734	20118248	+	1587	protein_coding	myelin transcription factor 1-like protein	-
107408303	-2.72964	-2.54178	-1.63701	3.79737	1.83935	1.27171	LOC107408303	NC_029679.1	41756518	41760414	+	414	lncRNA	uncharacterized LOC107408303	-
112490588	-2.32064	-1.48837	-2.32064	2.09862	2.39565	1.63537	LOC112490588	NC_029680.1	26757755	26758532	+	778	pseudogene	-	-

## Sheet: sub_cluster_2
DEGs in different clusters
gene_id	NO. 5_1	NO. 5_2	NO. 5_3	NO. 1_1	NO. 1_2	NO. 1_3	gene_name	gene_chr	gene_start	gene_end	gene_strand	gene_length	gene_biotype	gene_description	tf_family
107421871	1.79515	1.82671	1.64597	-1.7517	-1.76998	-1.74616	LOC107421871	NC_029685.1	1598112	1601405	+	1900	protein_coding	chaperone protein dnaJ C76%2C chloroplastic	DnaJ
107411020	2.24038	2.63968	2.32419	-2.27788	-2.36508	-2.56129	LOC107411020	NC_029680.1	8520970	8525188	-	2284	protein_coding	transcription factor PCL1%2C transcript variant X4	Myb_DNA-binding
107430591	1.83811	1.80306	1.80297	-1.65053	-1.7029	-2.09071	LOC107430591	NC_029689.1	11382267	11389816	-	3263	protein_coding	alpha-glucan phosphorylase%2C H isozyme%2C transcript variant X2	-
107434947	1.61182	1.37806	1.38573	-1.35807	-1.52906	-1.48849	LOC107434947	NW_015453491.1	108828	116768	+	5254	protein_coding	pleiotropic drug resistance protein 2-like	ABC2_membrane
107416839	1.81927	1.66116	1.7492	-1.63349	-1.56973	-2.02642	LOC107416839	NC_029682.1	18272568	18279329	+	2575	protein_coding	zinc finger protein CONSTANS-LIKE 9-like%2C transcript variant X1	CCT
107432783	1.53955	1.73139	1.72648	-1.56856	-1.62094	-1.80791	LOC107432783	NC_029690.1	11426055	11431221	-	2435	protein_coding	probable glutamate carboxypeptidase LAMP1	TFR_dimer
107432449	1.57514	1.48068	1.38889	-1.33279	-1.41611	-1.69581	LOC107432449	NC_029690.1	7605224	7607394	+	1575	protein_coding	protochlorophyllide reductase%2C chloroplastic	adh_short
107422329	2.39283	1.87612	1.7792	-2.06004	-2.10615	-1.88195	LOC107422329	NC_029685.1	11274353	11283538	+	3490	protein_coding	receptor-like protein 6%2C transcript variant X1	-
107420622	1.6015	1.49315	1.51674	-1.38465	-1.7155	-1.51124	LOC107420622	NC_029684.1	6669889	6675924	+	3321	protein_coding	protein EARLY FLOWERING 3%2C transcript variant X1	-
107421646	1.91979	1.81235	1.86271	-1.93743	-1.49095	-2.16647	LOC107421646	NC_029679.1	1228684	1232268	+	2570	protein_coding	primary amine oxidase-like	-
107413346	1.68241	1.56934	1.61679	-1.74115	-1.50202	-1.62537	LOC107413346	NC_029681.1	7190405	7196398	-	2160	protein_coding	zinc finger protein CONSTANS-LIKE 10-like%2C transcript variant X2	CCT
107417367	2.10148	2.13794	1.77876	-1.81382	-1.81476	-2.38959	LOC107417367	NC_029682.1	29536079	29544059	+	2822	protein_coding	tRNA threonylcarbamoyladenosine dehydratase	-
107420000	1.89422	2.36093	2.06979	-2.32473	-1.8315	-2.1687	LOC107420000	NC_029684.1	1940523	1943058	+	1199	protein_coding	uncharacterized LOC107420000	-
107429325	1.41465	1.39952	1.17459	-1.27612	-1.29821	-1.41444	LOC107429325	NC_029688.1	17055608	17060106	+	2609	protein_coding	phosphomannomutase/phosphoglucomutase%2C transcript variant X2	PGM_PMM_II
107413852	1.78722	2.05044	1.78386	-2.00971	-1.46702	-2.14479	LOC107413852	NC_029681.1	16869895	16870828	+	874	protein_coding	protein EARLY FLOWERING 4%2C transcript variant X2	-
107430078	1.60145	1.73442	1.54702	-1.85072	-1.65559	-1.37658	LOC107430078	NC_029689.1	3013476	3020793	-	3008	protein_coding	oligopeptide transporter 7-like%2C transcript variant X2	OPT
107426661	1.15177	1.1968	1.04782	-1.08309	-1.13887	-1.17443	LOC107426661	NC_029687.1	6902349	6904964	-	1730	protein_coding	UV-B-induced protein At3g17800%2C chloroplastic%2C transcript variant X1	-
107419572	1.52868	1.18184	1.41936	-1.29984	-1.41249	-1.41756	LOC107419572	NC_029679.1	1420321	1425308	+	1882	protein_coding	protein CHLOROPLAST IMPORT APPARATUS 2	-
107417223	1.12844	1.51477	1.37739	-1.17503	-1.35943	-1.48613	LOC107417223	NC_029682.1	26452607	26456275	+	1082	protein_coding	uncharacterized LOC107417223	-
107406596	1.35679	1.11848	1.32627	-1.099	-1.43551	-1.26702	LOC107406596	NC_029679.1	39973725	39985057	-	4737	protein_coding	ABC transporter C family member 13%2C transcript variant X1	ABC_membrane
107423309	1.76377	1.96785	1.79844	-2.10292	-1.86014	-1.567	LOC107423309	NC_029685.1	23452835	23456773	-	2093	protein_coding	sugar transporter ERD6-like 16%2C transcript variant X1	Sugar_tr
107424886	1.51852	1.1966	1.40999	-1.45328	-1.12728	-1.54456	LOC107424886	NC_029686.1	9512281	9520806	+	2911	protein_coding	probable cadmium/zinc-transporting ATPase HMA1%2C chloroplastic	E1-E2_ATPase
107405172	1.24186	1.54259	1.44732	-1.22435	-1.58058	-1.42684	LOC107405172	NC_029679.1	39268813	39269847	-	900	protein_coding	dynein light chain 1%2C cytoplasmic%2C transcript variant X2	-
107420661	1.16969	1.03476	1.02564	-1.0867	-1.02233	-1.12106	LOC107420661	NC_029684.1	7185459	7188294	+	1325	protein_coding	GTP-binding protein At2g22870	-
novel.773	2.06773	1.94597	2.02878	-1.86057	-2.26309	-1.91882	-	NW_015454964.1	6751	8560	-	1199	-	PF13639:Ring finger domain	-
107411546	1.7622	2.17547	1.72554	-2.19764	-1.73908	-1.72649	LOC107411546	NC_029680.1	17983155	17985165	-	1348	protein_coding	protein CHLOROPLAST IMPORT APPARATUS 2	CCT
107411831	2.2521	2.13059	1.93614	-1.65375	-1.80377	-2.86132	LOC107411831	NC_029680.1	20965226	20968530	+	1238	protein_coding	F-box protein PP2-B15-like	-
107416055	1.11835	1.41084	1.39222	-1.2602	-1.55128	-1.10993	LOC107416055	NC_029682.1	9795647	9802220	-	4427	protein_coding	probable cellulose synthase A catalytic subunit 3 [UDP-forming]%2C transcript variant X1	-
107422790	1.17395	1.136	0.919386	-0.926192	-1.04754	-1.2556	LOC107422790	NC_029679.1	17404583	17409660	-	2768	protein_coding	prolyl endopeptidase%2C transcript variant X2	-
112490729	2.17434	2.03282	1.91962	-1.66457	-1.76244	-2.69977	LOC112490729	NC_029680.1	20966868	20972860	-	801	lncRNA	uncharacterized LOC112490729	-
107427085	1.54129	1.66211	1.19082	-1.5119	-1.4481	-1.43422	LOC107427085	NC_029687.1	12531296	12538340	-	1458	protein_coding	uncharacterized LOC107427085%2C transcript variant X2	-
107417587	1.39903	1.71615	1.20762	-1.44911	-1.27362	-1.60008	LOC107417587	NC_029683.1	2734501	2739090	-	1989	protein_coding	serine carboxypeptidase-like 18	Peptidase_S10
107432822	0.873099	1.01014	1.15016	-1.04064	-0.98763	-1.00513	LOC107432822	NC_029690.1	11086344	11102538	+	5070	protein_coding	uncharacterized LOC107432822	-
107423235	1.17829	1.83399	1.58704	-1.37885	-1.8938	-1.32665	LOC107423235	NC_029685.1	22747697	22750285	+	1046	protein_coding	endo-1%2C3%3B1%2C4-beta-D-glucanase-like	-
107404429	1.27428	1.44774	1.61364	-1.82677	-1.40839	-1.1005	LOC107404429	NW_015453745.1	45398	48021	+	1799	protein_coding	cytochrome P450 81E8-like	p450
107413416	1.04719	0.957615	1.00545	-0.837292	-1.15082	-1.02214	LOC107413416	NC_029681.1	7798690	7807495	+	3911	protein_coding	pumilio homolog 1-like%2C transcript variant X1	PUF
107430372	1.31915	1.77708	1.69983	-1.27696	-1.68789	-1.83122	LOC107430372	NC_029689.1	8219534	8221213	-	1064	protein_coding	expansin-like B1	-
112489875	1.10241	1.07438	1.13285	-1.08926	-0.925929	-1.29445	LOC112489875	NW_015453877.1	39171	40052	-	519	lncRNA	uncharacterized LOC112489875	-
107416056	0.979926	0.910853	0.922202	-0.98287	-1.0337	-0.796415	LOC107416056	NC_029682.1	9789019	9794911	+	3981	protein_coding	paramyosin%2C transcript variant X2	-
107415589	1.20296	0.960194	0.886751	-1.07551	-0.937003	-1.03739	LOC107415589	NC_029682.1	4779258	4786984	-	3646	protein_coding	ATPase 4%2C plasma membrane-type%2C transcript variant X1	E1-E2_ATPase
107414566	1.50633	1.49043	0.986793	-1.47878	-1.14005	-1.36473	LOC107414566	NC_029679.1	7177822	7179645	+	1453	protein_coding	uncharacterized LOC107414566	-
107419822	1.28006	1.14542	1.02086	-0.919742	-1.31458	-1.21202	LOC107419822	NC_029684.1	376190	389291	+	4353	protein_coding	NPC intracellular cholesterol transporter 1-like	-
112492288	1.66324	1.52831	1.34811	-1.62634	-1.45928	-1.45404	LOC112492288	NC_029685.1	14421684	14425369	+	3573	protein_coding	receptor-like protein 33	-
107407137	1.00191	1.51561	1.58921	-1.29557	-1.15843	-1.65273	LOC107407137	NW_015454533.1	821	1783	-	508	lncRNA	uncharacterized LOC107407137	-
107416457	0.840892	0.897259	0.957106	-0.881934	-1.04435	-0.768978	LOC107416457	NC_029679.1	764416	779056	+	5840	protein_coding	ABC transporter C family member 12-like%2C transcript variant X1	ABC_membrane
107435303	1.02286	0.988111	0.940515	-0.850387	-0.963976	-1.13712	LOC107435303	NW_015453526.1	139913	142078	-	1456	protein_coding	protein NDH-DEPENDENT CYCLIC ELECTRON FLOW 5%2C transcript variant X1	-
107409328	1.15086	0.952331	1.12466	-0.937741	-1.06287	-1.22724	LOC107409328	NW_015456661.1	7	2307	-	920	protein_coding	glutathione S-transferase L3-like	-
107414762	1.50475	1.92216	1.55394	-1.67452	-1.77998	-1.52635	LOC107414762	NC_029681.1	25405717	25411337	+	1624	protein_coding	uncharacterized LOC107414762%2C transcript variant X1	CCT
107427994	1.09388	1.39034	1.07337	-1.35694	-0.887799	-1.31285	LOC107427994	NC_029687.1	24941715	24942585	+	636	protein_coding	light-regulated protein 1%2C chloroplastic	-
107405509	1.11739	0.906782	0.942717	-1.03935	-0.867709	-1.05983	LOC107405509	NW_015453952.1	159	5474	-	1615	protein_coding	uncharacterized LOC107405509	-
107430002	1.14793	1.70241	1.18576	-1.42759	-1.13466	-1.47386	LOC107430002	NC_029689.1	2112710	2115091	+	1834	protein_coding	putative anthocyanidin reductase%2C transcript variant X2	Epimerase
107416513	0.958676	1.02746	1.02737	-0.981839	-0.937686	-1.09398	LOC107416513	NC_029682.1	14598952	14607438	+	4269	protein_coding	DNA-directed RNA polymerase 2B%2C chloroplastic/mitochondrial%2C transcript variant X1	-
107403950	0.983376	0.982648	1.0126	-0.947187	-1.03543	-0.996015	LOC107403950	NW_015453672.1	91616	93623	-	2008	protein_coding	pentatricopeptide repeat-containing protein At2g01860	-
107409311	0.983811	1.07235	1.1185	-0.922156	-0.93406	-1.31845	LOC107409311	NC_029679.1	42346326	42349831	+	2154	protein_coding	plastidic ATP/ADP-transporter	-
107416831	0.966742	1.12182	1.35125	-0.993726	-1.14061	-1.30547	LOC107416831	NC_029682.1	18047212	18052042	-	2308	protein_coding	DEAD-box ATP-dependent RNA helicase 53%2C mitochondrial	DEAD
107432786	1.34925	1.08335	0.87345	-1.17595	-1.05232	-1.07778	LOC107432786	NC_029690.1	11109786	11113650	+	2312	protein_coding	glutathione hydrolase 3-like	-
107411184	1.54812	1.16812	1.01866	-1.41787	-1.21698	-1.10005	LOC107411184	NC_029680.1	10784406	10795086	-	3687	protein_coding	presequence protease 1%2C chloroplastic/mitochondrial-like	-
107424599	1.27188	0.958846	1.12129	-1.20497	-1.08138	-1.06567	LOC107424599	NC_029686.1	7418746	7421616	-	2743	protein_coding	SCARECROW-LIKE protein 7%2C transcript variant X1	GRAS
107420930	0.886504	0.983277	0.855473	-0.860509	-0.845675	-1.01907	LOC107420930	NC_029679.1	11651176	11656948	+	2131	protein_coding	pentatricopeptide repeat-containing protein At2g35130%2C transcript variant X1	PPR
107410604	0.850768	1.02799	1.01311	-0.913421	-0.8934	-1.08505	LOC107410604	NC_029680.1	4577074	4581774	-	2167	protein_coding	CDPK-related kinase 5	Pkinase
107408981	1.06575	1.12029	0.928028	-1.06892	-0.98877	-1.05638	LOC107408981	NC_029679.1	41906168	41908494	+	2327	protein_coding	CBL-interacting serine/threonine-protein kinase 25-like	Pkinase
107411166	0.891452	0.761588	0.715703	-0.785501	-0.776573	-0.806669	LOC107411166	NC_029680.1	10198248	10204731	-	2997	protein_coding	two-component response regulator-like PRR73	Response_reg
107420469	1.08995	1.36597	1.4705	-0.888597	-1.53549	-1.50234	LOC107420469	NC_029679.1	13890170	13891966	-	1682	protein_coding	thiamine thiazole synthase 2%2C chloroplastic	-
107410922	0.941459	1.43611	1.15862	-1.19648	-0.917238	-1.42247	LOC107410922	NC_029680.1	7576106	7577589	-	925	protein_coding	uncharacterized LOC107410922%2C transcript variant X1	-
107431734	1.2845	0.895035	1.0707	-0.932961	-1.09322	-1.22405	LOC107431734	NC_029690.1	2246872	2254839	+	4067	protein_coding	RRP12-like protein	NUC173
107429253	0.784057	1.10281	0.944488	-1.06391	-0.896835	-0.870608	LOC107429253	NC_029688.1	16285278	16289721	+	2505	protein_coding	adagio protein 3%2C transcript variant X1	Kelch_2
107431958	1.01935	0.737569	0.967977	-0.94149	-0.853753	-0.929652	LOC107431958	NC_029690.1	3794509	3797905	+	2707	protein_coding	CRS2-associated factor 1%2C chloroplastic	-
107422428	1.26664	1.15082	1.34986	-1.06171	-1.28632	-1.41929	LOC107422428	NC_029685.1	12533539	12537527	+	3019	lncRNA	uncharacterized LOC107422428%2C transcript variant X1	-
107430422	0.730121	0.885542	0.904723	-0.846151	-0.852798	-0.821437	LOC107430422	NC_029689.1	9417954	9425057	-	2601	protein_coding	lon protease homolog 2%2C peroxisomal	AAA
107420392	0.900042	0.688038	0.868726	-0.858279	-0.816487	-0.782041	LOC107420392	NC_029684.1	4861932	4865970	-	2752	protein_coding	protein ACCUMULATION AND REPLICATION OF CHLOROPLASTS 6%2C chloroplastic	-
107414876	1.17332	0.799775	0.946953	-0.978417	-0.966798	-0.974831	LOC107414876	NC_029681.1	25652015	25657544	-	4207	protein_coding	pentatricopeptide repeat-containing protein At5g27270%2C transcript variant X1	-
107414377	1.30694	1.13965	1.12485	-1.13495	-1.17127	-1.26521	LOC107414377	NC_029681.1	21975088	21977178	-	1822	protein_coding	gibberellin 20 oxidase 1	2OG-FeII_Oxy
107430972	0.89776	1.36517	1.12782	-1.2713	-0.904158	-1.21528	LOC107430972	NC_029689.1	14632641	14634595	+	1644	protein_coding	ubiquinol oxidase 2%2C mitochondrial-like	AOX
107420261	0.98732	0.918641	0.719169	-0.969771	-0.772749	-0.882612	LOC107420261	NC_029684.1	3513284	3519049	-	3120	protein_coding	U-box domain-containing protein 5-like%2C transcript variant X4	U-box
107412659	0.733797	0.900037	1.00354	-0.960044	-0.764884	-0.912447	LOC107412659	NC_029680.1	27169096	27177215	+	3083	protein_coding	linoleate 13S-lipoxygenase 2-1%2C chloroplastic-like	Lipoxygenase
107417780	1.30228	1.23924	1.00177	-1.14471	-1.50509	-0.89349	LOC107417780	NC_029683.1	4744874	4759556	+	2404	protein_coding	two pore calcium channel protein 1	Ion_trans
107414769	1.28121	1.02581	1.2117	-0.911841	-1.45091	-1.15597	LOC107414769	NC_029681.1	25275045	25277420	-	2376	protein_coding	pentatricopeptide repeat-containing protein At3g49240%2C mitochondrial	PPR
107426139	0.734732	0.744539	0.88475	-0.68082	-0.763067	-0.920135	LOC107426139	NC_029687.1	2743659	2747696	-	3160	protein_coding	pentatricopeptide repeat-containing protein At2g31400%2C chloroplastic%2C transcript variant X3	PPR
107410828	0.775975	0.769759	0.850885	-0.637428	-0.798976	-0.960215	LOC107410828	NC_029680.1	6876724	6882731	-	2810	protein_coding	phosphomethylpyrimidine synthase%2C chloroplastic%2C transcript variant X3	-
107417785	1.17661	1.2296	0.989501	-1.42826	-1.0167	-0.950749	LOC107417785	NC_029683.1	4569856	4571742	+	991	protein_coding	protein EARLY RESPONSIVE TO DEHYDRATION 15-like	-
107411031	1.53857	1.13046	0.917436	-1.28778	-1.20661	-1.09207	LOC107411031	NC_029680.1	8469534	8472728	-	3195	protein_coding	L-type lectin-domain containing receptor kinase IV.2-like	Pkinase_Tyr
107421584	1.04307	0.879225	1.02072	-1.04766	-0.938281	-0.95707	LOC107421584	NC_029684.1	23237616	23240304	-	1709	protein_coding	tryptophan aminotransferase-related protein 4-like%2C transcript variant X1	-
107424962	0.950978	0.854871	0.889273	-0.771373	-1.04237	-0.881381	LOC107424962	NC_029686.1	10342009	10347262	+	3129	protein_coding	pentatricopeptide repeat-containing protein At5g67570%2C chloroplastic	-
107426877	1.02558	1.02974	0.95387	-0.908617	-1.22219	-0.878374	LOC107426877	NC_029687.1	9890114	9895971	-	2735	protein_coding	acyl-CoA-binding domain-containing protein 6%2C transcript variant X4	Kelch_1
107435579	0.917725	0.797826	0.743845	-0.941313	-0.802035	-0.716048	LOC107435579	NW_015453544.1	51859	54635	+	2456	protein_coding	patellin-3-like	CRAL_TRIO_N
107414800	1.16563	1.36292	1.25277	-1.23024	-1.15768	-1.39339	LOC107414800	NC_029681.1	25452609	25458945	-	2086	protein_coding	splicing factor SF3a60 homolog	-
107421479	0.87026	1.4097	0.953066	-1.2109	-1.08364	-0.93849	LOC107421479	NC_029684.1	21361402	21364269	+	1420	protein_coding	putative 12-oxophytodienoate reductase 11	Oxidored_FMN
107412240	1.30442	1.39961	1.24948	-0.915212	-1.53036	-1.50794	LOC107412240	NC_029679.1	494813	498182	+	2095	protein_coding	protein DETOXIFICATION 16-like	MatE
107406957	0.746559	1.34171	1.09554	-0.964154	-1.17243	-1.04722	LOC107406957	NW_015454443.1	12578	14636	-	1167	protein_coding	chaperone protein DnaJ%2C transcript variant X2	DnaJ
107424924	1.24279	0.756506	1.03815	-0.851474	-1.04101	-1.14496	LOC107424924	NC_029686.1	10094094	10097671	-	1921	protein_coding	ribonuclease III domain-containing protein RNC1%2C chloroplastic	-
107415146	0.750166	0.751632	0.624819	-0.709811	-0.648051	-0.768755	LOC107415146	NC_029682.1	643920	648114	+	2163	protein_coding	histone-lysine N-methyltransferase setd3	-
107421346	0.899294	1.11188	1.05512	-1.03922	-0.884224	-1.14285	LOC107421346	NC_029684.1	17941568	17969180	+	4013	lncRNA	uncharacterized LOC107421346%2C transcript variant X11	-
107423957	1.38147	1.33365	0.935961	-1.21359	-1.22382	-1.21368	LOC107423957	NC_029686.1	3162919	3165631	+	2713	protein_coding	pentatricopeptide repeat-containing protein At3g53700%2C chloroplastic-like	-
107426345	0.752118	1.35113	1.54782	-1.25027	-1.09696	-1.30384	LOC107426345	NC_029679.1	26125326	26127975	-	1239	protein_coding	29 kDa ribonucleoprotein A%2C chloroplastic-like	RRM_1
107425034	0.809736	1.29523	1.21427	-1.1365	-1.36247	-0.82026	LOC107425034	NC_029686.1	10788457	10790232	+	1342	protein_coding	probable xyloglucan endotransglucosylase/hydrolase protein 6	-
107422352	2.00767	2.03963	1.58006	-1.78409	-2.02098	-1.82228	LOC107422352	NC_029685.1	11277193	11279210	+	1800	lncRNA	uncharacterized LOC107422352	-
107418369	1.049	0.824788	1.02355	-0.715732	-0.997423	-1.18418	LOC107418369	NC_029683.1	9953861	9960441	-	3903	protein_coding	uncharacterized LOC107418369%2C transcript variant X1	-
107434669	0.740269	0.937992	0.826602	-0.798052	-0.69719	-1.00962	LOC107434669	NW_015453470.1	130887	132383	-	1264	protein_coding	probable esterase KAI2	Abhydrolase_1
107422837	0.906066	0.994378	0.856935	-0.947114	-0.712161	-1.0981	LOC107422837	NC_029685.1	17899132	17904862	-	1758	protein_coding	ureidoglycolate hydrolase	Peptidase_M20
107433528	0.973131	0.747639	0.820903	-0.713232	-0.886806	-0.941635	LOC107433528	NW_015453404.1	307146	312092	+	2192	protein_coding	probable zinc metalloprotease EGY1%2C chloroplastic%2C transcript variant X1	Peptidase_M50
107405276	1.50754	1.38466	1.29026	-1.5025	-1.40413	-1.27582	LOC107405276	NW_015453898.1	26116	28182	-	1728	protein_coding	7-deoxyloganetin glucosyltransferase-like	UDPGT
107428670	1.13347	0.80371	1.12128	-0.878627	-1.22151	-0.958319	LOC107428670	NC_029688.1	6069839	6073792	-	2114	protein_coding	CRS2-associated factor 2%2C chloroplastic	-
107425592	1.333	0.692054	1.13833	-1.05966	-0.934905	-1.16881	LOC107425592	NC_029686.1	19756214	19777649	-	6420	protein_coding	callose synthase 5-like	DUF605
107429443	1.2536	1.19702	0.962665	-1.15567	-0.818843	-1.43876	LOC107429443	NC_029688.1	18390494	18392949	+	1608	protein_coding	zinc finger protein CONSTANS-LIKE 16-like	CCT
107415087	1.26888	1.00641	0.872264	-1.02193	-0.929057	-1.19657	LOC107415087	NC_029682.1	434231	440717	-	2862	protein_coding	E3 ubiquitin-protein ligase BRE1-like 2%2C transcript variant X2	-
107419886	0.893055	1.16818	1.10752	-0.987249	-0.866083	-1.31542	LOC107419886	NC_029679.1	13418026	13419159	+	964	protein_coding	15.4 kDa class V heat shock protein	-
107429260	1.5849	1.38054	1.08571	-1.2474	-1.63977	-1.16399	LOC107429260	NC_029688.1	16594506	16598568	+	2207	protein_coding	terpene synthase 10-like%2C transcript variant X1	-
112492035	0.733966	1.06584	0.964943	-0.943286	-1.04558	-0.775879	LOC112492035	NC_029684.1	3649365	3650327	-	771	lncRNA	uncharacterized LOC112492035	-
107408988	1.13448	0.88567	1.05355	-1.18168	-0.830414	-1.0616	LOC107408988	NW_015456143.1	289	3523	-	1664	protein_coding	homeobox-DDT domain protein RLT3-like	-
107419735	1.13099	1.08608	0.665178	-0.879943	-1.08514	-0.917167	LOC107419735	NC_029683.1	30735180	30739281	-	2750	protein_coding	probable metal-nicotianamine transporter YSL8%2C transcript variant X1	OPT
107404770	1.60754	1.05827	1.19226	-1.35004	-1.46823	-1.0398	LOC107404770	NW_015453789.1	47617	51675	+	2073	protein_coding	phospho-2-dehydro-3-deoxyheptonate aldolase 2%2C chloroplastic-like	-
107427628	0.978167	1.65843	1.64005	-1.90287	-1.03319	-1.34058	LOC107427628	NC_029679.1	28748347	28749574	+	1103	pseudogene	PF00248:Aldo/keto reductase family	Aldo_ket_red
107433925	1.21278	0.978784	1.01181	-1.36005	-0.760302	-1.08302	LOC107433925	NW_015453415.1	77398	82825	+	2208	protein_coding	cytochrome c biogenesis protein CCS1%2C chloroplastic-like%2C transcript variant X2	-
107433803	0.877575	1.30657	1.01929	-0.852451	-1.03142	-1.31957	LOC107433803	NC_029679.1	36020355	36021293	-	939	protein_coding	protein TIC 20-v%2C chloroplastic	-
107422300	1.18491	0.615224	0.979117	-0.931913	-0.854694	-0.992644	LOC107422300	NC_029685.1	10909466	10930323	-	8607	protein_coding	small subunit processome component 20 homolog	-
107425115	0.751078	0.784563	0.605009	-0.69139	-0.793388	-0.655872	LOC107425115	NC_029686.1	11728751	11734973	-	3419	protein_coding	glycine-rich domain-containing protein 1%2C transcript variant X3	-
107412680	0.665967	0.976565	0.887428	-0.720216	-0.956871	-0.852874	LOC107412680	NC_029680.1	27578362	27584288	+	2534	protein_coding	outer envelope protein 80%2C chloroplastic%2C transcript variant X1	-
107414175	1.17867	0.825182	0.841574	-0.803579	-1.1351	-0.906749	LOC107414175	NC_029681.1	20121410	20142111	-	6375	protein_coding	uncharacterized protein At3g06530-like%2C transcript variant X2	-
107431272	1.22055	0.795332	0.910226	-0.998924	-0.822583	-1.10461	LOC107431272	NC_029679.1	33193340	33194725	+	450	protein_coding	DAG protein%2C chloroplastic-like	-
107428373	1.45344	0.995168	0.781156	-0.881458	-1.23017	-1.11814	LOC107428373	NC_029688.1	3559571	3576103	-	6850	protein_coding	putative ABC transporter C family member 15%2C transcript variant X2	ABC_tran
107404464	1.12506	0.789395	0.862545	-0.879052	-0.993471	-0.904477	LOC107404464	NC_029679.1	38853578	38858952	-	3363	protein_coding	tRNase Z TRZ3%2C mitochondrial-like	-
107429813	1.05387	1.06418	0.919074	-1.12664	-1.11302	-0.797465	LOC107429813	NC_029689.1	663823	668248	-	2342	protein_coding	cellulose synthase-like protein G3	-
107426138	1.10144	0.727496	1.01262	-1.00296	-0.820602	-1.018	LOC107426138	NC_029679.1	25609440	25640704	+	2642	protein_coding	DNA-directed RNA polymerase 2A	-
107415918	1.18665	1.24774	1.20316	-1.28193	-1.22314	-1.13249	LOC107415918	NC_029682.1	8372591	8374093	-	1503	protein_coding	phenolic glucoside malonyltransferase 1-like	-
107421191	0.935987	0.742047	0.687362	-0.803535	-0.909683	-0.652178	LOC107421191	NC_029684.1	13116686	13125039	-	3621	protein_coding	cellulose synthase A catalytic subunit 1 [UDP-forming]	-
107435241	1.25279	1.42801	1.07112	-1.32236	-1.49882	-0.930739	LOC107435241	NW_015453517.1	61895	65915	-	2941	protein_coding	zinc finger protein CONSTANS-LIKE 15	CCT
107431770	0.947505	0.748068	0.937065	-0.668503	-1.00725	-0.956887	LOC107431770	NC_029690.1	2865809	2870028	+	3128	protein_coding	proteinaceous RNase P 1%2C chloroplastic/mitochondrial-like%2C transcript variant X1	-
107405872	0.868874	1.10268	0.761944	-0.823357	-1.00153	-0.908612	LOC107405872	NW_015454032.1	586	4859	+	2163	protein_coding	bifunctional dihydrofolate reductase-thymidylate synthase-like	-
107427079	1.2592	1.04963	1.23576	-1.08281	-1.07104	-1.39074	LOC107427079	NC_029687.1	12555504	12559191	+	1973	protein_coding	protein DJ-1 homolog C	DJ-1_PfpI
107423968	1.11228	0.900754	1.04027	-1.08133	-1.03349	-0.938481	LOC107423968	NC_029686.1	3002352	3004981	-	1914	protein_coding	uncharacterized LOC107423968	-
107425552	1.11062	0.681797	1.07891	-0.87405	-1.06388	-0.9334	LOC107425552	NC_029686.1	18576555	18589437	+	3607	protein_coding	RNA cytidine acetyltransferase 1	-
107421535	1.08825	1.04376	1.23016	-1.10218	-1.33292	-0.92706	LOC107421535	NC_029684.1	22771710	22773606	-	1895	protein_coding	protein ROOT PRIMORDIUM DEFECTIVE 1	-
107414192	1.11174	0.953831	1.00155	-1.06498	-0.990081	-1.01206	LOC107414192	NC_029681.1	20249544	20254949	+	3515	protein_coding	disease resistance protein RML1B-like	TIR
107434671	0.710556	0.749333	0.904374	-0.835828	-0.610394	-0.918041	LOC107434671	NW_015453470.1	50853	56561	+	2144	protein_coding	metal transporter Nramp3	-
107416599	0.919176	0.886622	0.639941	-0.766163	-0.849073	-0.830503	LOC107416599	NC_029682.1	16216194	16221026	+	1835	protein_coding	pentatricopeptide repeat-containing protein At3g59040	-
107434775	1.32266	1.51133	1.23492	-1.53133	-1.13612	-1.40147	LOC107434775	NW_015453477.1	9	3735	-	1749	pseudogene	-	-
107433947	1.50615	1.18403	1.11125	-1.78689	-1.13003	-0.884517	LOC107433947	NW_015453416.1	139749	141075	+	933	protein_coding	23 kDa jasmonate-induced protein-like	-
107431251	1.63778	0.934237	1.00214	-1.51041	-0.940922	-1.12283	LOC107431251	NC_029689.1	16650265	16654245	-	3981	protein_coding	receptor-like protein 35%2C transcript variant X1	LRRNT_2
107420304	0.998082	1.33349	0.834564	-1.19611	-0.746196	-1.22383	LOC107420304	NC_029684.1	4218746	4221272	-	1541	protein_coding	probable WRKY transcription factor 40%2C transcript variant X1	WRKY
107427993	0.839377	0.677753	0.84856	-0.854537	-0.68714	-0.824013	LOC107427993	NC_029687.1	24936475	24941097	+	2194	protein_coding	sialyltransferase-like protein 1	Glyco_transf_29
107410453	1.50167	2.07094	1.45047	-1.58521	-1.91185	-1.52601	LOC107410453	NC_029680.1	2619460	2625407	+	1517	protein_coding	2-(3-amino-3-carboxypropyl)histidine synthase subunit 2-like	-
107432216	0.934013	0.678294	0.933092	-0.843359	-0.892467	-0.809574	LOC107432216	NC_029690.1	5766951	5774689	+	4296	protein_coding	nuclear pore complex protein NUP133	-
107404204	1.22156	1.10158	1.33828	-1.12796	-1.29893	-1.23453	LOC107404204	NW_015453707.1	83127	85145	+	2019	protein_coding	crocetin glucosyltransferase%2C chloroplastic-like	UDPGT
107431312	0.824349	1.16173	0.985839	-1.05289	-0.926538	-0.992492	LOC107431312	NC_029689.1	17856341	17857816	+	1476	protein_coding	F-box/kelch-repeat protein SKIP25	-
107416971	0.80357	1.19942	1.08241	-1.19262	-1.08822	-0.804567	LOC107416971	NC_029682.1	20134778	20137687	-	1349	protein_coding	universal stress protein PHOS32-like%2C transcript variant X2	Usp
107432608	0.990457	0.971441	0.921479	-1.1037	-0.702704	-1.07697	LOC107432608	NC_029690.1	8871592	8880177	+	3102	protein_coding	probable leucine-rich repeat receptor-like serine/threonine-protein kinase At3g14840	Pkinase_Tyr
107418256	0.634998	1.13175	0.795589	-0.903538	-0.718754	-0.940048	LOC107418256	NC_029683.1	8665618	8666810	-	885	protein_coding	peptide methionine sulfoxide reductase-like	PMSR
107412230	1.21588	1.48645	1.18146	-1.46424	-1.2189	-1.20066	LOC107412230	NC_029680.1	22903357	22907307	+	1788	protein_coding	uncharacterized LOC107412230%2C transcript variant X2	-
107433488	1.36481	1.57735	0.981101	-1.34899	-1.3417	-1.23257	LOC107433488	NW_015453402.1	60068	63181	+	1992	protein_coding	UPF0481 protein At3g47200-like	-
107430872	0.885399	1.45028	1.30128	-1.38909	-1.3002	-0.94767	LOC107430872	NC_029689.1	13888272	13890349	-	1631	protein_coding	purine permease 3-like	-
107410178	1.16306	1.10166	0.950298	-1.00186	-1.35215	-0.861012	LOC107410178	NC_029679.1	3694774	3698549	-	2291	protein_coding	O-fucosyltransferase 20	-
107409395	0.953802	0.701243	0.656975	-0.92111	-0.607414	-0.783496	LOC107409395	NW_015456772.1	913	2624	-	1712	protein_coding	probable carotenoid cleavage dioxygenase 4%2C chloroplastic	RPE65
107422090	1.09654	1.01429	1.24996	-1.09538	-1.43108	-0.834336	LOC107422090	NC_029685.1	6775237	6777294	+	2058	protein_coding	crocetin glucosyltransferase%2C chloroplastic-like	UDPGT
107427985	0.972354	0.837402	0.643637	-0.871264	-0.74022	-0.841908	LOC107427985	NC_029687.1	24923774	24935010	-	3516	protein_coding	probable alpha-mannosidase At5g13980%2C transcript variant X2	-
107425932	0.69009	0.774749	0.738557	-0.559296	-0.751403	-0.892697	LOC107425932	NC_029687.1	1116837	1118216	-	1278	protein_coding	histone H1	-
107423625	1.1629	0.680265	1.10283	-0.976833	-1.10516	-0.863994	LOC107423625	NC_029686.1	83880	86179	+	2300	protein_coding	protein WHAT'S THIS FACTOR 1 homolog	-
107407713	1.71641	2.11578	1.08074	-1.32782	-1.64611	-1.939	LOC107407713	NW_015454911.1	1135	1973	+	670	lncRNA	uncharacterized LOC107407713	-
107414746	0.65967	0.797079	0.577103	-0.611893	-0.650936	-0.771024	LOC107414746	NC_029681.1	25090148	25100042	-	952	protein_coding	uncharacterized protein PAM68-like	-
107421462	1.19452	1.4217	1.48587	-1.27483	-0.984058	-1.8432	LOC107421462	NC_029684.1	21132673	21135849	-	1879	protein_coding	tyrosine-specific transport protein-like%2C transcript variant X2	-
107434569	1.32963	0.980959	0.77517	-1.05761	-1.20095	-0.827207	LOC107434569	NW_015453464.1	113181	116652	-	3472	protein_coding	disease resistance protein RPM1-like	NB-ARC
107416905	1.34677	1.41371	0.747353	-1.28731	-0.960991	-1.25954	LOC107416905	NC_029682.1	18874278	18877471	-	1898	protein_coding	tricyclene synthase EBOS%2C chloroplastic-like	-
107427740	1.17954	0.86117	1.09854	-1.17857	-1.1341	-0.826577	LOC107427740	NC_029687.1	22455082	22458887	-	2079	pseudogene	-	-
107417772	1.10769	1.02813	1.02518	-0.951123	-1.28865	-0.921224	LOC107417772	NC_029683.1	4528226	4533045	-	4241	protein_coding	putative disease resistance RPP13-like protein 1%2C transcript variant X3	NB-ARC
107425556	1.51303	1.55123	1.22364	-1.37917	-1.39807	-1.51066	LOC107425556	NC_029686.1	18799278	18804125	+	2693	protein_coding	TSL-kinase interacting protein 1%2C transcript variant X1	-
107405885	0.806143	0.859404	1.14079	-0.839139	-1.11656	-0.850638	LOC107405885	NC_029679.1	40509150	40514587	+	2476	protein_coding	something about silencing protein 10	-
107419123	1.02604	0.661416	0.975413	-1.10515	-0.884933	-0.672787	LOC107419123	NC_029683.1	22962901	23020130	-	7959	protein_coding	disease resistance protein RGA2-like%2C transcript variant X41	NB-ARC
107418781	0.832073	0.658257	0.898441	-0.59353	-0.974576	-0.820665	LOC107418781	NC_029683.1	15294865	15300226	-	3380	protein_coding	CRM-domain containing factor CFM3%2C chloroplastic/mitochondrial	-
107428588	0.612159	0.881327	0.846138	-0.842362	-0.648491	-0.848771	LOC107428588	NC_029688.1	5230615	5232818	-	1194	protein_coding	uncharacterized LOC107428588	-
107422840	0.81153	0.640833	0.803859	-0.576539	-0.775917	-0.903767	LOC107422840	NC_029685.1	17942182	17946855	-	3338	protein_coding	CRM-domain containing factor CFM3A%2C chloroplastic/mitochondrial	-
107432257	0.768706	0.59329	0.769881	-0.685162	-0.750881	-0.695833	LOC107432257	NC_029679.1	34120088	34128954	+	4107	protein_coding	DNA polymerase I A%2C chloroplastic/mitochondrial	3_5_exonuc
107418255	1.95431	1.5204	1.05824	-1.53003	-1.78395	-1.21897	LOC107418255	NC_029683.1	8663669	8665522	+	1494	protein_coding	vignain	Peptidase_C1
107404855	0.976488	1.43336	0.873039	-1.24592	-0.749262	-1.28771	LOC107404855	NW_015453807.1	21497	22414	+	918	protein_coding	late embryogenesis abundant protein At1g64065-like	-
107431972	0.891145	0.889287	1.2408	-0.913333	-1.26728	-0.840619	LOC107431972	NC_029690.1	3307787	3311314	+	1701	protein_coding	E3 ubiquitin-protein ligase RZFP34-like%2C transcript variant X3	zf-CHY
107412301	0.526025	0.653086	0.79387	-0.609355	-0.692636	-0.670988	LOC107412301	NC_029680.1	24432711	24434415	+	1705	protein_coding	rubisco accumulation factor 1.1%2C chloroplastic-like	-
107407281	1.0179	0.912754	1.00801	-1.16469	-1.09682	-0.677153	LOC107407281	NW_015454625.1	4111	12850	-	2201	protein_coding	transcription factor bHLH78-like	HLH
107427996	0.894374	0.548533	0.729773	-0.639105	-0.773657	-0.759918	LOC107427996	NC_029687.1	24731904	24739676	-	3293	protein_coding	ATP-dependent DNA helicase At3g02060%2C chloroplastic	Helicase_C
112488805	1.40971	1.40053	1.04216	-1.10531	-1.44281	-1.30427	LOC112488805	NW_015453523.1	95240	98791	-	1658	protein_coding	uncharacterized LOC112488805	-
107406477	0.779794	0.686913	0.757997	-0.69981	-0.756326	-0.768567	LOC107406477	NW_015454237.1	6016	8183	-	1800	protein_coding	nitrate regulatory gene2 protein-like	-
107422345	1.57197	1.06464	1.1771	-1.29913	-1.57764	-0.936946	LOC107422345	NC_029685.1	11313754	11316106	+	2220	protein_coding	receptor-like protein 18%2C transcript variant X2	-
107412622	0.778381	1.28085	1.33831	-1.1772	-1.18131	-1.03902	LOC107412622	NC_029680.1	27139317	27142389	-	1497	protein_coding	lysine-specific demethylase JMJ30	-
107428028	1.03814	0.962991	0.77659	-0.86797	-0.999115	-0.910636	LOC107428028	NC_029679.1	29324667	29328302	-	3524	protein_coding	probable LRR receptor-like serine/threonine-protein kinase At3g47570	Pkinase
107421120	0.644646	0.522549	0.603981	-0.551619	-0.602856	-0.6167	LOC107421120	NC_029684.1	12192508	12212561	-	6653	protein_coding	protein translocase subunit SECA2%2C chloroplastic%2C transcript variant X4	-
107427580	1.13328	0.693094	0.863563	-0.708694	-1.10538	-0.875863	LOC107427580	NC_029687.1	20495284	20509256	-	7213	protein_coding	uncharacterized LOC107427580%2C transcript variant X1	-
107409007	1.25936	0.853737	0.931129	-0.97671	-1.21982	-0.847691	LOC107409007	NW_015456171.1	816	3119	-	2304	protein_coding	disease resistance protein RPP13-like	NB-ARC
107424853	0.782332	0.842688	0.72882	-0.664541	-0.998464	-0.690835	LOC107424853	NC_029686.1	8937796	8942117	+	2952	protein_coding	BTB/POZ domain-containing protein At3g50780	-
107417394	1.05828	0.834212	0.804922	-0.860362	-0.886357	-0.950692	LOC107417394	NC_029682.1	29815854	29820361	+	1738	protein_coding	probable lipid-A-disaccharide synthase%2C mitochondrial%2C transcript variant X1	-
107407432	0.785559	0.800879	0.757029	-0.774812	-0.833118	-0.735538	LOC107407432	NC_029679.1	41241180	41243280	+	1400	protein_coding	protein SRG1-like	2OG-FeII_Oxy
107415601	1.00989	0.709126	1.02102	-0.939294	-0.761493	-1.03924	LOC107415601	NC_029682.1	4428152	4432714	+	3478	protein_coding	DExH-box ATP-dependent RNA helicase DExH18%2C mitochondrial%2C transcript variant X1	Helicase_C
107416952	1.09681	1.06652	0.957672	-1.29415	-0.941389	-0.885475	LOC107416952	NC_029682.1	20383826	20388349	+	1795	protein_coding	equilibrative nucleotide transporter 3-like%2C transcript variant X2	-
107415878	0.968204	1.23114	1.22995	-1.21602	-1.07652	-1.13675	LOC107415878	NC_029682.1	8368204	8372167	-	1849	pseudogene	PF02136:Nuclear transport factor 2 (NTF2) domain	-
107431767	1.09196	0.586662	0.841825	-0.680861	-0.977132	-0.86245	LOC107431767	NC_029679.1	34018715	34031111	+	8005	protein_coding	uncharacterized LOC107431767%2C transcript variant X1	-
107433466	1.01321	1.14448	0.787228	-0.963092	-1.0915	-0.890324	LOC107433466	NW_015453399.1	218851	221894	-	1476	protein_coding	zinc transporter 1-like	-
107432304	1.13411	0.556103	1.02112	-0.76932	-1.09188	-0.850131	LOC107432304	NC_029690.1	6182376	6201899	+	6378	protein_coding	rRNA biogenesis protein RRP5	S1
107415062	0.855489	1.00816	0.774367	-1.1861	-0.840743	-0.611169	LOC107415062	NC_029682.1	258385	260643	-	2259	protein_coding	probable polyamine transporter At3g13620	-
107412269	0.591521	0.639651	0.635512	-0.783694	-0.526364	-0.556626	LOC107412269	NC_029680.1	23732597	23737311	+	1826	protein_coding	cysteine synthase%2C transcript variant X2	PALP
107429950	0.959349	0.551022	1.02507	-0.714542	-0.947215	-0.873679	LOC107429950	NC_029689.1	1728980	1740607	+	3882	protein_coding	DNA topoisomerase 1%2C transcript variant X1	Topoisom_bac
107429173	0.891408	1.20398	0.900291	-0.926882	-1.23586	-0.832939	LOC107429173	NC_029688.1	15329638	15332588	-	1426	protein_coding	cinnamoyl-CoA reductase 1-like%2C transcript variant X1	Epimerase
107416986	1.06398	0.583629	0.831781	-0.712825	-0.875709	-0.890855	LOC107416986	NC_029682.1	20564487	20571497	+	2850	protein_coding	heat shock protein 90-6%2C mitochondrial	HATPase_c
107429216	0.596076	0.62301	0.561711	-0.647996	-0.596517	-0.536285	LOC107429216	NC_029688.1	16098367	16100387	+	717	protein_coding	bax inhibitor 1-like	-
107421599	0.62096	0.475755	0.584414	-0.506829	-0.576151	-0.598149	LOC107421599	NC_029684.1	23183442	23196947	-	4115	protein_coding	protein GIGANTEA%2C transcript variant X5	-
107426150	0.56728	0.988955	0.760831	-0.952887	-0.689831	-0.674348	LOC107426150	NC_029687.1	2883377	2884745	+	923	protein_coding	universal stress protein A-like protein	Usp
107426278	1.09073	0.994115	0.811894	-0.990859	-0.782619	-1.12326	LOC107426278	NC_029687.1	4739883	4744965	+	2657	protein_coding	potassium transporter 5-like	K_trans
107427080	0.656107	0.671675	0.644215	-0.674791	-0.567411	-0.729794	LOC107427080	NC_029687.1	12337404	12346028	-	3068	protein_coding	prostaglandin reductase-3%2C transcript variant X2	adh_short
107432703	0.632177	0.85846	0.825873	-0.568702	-0.986754	-0.761054	LOC107432703	NC_029690.1	9874551	9878680	+	1867	protein_coding	tubulin alpha-3 chain	Tubulin
107422007	0.814087	0.8597	0.88377	-0.794499	-1.10014	-0.662918	LOC107422007	NC_029685.1	5462959	5464822	+	1864	protein_coding	crocetin glucosyltransferase%2C chloroplastic-like	UDPGT
107428499	0.995491	0.737206	0.818128	-1.05731	-0.645514	-0.848002	LOC107428499	NC_029688.1	4312896	4319052	-	3269	protein_coding	protein SDA1 homolog	-
107418882	0.591756	1.13871	0.942491	-0.721035	-0.893063	-1.05886	LOC107418882	NC_029683.1	16751298	16753097	-	1391	protein_coding	L-lactate dehydrogenase B	-
107404825	1.4742	0.855027	0.711333	-1.13078	-1.07117	-0.838612	LOC107404825	NW_015453799.1	2757	11534	+	2439	protein_coding	ankyrin repeat-containing protein NPR4-like%2C transcript variant X2	-
107429131	0.94796	0.708582	1.17102	-0.777329	-1.15092	-0.899314	LOC107429131	NC_029688.1	14510909	14521807	+	3867	protein_coding	DNA-directed RNA polymerase 1B%2C mitochondrial	-
novel.285	0.905338	0.880831	1.12172	-0.730457	-1.16816	-1.00928	-	NC_029684.1	3008479	3011457	+	2979	-	-	-
107413744	1.33637	1.15397	0.928192	-1.312	-1.41879	-0.687746	LOC107413744	NC_029679.1	6432317	6433413	+	935	protein_coding	gibberellin 2-beta-dioxygenase-like	2OG-FeII_Oxy
107423239	0.495297	0.959653	0.736841	-0.778809	-0.674571	-0.738411	LOC107423239	NC_029685.1	22737501	22740253	+	1061	protein_coding	endo-1%2C3%3B1%2C4-beta-D-glucanase-like	-
107423145	1.15228	0.946471	1.41129	-0.960719	-1.28263	-1.26669	LOC107423145	NC_029685.1	21207538	21211071	-	1685	protein_coding	homocysteine S-methyltransferase 3	-
107435263	1.42677	1.39571	1.15187	-0.979373	-1.8381	-1.15687	LOC107435263	NW_015453523.1	92131	95672	-	2381	protein_coding	ankyrin repeat-containing protein ITN1-like	-
107411607	0.636388	1.04601	1.14816	-0.74452	-1.10418	-0.98186	LOC107411607	NC_029680.1	18469283	18470693	+	865	protein_coding	peroxidase 4-like	-
107432791	1.03153	0.638082	0.866515	-0.678111	-1.02751	-0.830503	LOC107432791	NC_029690.1	10765666	10767318	-	1653	protein_coding	protein SLOW GREEN 1%2C chloroplastic-like	-
107427251	0.990814	0.853431	0.952952	-0.877875	-0.769678	-1.14964	LOC107427251	NC_029687.1	16740990	16743816	+	1740	protein_coding	probable flavin-containing monooxygenase 1	FMO-like
107411412	1.29853	1.29617	1.20848	-1.11393	-1.81922	-0.870033	LOC107411412	NC_029680.1	16152583	16156583	+	1643	protein_coding	uncharacterized LOC107411412	-
107415397	0.828173	1.11774	0.600797	-0.800974	-0.783303	-0.962432	LOC107415397	NC_029682.1	3243779	3245408	+	1331	protein_coding	2-methylene-furan-3-one reductase-like	ADH_N
107406222	1.18504	1.02719	0.999663	-1.22055	-0.74896	-1.24238	LOC107406222	NW_015454137.1	32756	33960	-	1021	protein_coding	uncharacterized LOC107406222	-
107423500	0.567447	0.797545	0.742332	-0.909988	-0.636138	-0.561197	LOC107423500	NC_029685.1	26674895	26678667	+	2334	protein_coding	uncharacterized LOC107423500%2C transcript variant X5	-
107422293	1.11198	1.45841	0.921065	-1.69635	-0.706755	-1.08836	LOC107422293	NC_029685.1	10712798	10713765	+	877	protein_coding	major allergen Pru av 1	-
107422330	1.5557	0.997822	1.114	-1.23841	-1.24077	-1.18834	LOC107422330	NC_029685.1	11311796	11313662	+	1867	protein_coding	receptor-like protein Cf-9	-
107434120	0.631765	0.490483	0.644383	-0.583944	-0.593227	-0.589459	LOC107434120	NW_015453427.1	188522	193142	-	2732	protein_coding	mucin-5AC%2C transcript variant X2	-
107414637	0.984967	0.752996	0.611813	-0.917537	-0.666164	-0.766076	LOC107414637	NC_029679.1	7262559	7266760	+	1469	protein_coding	ubiquinol oxidase 4%2C chloroplastic/chromoplastic	AOX
107420761	0.591624	0.597303	0.532718	-0.481778	-0.655796	-0.584071	LOC107420761	NC_029684.1	8718670	8732856	-	3702	protein_coding	isoamylase 3%2C chloroplastic%2C transcript variant X10	-
107426773	0.521425	0.684947	0.616272	-0.564526	-0.716327	-0.541793	LOC107426773	NC_029687.1	7457351	7459347	-	1997	protein_coding	trithorax group protein osa	-
107432272	0.855948	0.765649	1.12682	-1.16778	-0.813966	-0.766675	LOC107432272	NC_029679.1	156401	165291	+	3125	protein_coding	WD repeat-containing protein 75	-
107419491	0.863259	0.888439	0.785321	-0.697117	-1.1235	-0.7164	LOC107419491	NC_029683.1	28781949	28784813	+	2407	protein_coding	TMV resistance protein N-like%2C transcript variant X1	-
107412178	1.17002	1.7495	1.41991	-1.54364	-1.64916	-1.14663	LOC107412178	NC_029680.1	23021770	23022847	-	1048	protein_coding	mitochondrial import inner membrane translocase subunit TIM23-3	-
107432853	1.28269	0.985735	0.999723	-0.911337	-1.27698	-1.07984	LOC107432853	NC_029690.1	11791375	11793640	-	1971	protein_coding	transcription termination factor MTEF18%2C mitochondrial-like%2C transcript variant X2	-
107419202	1.20023	0.736183	0.671662	-0.881499	-0.697459	-1.02911	LOC107419202	NC_029683.1	24283169	24288653	-	2585	protein_coding	two-component response regulator-like APRR1	Response_reg
107415198	0.841326	0.816756	0.949036	-0.557784	-1.12214	-0.927198	LOC107415198	NC_029682.1	1331087	1342910	+	3921	protein_coding	DNA-directed RNA polymerase I subunit 2	RNA_pol_Rpb2_6
107413455	1.75104	0.707798	1.74715	-1.52934	-1.41191	-1.26474	LOC107413455	NC_029681.1	8030116	8031573	+	1458	protein_coding	zeatin O-xylosyltransferase-like	UDPGT
107434025	0.771172	1.15163	0.813475	-0.983236	-0.837281	-0.915756	LOC107434025	NW_015453421.1	301407	305149	-	2708	protein_coding	subtilisin-like protease SBT3.9%2C transcript variant X2	Peptidase_S8
107420723	0.935684	1.0227	0.596654	-0.998978	-0.869867	-0.686197	LOC107420723	NC_029679.1	12471820	12473869	-	852	protein_coding	chaperonin-like RBCX protein 1%2C chloroplastic	-
107407010	1.21921	0.884921	0.91128	-0.641305	-1.34131	-1.03279	LOC107407010	NW_015454466.1	11790	15272	+	2608	protein_coding	probable inactive receptor kinase At5g67200	Pkinase
107422260	1.12887	0.667691	0.774392	-1.01632	-0.788805	-0.765824	LOC107422260	NC_029679.1	16896806	16900761	+	3865	protein_coding	disease resistance RPP13-like protein 4%2C transcript variant X2	-
107433496	1.14589	1.76115	1.10646	-1.42919	-1.3058	-1.27852	LOC107433496	NW_015453402.1	23506	33314	-	1236	protein_coding	uncharacterized LOC107433496%2C transcript variant X2	-
107434935	0.726245	0.473413	0.556983	-0.633062	-0.521446	-0.602134	LOC107434935	NW_015453491.1	125007	135689	+	3018	protein_coding	1%2C4-alpha-glucan-branching enzyme 1%2C chloroplastic/amyloplastic-like	-
107403947	0.805763	0.667497	0.815665	-0.763212	-0.880214	-0.6455	LOC107403947	NW_015453672.1	87592	91079	+	2210	protein_coding	pentatricopeptide repeat-containing protein At1g80270%2C mitochondrial	-
107432849	0.587859	0.790645	0.600576	-0.68853	-0.721901	-0.56865	LOC107432849	NC_029690.1	11547463	11554840	+	2404	protein_coding	hexokinase-1-like	-
107433338	1.52069	1.19881	1.11022	-1.45406	-1.18217	-1.19349	LOC107433338	NC_029690.1	19009588	19010996	-	952	lncRNA	uncharacterized LOC107433338	-
107425056	0.856539	0.64287	0.816036	-0.56109	-0.87744	-0.876915	LOC107425056	NC_029679.1	21917830	21931199	-	3744	protein_coding	glycogen phosphorylase 1-like%2C transcript variant X2	-
107426920	0.781644	0.505988	0.631199	-0.609378	-0.55189	-0.757564	LOC107426920	NC_029687.1	9597246	9601166	+	1951	protein_coding	BTB/POZ domain-containing protein At1g63850-like	-
107410527	0.730503	0.633388	0.521667	-0.792755	-0.482674	-0.610129	LOC107410527	NC_029680.1	3231695	3238886	-	4680	protein_coding	pleiotropic drug resistance protein 2	ABC2_membrane
107433835	0.840413	0.666962	0.529757	-0.649314	-0.668184	-0.719634	LOC107433835	NW_015453413.1	282851	290368	-	3048	protein_coding	pentatricopeptide repeat-containing protein At1g30610%2C chloroplastic-like	PPR
107428564	0.782516	0.560927	0.563991	-0.578427	-0.789949	-0.539059	LOC107428564	NC_029688.1	5087708	5102768	+	5296	protein_coding	alpha-glucan water dikinase%2C chloroplastic%2C transcript variant X3	-
107415813	1.0767	0.589642	0.857864	-0.773871	-0.735405	-1.01493	LOC107415813	NC_029682.1	7092113	7096138	+	3280	protein_coding	pentatricopeptide repeat-containing protein At5g02860	PPR
107417756	1.24394	0.854439	0.916416	-0.70138	-1.4084	-0.905014	LOC107417756	NC_029683.1	4301510	4306303	-	3053	protein_coding	RNA helicase aquarius	-
107429790	1.10182	0.964154	1.40403	-1.06795	-1.49692	-0.90513	LOC107429790	NC_029689.1	489976	494537	-	1833	protein_coding	methyltransferase-like protein 17%2C mitochondrial	-
107421438	0.679383	0.84885	0.963899	-0.740603	-1.03935	-0.712184	LOC107421438	NC_029684.1	19921196	19931603	+	1633	protein_coding	protein phosphatase methylesterase 1%2C transcript variant X2	-
107419115	1.04043	0.754895	1.13034	-0.970635	-0.748903	-1.20612	LOC107419115	NC_029683.1	22881118	22885699	-	1675	protein_coding	putative disease resistance protein RGA3%2C transcript variant X1	-
107426788	0.73485	0.950349	0.663652	-1.01581	-0.764619	-0.568418	LOC107426788	NC_029687.1	7056493	7060873	-	1655	protein_coding	E3 ubiquitin-protein ligase CHIP%2C transcript variant X3	U-box
107418260	0.782897	0.509159	0.998825	-0.770276	-0.715228	-0.805377	LOC107418260	NC_029683.1	8731064	8733471	+	1999	protein_coding	adenosylhomocysteinase 1-like	-
107419841	0.72976	1.16735	1.14641	-1.23204	-0.888564	-0.922927	LOC107419841	NC_029684.1	171566	177669	+	2090	protein_coding	AT-hook motif nuclear-localized protein 10%2C transcript variant X3	-
107412453	0.752043	0.657997	0.795199	-0.588805	-0.727763	-0.888671	LOC107412453	NC_029680.1	25745889	25753239	+	2565	protein_coding	DEAD-box ATP-dependent RNA helicase 28	DEAD
107424364	1.20771	0.486617	0.861003	-0.726169	-0.943002	-0.886162	LOC107424364	NC_029686.1	6105077	6125451	+	7155	protein_coding	probable transcription-associated protein 1	-
107411029	0.54676	0.492817	0.746975	-0.548552	-0.594634	-0.643367	LOC107411029	NC_029680.1	8509491	8513516	+	2728	protein_coding	protein TOC75-3%2C chloroplastic%2C transcript variant X1	-
107420649	0.835819	0.604636	0.467777	-0.606745	-0.655066	-0.646421	LOC107420649	NC_029679.1	13065515	13075473	-	3922	protein_coding	starch synthase 3%2C chloroplastic/amyloplastic%2C transcript variant X2	Glycos_transf_1
107415112	1.12271	1.13739	0.646776	-0.87413	-0.712337	-1.32041	LOC107415112	NC_029682.1	484921	485826	+	906	protein_coding	dirigent protein 22-like	-
107410986	1.19011	1.00994	0.736884	-0.98256	-0.980488	-0.973886	LOC107410986	NC_029680.1	8481185	8484245	-	2713	protein_coding	L-type lectin-domain containing receptor kinase IV.2-like	-
107421092	0.599108	0.49655	0.538932	-0.596312	-0.492442	-0.545836	LOC107421092	NC_029684.1	11825240	11837842	-	2289	protein_coding	aldehyde dehydrogenase family 3 member H1%2C transcript variant X3	Aldedh
107421796	1.06479	0.714691	0.679947	-0.896275	-0.771756	-0.791393	LOC107421796	NC_029685.1	966750	970869	-	3760	protein_coding	glucan endo-1%2C3-beta-glucosidase	Glyco_hydro_17
107429285	0.738149	0.939483	0.656199	-1.06469	-0.598415	-0.670731	LOC107429285	NC_029688.1	16832388	16834352	+	942	protein_coding	probable NAD(P)H dehydrogenase subunit CRR3%2C chloroplastic	-
107433255	0.636228	0.518716	0.5893	-0.526175	-0.620296	-0.597774	LOC107433255	NC_029690.1	18128937	18136252	-	3075	protein_coding	calmodulin-binding transcription activator 5%2C transcript variant X2	CG-1
107419732	0.885178	0.573276	0.668822	-0.615424	-0.842288	-0.669564	LOC107419732	NC_029683.1	30752954	30762519	-	4533	protein_coding	uncharacterized LOC107419732%2C transcript variant X2	-
107411040	1.36302	1.15706	0.856428	-1.19958	-0.883695	-1.29324	LOC107411040	NC_029680.1	8465592	8468067	-	2476	protein_coding	L-type lectin-domain containing receptor kinase IV.2-like	Pkinase
107413391	1.194	1.24648	1.35861	-0.957933	-1.27437	-1.56678	LOC107413391	NC_029681.1	7618720	7620375	+	1091	protein_coding	pullulanase 1%2C chloroplastic-like	-
107427401	0.917454	1.00956	0.964809	-1.21718	-0.490649	-1.184	LOC107427401	NC_029687.1	19030087	19081015	+	1556	protein_coding	monooxygenase 2-like	FAD_binding_3
107415013	0.801453	1.12884	0.95589	-1.00098	-0.795271	-1.08993	LOC107415013	NC_029682.1	268100	270429	-	1914	protein_coding	probable polyamine transporter At3g13620	-
107432324	1.09491	0.887833	1.0103	-0.895139	-0.878715	-1.21919	LOC107432324	NC_029690.1	6440869	6443995	+	1930	protein_coding	probable protein kinase At2g41970%2C transcript variant X1	Pkinase_Tyr
107429283	1.08412	0.820717	1.15108	-0.80908	-1.05183	-1.195	LOC107429283	NC_029688.1	16897441	16898661	+	1090	protein_coding	HMG-Y-related protein A-like	-
107403533	1.15511	0.636018	0.962715	-0.612896	-1.21645	-0.924499	LOC107403533	NW_015453621.1	28848	31660	+	1504	protein_coding	DEAD-box ATP-dependent RNA helicase 3%2C chloroplastic-like	Helicase_C
107419592	1.07078	0.689153	1.1449	-0.755729	-0.996638	-1.15247	LOC107419592	NC_029683.1	29391254	29396299	+	3731	protein_coding	uncharacterized LOC107419592%2C transcript variant X4	-
107405173	0.848207	0.710622	0.832841	-0.725864	-0.923454	-0.742351	LOC107405173	NW_015453874.1	39676	41267	-	1317	protein_coding	uncharacterized LOC107405173	-
107412176	0.612792	1.01324	1.25559	-0.793278	-0.831668	-1.25668	LOC107412176	NC_029680.1	23522992	23524683	+	975	protein_coding	peptidyl-prolyl cis-trans isomerase CYP19-3	Pro_isomerase
107432062	0.932798	0.702558	0.890243	-0.602698	-1.11417	-0.808727	LOC107432062	NC_029690.1	3942746	3948305	+	3316	protein_coding	WD repeat-containing protein 3	-
107414521	0.440543	0.597978	0.631838	-0.5219	-0.499227	-0.649232	LOC107414521	NC_029681.1	22818612	22822286	+	1791	protein_coding	tubulin beta-1 chain	Tubulin
107412908	0.902203	0.701318	0.545924	-0.779386	-0.708365	-0.661693	LOC107412908	NC_029681.1	2410361	2415813	-	1963	protein_coding	uncharacterized LOC107412908	-
107417687	0.920174	1.51648	0.952478	-0.689299	-1.34826	-1.35157	LOC107417687	NC_029683.1	3345550	3353056	+	3284	protein_coding	ribonuclease J%2C transcript variant X1	Lactamase_B
107419767	0.906057	0.8791	0.620095	-0.646228	-0.904492	-0.854532	LOC107419767	NC_029684.1	321497	323767	-	1252	protein_coding	WUSCHEL-related homeobox 8-like	Homeobox
107428886	0.756014	0.71713	0.613277	-0.696423	-0.489628	-0.90037	LOC107428886	NC_029688.1	9991747	9994953	+	1288	protein_coding	26S proteasome non-ATPase regulatory subunit 10	-
107427093	0.716084	0.413949	0.662757	-0.52365	-0.681553	-0.587587	LOC107427093	NC_029687.1	12679775	12712984	-	7945	protein_coding	serine/threonine-protein kinase TOR%2C transcript variant X2	PI3_PI4_kinase
107432594	0.769225	0.547204	1.00091	-0.666707	-0.693845	-0.956787	LOC107432594	NC_029679.1	34515552	34524952	+	3379	protein_coding	1%2C4-alpha-glucan-branching enzyme 3%2C chloroplastic/amyloplastic%2C transcript variant X1	-
107413074	1.34586	1.35715	1.03197	-1.95598	-0.832468	-0.94653	LOC107413074	NC_029681.1	4081927	4086965	+	1515	protein_coding	GABA transporter 1-like	Aa_trans
107407423	0.495363	0.488339	0.463658	-0.460707	-0.471447	-0.515206	LOC107407423	NC_029679.1	41222920	41226299	+	1625	protein_coding	P-loop guanosine triphosphatase YjiA	-
107433907	0.957214	0.641053	0.731827	-0.587263	-0.754433	-0.988397	LOC107433907	NW_015453414.1	271591	276473	+	2389	protein_coding	glucose-6-phosphate 1-dehydrogenase%2C chloroplastic%2C transcript variant X1	G6PD_C
107404010	0.746349	0.550853	0.478986	-0.515407	-0.719922	-0.540859	LOC107404010	NW_015453677.1	52816	79114	+	3007	protein_coding	isoflavone reductase homolog PCBER-like%2C transcript variant X2	NmrA
107432847	1.42201	0.689389	0.82166	-1.23776	-0.817662	-0.877639	LOC107432847	NC_029690.1	11673607	11677277	-	3570	protein_coding	receptor-like protein kinase 5	Pkinase
107424878	0.847278	1.03101	0.434719	-0.710435	-0.836015	-0.766556	LOC107424878	NC_029686.1	9418172	9420733	+	1678	protein_coding	cytochrome P450 81D1-like	p450
107421986	0.879514	0.477778	0.644038	-0.650052	-0.740484	-0.610793	LOC107421986	NC_029685.1	4390147	4410463	+	5741	protein_coding	nuclear pore complex protein NUP160%2C transcript variant X2	-
107426883	0.894281	0.598337	0.94019	-0.579776	-0.813341	-1.03969	LOC107426883	NC_029687.1	9639580	9643682	-	2295	protein_coding	transcription termination factor MTERF2%2C chloroplastic	-
107415487	0.562488	0.791761	0.518213	-0.621218	-0.544305	-0.70694	LOC107415487	NC_029682.1	3540142	3541986	-	1298	protein_coding	chaperone protein dnaJ C76%2C chloroplastic-like	DnaJ
107413350	0.785998	0.91789	0.610026	-0.978775	-0.679259	-0.655881	LOC107413350	NC_029681.1	7218720	7226495	-	2728	protein_coding	amino-acid permease BAT1 homolog%2C transcript variant X2	-
107411111	0.501205	0.671479	0.555646	-0.641519	-0.597781	-0.489029	LOC107411111	NC_029680.1	9636436	9640194	+	2116	protein_coding	putative E3 ubiquitin-protein ligase XBAT31	-
107409714	0.715679	0.710395	0.647164	-0.95495	-0.637579	-0.480709	LOC107409714	NW_015457415.1	15	911	-	897	protein_coding	probable calcium-binding protein CML41	-
107428090	1.08743	0.765336	1.06096	-1.18123	-0.851052	-0.88144	LOC107428090	NC_029688.1	963481	969640	+	2318	protein_coding	transcription termination factor MTERF4%2C chloroplastic-like	-
107405634	0.896406	1.06088	0.954698	-0.79076	-0.84241	-1.27882	LOC107405634	NW_015453975.1	5820	12905	+	1470	protein_coding	integrin-linked protein kinase 1-like	Pkinase
107422269	1.25626	1.55223	0.634256	-1.58289	-0.675288	-1.18456	LOC107422269	NC_029685.1	10719834	10720757	+	747	protein_coding	major allergen Pru av 1-like	-
107410331	1.09011	0.982714	0.909333	-0.920678	-1.23028	-0.8312	LOC107410331	NC_029679.1	3603401	3607476	+	1448	protein_coding	protein N-terminal asparagine amidohydrolase	-
107431552	0.720209	1.17541	0.856519	-0.611988	-0.904554	-1.23559	LOC107431552	NC_029690.1	78364	81271	-	1756	protein_coding	tubulin beta-5 chain-like	Tubulin
107416805	0.826931	1.15379	1.04766	-1.35947	-1.04752	-0.621396	LOC107416805	NC_029682.1	18207959	18222220	-	1117	protein_coding	heavy metal-associated isoprenylated plant protein 16-like%2C transcript variant X2	-
107435507	1.14418	0.964353	0.634744	-0.959545	-1.00886	-0.774869	LOC107435507	NW_015453541.1	24643	27593	+	2280	protein_coding	uncharacterized LOC107435507%2C transcript variant X2	C2
107410667	0.830522	0.651017	0.575045	-0.761817	-0.441079	-0.853688	LOC107410667	NC_029680.1	5356654	5363556	+	1497	protein_coding	beta-glucosidase 42-like%2C transcript variant X1	Glyco_hydro_1
107407662	0.969774	0.987096	1.2695	-0.97714	-1.51582	-0.733414	LOC107407662	NW_015454877.1	6227	9785	+	2736	protein_coding	jacalin-related lectin 3-like	-
107427735	0.54157	0.785312	0.512203	-0.731927	-0.602589	-0.504569	LOC107427735	NC_029679.1	28959685	28961329	-	1323	protein_coding	non-functional NADPH-dependent codeinone reductase 2-like	Aldo_ket_red
107428458	0.932018	0.67466	0.755714	-0.893081	-0.88746	-0.581852	LOC107428458	NC_029688.1	4423898	4425964	-	1952	protein_coding	cytochrome P450 71B26-like	p450
107409474	0.976364	0.921175	0.581101	-0.789636	-1.03862	-0.650384	LOC107409474	NW_015456910.1	706	2395	+	947	protein_coding	linoleate 9S-lipoxygenase 1-like	Lipoxygenase
112488820	0.96789	1.6687	1.09125	-0.780087	-1.66929	-1.27847	LOC112488820	NC_029685.1	13831477	13833597	+	1453	protein_coding	F-box protein PP2-B10-like%2C transcript variant X2	-
107427699	1.39482	1.20118	0.936038	-1.18603	-0.846241	-1.49976	LOC107427699	NC_029687.1	22144241	22152251	+	2267	pseudogene	-	-
107417228	0.73532	0.790897	0.631303	-0.630785	-0.778561	-0.748174	LOC107417228	NC_029682.1	26367932	26379614	-	2785	protein_coding	probable sugar phosphate/phosphate translocator At1g06470%2C transcript variant X4	-
112488800	1.38304	1.06676	1.26016	-1.10265	-1.62674	-0.980563	LOC112488800	NC_029685.1	27344339	27348927	+	1629	protein_coding	probable LRR receptor-like serine/threonine-protein kinase At3g47570%2C transcript variant X2	LRRNT_2
107429695	0.784383	0.775162	0.583926	-0.483675	-0.700818	-0.958977	LOC107429695	NC_029688.1	20537106	20541695	+	2491	protein_coding	glycine--tRNA ligase%2C mitochondrial 1-like	HGTP_anticodon
107420398	0.419532	0.770751	0.63532	-0.651836	-0.553523	-0.620243	LOC107420398	NC_029684.1	4914086	4915557	-	852	protein_coding	histone H3.3	Histone
107426600	1.14924	0.923353	0.669754	-0.601144	-1.17493	-0.966268	LOC107426600	NC_029687.1	6045968	6049399	+	1243	protein_coding	protein SULFUR DEFICIENCY-INDUCED 1	-
107432609	0.655138	0.982156	0.781533	-1.02742	-0.817535	-0.573868	LOC107432609	NC_029690.1	8909245	8914821	-	1793	protein_coding	B-box zinc finger protein 22	zf-B_box
107434778	1.13035	0.737003	0.595269	-0.662112	-0.905387	-0.895123	LOC107434778	NW_015453477.1	210814	215632	+	3840	protein_coding	probable disease resistance protein At4g27220%2C transcript variant X2	NB-ARC
107415429	1.08436	0.693158	0.685548	-0.620172	-0.9669	-0.875998	LOC107415429	NC_029682.1	2916344	2919656	-	2723	protein_coding	senescence-associated carboxylesterase 101-like%2C transcript variant X2	Lipase_3
107434527	0.901323	0.780863	0.752466	-0.697276	-1.05539	-0.681986	LOC107434527	NW_015453463.1	135626	139152	-	2131	protein_coding	protein NRT1/ PTR FAMILY 5.10-like	-
107411937	1.06654	0.758624	0.83345	-0.701126	-1.1978	-0.759684	LOC107411937	NC_029680.1	21512547	21516557	-	3061	protein_coding	uncharacterized LOC107411937	-
107403798	0.543226	0.633762	0.445402	-0.395293	-0.6118	-0.615298	LOC107403798	NW_015453649.1	48990	53239	+	2353	protein_coding	granule-bound starch synthase 1%2C chloroplastic/amyloplastic-like%2C transcript variant X1	Glycos_transf_1
107430416	1.1468	0.923255	0.76882	-1.22829	-0.826304	-0.784284	LOC107430416	NC_029689.1	9271502	9274860	+	1463	lncRNA	uncharacterized LOC107430416%2C transcript variant X3	-
107429901	0.853707	0.843465	0.994722	-0.962161	-1.10169	-0.628039	LOC107429901	NC_029689.1	1350201	1355204	-	1609	protein_coding	glutamate--cysteine ligase%2C chloroplastic-like%2C transcript variant X1	-
112489358	1.35537	1.52684	1.29735	-2.05576	-0.698807	-1.425	LOC112489358	NW_015453496.1	99690	100710	+	677	protein_coding	30S ribosomal protein S13%2C chloroplastic-like	-
107414483	1.29387	1.13411	0.76958	-1.58474	-0.692515	-0.920308	LOC107414483	NC_029679.1	7064328	7067089	-	2762	protein_coding	L-type lectin-domain containing receptor kinase IV.1-like	Pkinase
107426706	0.901225	0.646032	0.559312	-0.772218	-0.786923	-0.547427	LOC107426706	NC_029687.1	7371143	7380607	-	5234	lncRNA	uncharacterized LOC107426706%2C transcript variant X6	-
107433052	0.858531	0.698728	0.88227	-0.621244	-0.859752	-0.958533	LOC107433052	NC_029679.1	34753164	34761617	-	3759	protein_coding	aconitate hydratase%2C cytoplasmic-like	Aconitase
107417597	1.07009	0.76532	1.02502	-0.64352	-1.33559	-0.881318	LOC107417597	NC_029683.1	3004466	3007947	-	1487	protein_coding	uncharacterized LOC107417597	-
107420826	0.529252	0.63059	0.690008	-0.618347	-0.645501	-0.586003	LOC107420826	NC_029684.1	9410414	9413938	-	1422	protein_coding	uncharacterized LOC107420826	-
107415125	0.52299	0.824009	0.810043	-0.785408	-0.744714	-0.62692	LOC107415125	NC_029682.1	629435	632603	-	2001	protein_coding	4-coumarate--CoA ligase-like 5	AMP-binding
107411812	0.624762	0.455514	0.529519	-0.494371	-0.615668	-0.499756	LOC107411812	NC_029680.1	20351377	20359184	-	3552	protein_coding	eukaryotic translation initiation factor 3 subunit A-like%2C transcript variant X3	-
107410357	0.582806	0.407117	0.496627	-0.388504	-0.561043	-0.537003	LOC107410357	NC_029680.1	1787141	1846491	+	23353	protein_coding	indole-3-acetaldehyde oxidase-like%2C transcript variant X11	Fer2
107411830	1.44128	1.59629	1.16527	-1.48266	-1.67056	-1.04962	LOC107411830	NC_029680.1	20963844	20965146	+	981	protein_coding	F-box protein PP2-B15-like	F-box
107420227	0.656217	0.957584	1.11546	-1.20896	-0.792895	-0.727412	LOC107420227	NC_029684.1	3777762	3780560	+	1771	protein_coding	cytochrome P450 734A1-like	p450
107427514	0.640969	0.683213	0.683045	-0.819529	-0.560266	-0.627431	LOC107427514	NC_029687.1	19733264	19737781	-	2002	protein_coding	protein NUCLEAR FUSION DEFECTIVE 4-like	-
107408995	0.426478	0.647428	0.46014	-0.582555	-0.491701	-0.459791	LOC107408995	NW_015456153.1	126	2582	+	1201	protein_coding	plastid-lipid-associated protein%2C chloroplastic-like	-
107432103	0.748812	0.632863	0.869123	-0.639625	-0.865004	-0.74617	LOC107432103	NC_029679.1	34211685	34218396	+	2004	protein_coding	AP-5 complex subunit zeta-1	-
107420163	0.425299	0.849161	0.605551	-0.576715	-0.563582	-0.739713	LOC107420163	NC_029684.1	2857555	2860998	+	1740	protein_coding	zinc transporter 4%2C chloroplastic%2C transcript variant X2	-
107412327	0.663932	0.497941	0.735093	-0.56206	-0.716776	-0.61813	LOC107412327	NC_029680.1	24155609	24169157	+	4108	protein_coding	exportin-4%2C transcript variant X1	-
107423042	0.85237	0.734547	0.574504	-0.667833	-0.595589	-0.898	LOC107423042	NC_029685.1	20543456	20548489	-	3146	protein_coding	linoleate 9S-lipoxygenase 5-like%2C transcript variant X2	Lipoxygenase
107429840	1.15693	0.625236	0.951452	-0.94553	-0.965097	-0.822988	LOC107429840	NC_029689.1	687131	688818	+	1074	pseudogene	-	-
112492401	0.74525	1.08064	0.55209	-0.494905	-1.06416	-0.818917	LOC112492401	NC_029679.1	29221345	29238675	-	672	lncRNA	uncharacterized LOC112492401	-
107412268	0.7338	0.485193	0.606344	-0.574671	-0.740463	-0.510203	LOC107412268	NC_029680.1	23755462	23775331	+	5733	protein_coding	protein MON2 homolog%2C transcript variant X1	-
107404548	1.03911	2.76243	1.05337	-1.73113	-1.5267	-1.5971	LOC107404548	NW_015453759.1	4969	7303	+	866	protein_coding	60S ribosomal protein L17-2-like	-
107415207	0.798822	0.775796	0.610827	-0.789268	-0.426156	-0.970021	LOC107415207	NC_029682.1	1646026	1648704	-	1205	protein_coding	cystinosin homolog	-
107432970	0.710468	0.815724	0.543448	-0.489282	-0.852699	-0.727659	LOC107432970	NC_029690.1	13467290	13474664	-	2536	protein_coding	U-box domain-containing protein 33-like	-
107411463	1.08196	1.09112	0.99037	-1.04404	-1.13031	-0.989107	LOC107411463	NC_029680.1	17277763	17280377	+	1638	protein_coding	S-adenosylmethionine synthase 3	-
107426949	1.30819	0.932013	0.715279	-0.608854	-0.875562	-1.47107	LOC107426949	NC_029687.1	10442903	10454646	-	2182	pseudogene	-	-
107403976	0.896167	0.832707	0.551063	-0.823497	-0.683546	-0.772895	LOC107403976	NW_015453675.1	22282	29008	-	3553	protein_coding	homeobox protein HAT3.1	Homeobox
107424803	1.18652	1.19322	0.727112	-0.69268	-1.21939	-1.19478	LOC107424803	NC_029686.1	8919052	8923500	-	2671	protein_coding	uncharacterized LOC107424803%2C transcript variant X1	-
novel.659	0.967476	0.862162	0.572391	-0.766861	-0.779747	-0.855422	-	NW_015453725.1	75001	79059	+	4059	-	PF00665:Integrase core domain|PF13976:GAG-pre-integrase domain|PF14223:gag-polypeptide of LTR copia-type	rve
107416050	0.970882	0.914586	0.437178	-0.651891	-0.819422	-0.851334	LOC107416050	NC_029682.1	9934329	9940382	-	4360	protein_coding	uncharacterized LOC107416050	-
107426944	0.72066	0.745712	0.867261	-0.680688	-0.811533	-0.841412	LOC107426944	NC_029687.1	10753808	10758761	-	2284	protein_coding	RNA pseudouridine synthase 4%2C mitochondrial	-
107434831	1.1998	0.815784	1.92328	-1.44177	-1.23309	-1.26401	LOC107434831	NW_015453482.1	90791	93057	-	1378	protein_coding	2-alkenal reductase (NADP(+)-dependent)-like%2C transcript variant X2	ADH_zinc_N
107412931	0.797043	0.628644	0.655128	-0.777327	-0.70405	-0.599438	LOC107412931	NC_029681.1	2626433	2630184	-	2332	protein_coding	uncharacterized LOC107412931	-
107412948	0.77304	0.624932	0.973859	-0.759528	-0.738322	-0.873981	LOC107412948	NC_029681.1	2804457	2809201	+	2076	protein_coding	probable basic-leucine zipper transcription factor F%2C transcript variant X1	-
107413072	0.76301	0.915191	0.660605	-0.842156	-0.830399	-0.66625	LOC107413072	NC_029681.1	4225732	4231251	-	1978	protein_coding	probable U3 small nucleolar RNA-associated protein 7	-
107415351	0.738766	0.753493	0.458541	-0.648782	-0.797054	-0.504963	LOC107415351	NC_029682.1	2878964	2881759	-	2056	protein_coding	senescence-associated carboxylesterase 101-like	Lipase_3
107427451	0.673684	0.515237	0.555344	-0.697496	-0.500688	-0.546081	LOC107427451	NC_029687.1	19494478	19523656	+	6626	protein_coding	putative disease resistance RPP13-like protein 1%2C transcript variant X3	-
107404490	0.968457	0.830248	0.878007	-0.691593	-0.965802	-1.01932	LOC107404490	NW_015453752.1	8405	18977	+	2480	protein_coding	U3 small nucleolar RNA-associated protein 6 homolog%2C transcript variant X1	-
107422117	0.739345	0.784528	1.0682	-0.922441	-0.974276	-0.695357	LOC107422117	NC_029685.1	7428536	7435269	-	2728	protein_coding	uncharacterized LOC107422117%2C transcript variant X2	-
107420371	0.765088	0.694022	0.692617	-0.57734	-0.918969	-0.655417	LOC107420371	NC_029684.1	4827391	4830074	+	1978	protein_coding	protein LTV1 homolog	-
107403773	0.805176	1.04287	1.13936	-0.493019	-1.0835	-1.41089	LOC107403773	NW_015453644.1	25181	27349	-	2169	protein_coding	H/ACA ribonucleoprotein complex subunit 4	-
107421529	0.779034	0.615351	0.761794	-0.584768	-0.9226	-0.64881	LOC107421529	NC_029684.1	22403319	22409200	+	2389	protein_coding	outer envelope protein 64%2C mitochondrial	-
107417092	0.791707	0.661543	0.706001	-0.55598	-0.624021	-0.97925	LOC107417092	NC_029682.1	22192446	22201581	-	2660	protein_coding	cellulose synthase-like protein H1	-
107416431	0.838198	0.67113	0.429132	-0.665005	-0.479899	-0.793556	LOC107416431	NC_029682.1	13968227	13971371	-	3145	protein_coding	receptor-like protein kinase FERONIA	Pkinase_Tyr
107412175	0.730359	0.576022	0.946394	-0.609378	-0.932727	-0.71067	LOC107412175	NC_029680.1	23519866	23522496	-	2631	protein_coding	pentatricopeptide repeat-containing protein At4g21065-like	PPR
107416753	0.547668	0.860924	0.757997	-0.679411	-0.509966	-0.977212	LOC107416753	NC_029682.1	17583167	17589094	-	2057	protein_coding	external alternative NAD(P)H-ubiquinone oxidoreductase B1%2C mitochondrial-like%2C transcript variant X1	Pyr_redox_2
107424686	0.69829	0.726355	0.770808	-0.786568	-0.839488	-0.569398	LOC107424686	NC_029686.1	8071678	8075591	+	2611	protein_coding	UPF0261 protein y4oU	-
107412905	0.628882	0.584965	0.698402	-0.529881	-0.712556	-0.669811	LOC107412905	NC_029681.1	2427650	2446576	-	1647	protein_coding	beta-galactosidase-like	-
107413357	1.17931	0.844276	0.758715	-1.10546	-0.886112	-0.790721	LOC107413357	NC_029681.1	7376515	7379013	-	2498	protein_coding	probable disease resistance RPP8-like protein 2	NB-ARC
107411310	0.581675	0.551827	0.553932	-0.631453	-0.493907	-0.562075	LOC107411310	NC_029680.1	13602138	13621068	+	3662	protein_coding	tRNA ligase 1	-
107415428	0.738972	0.658986	0.659651	-0.748312	-0.846841	-0.462456	LOC107415428	NC_029682.1	2920291	2927218	-	3556	protein_coding	GPI ethanolamine phosphate transferase 1	-
107413268	0.623587	0.604711	0.579676	-0.552017	-0.55076	-0.705198	LOC107413268	NC_029681.1	6595949	6602821	+	2261	protein_coding	acyl-CoA-binding domain-containing protein 6%2C transcript variant X2	Kelch_1
107419849	0.622342	0.51081	0.558012	-0.587207	-0.501423	-0.602535	LOC107419849	NC_029684.1	457851	463648	+	2926	protein_coding	pre-rRNA-processing protein TSR1 homolog	-
107417167	0.678428	0.749937	0.828152	-0.73971	-0.625554	-0.891253	LOC107417167	NC_029679.1	9564616	9567578	-	1842	protein_coding	probable amino acid permease 7%2C transcript variant X3	Aa_trans
107426033	0.790877	0.874389	0.880535	-0.682288	-0.905168	-0.958344	LOC107426033	NC_029687.1	2522992	2524854	-	1863	protein_coding	protein SLOW WALKER 1	-
107420009	0.772297	0.642824	0.49141	-0.745905	-0.554387	-0.606239	LOC107420009	NC_029684.1	1627662	1629913	+	1710	protein_coding	probable WRKY transcription factor 7	WRKY
107412831	0.655358	0.530746	0.542121	-0.42351	-0.706264	-0.598451	LOC107412831	NC_029679.1	5807448	5813933	+	2274	protein_coding	uncharacterized LOC107412831	RimM
107424019	0.756158	0.517728	0.691361	-0.763789	-0.72896	-0.472498	LOC107424019	NC_029679.1	19218367	19223685	+	3085	protein_coding	endonuclease MutS2	Smr
107433313	0.611684	0.90141	0.514526	-0.684883	-0.732738	-0.609998	LOC107433313	NC_029690.1	18851490	18855708	-	2209	protein_coding	aspartic proteinase-like%2C transcript variant X1	Asp
107431091	1.14721	0.898645	0.716392	-0.845363	-1.23402	-0.682862	LOC107431091	NC_029689.1	15238141	15239780	+	1473	protein_coding	RING-H2 finger protein ATL74-like	-
107426137	0.661839	0.418959	0.489385	-0.492715	-0.530956	-0.546511	LOC107426137	NC_029687.1	2748442	2757788	-	4025	protein_coding	nodal modulator 3	-
107428009	0.730931	0.61568	0.452686	-0.772924	-0.526495	-0.499877	LOC107428009	NC_029679.1	29402179	29407312	+	2343	protein_coding	calmodulin-binding receptor-like cytoplasmic kinase 3%2C transcript variant X2	Pkinase_Tyr
107433164	0.889038	1.00644	0.521468	-1.05208	-0.486806	-0.878054	LOC107433164	NC_029690.1	17440514	17449512	-	3751	protein_coding	isoleucine--tRNA ligase%2C chloroplastic/mitochondrial	-
107404388	0.609747	0.525463	0.591123	-0.648788	-0.540255	-0.53729	LOC107404388	NW_015453738.1	45428	47175	+	1748	protein_coding	beta-D-glucosyl crocetin beta-1%2C6-glucosyltransferase-like	UDPGT
107435862	0.674225	1.01953	0.685574	-0.836009	-0.616007	-0.927309	LOC107435862	NW_015453570.1	88967	92757	-	1824	protein_coding	sucrose-phosphatase 2-like%2C transcript variant X1	-
107435642	1.18536	1.00528	1.11057	-1.34158	-0.900168	-1.05947	LOC107435642	NW_015453553.1	5	3459	-	1792	protein_coding	ATPase 11%2C plasma membrane-type-like	E1-E2_ATPase
107435430	0.554832	0.533791	0.375931	-0.457272	-0.506512	-0.500771	LOC107435430	NW_015453535.1	140239	144347	+	2461	protein_coding	glucose-1-phosphate adenylyltransferase small subunit 2%2C chloroplastic%2C transcript variant X3	-
107417406	0.556014	0.424078	0.459634	-0.475404	-0.488198	-0.476124	LOC107417406	NC_029682.1	29825681	29830921	+	2433	protein_coding	uncharacterized LOC107417406%2C transcript variant X1	-
107411579	0.497666	0.578483	0.737993	-0.725926	-0.526652	-0.561565	LOC107411579	NC_029679.1	4989427	4997972	-	2167	protein_coding	transcriptional corepressor LEUNIG-like	-
107408308	1.1418	1.3039	1.12475	-1.20428	-1.23225	-1.13393	LOC107408308	NW_015455371.1	3604	5876	+	1229	protein_coding	gamma carbonic anhydrase 1%2C mitochondrial-like	-
107424645	1.07719	0.745964	1.01295	-0.57109	-1.36148	-0.903529	LOC107424645	NC_029686.1	7850744	7855156	+	2397	protein_coding	ATPase family AAA domain-containing protein 3	AAA
107427089	0.748501	0.665086	0.672484	-0.618952	-0.826903	-0.640215	LOC107427089	NC_029687.1	12756946	12760659	+	1347	protein_coding	aspartate--tRNA ligase%2C chloroplastic/mitochondrial	tRNA-synt_2
107428829	1.00158	0.74534	0.601225	-0.679505	-0.761711	-0.906928	LOC107428829	NC_029688.1	8556894	8560790	+	2102	protein_coding	microtubule-associated protein 70-2-like	-
107411200	0.932594	1.15213	0.765785	-1.19397	-0.439369	-1.21716	LOC107411200	NC_029680.1	11442667	11443684	-	932	protein_coding	CCG-binding protein 1	-
107429057	0.852029	0.529275	0.905973	-0.492231	-1.01675	-0.778295	LOC107429057	NC_029688.1	13623362	13627238	-	2078	protein_coding	fructokinase-like 2%2C chloroplastic	PfkB
107406822	0.772317	0.516903	0.581689	-0.467987	-0.660485	-0.742438	LOC107406822	NW_015454382.1	5799	8726	+	2771	pseudogene	-	-
107418502	0.688875	0.664211	0.583038	-0.719101	-0.671989	-0.545035	LOC107418502	NC_029683.1	10988268	10992972	-	2368	protein_coding	HIPL1 protein%2C transcript variant X2	-
107413861	0.70475	0.799043	0.84168	-0.557878	-0.792263	-0.995332	LOC107413861	NC_029681.1	16820506	16838336	-	3621	protein_coding	nuclear pore complex protein NUP88-like%2C transcript variant X2	-
107431354	0.938614	0.75853	0.884267	-1.01555	-0.553067	-1.01279	LOC107431354	NC_029689.1	18207998	18211342	-	1380	protein_coding	probable inactive shikimate kinase like 2%2C chloroplastic	-
107423037	0.400752	0.565477	0.535329	-0.574575	-0.394034	-0.532949	LOC107423037	NC_029685.1	20648944	20658954	-	3102	protein_coding	long chain acyl-CoA synthetase 6%2C peroxisomal%2C transcript variant X1	AMP-binding
107419632	1.1079	0.556404	0.933452	-0.955679	-0.781829	-0.860246	LOC107419632	NC_029683.1	29563078	29567088	+	2851	protein_coding	uncharacterized LOC107419632	-
107432834	0.610661	0.711532	0.813559	-0.657926	-0.55978	-0.918046	LOC107432834	NC_029690.1	11433533	11438470	-	2447	protein_coding	probable glutamate carboxypeptidase LAMP1%2C transcript variant X2	TFR_dimer
107425511	0.610128	0.38784	0.636078	-0.459366	-0.671128	-0.503551	LOC107425511	NC_029686.1	16996760	17004864	+	4310	protein_coding	cellulose synthase A catalytic subunit 2 [UDP-forming]-like	-
107410332	0.343054	0.680362	0.71137	-0.57824	-0.561748	-0.594798	LOC107410332	NC_029680.1	1284669	1287596	-	1770	protein_coding	tubulin beta-4 chain	Tubulin
107434396	0.778109	1.18159	0.996665	-0.693004	-1.3444	-0.918963	LOC107434396	NC_029679.1	2954335	2956094	-	1142	protein_coding	protein YLS3-like	-
107415384	0.634282	0.740657	0.60678	-0.631435	-0.472934	-0.87735	LOC107415384	NC_029682.1	3218770	3220389	+	1203	protein_coding	2-methylene-furan-3-one reductase-like	ADH_N
107414890	0.888299	0.415551	0.701213	-0.725701	-0.774171	-0.505191	LOC107414890	NC_029681.1	25809381	25816902	-	6391	protein_coding	pentatricopeptide repeat-containing protein At3g18110%2C chloroplastic%2C transcript variant X4	-
107411542	0.681959	0.831414	0.836222	-0.777236	-0.939604	-0.632755	LOC107411542	NC_029679.1	4787606	4791621	+	1718	protein_coding	MLO-like protein 6	-
107403695	0.883002	1.15325	0.761152	-0.963285	-0.852131	-0.981986	LOC107403695	NW_015453634.1	31756	37101	+	1606	protein_coding	bifunctional nuclease 2-like	-
107414351	0.750011	0.703206	0.552319	-0.652458	-0.659616	-0.693462	LOC107414351	NC_029681.1	21587283	21618325	-	3885	protein_coding	TMV resistance protein N-like	TIR
112491584	0.845866	0.995474	0.768045	-0.799757	-0.811248	-0.99838	LOC112491584	NC_029683.1	25411103	25414256	-	2208	lncRNA	uncharacterized LOC112491584%2C transcript variant X3	-
107431956	0.764756	1.0276	0.835734	-0.547451	-1.09921	-0.981427	LOC107431956	NC_029679.1	34008542	34013126	+	2740	protein_coding	DEAD-box ATP-dependent RNA helicase 32	DEAD
107435388	0.622602	0.560758	0.429735	-0.415282	-0.640857	-0.556957	LOC107435388	NC_029679.1	36620672	36628917	+	4510	protein_coding	AT-rich interactive domain-containing protein 4	-
107403860	0.930626	1.13616	0.556025	-0.822649	-0.938745	-0.861419	LOC107403860	NC_029679.1	38481194	38484336	-	2506	protein_coding	transcription factor bHLH87%2C transcript variant X4	-
107412215	0.565293	0.594224	1.14937	-0.771546	-0.732536	-0.804809	LOC107412215	NC_029680.1	22957407	22963168	-	2066	protein_coding	zeta-carotene desaturase%2C chloroplastic/chromoplastic%2C transcript variant X2	Amino_oxidase
107412716	0.820785	0.451179	0.673166	-0.628452	-0.841156	-0.475523	LOC107412716	NC_029680.1	27816977	27822611	+	3538	protein_coding	uncharacterized LOC107412716	-
107431959	0.848732	0.81962	0.997948	-1.11108	-0.736332	-0.818884	LOC107431959	NC_029690.1	3790603	3794341	-	2385	protein_coding	probable glycosyltransferase At3g07620	-
107429610	0.776508	0.565853	0.605672	-0.744078	-0.397268	-0.806687	LOC107429610	NC_029688.1	19752730	19755936	+	908	protein_coding	large ribosomal RNA subunit accumulation protein YCED homolog 2%2C chloroplastic	-
107423912	0.979078	1.23086	0.882224	-1.43568	-0.550341	-1.10614	LOC107423912	NC_029686.1	2197549	2199421	+	1506	protein_coding	12-oxophytodienoate reductase 3-like	Oxidored_FMN
107403749	0.971268	0.4743	0.553784	-0.61342	-0.753874	-0.632057	LOC107403749	NW_015453642.1	63798	78691	+	5624	protein_coding	DNA-directed RNA polymerase I subunit 1	-
107433958	1.14114	1.08245	0.752322	-1.25087	-0.72985	-0.995192	LOC107433958	NW_015453419.1	160	1882	-	1604	protein_coding	G-type lectin S-receptor-like serine/threonine-protein kinase LECRK2	B_lectin
107431362	0.676008	0.721995	0.453881	-0.645834	-0.415571	-0.790479	LOC107431362	NC_029689.1	18199998	18206687	+	2592	protein_coding	inactive poly [ADP-ribose] polymerase RCD1-like%2C transcript variant X2	-
107431945	0.692554	0.700327	0.485183	-0.714141	-0.601518	-0.562406	LOC107431945	NC_029690.1	3589638	3591665	-	1915	protein_coding	UDP-glycosyltransferase 86A1-like	UDPGT
107431193	0.346502	0.630369	0.558762	-0.486936	-0.501282	-0.547415	LOC107431193	NC_029689.1	16349051	16351900	-	1794	protein_coding	plastoglobulin-1%2C chloroplastic-like%2C transcript variant X2	-
107407150	0.688031	0.571819	0.578752	-0.416792	-0.668069	-0.753742	LOC107407150	NW_015454539.1	7377	13862	+	3191	protein_coding	chloroplastic group IIA intron splicing facilitator CRS1%2C chloroplastic%2C transcript variant X1	-
107411307	0.766186	0.609572	0.496848	-0.469455	-0.640854	-0.762297	LOC107411307	NC_029680.1	13394664	13549107	-	4899	protein_coding	tRNA-splicing endonuclease subunit Sen2-1-like%2C transcript variant X11	-
107414447	0.423299	0.756342	0.816669	-0.675038	-0.691095	-0.630177	LOC107414447	NC_029681.1	22076025	22086125	+	1775	protein_coding	3-hexulose-6-phosphate isomerase%2C transcript variant X1	-
107425316	0.943969	0.834764	1.0451	-0.846669	-0.847954	-1.12921	LOC107425316	NC_029679.1	22007150	22017664	-	1820	protein_coding	GTP-binding protein ERG-like	-
107430356	0.916349	0.456025	0.82177	-0.488339	-0.962796	-0.743008	LOC107430356	NC_029689.1	8042910	8059532	+	6006	protein_coding	uncharacterized LOC107430356%2C transcript variant X1	SpoU_methylase
107427911	0.87272	1.07857	1.02898	-0.88734	-0.905872	-1.18706	LOC107427911	NC_029687.1	24542000	24544808	+	1592	pseudogene	PF04114:Gaa1-like, GPI transamidase component	-
107404734	0.617634	0.556674	0.774027	-0.615188	-0.665801	-0.667345	LOC107404734	NW_015453784.1	42584	47872	+	1766	protein_coding	DDB1- and CUL4-associated factor 13	WD40
107418202	0.851537	0.600121	0.877326	-0.446734	-0.797612	-1.08464	LOC107418202	NC_029683.1	7560724	7567404	-	2466	protein_coding	protein PLASTID TRANSCRIPTIONALLY ACTIVE 10%2C transcript variant X2	-
107406503	1.00999	1.08995	0.789997	-1.24067	-1.24047	-0.408795	LOC107406503	NW_015454247.1	22668	26738	-	2760	protein_coding	protein NBR1 homolog	ZZ
107428702	0.700637	0.536286	0.601135	-0.431653	-0.576422	-0.829983	LOC107428702	NC_029688.1	5521554	5535700	+	3839	protein_coding	protein unc-13 homolog%2C transcript variant X5	-
107431892	0.697428	0.406707	0.578771	-0.529994	-0.625912	-0.527	LOC107431892	NC_029690.1	3433753	3439011	-	2578	protein_coding	protein PTST homolog 3%2C chloroplastic%2C transcript variant X3	-
107426664	0.430812	0.889205	0.730546	-0.618329	-0.622005	-0.810228	LOC107426664	NC_029687.1	6894238	6897291	-	1407	protein_coding	chloroplast envelope quinone oxidoreductase homolog	ADH_N
107431121	0.523495	0.818242	0.683634	-0.621267	-0.846216	-0.557887	LOC107431121	NC_029689.1	15628668	15631261	+	1195	protein_coding	uncharacterized LOC107431121	-
107419902	0.783805	0.546454	0.57251	-0.464035	-0.731316	-0.707417	LOC107419902	NC_029684.1	1441291	1443590	-	1866	protein_coding	uncharacterized LOC107419902	-
107420616	0.689883	0.682012	0.585934	-0.599535	-0.576845	-0.781449	LOC107420616	NC_029679.1	1086645	1089877	+	2639	protein_coding	leucine-rich repeat receptor-like serine/threonine-protein kinase At1g17230	Pkinase_Tyr
107412629	0.757434	0.776487	0.707874	-0.778542	-0.866314	-0.596939	LOC107412629	NC_029680.1	27063240	27072365	+	3676	protein_coding	transcription factor bHLH122-like%2C transcript variant X2	HLH
107434816	0.843034	0.355137	0.627755	-0.59393	-0.638039	-0.593957	LOC107434816	NW_015453482.1	99245	118665	+	5998	protein_coding	nuclear pore complex protein NUP205	-
107410528	0.805778	0.469767	0.41561	-0.580807	-0.539971	-0.570377	LOC107410528	NC_029680.1	3293720	3298463	+	2722	protein_coding	alkaline/neutral invertase E%2C chloroplastic-like%2C transcript variant X6	-
107413721	0.771131	0.790888	0.50027	-0.570454	-0.566223	-0.925612	LOC107413721	NC_029681.1	12373193	12382904	-	4102	protein_coding	ABC transporter G family member 24-like	ABC_tran
novel.209	0.754162	0.702049	0.698459	-0.858065	-0.686004	-0.6106	-	NC_029682.1	17477025	17481251	+	2603	-	-	-
107425868	0.832073	0.535443	0.747004	-0.530794	-0.839112	-0.744616	LOC107425868	NC_029687.1	777864	780408	-	2362	protein_coding	protein KINESIN LIGHT CHAIN-RELATED 1	-
107411488	0.69862	0.949628	1.08437	-0.945363	-1.04804	-0.739221	LOC107411488	NC_029680.1	17644265	17647041	-	1499	protein_coding	ERBB-3 BINDING PROTEIN 1%2C transcript variant X1	Peptidase_M24
107417678	0.825253	0.499421	0.79332	-0.526359	-0.825298	-0.766336	LOC107417678	NC_029683.1	2445628	2451803	-	3076	protein_coding	WD repeat-containing protein 36	WD40
107404884	1.06922	0.807781	0.698737	-1.09773	-0.761871	-0.71614	LOC107404884	NW_015453812.1	55157	59210	-	1858	protein_coding	probable arabinosyltransferase ARAD1%2C transcript variant X1	-
107409861	0.81776	0.546486	0.821616	-0.440583	-0.927296	-0.817983	LOC107409861	NW_015457596.1	4	1692	-	1689	protein_coding	subtilisin-like protease SBT1.4	Peptidase_S8
107413989	1.04501	0.712146	0.939065	-0.991232	-1.03367	-0.671317	LOC107413989	NC_029681.1	18394755	18397137	+	1284	protein_coding	glycerol-3-phosphate dehydrogenase [NAD(+)] 2%2C chloroplastic	NAD_Gly3P_dh_N
107420133	0.485097	0.756895	0.773049	-0.922402	-0.442491	-0.650148	LOC107420133	NC_029684.1	2753564	2757437	+	2509	protein_coding	IQ domain-containing protein IQM1-like%2C transcript variant X1	-
107406126	1.10425	1.00265	1.10224	-0.913768	-0.662965	-1.63241	LOC107406126	NC_029679.1	40013163	40014226	-	777	protein_coding	lamin-like protein	Cu_bind_like
107430800	0.780836	0.88052	0.761912	-0.777365	-0.644138	-1.00176	LOC107430800	NC_029679.1	32332848	32336417	+	2576	protein_coding	G-type lectin S-receptor-like serine/threonine-protein kinase At4g27290	Pkinase_Tyr
107403331	0.80154	0.730452	0.475433	-0.516664	-0.797476	-0.693285	LOC107403331	NW_015453597.1	1546	7697	+	3215	protein_coding	plastid division protein CDP1%2C chloroplastic	-
107420283	0.553121	0.721013	0.691738	-0.743872	-0.870135	-0.351864	LOC107420283	NC_029684.1	3647179	3649183	-	1694	lncRNA	uncharacterized LOC107420283	-
107423012	0.845192	0.483604	0.455972	-0.60532	-0.724473	-0.454975	LOC107423012	NC_029685.1	20577678	20584582	-	3826	protein_coding	protein TIME FOR COFFEE-like	-
novel.477	1.17139	1.40148	1.14095	-1.27388	-1.14208	-1.29786	-	NC_029688.1	9888076	9888635	+	466	-	-	-
107425803	1.02923	1.07147	0.705516	-1.08509	-0.907697	-0.813423	LOC107425803	NC_029687.1	484176	486423	+	1707	protein_coding	putative uncharacterized transmembrane protein DDB_G0290641	-
112490982	0.840235	0.64645	0.674855	-0.823346	-0.483488	-0.854705	LOC112490982	NC_029679.1	35457669	35463097	-	4934	lncRNA	uncharacterized LOC112490982	-
107417747	0.845956	1.17577	0.666754	-1.01636	-1.2052	-0.466923	LOC107417747	NC_029683.1	4136046	4139809	+	1647	protein_coding	cinnamoyl-CoA reductase 1-like%2C transcript variant X2	Epimerase
107425995	0.764555	0.345137	0.588083	-0.598652	-0.524797	-0.574326	LOC107425995	NC_029687.1	2098327	2115202	+	8174	protein_coding	piezo-type mechanosensitive ion channel homolog%2C transcript variant X1	-
107424719	0.785339	0.920574	0.909978	-0.648656	-1.12161	-0.845626	LOC107424719	NC_029686.1	8414978	8420665	-	2548	protein_coding	protease 2	-
107418530	0.496694	0.492085	0.55795	-0.580954	-0.604778	-0.360996	LOC107418530	NC_029683.1	11369449	11374564	+	2464	protein_coding	ERAD-associated E3 ubiquitin-protein ligase component HRD3A-like	-
107433502	0.579239	0.358376	0.545213	-0.454052	-0.474584	-0.554193	LOC107433502	NW_015453404.1	50554	62616	-	2995	protein_coding	polyribonucleotide nucleotidyltransferase 1%2C chloroplastic	RNase_PH
107423775	0.57117	0.538322	0.770465	-0.605372	-0.622037	-0.652549	LOC107423775	NC_029686.1	1621227	1624365	+	2431	protein_coding	protein IQ-DOMAIN 1	-
107417047	0.972405	0.883082	0.473611	-0.985527	-0.813197	-0.530372	LOC107417047	NC_029682.1	21401443	21404858	+	2413	protein_coding	cysteine-rich receptor-like protein kinase 6	Pkinase_Tyr
107424242	0.608895	0.558135	0.629365	-0.431785	-0.772988	-0.591623	LOC107424242	NC_029679.1	19999568	20007053	-	2665	protein_coding	CTP synthase%2C transcript variant X1	CTP_synth_N
107427678	1.03798	1.00591	0.751249	-0.700527	-0.745696	-1.34892	LOC107427678	NC_029687.1	21834462	21835871	+	976	protein_coding	nicotinamidase 1-like	Isochorismatase
107407216	0.730233	0.401749	0.783245	-0.661698	-0.724128	-0.529401	LOC107407216	NW_015454582.1	426	13948	-	5250	protein_coding	protein ILITYHIA-like	-
107429277	1.20448	1.10205	0.758078	-0.86344	-1.49258	-0.708599	LOC107429277	NC_029688.1	16705458	16711116	+	3223	protein_coding	glucan endo-1%2C3-beta-glucosidase 3%2C transcript variant X4	Glyco_hydro_17
107405593	1.05838	0.533734	0.8072	-0.710871	-0.870395	-0.818046	LOC107405593	NW_015453967.1	28060	32191	+	2857	protein_coding	G-type lectin S-receptor-like serine/threonine-protein kinase At1g61440	Pkinase_Tyr
107410390	0.937511	0.43676	0.521009	-0.557595	-0.55352	-0.784165	LOC107410390	NC_029680.1	1775601	1782687	+	4709	protein_coding	indole-3-acetaldehyde oxidase-like	Fer2
107418553	0.911148	0.954473	1.04232	-0.433534	-1.51506	-0.959346	LOC107418553	NC_029683.1	11629298	11634778	+	1885	protein_coding	zinc finger protein VAR3%2C chloroplastic%2C transcript variant X2	zf-RanBP
107424067	0.539927	0.886116	0.682281	-0.530255	-0.864067	-0.714001	LOC107424067	NC_029686.1	3513750	3516126	+	1049	protein_coding	protein ELF4-LIKE 3%2C transcript variant X3	-
112488783	1.52723	1.57077	0.8012	-1.14769	-1.40382	-1.34769	LOC112488783	NW_015453874.1	35553	36800	-	971	protein_coding	uncharacterized LOC112488783	-
107423488	0.693834	0.748189	0.676749	-0.58196	-0.698982	-0.837829	LOC107423488	NC_029685.1	26349305	26354506	+	3527	protein_coding	pentatricopeptide repeat-containing protein At5g50990%2C transcript variant X5	-
107413779	0.637566	0.560678	0.678186	-0.562048	-0.899137	-0.415245	LOC107413779	NC_029681.1	14377557	14380934	+	1248	protein_coding	probable zinc metalloprotease EGY2%2C chloroplastic	-
107434062	0.705058	0.680974	0.47235	-0.753983	-0.647643	-0.456757	LOC107434062	NW_015453423.1	63933	67264	-	1255	protein_coding	protein FIZZY-RELATED 2-like	-
107419009	0.886753	0.662288	0.696861	-0.474865	-0.792644	-0.978392	LOC107419009	NC_029683.1	18229978	18233595	+	2027	protein_coding	uncharacterized LOC107419009%2C transcript variant X1	-
107432564	0.304604	0.689326	0.649177	-0.643264	-0.486578	-0.513265	LOC107432564	NC_029690.1	8383535	8386186	-	1668	protein_coding	multiple organellar RNA editing factor 8%2C chloroplastic/mitochondrial-like	-
107428955	0.952159	0.768424	0.63707	-1.04163	-0.747228	-0.568795	LOC107428955	NC_029688.1	11553254	11562849	+	3303	protein_coding	CSC1-like protein At1g69450	-
112488987	0.44319	0.556737	0.525451	-0.459306	-0.519999	-0.546072	LOC112488987	NC_029690.1	11126219	11129211	+	1140	protein_coding	glutathione hydrolase 3-like	-
107414923	0.493433	0.682762	0.688848	-0.544091	-0.54056	-0.780392	LOC107414923	NC_029681.1	26430899	26434819	+	1679	protein_coding	stomatin-like protein 2%2C mitochondrial	-
107427940	0.595974	0.43643	0.508327	-0.392497	-0.644615	-0.50362	LOC107427940	NC_029687.1	24404583	24409594	+	2015	protein_coding	uncharacterized RNA methyltransferase pc1998	-
107413930	0.399423	0.682715	0.409725	-0.518732	-0.490301	-0.482828	LOC107413930	NC_029681.1	17858941	17859981	-	1041	protein_coding	wound-induced protein 1	-
107428602	0.867035	0.510092	0.647394	-0.652056	-0.848485	-0.52398	LOC107428602	NC_029688.1	5251090	5259145	+	4069	protein_coding	transcription elongation regulator 1%2C transcript variant X1	-
107415347	0.527198	0.507648	1.00355	-0.640924	-0.823155	-0.574316	LOC107415347	NC_029682.1	2718269	2727463	+	5521	protein_coding	ABC transporter B family member 15%2C transcript variant X4	ABC_membrane
107422008	0.697637	1.1783	1.10017	-1.12062	-1.31887	-0.536616	LOC107422008	NC_029685.1	5464781	5465907	+	1054	protein_coding	crocetin glucosyltransferase%2C chloroplastic-like	UDPGT
107411717	0.575857	0.583736	0.621122	-0.417725	-0.790783	-0.572208	LOC107411717	NC_029680.1	19435938	19440136	-	2357	protein_coding	probable receptor-like protein kinase At5g18500	Pkinase
107426568	0.875705	0.791262	1.12412	-0.544598	-1.16278	-1.0837	LOC107426568	NC_029687.1	6982135	6984626	-	1965	protein_coding	probable glucan endo-1%2C3-beta-glucosidase A6%2C transcript variant X1	Glyco_hydro_17
107412608	0.646536	0.505803	0.824431	-0.627293	-0.571032	-0.778445	LOC107412608	NC_029680.1	26872825	26883198	+	1957	protein_coding	tRNA-specific 2-thiouridylase MnmA%2C transcript variant X2	-
107429825	0.71194	0.437051	0.645247	-0.397185	-0.721377	-0.675676	LOC107429825	NC_029689.1	760685	767043	-	3393	protein_coding	probable inactive ATP-dependent zinc metalloprotease FTSHI 1%2C chloroplastic%2C transcript variant X1	AAA
107414892	0.767445	0.616669	0.895032	-0.712084	-1.01169	-0.555376	LOC107414892	NC_029681.1	25642642	25647638	+	2531	protein_coding	ATPase family AAA domain-containing protein 3-B	AAA
107404057	0.643445	0.938535	0.884583	-0.730514	-0.891758	-0.844291	LOC107404057	NW_015453687.1	43313	52338	-	2385	protein_coding	probable aspartyl aminopeptidase%2C transcript variant X1	Peptidase_M18
107427129	0.764166	0.649019	0.633681	-0.75343	-0.618775	-0.674661	LOC107427129	NC_029687.1	13738858	13742591	+	2317	protein_coding	pentatricopeptide repeat-containing protein At4g38150	-
107406221	1.21101	0.953626	0.935239	-1.35895	-1.03195	-0.708979	LOC107406221	NW_015454137.1	30893	32684	+	1671	protein_coding	ataxin-10-like	-
107423728	0.532033	0.383909	0.485562	-0.496812	-0.410088	-0.494604	LOC107423728	NC_029686.1	739853	748098	-	4043	protein_coding	uncharacterized LOC107423728%2C transcript variant X1	Glycos_transf_1
107427184	0.642433	0.341603	0.513912	-0.412535	-0.550076	-0.535336	LOC107427184	NC_029679.1	28238917	28264983	-	7432	protein_coding	BEACH domain-containing protein C2	Beach
107432963	0.605107	0.73753	0.468852	-0.493326	-0.817864	-0.5003	LOC107432963	NC_029690.1	13206271	13209148	-	1901	protein_coding	calmodulin-binding receptor-like cytoplasmic kinase 2	Pkinase
107418222	0.788668	0.899272	0.717507	-0.694018	-0.987523	-0.723906	LOC107418222	NC_029683.1	8464236	8468465	-	2702	protein_coding	probable galactinol--sucrose galactosyltransferase 2	-
107430607	0.951304	0.869749	0.670167	-0.632065	-1.04587	-0.813283	LOC107430607	NC_029689.1	11648449	11650808	+	2360	protein_coding	L-type lectin-domain containing receptor kinase IV.1-like	Pkinase
107407488	0.816351	1.34748	0.570311	-1.35103	-0.667768	-0.715348	LOC107407488	NW_015454760.1	5393	6386	-	584	protein_coding	esterase AGAP003155-like	-
107430599	0.598586	0.611016	0.606887	-0.640913	-0.731355	-0.444221	LOC107430599	NC_029689.1	11447849	11453021	-	2222	protein_coding	beta-glucosidase BoGH3B-like%2C transcript variant X1	Glyco_hydro_3
107420986	1.05591	1.10807	0.93679	-1.3146	-0.973865	-0.812301	LOC107420986	NC_029684.1	10826990	10828120	-	1131	protein_coding	uncharacterized LOC107420986	-
107432331	0.54887	0.568645	0.680268	-0.648976	-0.511126	-0.637681	LOC107432331	NC_029690.1	6937636	6941830	+	1629	protein_coding	UBP1-associated protein 2C-like	RRM_1
107419931	0.572136	0.608821	0.580289	-0.591587	-0.586834	-0.582825	LOC107419931	NC_029684.1	919079	923054	+	1849	protein_coding	uncharacterized transporter C405.03c-like	DUF6
112493460	1.23863	0.465269	0.647443	-0.915319	-0.797425	-0.638594	LOC112493460	NC_029689.1	16662190	16665678	-	3489	protein_coding	receptor-like protein 33%2C transcript variant X1	LRRNT_2
107410143	0.618445	0.59762	0.520281	-0.427132	-0.621578	-0.687637	LOC107410143	NC_029680.1	459046	464914	-	2276	protein_coding	probable serine/threonine-protein kinase roco5%2C transcript variant X2	-
107432843	1.06253	1.01433	1.15865	-1.08187	-0.761847	-1.39179	LOC107432843	NC_029690.1	11766436	11769514	-	1347	pseudogene	-	-
107408017	0.543087	0.795253	0.420425	-0.560265	-0.486458	-0.712043	LOC107408017	NW_015455113.1	7	912	-	771	protein_coding	non-functional NADPH-dependent codeinone reductase 2-like	Aldo_ket_red
107433385	0.87349	0.582139	0.527223	-0.80747	-0.737298	-0.438085	LOC107433385	NC_029690.1	19303820	19312817	+	4265	protein_coding	importin beta-like SAD2 homolog%2C transcript variant X2	-
107412163	0.546446	0.605888	0.781073	-0.758287	-0.659983	-0.515138	LOC107412163	NC_029680.1	22945620	22946902	+	1283	protein_coding	DNA damage-repair/toleration protein DRT102-like	LacAB_rpiB
107409315	0.825617	0.69709	0.681377	-0.818811	-0.550817	-0.834456	LOC107409315	NW_015456643.1	7	2790	+	2628	lncRNA	uncharacterized LOC107409315	-
107419310	0.750455	0.565225	0.627554	-0.987041	-0.37629	-0.579903	LOC107419310	NC_029683.1	26280446	26286584	+	3185	protein_coding	ABC transporter A family member 2	ABC_tran
107421103	0.515108	0.660813	0.517795	-0.665373	-0.509914	-0.518429	LOC107421103	NC_029684.1	12225894	12228494	-	2601	protein_coding	probable receptor-like protein kinase At1g11050	Pkinase
112489747	1.19656	0.908477	0.855681	-1.05904	-0.945571	-0.956108	LOC112489747	NC_029679.1	17401738	17403434	-	1384	lncRNA	uncharacterized LOC112489747	-
107413940	0.998131	0.990761	0.888485	-0.669447	-1.21516	-0.992775	LOC107413940	NC_029681.1	17811911	17813990	-	1203	protein_coding	arogenate dehydrogenase 2%2C chloroplastic-like	-
107420141	0.918399	0.602114	1.14813	-0.924465	-1.00032	-0.743854	LOC107420141	NC_029684.1	2171329	2174073	+	1818	protein_coding	F-box only protein 13	F-box
107411993	0.756573	0.637386	0.901004	-0.545653	-0.674072	-1.07524	LOC107411993	NC_029680.1	22159223	22162094	+	1567	protein_coding	GDSL esterase/lipase At1g54790-like	Lipase_GDSL
107404500	0.661543	0.392744	0.659144	-0.479228	-0.474965	-0.759238	LOC107404500	NW_015453754.1	82942	87568	+	3894	protein_coding	alpha%2Calpha-trehalose-phosphate synthase [UDP-forming] 6-like%2C transcript variant X1	-
107430079	0.869946	0.94542	0.843449	-0.940989	-0.677829	-1.04	LOC107430079	NC_029689.1	3011431	3013517	-	1402	pseudogene	PF03169:OPT oligopeptide transporter protein	OPT
107405489	0.836757	1.00937	0.646457	-0.874671	-0.75683	-0.861081	LOC107405489	NW_015453945.1	49983	52980	+	2194	protein_coding	pentatricopeptide repeat-containing protein At2g37320-like	-
107431720	0.699779	0.372912	0.433715	-0.569106	-0.517631	-0.419668	LOC107431720	NC_029690.1	2173509	2183880	+	3866	protein_coding	insulin-degrading enzyme-like 1%2C peroxisomal%2C transcript variant X1	-
107424338	0.525927	0.511806	0.350154	-0.366655	-0.584955	-0.436276	LOC107424338	NC_029686.1	5711134	5716355	+	3442	protein_coding	glutamate receptor 3.6-like%2C transcript variant X2	ANF_receptor
107423913	0.656361	1.12771	0.699783	-1.23631	-0.649709	-0.597837	LOC107423913	NC_029686.1	2185312	2188182	+	1743	protein_coding	12-oxophytodienoate reductase 3-like	Oxidored_FMN
107410985	0.789133	1.21875	0.598088	-0.784484	-1.05542	-0.766069	LOC107410985	NC_029680.1	8477194	8479701	-	2471	protein_coding	L-type lectin-domain containing receptor kinase IV.2-like	Pkinase
107427118	0.883792	0.874923	1.02	-0.75164	-1.03623	-0.990843	LOC107427118	NC_029679.1	28265495	28267458	-	1202	protein_coding	BEACH domain-containing protein C2-like	-
107411896	1.42055	0.734941	0.970606	-1.10128	-1.33014	-0.694681	LOC107411896	NC_029680.1	20775574	20777944	-	1286	protein_coding	uncharacterized LOC107411896%2C transcript variant X1	-
107435490	1.21434	2.29988	1.75014	-1.85881	-1.17094	-2.2346	LOC107435490	NW_015453540.1	80121	83931	+	847	protein_coding	thioredoxin H-type-like%2C transcript variant X2	-
107425993	0.645997	0.496754	0.802082	-0.444264	-0.637664	-0.862906	LOC107425993	NC_029687.1	2038178	2042969	-	1835	protein_coding	elongation factor Tu%2C mitochondrial	GTP_EFTU
107408649	1.00096	0.658594	1.18342	-0.651531	-1.06891	-1.12253	LOC107408649	NW_015455735.1	396	4596	+	1957	protein_coding	cytochrome P450 90B1-like	p450
107430368	1.24156	0.34639	1.58461	-1.09072	-1.2123	-0.86954	LOC107430368	NC_029679.1	31867962	31877988	+	1897	protein_coding	UPF0481 protein At3g47200-like%2C transcript variant X1	-
107414343	0.379409	0.836778	0.900835	-0.735229	-0.714515	-0.667278	LOC107414343	NC_029681.1	21490468	21491387	-	920	protein_coding	21 kDa protein-like	-
107421794	0.878325	0.536594	0.50253	-0.550468	-0.713636	-0.653345	LOC107421794	NC_029685.1	640620	646036	+	4377	protein_coding	disease resistance-like protein DSC1	-
107433948	0.359287	0.513039	0.51992	-0.394887	-0.513319	-0.48404	LOC107433948	NW_015453416.1	360291	369120	-	3254	protein_coding	alanine--tRNA ligase-like	-
107424760	0.77618	0.707114	0.770388	-0.805293	-0.351738	-1.09665	LOC107424760	NC_029686.1	8453480	8457915	+	2974	protein_coding	cytochrome P450 CYP82D47-like	p450
107405800	0.730261	0.380713	0.737219	-0.468867	-0.705165	-0.67416	LOC107405800	NW_015454012.1	15161	29426	-	2963	protein_coding	exocyst complex component SEC8	-
107411536	0.726933	0.570236	0.434199	-0.465341	-0.490018	-0.77601	LOC107411536	NC_029680.1	18081934	18084166	+	1056	protein_coding	gamma-interferon-inducible lysosomal thiol reductase	-
107409444	0.763291	0.678504	0.829535	-0.707421	-0.724008	-0.839902	LOC107409444	NW_015456856.1	956	2493	-	1538	protein_coding	ethylene-responsive transcription factor ERF118-like	AP2
107405482	0.782114	0.459782	0.65558	-0.62924	-0.40047	-0.867765	LOC107405482	NW_015453944.1	45101	56197	-	2849	protein_coding	purple acid phosphatase 3-like%2C transcript variant X3	Metallophos
107422636	0.922835	0.719975	0.466563	-0.834679	-0.663404	-0.611289	LOC107422636	NC_029685.1	15055202	15062032	+	2765	protein_coding	uncharacterized LOC107422636%2C transcript variant X14	-
107426436	0.694616	0.857207	0.799538	-0.571778	-0.543709	-1.23587	LOC107426436	NC_029687.1	5084494	5085831	+	853	protein_coding	uncharacterized LOC107426436	-
107421129	0.926951	0.726338	0.771632	-0.733553	-1.09472	-0.596648	LOC107421129	NC_029684.1	12354133	12359409	-	2905	protein_coding	uncharacterized LOC107421129%2C transcript variant X6	-
107405322	0.701465	0.46766	0.547075	-0.451146	-0.670713	-0.594341	LOC107405322	NW_015453905.1	11114	19629	+	3269	protein_coding	protein RRP6-like 2	3_5_exonuc
107429311	0.654411	0.429217	0.472179	-0.617934	-0.506883	-0.430989	LOC107429311	NC_029688.1	17365151	17377936	+	2817	protein_coding	ATP-dependent DNA helicase homolog RECG%2C chloroplastic	Helicase_C
107404070	1.06679	1.12265	0.84987	-1.15186	-0.990305	-0.897147	LOC107404070	NW_015453687.1	102385	105174	+	1298	protein_coding	uncharacterized LOC107404070	-
107409144	0.844305	0.768738	1.05825	-0.989955	-0.86146	-0.819878	LOC107409144	NW_015456371.1	104	2654	-	1490	protein_coding	serine carboxypeptidase-like 48	Peptidase_S10
107430300	0.592677	0.356342	0.528788	-0.547813	-0.471237	-0.458757	LOC107430300	NC_029689.1	6309076	6314151	-	1574	protein_coding	transaldolase	-
107430637	0.45718	0.725271	0.374658	-0.634366	-0.483873	-0.438868	LOC107430637	NC_029689.1	11548682	11551985	+	2120	protein_coding	receptor-like cytoplasmic kinase 176	Pkinase
107416435	0.831059	0.588586	0.477313	-0.858799	-0.661254	-0.376905	LOC107416435	NC_029682.1	13846684	13849500	-	2815	protein_coding	receptor-like protein kinase FERONIA	Pkinase_Tyr
107409718	1.09876	2.20935	0.407437	-1.30416	-1.12044	-1.29095	LOC107409718	NW_015457421.1	43	880	-	472	protein_coding	gibberellin-regulated protein 1-like	-
107435796	0.749649	0.455979	0.566815	-0.517079	-0.731007	-0.524358	LOC107435796	NC_029679.1	37234831	37236787	-	1957	protein_coding	threonine synthase%2C chloroplastic-like	PALP
107420862	0.749589	0.463615	0.812562	-0.678627	-0.542157	-0.804981	LOC107420862	NC_029679.1	1565412	1579999	-	2855	protein_coding	U3 small nucleolar RNA-associated protein 25%2C transcript variant X2	-
107421091	0.807328	0.467033	0.728559	-0.566388	-0.954982	-0.48155	LOC107421091	NC_029684.1	11769419	11779661	+	6796	protein_coding	protein CELLULOSE SYNTHASE INTERACTIVE 3	C2
107411614	0.545446	0.781635	0.806146	-0.620121	-0.646154	-0.866952	LOC107411614	NC_029680.1	18572644	18578857	-	2111	protein_coding	uncharacterized LOC107411614	-
107422698	0.770879	0.677132	0.708037	-0.576363	-0.495828	-1.08386	LOC107422698	NC_029685.1	15686456	15688312	-	1216	protein_coding	uncharacterized LOC107422698	-
107405399	0.594573	0.656734	0.744789	-0.7065	-0.508179	-0.781416	LOC107405399	NW_015453922.1	25566	27822	+	1652	protein_coding	amino acid transporter ANT1-like	Aa_trans
107405100	0.929307	1.06809	1.22852	-0.759385	-1.71397	-0.752561	LOC107405100	NW_015453860.1	14275	17314	-	1236	protein_coding	peroxidase 4-like	-
107412844	0.477414	0.68784	0.629485	-0.520821	-0.583015	-0.690903	LOC107412844	NC_029681.1	1345368	1348278	+	2735	protein_coding	histone-lysine N-methyltransferase%2C H3 lysine-9 specific SUVH1%2C transcript variant X1	SET
107430719	0.71362	0.609131	0.919428	-0.812635	-0.710717	-0.718827	LOC107430719	NC_029689.1	12420221	12424309	+	1757	protein_coding	steroid 5-alpha-reductase DET2%2C transcript variant X1	-
107421213	0.731094	0.381283	0.760184	-0.628353	-0.737362	-0.506846	LOC107421213	NC_029684.1	13405458	13419363	+	4062	protein_coding	nucleolar protein 6%2C transcript variant X2	-
107420278	0.565193	0.530315	0.583677	-0.687907	-0.576631	-0.414647	LOC107420278	NC_029679.1	13115278	13122148	+	3810	protein_coding	tRNA wybutosine-synthesizing protein 2/3/4%2C transcript variant X1	-
107417923	0.585576	0.401735	0.543364	-0.336882	-0.665627	-0.528167	LOC107417923	NC_029683.1	5680023	5686561	-	3210	protein_coding	uncharacterized LOC107417923	SAP
107417911	0.653423	0.32443	0.558357	-0.564015	-0.488632	-0.483563	LOC107417911	NC_029683.1	5853669	5866834	-	5748	protein_coding	guanine nucleotide exchange factor SPIKE 1	Ded_cyto
107418064	0.754407	0.432725	0.448149	-0.59833	-0.430702	-0.606249	LOC107418064	NC_029683.1	7138003	7139206	+	1204	protein_coding	protein EXORDIUM-like	-
107426879	0.604108	0.327578	0.738956	-0.498581	-0.683412	-0.488649	LOC107426879	NC_029687.1	9702467	9706883	-	2545	protein_coding	GTP-binding protein OBGC%2C chloroplastic	-
107421887	0.992026	0.389673	0.738583	-0.680278	-0.579404	-0.8606	LOC107421887	NC_029685.1	2106546	2114808	+	3648	protein_coding	calmodulin-interacting protein 111%2C transcript variant X3	AAA
112493463	0.74982	0.62669	0.259437	-0.595674	-0.635158	-0.405115	LOC112493463	NC_029689.1	9956880	9964927	-	7741	lncRNA	uncharacterized LOC112493463	-
107428870	0.890032	0.751169	0.564447	-0.710147	-0.769428	-0.726073	LOC107428870	NC_029688.1	9789213	9810525	-	1675	protein_coding	beta-glucosidase 40%2C transcript variant X1	Glyco_hydro_1
107430537	0.699839	0.896133	0.962441	-0.76657	-1.28845	-0.503394	LOC107430537	NC_029689.1	11396011	11399952	-	2140	protein_coding	probable anion transporter 4%2C chloroplastic%2C transcript variant X1	MFS_1
107429839	0.313824	0.578827	0.909956	-0.609368	-0.618796	-0.574443	LOC107429839	NC_029689.1	685129	687114	-	1494	protein_coding	cellulose synthase-like protein G3	-
107411945	0.987488	0.601932	0.389213	-0.756242	-0.78516	-0.437232	LOC107411945	NC_029680.1	21675496	21681205	-	2469	protein_coding	probable linoleate 9S-lipoxygenase 5	Lipoxygenase
107419994	0.403889	0.464914	0.463673	-0.532622	-0.275351	-0.524503	LOC107419994	NC_029684.1	1612466	1616078	-	2023	protein_coding	low-temperature-induced cysteine proteinase-like	Peptidase_C1
107420666	0.518444	0.959404	1.24755	-0.725242	-0.959859	-1.04029	LOC107420666	NC_029684.1	6874767	6876873	-	1682	protein_coding	aquaporin TIP4-1%2C transcript variant X2	-
107424724	0.587733	0.277114	0.545319	-0.50579	-0.464915	-0.439461	LOC107424724	NC_029686.1	8488357	8513311	+	10010	protein_coding	uncharacterized LOC107424724	-
107411562	0.594641	0.708469	0.448622	-0.624959	-0.611094	-0.51568	LOC107411562	NC_029680.1	18331919	18337021	-	1670	protein_coding	KH domain-containing protein At3g08620-like	-
107430659	0.573151	0.447886	0.438957	-0.461163	-0.421256	-0.577575	LOC107430659	NC_029689.1	11818598	11825624	+	2765	protein_coding	serine/threonine-protein kinase ATG1c%2C transcript variant X1	Pkinase
107429082	0.917583	0.509091	0.606509	-0.513523	-0.563345	-0.956315	LOC107429082	NC_029688.1	13749288	13756351	-	3428	protein_coding	nucleolar protein 14%2C transcript variant X2	-
107403497	0.650391	1.15668	0.852596	-1.01691	-0.925735	-0.717022	LOC107403497	NW_015453618.1	30618	36343	-	1932	protein_coding	actin-related protein 2%2C transcript variant X2	Actin
107418999	0.485598	0.418032	0.522739	-0.494381	-0.535267	-0.396721	LOC107418999	NC_029683.1	18658964	18669252	+	2824	protein_coding	probable acyl-activating enzyme 17%2C peroxisomal%2C transcript variant X2	AMP-binding
107421114	0.723126	0.353295	0.463361	-0.515872	-0.620823	-0.403088	LOC107421114	NC_029684.1	12056407	12075376	-	7316	protein_coding	histone-lysine N-methyltransferase ASHH2%2C transcript variant X3	SET
107410269	0.852955	0.680341	0.424359	-0.460235	-0.734717	-0.762703	LOC107410269	NC_029680.1	906984	916685	+	4576	protein_coding	kinesin-like protein KIN-12E%2C transcript variant X1	Kinesin
107422296	1.21809	1.98025	1.28124	-1.68158	-1.23195	-1.56605	LOC107422296	NC_029685.1	10717193	10718081	+	797	protein_coding	major allergen Mal d 1-like	-
107424398	0.515328	0.698571	0.591229	-0.459413	-0.409426	-0.936289	LOC107424398	NC_029686.1	6022987	6024310	-	1021	protein_coding	histone H1	-
107425191	0.7018	0.522044	0.353441	-0.638537	-0.339351	-0.599397	LOC107425191	NC_029686.1	12760462	12770771	+	4011	protein_coding	calmodulin-binding transcription activator 3%2C transcript variant X1	CG-1
107421810	0.948625	0.527789	0.713188	-0.625566	-0.980592	-0.583444	LOC107421810	NC_029685.1	917921	920303	-	1733	protein_coding	uncharacterized LOC107421810%2C transcript variant X1	-
107429735	0.557128	0.64226	0.655496	-0.767576	-0.446646	-0.640662	LOC107429735	NC_029688.1	20949362	20951488	+	1503	protein_coding	serpin-ZX-like	Serpin
107410816	0.807862	0.268595	0.716796	-0.613699	-0.676502	-0.503052	LOC107410816	NC_029680.1	6278746	6286559	+	4709	protein_coding	pentatricopeptide repeat-containing protein At5g62370%2C transcript variant X1	-
107422828	0.643641	0.710013	0.59237	-0.521511	-0.450031	-0.974481	LOC107422828	NC_029685.1	17927378	17934792	+	1926	protein_coding	uncharacterized LOC107422828	-
107432132	0.541362	0.579013	0.724303	-0.623357	-0.748584	-0.472739	LOC107432132	NC_029690.1	5173704	5176380	-	1483	protein_coding	ribosome production factor 2 homolog	-
107434954	0.878865	0.771203	0.59129	-0.457099	-0.888305	-0.895953	LOC107434954	NW_015453491.1	88498	93332	+	3342	protein_coding	serine/threonine-protein kinase KIPK2-like%2C transcript variant X1	Pkinase
107424499	1.18276	0.655634	0.564765	-1.06797	-0.432438	-0.902753	LOC107424499	NC_029686.1	6963673	6967249	-	2952	protein_coding	filament-like plant protein 7	-
107426575	0.697474	0.758724	0.633474	-0.678287	-0.562856	-0.848528	LOC107426575	NC_029687.1	6586782	6590366	+	2877	protein_coding	G-type lectin S-receptor-like serine/threonine-protein kinase At1g67520	Pkinase_Tyr
107426609	0.706199	0.571178	0.638776	-0.502955	-0.771257	-0.641942	LOC107426609	NC_029687.1	6376160	6380003	-	2732	protein_coding	pentatricopeptide repeat-containing protein At5g48730%2C chloroplastic	-
107432179	0.620667	1.21347	0.979452	-1.46984	-0.830262	-0.513493	LOC107432179	NC_029690.1	5458654	5461262	+	1573	protein_coding	12-oxophytodienoate reductase 3-like	Oxidored_FMN
107427897	0.561041	0.599319	0.423132	-0.608728	-0.288889	-0.685876	LOC107427897	NC_029679.1	29056830	29060377	+	2846	protein_coding	uncharacterized LOC107427897	-
107432676	0.730377	0.485682	0.50271	-0.437162	-0.744247	-0.53736	LOC107432676	NC_029690.1	9459539	9465240	-	2886	protein_coding	polygalacturonate 4-alpha-galacturonosyltransferase	Glyco_transf_8
107429847	0.787091	0.328319	0.744867	-0.461229	-0.757476	-0.641573	LOC107429847	NC_029689.1	935229	939797	+	3152	protein_coding	UDP-N-acetylmuramoyl-L-alanyl-D-glutamate--2%2C6-diaminopimelate ligase MurE homolog%2C chloroplastic%2C transcript variant X2	-
107421499	1.1404	0.676851	0.625106	-0.515825	-0.874355	-1.05218	LOC107421499	NC_029684.1	22149956	22156716	-	2924	protein_coding	uncharacterized LOC107421499	PUF
107424023	0.533238	0.445836	0.706525	-0.391051	-0.660702	-0.633846	LOC107424023	NC_029686.1	3022637	3025677	-	1524	protein_coding	probable protein arginine N-methyltransferase 1	-
107415953	0.628459	0.735922	0.557564	-0.713541	-0.904188	-0.304216	LOC107415953	NC_029682.1	8003542	8007234	-	1517	protein_coding	chorismate mutase 1%2C chloroplastic	-
107434701	0.341681	0.756877	0.787097	-0.527329	-0.480657	-0.877669	LOC107434701	NW_015453473.1	67545	70446	+	1695	protein_coding	protein DJ-1 homolog D-like	DJ-1_PfpI
112490633	0.224826	1.94651	1.76241	-1.61696	-1.034	-1.28279	LOC112490633	NC_029680.1	16604125	16604442	-	318	protein_coding	non-specific lipid-transfer protein-like	-
107414425	0.829067	0.999814	1.08042	-0.8286	-1.37523	-0.70547	LOC107414425	NC_029681.1	22177156	22179166	-	1917	protein_coding	probable (S)-N-methylcoclaurine 3'-hydroxylase isozyme 2	p450
107432459	0.684955	0.550278	0.358526	-0.414836	-0.615499	-0.563425	LOC107432459	NC_029690.1	8295113	8301130	+	2471	protein_coding	uncharacterized protein ycf45	AAA
107420117	0.633428	0.757254	0.506948	-0.750493	-0.671509	-0.475628	LOC107420117	NC_029684.1	2635438	2641740	+	2996	protein_coding	aminopeptidase M1-like	-
107416439	0.68559	0.356388	0.594727	-0.607569	-0.347431	-0.681705	LOC107416439	NC_029679.1	8789313	8791803	-	2491	protein_coding	pentatricopeptide repeat-containing protein At5g46580%2C chloroplastic	-
107416769	0.87084	0.459001	0.797165	-0.73412	-0.487664	-0.905223	LOC107416769	NC_029682.1	17765525	17769082	-	3558	protein_coding	pentatricopeptide repeat-containing protein At1g73710	PPR
107412321	0.734473	0.409228	0.47785	-0.438039	-0.514087	-0.669426	LOC107412321	NC_029680.1	24083613	24088657	+	2748	protein_coding	uncharacterized LOC107412321%2C transcript variant X1	-
107417807	0.447821	0.719057	0.49021	-0.628094	-0.449348	-0.579646	LOC107417807	NC_029683.1	4764942	4770473	-	2067	protein_coding	putative ubiquitin-conjugating enzyme E2 38	UQ_con
107429636	0.80593	0.475912	0.607026	-0.610225	-0.783396	-0.495246	LOC107429636	NC_029688.1	19849235	19855524	-	4422	protein_coding	putative disease resistance RPP13-like protein 1%2C transcript variant X2	-
107429392	0.620517	0.526819	0.625569	-0.684841	-0.692171	-0.395893	LOC107429392	NC_029688.1	17899971	17903792	-	2816	pseudogene	-	-
107432665	1.00272	0.685797	0.885262	-0.62554	-0.84631	-1.10193	LOC107432665	NC_029690.1	9689439	9693342	-	797	protein_coding	protein-ribulosamine 3-kinase%2C chloroplastic	Fructosamin_kin
107403388	0.962648	1.39326	1.6213	-1.32573	-1.32573	-1.32573	LOC107403388	NW_015453607.1	7795	11237	+	1381	pseudogene	PF00013:KH domain|PF00642:Zinc finger C-x8-C-x5-C-x3-H type (and similar)	zf-CCCH
107428209	1.56995	0.907498	1.46165	-1.41868	-1.65527	-0.865141	LOC107428209	NC_029688.1	2107112	2108034	-	839	protein_coding	uncharacterized LOC107428209	-
107413108	0.627105	0.380299	0.509266	-0.471334	-0.518523	-0.526812	LOC107413108	NC_029681.1	4513953	4519731	-	2261	protein_coding	acylamino-acid-releasing enzyme-like%2C transcript variant X2	-
107423558	0.381084	0.52647	0.600333	-0.451872	-0.554908	-0.501107	LOC107423558	NC_029685.1	27251919	27258410	-	2449	protein_coding	uncharacterized LOC107423558%2C transcript variant X3	-
107409292	1.18837	0.369305	0.831437	-0.779904	-0.978627	-0.63058	LOC107409292	NC_029679.1	42354187	42357520	+	3334	protein_coding	pentatricopeptide repeat-containing protein At1g15510%2C chloroplastic	-
107420604	0.791517	0.959534	0.826346	-0.412324	-1.19433	-0.970741	LOC107420604	NC_029684.1	6485118	6490059	-	2052	protein_coding	squalene monooxygenase-like	-
107417963	0.604835	0.864215	0.503531	-0.6651	-0.838126	-0.469355	LOC107417963	NC_029679.1	9881086	9884223	-	682	protein_coding	dihydroceramide fatty acyl 2-hydroxylase FAH1-like	-
107425537	0.909959	0.599051	0.535425	-0.76665	-0.799671	-0.478115	LOC107425537	NC_029686.1	18089256	18096537	+	3943	protein_coding	uncharacterized LOC107425537	DUF88
107422367	0.413496	0.53375	0.360006	-0.519181	-0.293049	-0.495021	LOC107422367	NC_029679.1	17273206	17274676	-	1471	protein_coding	thioredoxin-like protein CDSP32%2C chloroplastic	-
107404885	1.23132	1.37446	1.13927	-1.2533	-1.59204	-0.899705	LOC107404885	NW_015453812.1	21869	24409	+	971	protein_coding	uncharacterized LOC107404885	-
107413049	0.68861	0.681067	0.710985	-0.571697	-0.535056	-0.973909	LOC107413049	NC_029681.1	3710070	3720193	+	2954	protein_coding	proline-%2C glutamic acid- and leucine-rich protein 1%2C transcript variant X2	-
107416724	0.427328	1.04598	1.02895	-0.844783	-0.69574	-0.961734	LOC107416724	NC_029682.1	17553404	17558947	+	2323	protein_coding	ultraviolet-B receptor UVR8-like	-
107422737	0.746949	0.759449	0.713201	-1.0506	-0.24921	-0.919785	LOC107422737	NC_029685.1	16369356	16371146	-	1791	protein_coding	ammonium transporter 1 member 1	Ammonium_transp
107407915	0.41087	0.51593	0.355287	-0.544661	-0.315435	-0.421991	LOC107407915	NC_029679.1	41407238	41409945	-	1275	protein_coding	uncharacterized LOC107407915	-
107430807	0.60189	0.824214	0.93516	-0.489524	-0.810633	-1.06111	LOC107430807	NC_029689.1	13066099	13068229	+	1195	protein_coding	uncharacterized protein At2g39795%2C mitochondrial-like	-
107424727	0.881988	0.515579	0.979763	-0.551722	-0.956876	-0.868732	LOC107424727	NC_029686.1	8371185	8375656	-	2161	protein_coding	nuclear pore complex protein NUP58%2C transcript variant X3	-
107415105	1.03211	0.624616	0.907191	-0.708722	-1.03004	-0.825146	LOC107415105	NC_029682.1	545314	547898	-	2038	protein_coding	GTP-binding protein BRASSINAZOLE INSENSITIVE PALE GREEN 2%2C chloroplastic-like	-
107412946	1.02811	0.644511	0.680546	-0.833581	-0.652348	-0.867235	LOC107412946	NC_029681.1	2758864	2762014	-	2722	protein_coding	uncharacterized LOC107412946%2C transcript variant X2	-
107434245	0.475109	0.455003	0.54957	-0.435844	-0.522199	-0.521639	LOC107434245	NW_015453438.1	263374	271470	-	5164	protein_coding	pleiotropic drug resistance protein 1-like	ABC2_membrane
107435341	0.33621	1.14814	0.708698	-0.759749	-0.682793	-0.750507	LOC107435341	NW_015453528.1	44516	51186	+	3567	protein_coding	nuclear poly(A) polymerase 4-like%2C transcript variant X2	NTP_transf_2
107423389	0.669006	0.665003	0.694051	-0.722776	-0.582509	-0.722776	LOC107423389	NC_029685.1	25200575	25206771	-	3568	protein_coding	dual specificity protein phosphatase PHS1-like%2C transcript variant X1	DSPc
107417172	1.04609	0.622857	0.444121	-0.515972	-0.819411	-0.777683	LOC107417172	NC_029682.1	23706323	23711079	+	3085	protein_coding	uncharacterized LOC107417172%2C transcript variant X2	-
107420101	0.565967	0.349515	0.595566	-0.554793	-0.556616	-0.399638	LOC107420101	NC_029684.1	2899277	2901840	+	1215	protein_coding	protein CONSERVED IN THE GREEN LINEAGE AND DIATOMS 27%2C chloroplastic	-
107418158	0.475558	0.365477	0.455388	-0.371604	-0.484058	-0.440761	LOC107418158	NC_029683.1	7485331	7489513	-	1934	protein_coding	probable aspartyl aminopeptidase	Peptidase_M18
107410796	1.45092	1.0052	1.29806	-1.26922	-0.491492	-1.99347	LOC107410796	NC_029680.1	7048717	7049926	-	1210	protein_coding	probable carboxylesterase 18	Abhydrolase_3
107418840	0.530705	0.696133	0.384175	-0.606309	-0.645213	-0.35949	LOC107418840	NC_029683.1	15882694	15884223	-	1530	protein_coding	uncharacterized LOC107418840	-
107432798	0.676195	0.467006	0.472921	-0.604558	-0.616315	-0.395249	LOC107432798	NC_029679.1	34481608	34486756	-	2987	protein_coding	splicing factor%2C suppressor of white-apricot homolog	-
107416694	0.708335	0.822307	0.346128	-0.486421	-0.453907	-0.936441	LOC107416694	NC_029682.1	17192665	17195249	+	1278	protein_coding	zinc transporter 1-like%2C transcript variant X1	-
107430633	0.77403	1.03844	0.503961	-0.765902	-0.694352	-0.856179	LOC107430633	NC_029689.1	11655719	11658099	+	2381	protein_coding	L-type lectin-domain containing receptor kinase IV.1-like	Pkinase
107403985	0.847748	1.39731	0.803955	-1.35488	-0.730487	-0.96365	LOC107403985	NW_015453675.1	12580	16475	-	1390	protein_coding	TIP41-like protein%2C transcript variant X2	-
107429149	0.547418	0.580432	0.6507	-0.344665	-0.633377	-0.800508	LOC107429149	NC_029688.1	14764350	14769106	+	2377	protein_coding	chaperonin 60 subunit beta 4%2C chloroplastic-like%2C transcript variant X1	-
107421688	0.954306	0.669059	0.497089	-0.859502	-0.608996	-0.651954	LOC107421688	NC_029679.1	16201139	16206353	-	3054	protein_coding	G-type lectin S-receptor-like serine/threonine-protein kinase At1g61500%2C transcript variant X3	Pkinase_Tyr
107404806	0.529728	0.571559	0.706388	-0.591246	-0.687262	-0.529166	LOC107404806	NC_029679.1	39482059	39495848	-	3928	protein_coding	regulator of telomere elongation helicase 1 homolog%2C transcript variant X4	-
107424705	0.407539	0.491582	0.467533	-0.458777	-0.370306	-0.53757	LOC107424705	NC_029686.1	8225230	8230174	-	2141	protein_coding	serine/threonine-protein kinase SRK2I	Pkinase
107418990	1.01535	0.614101	0.718717	-0.598714	-0.979751	-0.769698	LOC107418990	NC_029683.1	18245451	18247630	-	2180	protein_coding	nicotianamine synthase-like	-
107435468	0.84465	0.772298	0.590918	-0.644456	-0.690004	-0.873406	LOC107435468	NW_015453540.1	84618	88894	-	2592	protein_coding	beta-galactosidase 5-like	-
107421964	0.387704	0.539497	0.661891	-0.573234	-0.463494	-0.552365	LOC107421964	NC_029685.1	3746206	3756913	-	2430	protein_coding	transcription factor SRM1%2C transcript variant X2	Myb_DNA-binding
107407179	0.935704	0.627889	1.1776	-1.06475	-1.16298	-0.513461	LOC107407179	NC_029679.1	40902892	40906563	+	1439	protein_coding	transcription factor bHLH153-like%2C transcript variant X2	-
107431289	0.469847	0.647945	0.851944	-0.546436	-0.811669	-0.611631	LOC107431289	NC_029689.1	16927566	16938240	-	3281	protein_coding	uncharacterized LOC107431289	-
107420633	0.403488	0.506252	0.53392	-0.536269	-0.45863	-0.448761	LOC107420633	NC_029684.1	6480193	6484184	-	2127	protein_coding	amino acid transporter AVT6A-like	Aa_trans
107410430	0.40466	0.358648	0.48566	-0.44688	-0.426254	-0.375834	LOC107410430	NC_029680.1	2341663	2349523	-	3286	protein_coding	protein argonaute 4-like	Piwi
107414987	0.59601	0.698689	0.313376	-0.504312	-0.481033	-0.62273	LOC107414987	NC_029681.1	26340130	26346418	+	1923	protein_coding	protein DOWNY MILDEW RESISTANCE 6	2OG-FeII_Oxy
107405766	0.792245	0.612596	0.736301	-0.419986	-0.940593	-0.780564	LOC107405766	NW_015454003.1	34539	40367	-	3180	protein_coding	periodic tryptophan protein 2%2C transcript variant X1	WD40
107418499	0.927146	0.846162	0.720827	-1.01218	-0.929443	-0.552517	LOC107418499	NC_029683.1	11159506	11162193	-	1964	protein_coding	protein NUCLEAR FUSION DEFECTIVE 4-like	MFS_1
107420394	0.739212	0.62962	0.656397	-0.828147	-0.645053	-0.552029	LOC107420394	NC_029679.1	13495481	13501770	+	2666	protein_coding	RNA pseudouridine synthase 6%2C chloroplastic%2C transcript variant X3	-
107423040	0.470716	0.922804	0.503108	-0.725586	-0.751437	-0.419604	LOC107423040	NC_029685.1	20602253	20608763	+	2259	protein_coding	sugar transport protein 13-like%2C transcript variant X3	Sugar_tr
107403622	0.643489	0.534092	0.682764	-0.327681	-0.732484	-0.80018	LOC107403622	NW_015453628.1	58387	61750	+	1597	protein_coding	grpE protein homolog 2%2C mitochondrial-like%2C transcript variant X2	-
107420885	0.940339	0.764443	0.895892	-0.402147	-1.20104	-0.997487	LOC107420885	NC_029684.1	10102041	10106430	-	2616	protein_coding	uncharacterized LOC107420885%2C transcript variant X6	-
107423542	1.51972	0.958311	0.817368	-0.637628	-1.62855	-1.02923	LOC107423542	NC_029685.1	27349083	27351856	+	1900	protein_coding	probable LRR receptor-like serine/threonine-protein kinase At3g47570	Pkinase
107422824	0.323087	0.484461	0.506117	-0.316804	-0.486112	-0.510748	LOC107422824	NC_029679.1	17363850	17368856	+	1951	protein_coding	probable alpha-amylase 2	-
107424020	0.666375	0.790381	0.310802	-0.673766	-0.525115	-0.568678	LOC107424020	NC_029686.1	3147944	3155677	-	3723	protein_coding	uncharacterized LOC107424020%2C transcript variant X2	PHD
107415297	0.504754	0.407771	0.572884	-0.49089	-0.555294	-0.439225	LOC107415297	NC_029682.1	2423495	2431683	+	4502	protein_coding	probable phospholipid-transporting ATPase 8	E1-E2_ATPase
107417318	0.90856	0.443713	0.760979	-0.449848	-0.894327	-0.769077	LOC107417318	NC_029682.1	28689915	28693324	-	2261	protein_coding	xylulose 5-phosphate/phosphate translocator%2C chloroplastic	-
107406410	0.728196	0.719686	0.68131	-0.436376	-0.939451	-0.753366	LOC107406410	NW_015454208.1	20203	29924	-	2136	protein_coding	long-chain-fatty-acid--[acyl-carrier-protein] ligase AEE15%2C chloroplastic-like	AMP-binding
107415433	0.607733	0.371025	0.452195	-0.335103	-0.588129	-0.507721	LOC107415433	NC_029682.1	2730301	2741933	+	5718	protein_coding	paired amphipathic helix protein Sin3-like 2%2C transcript variant X5	PAH
107419893	0.492588	0.627077	0.646297	-0.687981	-0.502346	-0.575635	LOC107419893	NC_029684.1	803432	804752	+	1321	protein_coding	protein ENHANCED DISEASE RESISTANCE 2-like	-
107422363	0.842057	0.431733	0.417304	-0.699385	-0.479504	-0.512205	LOC107422363	NC_029685.1	11802749	11818158	-	4939	protein_coding	DNA repair protein RAD50	-
107419787	0.643896	1.05096	0.753727	-0.819246	-0.859434	-0.769902	LOC107419787	NC_029684.1	629584	633104	+	1902	protein_coding	lysine histidine transporter-like 8	Aa_trans
107409838	1.2562	1.00193	0.742421	-0.989919	-1.35284	-0.65779	LOC107409838	NW_015457573.1	6	1736	-	1731	protein_coding	disease resistance protein RPM1-like	NB-ARC
107429864	0.684705	0.466383	0.608664	-0.677459	-0.473913	-0.608379	LOC107429864	NC_029689.1	973432	976526	-	2103	protein_coding	mitogen-activated protein kinase kinase kinase YODA%2C transcript variant X1	-
107432326	1.23217	1.32256	0.916442	-0.855436	-0.894433	-1.7213	LOC107432326	NC_029690.1	6932293	6933252	+	853	protein_coding	uncharacterized LOC107432326	-
107412023	0.555338	0.554777	0.89454	-0.675477	-0.790382	-0.538797	LOC107412023	NC_029680.1	22055511	22058608	-	1931	protein_coding	tRNA (guanine(10)-N2)-methyltransferase homolog	-
107408013	0.469957	0.545428	0.523082	-0.459301	-0.3302	-0.748966	LOC107408013	NC_029679.1	41213683	41221302	-	2366	protein_coding	putative adenylate cyclase regulatory protein%2C transcript variant X4	-
107429628	0.35104	0.665986	0.6747	-0.433859	-0.616572	-0.641296	LOC107429628	NC_029688.1	19520086	19524470	-	1583	protein_coding	glutamine synthetase nodule isozyme-like	-
107424428	0.437376	0.469416	0.529755	-0.529129	-0.389464	-0.517955	LOC107424428	NC_029686.1	6477437	6481609	+	2516	protein_coding	pre-rRNA-processing protein esf1	-
107435698	0.755434	0.499657	0.649349	-0.805231	-0.662723	-0.436487	LOC107435698	NW_015453557.1	75627	80042	+	2444	protein_coding	ATP-dependent DNA helicase 2 subunit KU80	-
107421774	1.16269	1.22559	0.63183	-1.34175	-1.01877	-0.659583	LOC107421774	NC_029685.1	59270	60898	+	1085	pseudogene	-	-
107426031	0.994778	0.778043	0.595197	-0.585914	-0.805609	-0.976496	LOC107426031	NC_029679.1	25481120	25482789	+	1562	protein_coding	phospholipase A1-IIdelta-like	Lipase_3
107430139	0.601698	0.542137	0.537799	-0.441018	-0.575107	-0.66551	LOC107430139	NC_029689.1	3502390	3506816	+	1818	protein_coding	mitochondrial inner membrane protein OXA1%2C transcript variant X1	-
107435727	0.832979	0.332315	1.12672	-0.540349	-0.732741	-1.01892	LOC107435727	NW_015453560.1	45598	47758	-	2161	protein_coding	uncharacterized LOC107435727	SpoU_methylase
107407222	1.58169	1.00744	0.844004	-0.831944	-0.933444	-1.66775	LOC107407222	NW_015454591.1	13246	14709	-	1083	protein_coding	uncharacterized LOC107407222	-
107411814	0.443942	0.503294	0.370801	-0.508308	-0.319521	-0.490208	LOC107411814	NC_029680.1	20408232	20412787	+	2816	protein_coding	exopolyphosphatase%2C transcript variant X2	HD
107427988	0.549082	2.1531	1.53635	-1.48277	-0.743446	-2.01231	LOC107427988	NC_029687.1	24786726	24787865	-	663	protein_coding	40S ribosomal protein S27-2	-
107415063	0.502361	0.720024	0.974415	-0.811514	-0.509278	-0.876008	LOC107415063	NC_029682.1	254567	256518	-	1952	protein_coding	probable polyamine transporter At3g13620	-
107403555	0.910669	1.43483	0.735942	-0.626436	-0.823238	-1.63177	LOC107403555	NW_015453622.1	117282	118205	+	924	protein_coding	metalloendoproteinase 1-like	PG_binding_1
107435581	0.611737	0.0990641	0.666856	-0.356346	-0.50914	-0.512171	LOC107435581	NC_029679.1	37338430	37375303	+	16473	protein_coding	midasin-like%2C transcript variant X1	AAA_5
107410288	0.414554	0.472603	0.446254	-0.39645	-0.56506	-0.371901	LOC107410288	NC_029680.1	1004887	1011588	-	2699	protein_coding	nucleobase-ascorbate transporter 12	-
107427319	0.782302	0.646772	0.66387	-0.442927	-0.976044	-0.673972	LOC107427319	NC_029679.1	28369286	28374490	+	2153	protein_coding	DEAD-box ATP-dependent RNA helicase 57%2C transcript variant X3	DEAD
107417865	0.792958	0.353656	0.654535	-0.47413	-0.747283	-0.579737	LOC107417865	NC_029683.1	4879155	4884333	+	2815	protein_coding	dolichyl-diphosphooligosaccharide--protein glycosyltransferase subunit STT3B	-
107422621	0.717984	0.472195	0.44786	-0.431808	-0.671476	-0.534755	LOC107422621	NC_029685.1	14724757	14742456	+	5511	protein_coding	myosin-6%2C transcript variant X1	Myosin_head
107418475	0.898165	0.383114	0.714505	-0.544079	-0.598586	-0.853119	LOC107418475	NC_029683.1	10710595	10714937	+	3619	protein_coding	RNA-dependent RNA polymerase 2	-
107403923	0.668877	0.480686	0.694938	-0.39443	-0.86118	-0.58889	LOC107403923	NW_015453667.1	19368	25268	-	3198	protein_coding	protein RRP6-like 3%2C transcript variant X1	3_5_exonuc
112491844	0.737561	1.3211	1.00189	-0.941235	-1.24215	-0.877169	LOC112491844	NC_029683.1	18485616	18487665	+	1385	lncRNA	uncharacterized LOC112491844	-
107419847	0.798817	0.276903	0.56201	-0.562389	-0.635032	-0.440309	LOC107419847	NC_029684.1	452553	456240	-	2977	protein_coding	pentatricopeptide repeat-containing protein At5g42310%2C chloroplastic%2C transcript variant X1	-
107410844	0.872099	0.98833	0.395714	-0.526925	-1.25565	-0.473564	LOC107410844	NC_029680.1	6818981	6822573	+	2720	protein_coding	uncharacterized LOC107410844	-
107426319	0.875937	1.71675	1.40627	-1.12359	-1.37992	-1.49545	LOC107426319	NC_029687.1	4477173	4478046	-	874	protein_coding	pectinesterase inhibitor 6-like	-
107413332	0.662377	0.395511	0.39898	-0.649333	-0.477934	-0.329601	LOC107413332	NC_029681.1	7333579	7347748	+	7491	protein_coding	LEAF RUST 10 DISEASE-RESISTANCE LOCUS RECEPTOR-LIKE PROTEIN KINASE-like 1.1%2C transcript variant X7	Pkinase
107434101	0.285466	0.660152	0.630139	-0.555134	-0.483892	-0.53673	LOC107434101	NC_029679.1	36004507	36009560	+	1780	protein_coding	nudix hydrolase 10-like%2C transcript variant X1	NUDIX
107429052	0.643822	0.454774	0.908504	-0.589423	-0.710533	-0.707144	LOC107429052	NC_029688.1	13476436	13480431	+	2188	protein_coding	proteinaceous RNase P 1%2C chloroplastic/mitochondrial-like%2C transcript variant X2	-
107429334	0.927998	0.973898	0.366762	-0.982899	-0.570782	-0.714977	LOC107429334	NC_029688.1	17104860	17106999	-	1247	protein_coding	U-box domain-containing protein 35-like%2C transcript variant X1	-
107417801	0.588486	0.429568	0.368494	-0.49072	-0.412872	-0.482956	LOC107417801	NC_029683.1	4585552	4590332	+	2152	protein_coding	glycosyltransferase-like KOBITO 1	-
107424021	0.385762	0.465459	0.461292	-0.386241	-0.498376	-0.427897	LOC107424021	NC_029686.1	2987897	2989787	+	1891	protein_coding	pentatricopeptide repeat-containing protein At2g15690%2C mitochondrial-like	-
107424752	0.58479	0.442641	0.329881	-0.531058	-0.502035	-0.324219	LOC107424752	NC_029686.1	8521316	8526247	+	2856	protein_coding	wall-associated receptor kinase-like 14	Pkinase
107434622	0.957323	0.601709	0.669227	-0.998984	-0.726316	-0.502959	LOC107434622	NW_015453468.1	182743	186703	+	1724	protein_coding	probable sodium/metabolite cotransporter BASS6%2C chloroplastic%2C transcript variant X1	-
107409041	0.739014	0.270086	0.667544	-0.500165	-0.711314	-0.465165	LOC107409041	NC_029679.1	42066200	42071790	-	3649	protein_coding	nuclear pore complex protein NUP96%2C transcript variant X1	-
112488943	1.00048	0.819904	1.0096	-0.94333	-0.94333	-0.94333	LOC112488943	NC_029679.1	17355639	17359723	-	2054	pseudogene	-	-
107426426	0.892605	0.344873	0.420556	-0.603602	-0.462856	-0.591576	LOC107426426	NC_029687.1	5123927	5129028	-	3897	protein_coding	protein TIME FOR COFFEE%2C transcript variant X2	-
107418461	0.553408	0.264325	0.458396	-0.439186	-0.484689	-0.352254	LOC107418461	NC_029683.1	10895679	10909234	+	8248	protein_coding	histone-lysine N-methyltransferase ATXR3%2C transcript variant X1	SET
novel.539	1.29771	1.26812	0.996058	-0.887238	-1.32828	-1.34637	-	NC_029689.1	16616392	16617275	-	884	-	-	-
107411162	0.560088	0.248214	0.520055	-0.421223	-0.504184	-0.40295	LOC107411162	NC_029680.1	10707772	10732138	-	8782	protein_coding	uncharacterized LOC107411162%2C transcript variant X6	-
107433645	0.722058	0.428582	0.631737	-0.356049	-0.676569	-0.749759	LOC107433645	NW_015453408.1	298921	305389	+	3480	protein_coding	DExH-box ATP-dependent RNA helicase DExH1%2C transcript variant X1	HA2
107423681	0.537518	0.524374	0.350103	-0.386527	-0.500906	-0.524562	LOC107423681	NC_029686.1	377814	380774	-	2034	protein_coding	uncharacterized LOC107423681%2C transcript variant X3	-
107407412	0.354536	0.494643	0.380162	-0.358788	-0.440354	-0.430199	LOC107407412	NC_029679.1	41270767	41273904	+	2015	protein_coding	glycerol kinase	FGGY_N
107426629	0.890811	0.448804	0.889351	-0.821491	-0.855572	-0.551903	LOC107426629	NC_029687.1	6097769	6104967	+	2599	protein_coding	uncharacterized LOC107426629%2C transcript variant X1	-
112488765	0.717837	1.41148	0.73519	-0.772027	-1.01826	-1.07422	LOC112488765	NC_029688.1	10414208	10415767	+	1031	protein_coding	uncharacterized LOC112488765	-
107435429	0.646463	0.907757	0.408028	-0.496132	-0.747042	-0.719074	LOC107435429	NW_015453535.1	116669	124646	+	2651	protein_coding	subtilisin-like protease SBT5.3	Peptidase_S8
107431399	0.539708	0.359662	0.512872	-0.369798	-0.508691	-0.533753	LOC107431399	NC_029689.1	18421582	18429355	-	4542	protein_coding	mediator of RNA polymerase II transcription subunit 33A-like%2C transcript variant X2	-
107418895	0.436596	0.441271	0.400439	-0.47823	-0.47162	-0.328455	LOC107418895	NC_029683.1	17095144	17101177	-	2598	protein_coding	translation initiation factor eIF-2B subunit delta-like	-
107412171	0.800286	1.01923	0.694777	-0.762294	-0.699077	-1.05292	LOC107412171	NC_029680.1	23438742	23442898	+	1147	protein_coding	GRF1-interacting factor 1%2C transcript variant X1	SSXT
107430317	0.793224	0.740778	0.673773	-0.426443	-1.2596	-0.521734	LOC107430317	NC_029689.1	7645902	7651147	+	1625	protein_coding	peroxisomal acyl-coenzyme A oxidase 1-like	-
107429189	1.2129	1.31671	0.551143	-1.02692	-1.02692	-1.02692	LOC107429189	NC_029679.1	30835765	30837905	+	1758	protein_coding	transcription factor bHLH91-like	HLH
107405881	1.17079	0.601138	0.747262	-1.08589	-0.903934	-0.529371	LOC107405881	NW_015454033.1	20199	21819	-	1621	protein_coding	serine/threonine receptor-like kinase NFP	-
107433186	0.692685	0.369456	0.376759	-0.453795	-0.494731	-0.490373	LOC107433186	NC_029690.1	18406088	18412874	-	3842	pseudogene	-	-
107418350	0.931498	0.529746	0.372452	-0.577963	-0.799221	-0.456512	LOC107418350	NC_029683.1	9731932	9756500	-	4761	protein_coding	TMV resistance protein N-like%2C transcript variant X4	TIR
107423847	0.498122	0.85693	0.560411	-0.554958	-0.405095	-0.95541	LOC107423847	NC_029679.1	19225454	19227563	+	1354	protein_coding	stem-specific protein TSJT1-like	-
107432340	0.749564	0.575271	0.705214	-0.735852	-0.60226	-0.691937	LOC107432340	NC_029690.1	6942297	6944709	+	2413	protein_coding	transcription termination factor MTEF18%2C mitochondrial	-
107424912	0.856025	0.393017	0.485142	-0.636623	-0.56564	-0.531921	LOC107424912	NC_029686.1	10226458	10236649	+	3299	protein_coding	formin-like protein 6	FH2
107425659	0.596638	0.361297	0.405249	-0.449556	-0.500248	-0.41338	LOC107425659	NC_029686.1	21599129	21607991	-	2538	protein_coding	tRNA uridine 5-carboxymethylaminomethyl modification enzyme MnmG	-
107416840	0.455221	0.727735	0.740002	-0.502532	-0.921056	-0.499369	LOC107416840	NC_029682.1	18280130	18283235	-	1404	protein_coding	RRP15-like protein	-
107433689	1.25457	1.21086	0.536582	-1.18274	-0.982737	-0.836532	LOC107433689	NW_015453409.1	182290	183759	+	1470	protein_coding	F-box/kelch-repeat protein At5g43190	F-box
107427532	0.538486	0.699099	0.390798	-0.480851	-0.681245	-0.466287	LOC107427532	NC_029687.1	20132341	20145526	+	3119	protein_coding	dual specificity protein kinase zakA-like%2C transcript variant X2	Pkinase_Tyr
107418940	0.912883	0.369182	0.503707	-0.823901	-0.469128	-0.492743	LOC107418940	NC_029683.1	17910446	17913567	-	3122	protein_coding	exocyst complex component EXO70E2	Exo70
107411777	0.704523	0.917122	0.943076	-0.520725	-1.09718	-0.946813	LOC107411777	NC_029680.1	19936659	19940499	-	2054	protein_coding	peptide chain release factor PrfB2%2C chloroplastic	-
107404340	0.990277	0.707568	0.761046	-0.751193	-0.836649	-0.871049	LOC107404340	NC_029679.1	38861555	38863313	-	1141	pseudogene	PF00230:Major intrinsic protein	-
107413622	0.438125	0.646025	0.342977	-0.431163	-0.521084	-0.47488	LOC107413622	NC_029681.1	10297711	10320794	-	3223	protein_coding	two-component response regulator-like PRR37%2C transcript variant X2	Response_reg
107411604	0.795686	0.726636	0.416058	-0.8778	-0.666328	-0.394253	LOC107411604	NC_029680.1	18420153	18422880	+	2382	protein_coding	probable glucuronoxylan glucuronosyltransferase IRX7	-
107414773	0.379983	0.398459	0.440654	-0.485121	-0.312479	-0.421496	LOC107414773	NC_029681.1	25263871	25269585	+	2233	protein_coding	CLP protease regulatory subunit CLPX1%2C mitochondrial	-
107424923	0.516504	0.849042	0.567656	-0.864579	-0.292401	-0.776222	LOC107424923	NC_029686.1	10164222	10168149	+	2035	protein_coding	formamidase-like%2C transcript variant X3	FmdA_AmdA
107419800	0.48729	0.334714	0.424693	-0.529789	-0.389357	-0.32755	LOC107419800	NC_029684.1	428839	434866	+	2999	protein_coding	1%2C4-alpha-glucan-branching enzyme 1%2C chloroplastic/amyloplastic-like	-
107419976	0.797831	0.626729	0.794837	-0.481179	-1.00276	-0.735456	LOC107419976	NC_029684.1	1921487	1925078	-	1167	protein_coding	protein DCL homolog%2C chloroplastic%2C transcript variant X2	-
107432784	1.07317	1.10008	1.09218	-0.970696	-1.7796	-0.515139	LOC107432784	NC_029690.1	11331912	11335021	-	1983	protein_coding	uncharacterized LOC107432784	-
107415898	0.920868	1.07397	0.902266	-1.53034	-0.675379	-0.691384	LOC107415898	NC_029682.1	7963918	7965348	+	1344	protein_coding	uncharacterized LOC107415898%2C transcript variant X1	-
107422464	0.403669	0.571219	0.369138	-0.482687	-0.373067	-0.488272	LOC107422464	NC_029685.1	13105248	13110217	+	1988	protein_coding	putative G3BP-like protein	RRM_1
107432846	0.852771	0.493069	0.293627	-0.670418	-0.396454	-0.572594	LOC107432846	NC_029690.1	11761245	11765046	-	3701	protein_coding	receptor-like protein kinase 5	Pkinase
107434592	0.910371	0.991807	0.720633	-0.744715	-1.13955	-0.738549	LOC107434592	NW_015453466.1	196885	198607	-	1160	pseudogene	PF00493:MCM2/3/5 family	MCM
107429920	0.88436	0.558132	0.636851	-0.517325	-0.600695	-0.961323	LOC107429920	NC_029689.1	1487619	1492082	+	2895	protein_coding	probable DEAD-box ATP-dependent RNA helicase 48	DEAD
107423237	0.238545	0.919781	0.694469	-0.512587	-0.586087	-0.754121	LOC107423237	NC_029685.1	22764916	22767364	+	962	protein_coding	endo-1%2C3%3B1%2C4-beta-D-glucanase-like	-
107413874	0.881462	0.274675	0.553862	-0.723007	-0.564739	-0.422253	LOC107413874	NC_029681.1	17183470	17194670	+	4976	protein_coding	clathrin heavy chain 1-like	-
107410933	0.392785	0.649002	0.856796	-0.738223	-0.581349	-0.579011	LOC107410933	NC_029680.1	8012227	8013066	-	840	protein_coding	18.5 kDa class I heat shock protein-like	-
107412147	0.860169	0.933109	0.780512	-0.369766	-1.05288	-1.15114	LOC107412147	NC_029680.1	23026796	23029114	+	2165	protein_coding	trihelix transcription factor GTL2-like	-
107412896	0.481994	0.340294	0.455114	-0.430161	-0.519318	-0.327923	LOC107412896	NC_029681.1	2208787	2213724	-	3592	protein_coding	uncharacterized LOC107412896	-
107419980	0.857252	0.943908	0.725188	-0.944263	-0.490588	-1.0915	LOC107419980	NC_029684.1	1607960	1610930	+	1935	protein_coding	uncharacterized LOC107419980%2C transcript variant X2	-
107410231	0.46427	0.559084	0.627688	-0.514434	-0.508262	-0.628346	LOC107410231	NC_029680.1	673684	676684	-	1450	protein_coding	histone deacetylase 8%2C transcript variant X2	Hist_deacetyl
107427461	0.420658	0.728002	0.593554	-0.552018	-0.69976	-0.490435	LOC107427461	NC_029687.1	19302825	19304387	+	1563	protein_coding	ribosomal L1 domain-containing protein 1-like	-
107423276	1.05657	0.691465	0.948136	-0.598201	-1.11743	-0.980538	LOC107423276	NC_029685.1	23048638	23050676	-	1259	protein_coding	organelle RRM domain-containing protein 1%2C chloroplastic-like%2C transcript variant X4	RRM_1
107429903	0.571536	0.298236	0.436935	-0.413912	-0.422677	-0.470119	LOC107429903	NC_029689.1	1471886	1477920	+	3123	protein_coding	uncharacterized LOC107429903%2C transcript variant X2	S1
107434067	0.869196	0.55075	0.339984	-0.77971	-0.447416	-0.532804	LOC107434067	NW_015453424.1	274947	280343	-	1876	protein_coding	probable serine/threonine-protein kinase At1g54610	Pkinase
107434796	0.591682	0.381943	0.680145	-0.452854	-0.794465	-0.406452	LOC107434796	NC_029679.1	36447353	36461227	+	3537	protein_coding	nuclear pore complex protein NUP107	-
107404269	0.286509	1.44332	1.73097	-1.28687	-1.02957	-1.14436	LOC107404269	NW_015453715.1	89394	91616	+	979	protein_coding	40S ribosomal protein S8-like	-
107426623	0.88705	0.74689	0.740144	-0.61306	-0.558154	-1.20287	LOC107426623	NC_029687.1	7659359	7662986	-	1845	protein_coding	putative F-box/LRR-repeat protein At5g02930	-
107403786	0.932586	0.753097	0.907652	-1.09915	-0.613321	-0.880866	LOC107403786	NW_015453647.1	23868	25938	-	1831	lncRNA	uncharacterized LOC107403786	-
107422338	0.519728	0.616445	0.52042	-0.519751	-0.684338	-0.452505	LOC107422338	NC_029679.1	17353716	17355158	-	1443	protein_coding	tRNA pseudouridine synthase A	-
107435768	0.603587	0.679523	0.495093	-0.735739	-0.54684	-0.495623	LOC107435768	NC_029679.1	37212546	37217234	-	2296	protein_coding	DNA-directed RNA polymerase I subunit rpa49%2C transcript variant X2	-
107414859	0.48141	0.543948	0.803468	-0.352506	-0.701778	-0.774542	LOC107414859	NC_029681.1	25627864	25634194	-	2951	protein_coding	transducin beta-like protein 3	WD40
107421333	0.563335	1.15085	0.599036	-0.929353	-0.71106	-0.672811	LOC107421333	NC_029684.1	17618411	17623265	+	1336	protein_coding	neuroguidin-like	-
107435358	0.699343	0.620592	0.514847	-0.542372	-0.778798	-0.513611	LOC107435358	NW_015453529.1	152820	155571	+	2315	protein_coding	patellin-3-like	CRAL_TRIO_N
107414102	0.457065	0.592636	0.543659	-0.54616	-0.525914	-0.521287	LOC107414102	NC_029679.1	6559314	6563541	-	1740	protein_coding	uncharacterized protein DDB_G0271670-like	-
107413437	0.560794	0.319677	0.668052	-0.489922	-0.409878	-0.648723	LOC107413437	NC_029681.1	8099889	8104393	+	1953	protein_coding	probable dual-specificity RNA methyltransferase RlmN	Radical_SAM
107414569	0.715058	0.634703	0.293492	-0.70372	-0.555521	-0.384012	LOC107414569	NC_029681.1	23929124	23931764	+	2041	protein_coding	probable WRKY transcription factor 53	WRKY
107435732	0.333913	0.624479	0.657589	-0.64742	-0.339216	-0.629346	LOC107435732	NW_015453560.1	58103	59599	+	1462	protein_coding	probable 3-hydroxyisobutyrate dehydrogenase-like 1%2C mitochondrial%2C transcript variant X1	NAD_binding_2
107404732	1.03052	0.775358	0.643008	-0.961602	-0.921274	-0.566008	LOC107404732	NC_029679.1	267828	271249	-	1405	lncRNA	uncharacterized LOC107404732	-
107403735	0.586198	0.523792	0.534229	-0.387823	-0.808227	-0.44817	LOC107403735	NW_015453640.1	64162	71729	-	4332	protein_coding	uncharacterized LOC107403735	-
107408050	0.827203	0.283748	0.441742	-0.538149	-0.49364	-0.520904	LOC107408050	NW_015455144.1	375	7585	+	5657	protein_coding	uncharacterized LOC107408050%2C transcript variant X1	-
107429045	0.795195	0.450506	0.984934	-0.789752	-1.02517	-0.415717	LOC107429045	NC_029688.1	13514487	13519662	+	1987	protein_coding	cell division control protein 48 homolog B%2C transcript variant X3	AAA
107425181	0.463178	0.43021	0.584959	-0.468753	-0.6676	-0.341994	LOC107425181	NC_029686.1	12703823	12711313	+	2153	protein_coding	asparagine synthetase [glutamine-hydrolyzing] 2	-
107427991	0.568181	0.492305	0.468448	-0.521946	-0.563845	-0.443143	LOC107427991	NC_029687.1	24942761	24948350	+	4335	protein_coding	putative pentatricopeptide repeat-containing protein At2g01510%2C transcript variant X5	PPR
107432981	0.824753	0.575863	0.343668	-0.66841	-0.656922	-0.418952	LOC107432981	NC_029690.1	13519246	13526005	+	4300	protein_coding	probable disease resistance protein At4g27220%2C transcript variant X2	NB-ARC
107426748	0.599292	0.231578	0.601603	-0.345093	-0.56615	-0.52123	LOC107426748	NC_029687.1	7425527	7429606	+	2640	protein_coding	heat shock 70 kDa protein%2C mitochondrial	HSP70
107406489	0.976655	0.921819	0.621273	-0.669261	-0.622412	-1.22807	LOC107406489	NW_015454241.1	126	11388	+	2044	pseudogene	-	-
112489080	0.994935	1.07028	0.841863	-1.36966	-0.490279	-1.04714	LOC112489080	NW_015453398.1	697506	698353	-	724	lncRNA	uncharacterized LOC112489080	-
107435273	0.915132	0.880875	0.811139	-0.950218	-0.765167	-0.891761	LOC107435273	NC_029679.1	36951046	36953767	+	1596	protein_coding	GDSL esterase/lipase 1-like%2C transcript variant X2	Lipase_GDSL
107422915	1.19716	1.23819	0.565168	-1.43674	-1.20027	-0.363501	LOC107422915	NC_029685.1	19225579	19228051	+	1362	protein_coding	1-aminocyclopropane-1-carboxylate oxidase homolog 1-like	2OG-FeII_Oxy
107419282	0.608571	0.574617	0.567748	-0.496675	-0.449614	-0.804647	LOC107419282	NC_029683.1	25612881	25617172	+	1318	protein_coding	NAP1-related protein 1	-
107422562	0.490186	1.08056	0.76206	-0.428606	-1.1234	-0.780796	LOC107422562	NC_029685.1	14191796	14192860	+	833	protein_coding	dynamin-related protein 5A-like	-
107416731	0.865362	0.946174	0.805201	-0.511374	-1.49314	-0.612227	LOC107416731	NC_029682.1	17374600	17379063	-	3000	protein_coding	CRM-domain containing factor CFM3%2C chloroplastic/mitochondrial-like	-
112492869	0.982203	0.433772	0.654028	-0.649793	-0.7544	-0.66581	LOC112492869	NC_029687.1	11245773	11249606	-	2480	protein_coding	uncharacterized LOC112492869	-
107435694	0.373995	1.15301	1.02617	-1.15043	-0.56865	-0.834098	LOC107435694	NW_015453557.1	104247	106019	-	1172	protein_coding	vestitone reductase-like	Epimerase
107420610	0.62476	0.58372	0.353449	-0.636805	-0.248471	-0.676653	LOC107420610	NC_029679.1	14379436	14383025	-	2422	protein_coding	cysteine-rich receptor-like protein kinase 10	Pkinase_Tyr
107429251	1.25371	1.6823	1.24437	-1.41745	-1.41745	-1.34548	LOC107429251	NC_029679.1	30527681	30532150	-	1299	lncRNA	uncharacterized LOC107429251	-
107404534	0.62317	0.493842	0.553499	-0.314298	-0.663544	-0.69267	LOC107404534	NW_015453757.1	69044	72565	+	2742	protein_coding	phosphatidylinositol 4-kinase gamma 5-like	PI3_PI4_kinase
107404288	0.398362	0.522073	0.417009	-0.402865	-0.450203	-0.484377	LOC107404288	NC_029679.1	38880833	38886092	-	2220	protein_coding	uncharacterized LOC107404288	-
107408468	0.630611	0.472585	0.565444	-0.477984	-0.48424	-0.706418	LOC107408468	NC_029679.1	41875124	41877754	+	1792	protein_coding	probable amino-acid racemase%2C transcript variant X3	Asp_Glu_race
107434655	0.638623	0.30871	0.398348	-0.448629	-0.335307	-0.561746	LOC107434655	NC_029679.1	2859393	2877443	-	6378	protein_coding	callose synthase 1	DUF605
107411173	0.578811	0.38855	0.377796	-0.478793	-0.329397	-0.536967	LOC107411173	NC_029680.1	10269799	10294075	-	4952	protein_coding	DNA-directed RNA polymerase III subunit 1%2C transcript variant X1	-
107418528	0.429638	0.574568	0.728306	-0.487494	-0.664473	-0.580545	LOC107418528	NC_029683.1	11218674	11222955	+	1665	protein_coding	transcription factor bHLH79%2C transcript variant X2	HLH
107413866	0.328887	0.37978	0.386372	-0.326761	-0.441894	-0.326384	LOC107413866	NC_029681.1	16591626	16598372	+	5486	protein_coding	DEAD-box ATP-dependent RNA helicase 42%2C transcript variant X7	DEAD
107431239	1.19418	1.11365	0.760572	-0.908314	-1.72836	-0.431734	LOC107431239	NC_029689.1	16717601	16721387	-	3433	protein_coding	receptor-like protein 33	-
107427198	0.356146	0.443436	0.498052	-0.422315	-0.316003	-0.559317	LOC107427198	NC_029687.1	16046294	16051237	+	1391	protein_coding	uridylate kinase	AA_kinase
107425043	0.703996	0.531306	0.642441	-0.699193	-0.842516	-0.336034	LOC107425043	NC_029686.1	10925004	10934414	-	3870	protein_coding	pentatricopeptide repeat-containing protein At2g16880%2C transcript variant X13	-
107411087	0.567527	0.650014	0.760812	-0.885671	-0.634586	-0.458096	LOC107411087	NC_029680.1	9779747	9781266	+	724	protein_coding	mitochondrial import inner membrane translocase subunit Tim9	-
107421057	0.365901	0.515608	0.548011	-0.281375	-0.601475	-0.54667	LOC107421057	NC_029684.1	11513500	11515002	+	1317	protein_coding	protein DMR6-LIKE OXYGENASE 1-like	2OG-FeII_Oxy
107412038	0.833437	0.385918	0.522194	-0.692627	-0.630992	-0.41793	LOC107412038	NC_029680.1	22004796	22010076	-	2403	protein_coding	probable E3 ubiquitin-protein ligase LUL4	-
107422877	0.759493	0.450174	0.372523	-0.33092	-0.65213	-0.599141	LOC107422877	NC_029685.1	18072655	18082503	-	4570	protein_coding	COP1-interacting protein 7%2C transcript variant X1	-
107420286	0.639583	0.714316	0.522069	-0.655144	-0.489059	-0.731765	LOC107420286	NC_029684.1	4189417	4194685	-	3108	protein_coding	cytochrome P450 CYP82D47-like%2C transcript variant X2	p450
107407753	0.84783	0.954159	0.780429	-0.613729	-1.09539	-0.873304	LOC107407753	NW_015454932.1	3592	8419	+	1458	protein_coding	D-lactate dehydrogenase [cytochrome]%2C mitochondrial-like	FAD_binding_4
107419908	1.03459	0.485232	0.584972	-0.901092	-0.605555	-0.598152	LOC107419908	NC_029684.1	898272	899284	+	1013	protein_coding	VQ motif-containing protein 4-like	-
107432236	1.13096	0.910136	0.598513	-0.247173	-1.07645	-1.31599	LOC107432236	NC_029690.1	5931235	5933088	-	1854	protein_coding	probable aspartyl protease At4g16563	-
107412367	0.723005	0.970554	0.374208	-0.721749	-0.741009	-0.605009	LOC107412367	NC_029680.1	24654402	24656923	+	2522	protein_coding	subtilisin-like protease SBT1.9	Peptidase_S8
107432866	0.449387	0.576348	0.227583	-0.417017	-0.424997	-0.411304	LOC107432866	NC_029690.1	11948437	11955292	+	3361	protein_coding	two-component response regulator-like APRR7%2C transcript variant X1	Response_reg
107417294	0.682832	0.688603	0.61124	-0.545052	-0.550306	-0.887317	LOC107417294	NC_029682.1	27952735	27955540	-	1805	protein_coding	pentatricopeptide repeat-containing protein At2g20710%2C mitochondrial-like	-
107413204	0.666861	0.870036	0.794096	-0.751919	-0.777258	-0.801815	LOC107413204	NC_029681.1	5315302	5318707	+	1345	protein_coding	ribonuclease P protein subunit p29	-
107419095	0.567367	0.262684	0.546018	-0.337401	-0.596884	-0.441784	LOC107419095	NC_029683.1	22046944	22072388	-	7004	protein_coding	DExH-box ATP-dependent RNA helicase DExH14	Sec63
107413752	0.562872	0.435137	0.539028	-0.43322	-0.573715	-0.530102	LOC107413752	NC_029679.1	6412916	6415848	-	1699	protein_coding	uncharacterized LOC107413752	-
107426744	0.264405	0.878045	0.709711	-0.519837	-0.574558	-0.757767	LOC107426744	NC_029687.1	8458084	8463102	-	1677	protein_coding	chromatin remodeling protein SHL%2C transcript variant X1	BAH
107428248	0.506074	0.638195	0.606675	-0.459533	-0.939245	-0.352167	LOC107428248	NC_029688.1	2195675	2202878	+	4149	pseudogene	-	-
107415387	0.699121	0.549176	0.399729	-0.536364	-0.646844	-0.464818	LOC107415387	NC_029682.1	2867322	2870136	-	2111	protein_coding	senescence-associated carboxylesterase 101-like%2C transcript variant X1	Lipase_3
107423613	0.787586	0.401473	0.835193	-0.542813	-0.621396	-0.860043	LOC107423613	NC_029686.1	31918	35860	+	2881	pseudogene	-	-
107418262	0.897266	0.317852	0.519786	-0.522576	-0.460719	-0.751609	LOC107418262	NC_029683.1	8751817	8754715	+	2642	protein_coding	pentatricopeptide repeat-containing protein At5g50280%2C chloroplastic	-
107426576	0.971692	0.867766	0.456816	-0.717256	-0.766866	-0.812152	LOC107426576	NC_029687.1	6987230	6989029	+	1758	protein_coding	pentatricopeptide repeat-containing protein At3g25210%2C mitochondrial	-
107429969	0.56453	0.416447	0.369218	-0.416466	-0.57735	-0.356379	LOC107429969	NC_029689.1	1854397	1872867	-	4459	protein_coding	protein unc-13 homolog%2C transcript variant X3	-
107415064	0.658683	0.639425	0.680056	-0.210201	-0.725379	-1.04259	LOC107415064	NC_029682.1	1530	6635	-	3020	protein_coding	YTH domain-containing family protein 1-like%2C transcript variant X2	YTH
107429234	0.384391	0.376436	0.596867	-0.398623	-0.565765	-0.393306	LOC107429234	NC_029688.1	16416621	16428670	+	4981	protein_coding	nuclear pore complex protein NUP155	-
107427009	0.675545	0.347405	0.48258	-0.664643	-0.358146	-0.482741	LOC107427009	NC_029687.1	11288108	11292120	-	2022	protein_coding	methylthioribose kinase-like	APH
107404003	0.410915	1.03844	0.457957	-0.565376	-0.625473	-0.716464	LOC107404003	NW_015453677.1	36036	38777	+	1381	protein_coding	probable pinoresinol-lariciresinol reductase 3%2C transcript variant X3	NmrA
107411262	0.406008	0.390217	0.36906	-0.522228	-0.323867	-0.31919	LOC107411262	NC_029680.1	11391396	11394914	-	1672	protein_coding	probable 2-oxoglutarate-dependent dioxygenase At5g05600%2C transcript variant X2	2OG-FeII_Oxy
107426749	0.916963	0.713092	0.518259	-0.88068	-0.722933	-0.544701	LOC107426749	NC_029687.1	7120724	7124504	-	2564	protein_coding	asparagine--tRNA ligase%2C cytoplasmic 2	tRNA-synt_2
107428615	0.888552	1.03518	0.770744	-1.35628	-0.861108	-0.47708	LOC107428615	NC_029688.1	5427114	5439698	-	1503	protein_coding	uncharacterized LOC107428615%2C transcript variant X2	-
107406888	0.597587	0.395989	0.680267	-0.496066	-0.497259	-0.680517	LOC107406888	NW_015454415.1	9704	17332	-	4174	protein_coding	tubulin-folding cofactor D%2C transcript variant X1	-
107427178	0.504777	0.288097	0.361037	-0.367207	-0.393195	-0.393508	LOC107427178	NC_029687.1	15206828	15220916	-	4394	protein_coding	actin cytoskeleton-regulatory complex protein PAN1-like%2C transcript variant X2	-
107435406	0.497987	0.455664	0.387822	-0.513172	-0.396223	-0.432078	LOC107435406	NW_015453533.1	61008	63977	+	2201	protein_coding	serine/threonine-protein kinase HT1-like	Pkinase_Tyr
107430922	0.917435	0.66531	0.633817	-0.77225	-0.77225	-0.672062	LOC107430922	NC_029689.1	14213057	14221450	+	2772	protein_coding	probable disease resistance protein At4g27220	NB-ARC
107430384	0.569637	0.0765341	1.06057	-0.583974	-0.521481	-0.601289	LOC107430384	NC_029679.1	2538016	2555699	-	4075	protein_coding	calcium-transporting ATPase 10%2C plasma membrane-type	Cation_ATPase_C
107423021	0.582099	0.360282	0.489553	-0.352057	-0.601103	-0.478773	LOC107423021	NC_029685.1	20711718	20713276	+	1559	protein_coding	2-hydroxyisoflavanone dehydratase-like	Abhydrolase_3
107423435	0.615895	1.26026	1.00373	-0.822671	-1.71422	-0.342992	LOC107423435	NC_029685.1	25691951	25694601	-	1376	protein_coding	flavanone 3-dioxygenase 3-like	2OG-FeII_Oxy
107406598	0.960393	0.859728	1.13123	-0.898057	-1.0965	-0.956793	LOC107406598	NW_015454283.1	10378	21335	-	1307	protein_coding	receptor kinase-like protein Xa21	Ribonuclease_T2
107426720	0.534618	0.257677	0.476256	-0.334548	-0.449779	-0.484224	LOC107426720	NC_029687.1	5582690	5595396	+	4990	protein_coding	CLIP-associated protein	-
107419539	0.531744	0.623734	0.612103	-0.788098	-0.582371	-0.397112	LOC107419539	NC_029683.1	28224704	28228105	+	2377	protein_coding	rust resistance kinase Lr10-like	Pkinase
112491762	0.963315	0.965942	0.802385	-0.656209	-1.33025	-0.745186	LOC112491762	NC_029683.1	22105175	22109686	-	1916	protein_coding	outer dense fiber protein 2-like	-
107427652	0.742649	0.39721	0.640204	-0.663399	-0.510072	-0.606592	LOC107427652	NC_029687.1	21524490	21529286	-	2180	pseudogene	-	-
107412186	0.793092	0.833956	0.51688	-0.451914	-1.05887	-0.633144	LOC107412186	NC_029680.1	22977251	22982025	+	1651	protein_coding	protein NDL2-like	Ndr
107428452	0.432008	0.504046	0.644556	-0.723616	-0.26586	-0.591134	LOC107428452	NC_029688.1	4139561	4142597	+	1654	protein_coding	very-long-chain 3-oxoacyl-CoA reductase 1-like	adh_short
107413133	0.813704	0.594622	0.72068	-0.643811	-1.04012	-0.44507	LOC107413133	NC_029681.1	4886900	4891689	+	2403	protein_coding	basic leucine zipper 2%2C transcript variant X1	-
107420870	0.486687	0.465792	0.641021	-0.504879	-0.724906	-0.363714	LOC107420870	NC_029679.1	12116616	12119497	+	2882	protein_coding	pentatricopeptide repeat-containing protein At2g37230	-
107403648	0.416936	0.891933	0.545499	-0.500407	-0.513196	-0.840764	LOC107403648	NW_015453631.1	96770	104723	-	1753	protein_coding	homogentisate phytyltransferase 1%2C chloroplastic	UbiA
107414210	0.527134	0.787578	0.626099	-0.470832	-0.67418	-0.795799	LOC107414210	NC_029681.1	20575196	20580009	-	2112	protein_coding	NO-associated protein 1%2C chloroplastic/mitochondrial-like%2C transcript variant X2	-
107424459	0.475496	0.485127	0.441427	-0.311349	-0.687792	-0.402909	LOC107424459	NC_029686.1	6556220	6565194	+	5993	protein_coding	DNA-directed RNA polymerase II subunit 1	-
107413671	0.435016	0.545487	0.2758	-0.481027	-0.348994	-0.426281	LOC107413671	NC_029681.1	11085914	11091908	+	1715	protein_coding	MLO-like protein 12	-
107422279	0.13284	1.09161	1.07757	-0.756011	-0.646443	-0.899569	LOC107422279	NC_029685.1	10992179	10994913	+	918	protein_coding	glycine-rich RNA-binding protein 4%2C mitochondrial%2C transcript variant X1	RRM_1
107420139	1.11005	0.821369	1.02599	-0.985802	-0.985802	-0.985802	LOC107420139	NC_029684.1	2911736	2914687	-	1409	protein_coding	calcineurin B-like protein 10%2C transcript variant X2	-
107428598	0.18342	0.889942	0.779723	-0.760725	-0.601138	-0.491224	LOC107428598	NC_029688.1	5226155	5228647	-	1299	protein_coding	uncharacterized LOC107428598	-
107424321	0.452783	0.469599	0.641897	-0.495918	-0.659531	-0.408831	LOC107424321	NC_029679.1	1893417	1897266	-	1864	protein_coding	choline monooxygenase%2C chloroplastic%2C transcript variant X1	-
107431053	0.743724	0.676951	0.586936	-0.92751	-0.374684	-0.705415	LOC107431053	NC_029689.1	15385318	15387218	+	1901	protein_coding	nodulation-signaling pathway 2 protein-like	GRAS
107419536	0.944072	0.864826	0.555223	-0.298499	-1.2528	-0.81282	LOC107419536	NC_029683.1	28272088	28277545	+	2868	protein_coding	LEAF RUST 10 DISEASE-RESISTANCE LOCUS RECEPTOR-LIKE PROTEIN KINASE-like 2.1%2C transcript variant X2	-
107415336	0.56294	0.858146	0.970749	-0.801519	-0.6931	-0.897215	LOC107415336	NC_029682.1	2998964	3001905	-	1627	protein_coding	WAT1-related protein At5g40240-like%2C transcript variant X2	DUF6
107412362	0.619684	1.00525	0.853447	-1.13869	-0.669227	-0.670464	LOC107412362	NC_029680.1	24770885	24777065	+	1250	protein_coding	protein PELOTA 1-like	-
novel.171	0.638977	0.5021	0.414346	-0.579874	-0.440568	-0.534981	-	NC_029681.1	21813476	21818271	+	4426	-	PF00078:Reverse transcriptase (RNA-dependent DNA polymerase)|PF13966:zinc-binding in reverse transcriptase|PF13456:Reverse transcriptase-like	RVT_1
107422203	0.671098	0.542053	0.549556	-0.486986	-0.297846	-0.977875	LOC107422203	NC_029679.1	16894336	16896703	+	2368	protein_coding	uncharacterized LOC107422203	-
107430141	0.584368	1.20575	0.782103	-0.72807	-0.469403	-1.37475	LOC107430141	NC_029689.1	3527339	3529876	+	1702	protein_coding	probable protein phosphatase 2C 51	PP2C
107412672	0.504687	0.492758	0.593713	-0.63991	-0.541762	-0.409486	LOC107412672	NC_029680.1	27443273	27447284	-	2582	protein_coding	glutamic acid-rich protein-like	Bromodomain
107432882	0.689193	0.568894	0.470918	-0.699264	-0.586432	-0.443309	LOC107432882	NC_029690.1	12254369	12257430	+	1574	protein_coding	3-methyl-2-oxobutanoate hydroxymethyltransferase 1%2C mitochondrial-like%2C transcript variant X2	-
107432089	0.431973	0.493057	0.546264	-0.455336	-0.60303	-0.412928	LOC107432089	NC_029690.1	4605197	4609683	-	2499	protein_coding	ABC transporter B family member 29%2C chloroplastic	ABC_tran
107413822	0.417212	0.502548	0.366475	-0.406399	-0.47004	-0.409795	LOC107413822	NC_029681.1	15562111	15568549	-	2381	protein_coding	protein DA1-related 2%2C transcript variant X1	LIM
107403590	0.690906	0.772369	0.428331	-0.293879	-0.959741	-0.637986	LOC107403590	NW_015453626.1	106432	109316	-	2885	protein_coding	putative receptor protein kinase ZmPK1	Pkinase
107417023	0.445295	0.897004	0.598727	-0.589411	-0.747423	-0.604192	LOC107417023	NC_029682.1	20959295	20962782	-	2225	protein_coding	histone-lysine N-methyltransferase ATXR3-like%2C transcript variant X2	-
107420493	0.319436	1.42286	0.702634	-0.789418	-0.606244	-1.04927	LOC107420493	NC_029684.1	5682886	5687331	-	2081	protein_coding	GTPase HflX-like%2C transcript variant X1	-
107412358	0.673191	0.51003	0.650301	-0.325375	-0.547174	-0.960974	LOC107412358	NC_029680.1	24747835	24752320	-	2070	protein_coding	protein LUTEIN DEFICIENT 5%2C chloroplastic	p450
novel.347	0.438424	0.737719	1.20987	-0.766761	-0.680706	-0.93855	-	NC_029685.1	21174435	21174924	+	490	-	-	-
107406054	0.641323	0.358971	0.485281	-0.382018	-0.495224	-0.608333	LOC107406054	NW_015454079.1	39405	41828	+	1562	protein_coding	probable glutamyl endopeptidase%2C chloroplastic	-
107404867	0.783072	0.697237	0.386862	-0.576732	-0.789617	-0.500821	LOC107404867	NW_015453808.1	5470	8672	-	2671	pseudogene	-	-
107404169	1.16783	0.967092	0.624068	-0.829343	-0.885676	-1.04398	LOC107404169	NC_029679.1	38565394	38568532	+	1201	protein_coding	ras-related protein RIC1-like	Ras
107419023	0.950462	0.449301	0.814116	-0.529018	-0.687923	-0.996937	LOC107419023	NC_029683.1	19152143	19154697	-	1998	protein_coding	cytochrome P450 78A5-like	p450
107404258	0.345682	0.628705	0.656269	-0.581194	-0.448616	-0.600845	LOC107404258	NC_029679.1	38846363	38850729	-	2390	protein_coding	tRNAse Z TRZ4%2C mitochondrial-like%2C transcript variant X2	-
107427858	0.636422	0.518051	0.63169	-0.562176	-0.699988	-0.523999	LOC107427858	NC_029687.1	23624274	23630961	-	1872	protein_coding	sterol 3-beta-glucosyltransferase UGT80B1%2C transcript variant X2	-
107423671	0.427654	0.770257	0.539596	-0.472066	-0.415608	-0.849833	LOC107423671	NC_029686.1	361583	366964	+	3414	protein_coding	auxin response factor 18%2C transcript variant X2	Auxin_resp
107426008	0.665696	0.886646	0.749634	-1.08603	-0.545228	-0.670719	LOC107426008	NC_029687.1	2285293	2287077	+	1076	protein_coding	uncharacterized isomerase BH0283-like	-
107417119	0.274828	0.661988	0.909058	-0.693499	-0.427173	-0.725201	LOC107417119	NC_029682.1	22034044	22036029	-	752	protein_coding	uncharacterized LOC107417119	Cupin_3
107417975	0.539676	0.674389	0.957692	-0.567362	-0.800089	-0.804306	LOC107417975	NC_029683.1	6510438	6514256	+	1842	protein_coding	poly(A) polymerase I-like%2C transcript variant X1	-
107409058	0.329526	0.442931	0.514858	-0.37829	-0.306169	-0.602856	LOC107409058	NW_015456236.1	1	3451	-	1370	protein_coding	probable sodium/metabolite cotransporter BASS3%2C chloroplastic	-
107419580	0.973968	0.258582	0.750537	-0.689512	-0.689512	-0.604063	LOC107419580	NC_029683.1	29385719	29390220	-	3267	protein_coding	TMV resistance protein N-like	NB-ARC
107431788	0.736091	0.388814	0.514572	-0.360828	-0.660858	-0.617791	LOC107431788	NC_029690.1	2927947	2932279	-	2486	protein_coding	uncharacterized LOC107431788%2C transcript variant X1	-
107435450	0.737298	0.476213	0.678992	-0.597797	-0.800428	-0.494279	LOC107435450	NW_015453538.1	2961	21070	-	3054	protein_coding	tetratricopeptide repeat protein 27-like	-
107414449	0.536046	1.33538	1.25185	-1.04272	-0.885425	-1.19513	LOC107414449	NC_029681.1	22077906	22079609	+	781	protein_coding	uncharacterized LOC107414449	-
107429632	0.573968	0.290563	0.386841	-0.319231	-0.436143	-0.495998	LOC107429632	NC_029688.1	19505688	19518971	-	3677	protein_coding	uncharacterized LOC107429632%2C transcript variant X1	AAA
107413710	0.598959	0.490712	0.468468	-0.622114	-0.274249	-0.661776	LOC107413710	NC_029681.1	12215581	12227234	-	1649	protein_coding	autophagy-related protein 18b-like%2C transcript variant X3	-
107420212	0.717677	0.427602	0.48978	-0.634262	-0.335787	-0.66501	LOC107420212	NC_029684.1	4074423	4076669	+	2247	protein_coding	probable E3 ubiquitin-protein ligase ARI8	IBR
107409932	1.10796	1.96318	0.959797	-1.477	-1.71542	-0.838527	LOC107409932	NW_015457684.1	757	1568	-	715	protein_coding	probable LRR receptor-like serine/threonine-protein kinase At1g07650	Pkinase_Tyr
107424834	0.730831	0.586047	0.478276	-0.668036	-0.672584	-0.454533	LOC107424834	NC_029686.1	9227713	9229413	+	1701	protein_coding	pentatricopeptide repeat-containing protein At4g36680%2C mitochondrial	-
107427952	0.41068	0.29805	0.392845	-0.443978	-0.390007	-0.267591	LOC107427952	NC_029687.1	24662698	24672311	-	3717	protein_coding	acetyl-coenzyme A synthetase%2C chloroplastic/glyoxysomal	AMP-binding
107424083	0.631189	0.806395	0.611132	-0.713729	-0.400773	-0.934214	LOC107424083	NC_029686.1	3725454	3728397	+	1317	protein_coding	telomere repeat-binding factor 4-like	Myb_DNA-binding
107405816	0.471233	0.988713	0.769607	-0.693666	-0.618524	-0.917363	LOC107405816	NW_015454016.1	8307	11428	+	2139	protein_coding	rust resistance kinase Lr10-like%2C transcript variant X1	Pkinase_Tyr
107433659	0.839166	0.169505	0.568322	-0.467371	-0.675006	-0.434616	LOC107433659	NC_029679.1	35872584	35888837	-	11623	protein_coding	E3 ubiquitin-protein ligase UPL1-like	HECT
107426334	0.520881	0.343622	0.305447	-0.377153	-0.519067	-0.27373	LOC107426334	NC_029687.1	4579801	4588546	-	5433	protein_coding	ABC transporter C family member 4	ABC_tran
107429999	0.60031	0.570011	0.553883	-0.570669	-0.66519	-0.488344	LOC107429999	NC_029689.1	2102965	2106892	+	2925	protein_coding	hydroquinone glucosyltransferase-like%2C transcript variant X1	UDPGT
107418579	0.781994	1.25555	0.524164	-1.07286	-1.00789	-0.48096	LOC107418579	NC_029683.1	12241789	12247001	-	1860	protein_coding	O-glucosyltransferase rumi homolog%2C transcript variant X1	-
107413094	0.506026	0.560258	0.507426	-0.610533	-0.566496	-0.396681	LOC107413094	NC_029681.1	4089019	4093751	+	2806	protein_coding	BAHD acyltransferase BIA1-like%2C transcript variant X3	-
107432051	0.288074	0.469603	0.58506	-0.523804	-0.27491	-0.544023	LOC107432051	NC_029690.1	4036443	4038938	+	1954	protein_coding	UDP-glycosyltransferase 73C6-like	UDPGT
107424153	0.766376	0.611821	0.72266	-0.841982	-0.627471	-0.631405	LOC107424153	NC_029686.1	4415026	4418058	+	1295	pseudogene	-	-
107435094	0.537807	0.777159	0.742995	-0.687332	-0.456173	-0.914455	LOC107435094	NW_015453504.1	113104	116228	+	1126	protein_coding	ATP-dependent Clp protease proteolytic subunit 2%2C mitochondrial-like	-
107404357	0.709172	0.640776	0.456417	-0.57066	-0.66828	-0.567424	LOC107404357	NW_015453733.1	71276	74432	+	2753	protein_coding	indole-3-acetic acid-amido synthetase GH3.6-like%2C transcript variant X2	-
107417908	0.526782	0.329264	0.506546	-0.380953	-0.647567	-0.334072	LOC107417908	NC_029683.1	5845638	5853383	-	3867	protein_coding	ATP-dependent zinc metalloprotease FTSH 12%2C chloroplastic%2C transcript variant X1	AAA
112493102	0.848578	0.89512	0.778266	-0.700502	-0.773589	-1.04787	LOC112493102	NC_029688.1	16256108	16260302	+	1167	protein_coding	RNA-dependent RNA polymerase 1-like	-
107417667	0.585443	0.308913	0.490702	-0.262601	-0.540659	-0.581799	LOC107417667	NC_029679.1	978261	1002016	+	6145	protein_coding	187-kDa microtubule-associated protein AIR9	-
107414106	0.605418	0.370754	0.417118	-0.705465	-0.426631	-0.261195	LOC107414106	NC_029681.1	19390585	19391811	+	1227	protein_coding	ethylene-responsive transcription factor ERF105-like	AP2
107435319	0.52024	0.472431	0.511851	-0.356443	-0.67726	-0.470819	LOC107435319	NW_015453527.1	68113	79258	+	4278	protein_coding	MMS19 nucleotide excision repair protein homolog	-
107429833	0.489099	0.528059	0.288966	-0.396525	-0.329167	-0.580432	LOC107429833	NC_029689.1	478958	483814	+	3230	protein_coding	WD repeat-containing protein 44%2C transcript variant X2	-
107424032	0.463097	0.271575	0.496808	-0.397069	-0.411298	-0.423114	LOC107424032	NC_029686.1	3077456	3084479	+	3684	protein_coding	zinc protease PQQL-like%2C transcript variant X1	-
107403285	1.26619	0.581372	1.22236	-0.633334	-1.69422	-0.742365	LOC107403285	NW_015453591.1	124234	127208	+	1347	protein_coding	protein RETICULATA-RELATED 1%2C chloroplastic-like%2C transcript variant X1	-
107404638	0.489072	0.555223	0.671673	-0.704009	-0.447924	-0.564035	LOC107404638	NC_029679.1	39273827	39276048	+	1466	protein_coding	uncharacterized LOC107404638	-
107423557	0.522385	0.567624	0.607913	-0.37673	-0.616771	-0.70442	LOC107423557	NC_029685.1	27207690	27210749	-	2100	pseudogene	PF13905:Thioredoxin-like	-
107422540	0.825869	0.992367	0.6107	-0.967972	-0.627346	-0.833617	LOC107422540	NC_029685.1	13947836	13950795	-	1501	protein_coding	transcription factor FAMA	HLH
107418469	0.282121	0.381669	0.497324	-0.311875	-0.38049	-0.468749	LOC107418469	NC_029683.1	10598817	10605872	-	2333	protein_coding	nucleobase-ascorbate transporter 6%2C transcript variant X2	-
107410250	0.661615	0.606453	0.806382	-0.267171	-0.917967	-0.889313	LOC107410250	NC_029680.1	834646	838584	-	1775	protein_coding	protein STRICTOSIDINE SYNTHASE-LIKE 3	Str_synth
107411504	0.542488	0.468873	0.39969	-0.515179	-0.598241	-0.29763	LOC107411504	NC_029680.1	17307765	17321415	+	3234	protein_coding	rab3 GTPase-activating protein catalytic subunit	-
107426570	0.609063	0.645505	0.565319	-0.450791	-0.727996	-0.6411	LOC107426570	NC_029687.1	7394974	7396578	+	1605	protein_coding	protein WHAT'S THIS FACTOR 1 homolog	-
107416141	0.51227	0.561297	0.829371	-0.409581	-0.833569	-0.659788	LOC107416141	NC_029682.1	10665981	10669815	+	2004	protein_coding	uncharacterized LOC107416141%2C transcript variant X4	NIF
novel.87	0.721062	0.669719	0.52905	-0.49857	-0.745501	-0.67576	-	NC_029679.1	41958625	41961464	-	2608	-	PF07727:Reverse transcriptase (RNA-dependent DNA polymerase)	RVT_2
107428962	0.622132	0.751096	0.656814	-0.3039	-0.921648	-0.804494	LOC107428962	NC_029688.1	11527874	11532678	-	1731	protein_coding	uncharacterized LOC107428962%2C transcript variant X2	-
107404513	0.721523	0.871718	0.733008	-0.411777	-0.886971	-1.0275	LOC107404513	NW_015453755.1	24313	28793	+	2047	protein_coding	probable serine/threonine-protein kinase At1g54610	-
107409373	0.998839	0.933405	0.995005	-0.810765	-1.09799	-1.0185	LOC107409373	NW_015456725.1	2029	2698	+	541	lncRNA	uncharacterized LOC107409373	-
107414997	0.511924	0.429634	0.32833	-0.488321	-0.346735	-0.434832	LOC107414997	NC_029681.1	26638149	26650524	+	5075	protein_coding	5'-3' exoribonuclease 4-like	-
107432949	0.571585	0.577559	0.308389	-0.687147	-0.347022	-0.423364	LOC107432949	NC_029690.1	12900967	12903107	+	1224	protein_coding	uncharacterized LOC107432949	-
107424339	0.637858	0.391276	0.305498	-0.499307	-0.456112	-0.379212	LOC107424339	NC_029686.1	5716704	5722444	-	3295	protein_coding	serine/threonine-protein kinase/endoribonuclease IRE1a%2C transcript variant X2	Pkinase
107429899	0.317752	0.350953	0.405179	-0.38752	-0.354467	-0.331896	LOC107429899	NC_029689.1	1323117	1330042	-	2293	protein_coding	glutamate--cysteine ligase%2C chloroplastic%2C transcript variant X2	-
107426760	0.658356	0.500761	0.721875	-0.259149	-0.828412	-0.793431	LOC107426760	NC_029687.1	6385304	6387367	+	2064	protein_coding	uncharacterized LOC107426760	-
107433197	0.412179	0.36267	0.661858	-0.524456	-0.35635	-0.555901	LOC107433197	NC_029690.1	18414700	18419377	+	2275	protein_coding	pumilio homolog 24	-
107421556	0.475999	0.365414	0.272823	-0.303352	-0.449932	-0.360953	LOC107421556	NC_029684.1	22255710	22268573	+	3742	protein_coding	calmodulin-binding transcription activator 2-like%2C transcript variant X1	CG-1
107423614	0.933209	0.308909	0.608245	-0.391788	-0.745498	-0.713077	LOC107423614	NC_029686.1	278400	283340	-	3993	protein_coding	uncharacterized LOC107423614	-
107422391	0.718178	0.570628	0.980182	-0.69929	-1.03164	-0.538057	LOC107422391	NC_029685.1	12341065	12343787	+	1563	protein_coding	protein DETOXIFICATION 18-like%2C transcript variant X1	MatE
107411920	0.332247	0.304832	0.532395	-0.298213	-0.39809	-0.473171	LOC107411920	NC_029680.1	20771390	20774072	-	1470	protein_coding	multiple organellar RNA editing factor 2%2C chloroplastic%2C transcript variant X1	-
107428795	0.98902	0.283894	1.49959	-0.906506	-1.42607	-0.439926	LOC107428795	NC_029688.1	7615515	7618218	+	1840	protein_coding	linamarin synthase 1	UDPGT
107426160	0.685378	0.390698	0.460953	-0.690731	-0.446052	-0.400246	LOC107426160	NC_029687.1	2704610	2710325	+	2222	protein_coding	flowering time control protein FCA%2C transcript variant X2	RRM_1
107435849	1.07949	1.18941	0.581988	-0.795224	-1.23501	-0.820649	LOC107435849	NW_015453569.1	85371	87085	-	1137	protein_coding	probable diphthine methyl ester synthase	-
107408197	0.639998	0.390781	0.554173	-0.427612	-0.736899	-0.420441	LOC107408197	NW_015455273.1	562	6240	+	3225	protein_coding	arogenate dehydrogenase 1%2C chloroplastic%2C transcript variant X2	-
107424688	0.451671	0.320552	0.429385	-0.425092	-0.398522	-0.377994	LOC107424688	NC_029686.1	8113916	8117587	+	3149	protein_coding	disease resistance RPP13-like protein 4%2C transcript variant X2	NB-ARC
107417426	0.640872	0.71287	0.805737	-0.533087	-1.11029	-0.516103	LOC107417426	NC_029682.1	30205254	30220153	+	2562	protein_coding	probable bifunctional methylthioribulose-1-phosphate dehydratase/enolase-phosphatase E1 2	Aldolase_II
107419750	0.684806	0.636735	0.634247	-0.784902	-0.817054	-0.353832	LOC107419750	NC_029684.1	61552	65172	+	1872	protein_coding	phospholipase D Z-like	-
107423394	0.556862	0.355616	0.474368	-0.449232	-0.323686	-0.613928	LOC107423394	NC_029685.1	25428703	25431245	+	2543	protein_coding	pentatricopeptide repeat-containing protein At1g79080%2C chloroplastic	-
107423929	0.96584	0.586232	0.490925	-0.494284	-1.13405	-0.414662	LOC107423929	NC_029686.1	2589471	2594603	+	4047	protein_coding	putative disease resistance protein RGA3	NB-ARC
107418192	0.730824	0.308098	0.764618	-0.575806	-0.52246	-0.705274	LOC107418192	NC_029683.1	7499210	7504944	-	1813	protein_coding	WD repeat-containing protein 74%2C transcript variant X1	-
107432248	0.967668	1.08487	0.461134	-0.816943	-1.06901	-0.627719	LOC107432248	NC_029690.1	6017279	6018744	-	1341	lncRNA	uncharacterized LOC107432248	-
107429875	0.702141	0.693931	0.484424	-0.663546	-0.396002	-0.820947	LOC107429875	NC_029689.1	1246339	1252325	+	3517	protein_coding	FT-interacting protein 1	C2
107408965	0.593293	0.515702	0.416801	-0.413638	-0.541293	-0.570864	LOC107408965	NW_015456106.1	477	3428	+	1720	protein_coding	uncharacterized LOC107408965	-
107411350	0.41477	0.417783	0.274757	-0.390345	-0.423274	-0.293692	LOC107411350	NC_029680.1	14327607	14332529	-	2185	protein_coding	protein disulfide isomerase-like 1-4	-
107426921	0.527032	0.505056	0.498464	-0.48616	-0.625532	-0.41886	LOC107426921	NC_029687.1	9643926	9648929	-	3525	protein_coding	probable LRR receptor-like serine/threonine-protein kinase At2g16250	Pkinase_Tyr
107416060	0.557734	0.926691	0.34478	-0.725429	-0.469922	-0.633854	LOC107416060	NC_029679.1	8594085	8596260	+	1928	protein_coding	oligopeptide transporter 1-like	OPT
107431821	0.235934	0.439416	0.581891	-0.336739	-0.380708	-0.539793	LOC107431821	NC_029690.1	2952045	2956275	-	2026	protein_coding	probable chlorophyll(ide) b reductase NYC1%2C chloroplastic%2C transcript variant X2	adh_short
107415439	0.56084	0.299357	0.424172	-0.25167	-0.535988	-0.496712	LOC107415439	NC_029682.1	2819874	2825767	+	3748	protein_coding	CRM-domain containing factor CFM2%2C chloroplastic	-
107431461	0.879079	0.975204	0.572245	-1.03187	-1.00719	-0.387471	LOC107431461	NC_029689.1	18922441	18928329	+	4353	protein_coding	disease resistance protein RPM1-like%2C transcript variant X4	NB-ARC
107418803	0.44994	0.689853	0.3921	-0.69582	-0.397019	-0.439054	LOC107418803	NC_029683.1	15195337	15199677	+	1644	protein_coding	putative receptor-like protein kinase At4g00960%2C transcript variant X2	Pkinase_Tyr
107429066	0.356197	0.459086	0.522818	-0.366254	-0.412112	-0.559736	LOC107429066	NC_029688.1	13429656	13436465	+	2203	protein_coding	probable inactive purple acid phosphatase 1%2C transcript variant X2	Metallophos
107430802	0.850094	0.668465	0.55368	-1.06388	-0.461917	-0.546445	LOC107430802	NC_029689.1	13096679	13101819	+	1443	pseudogene	PF14681:Uracil phosphoribosyltransferase	-
107411045	0.743799	0.802474	0.908408	-0.810592	-0.193936	-1.45015	LOC107411045	NC_029680.1	8379647	8382560	-	1265	protein_coding	tropinone reductase homolog At5g06060-like	adh_short
107422419	0.642739	0.632753	0.473832	-0.746771	-0.64266	-0.359893	LOC107422419	NC_029685.1	12584306	12588813	+	3053	protein_coding	putative disease resistance protein At3g14460	-
107425218	0.401602	0.841827	0.736179	-0.950486	-0.602024	-0.427098	LOC107425218	NC_029686.1	12994353	12995960	-	1608	protein_coding	putative clathrin assembly protein At4g40080	-
107432966	0.764887	0.663279	0.569253	-0.677049	-0.362593	-0.957776	LOC107432966	NC_029690.1	13218970	13222112	+	3143	protein_coding	G-type lectin S-receptor-like serine/threonine-protein kinase SD2-2	Pkinase
107409776	0.745565	0.219415	0.646234	-0.509676	-0.523037	-0.578501	LOC107409776	NW_015457496.1	1	1864	-	1864	protein_coding	DExH-box ATP-dependent RNA helicase DExH15 chloroplastic	-
107412376	0.636211	0.478769	0.484384	-0.691603	-0.646946	-0.260815	LOC107412376	NC_029680.1	24762577	24766040	-	1892	protein_coding	probable UDP-arabinopyranose mutase 5	-
107435004	0.617903	0.800357	0.802873	-0.958015	-0.616563	-0.646555	LOC107435004	NW_015453496.1	211519	213669	+	2151	protein_coding	PHD finger protein 14-like	-
107416893	0.415536	0.972025	0.813705	-0.690305	-0.841197	-0.669765	LOC107416893	NC_029682.1	18896791	18899061	+	1187	protein_coding	60S ribosomal protein L8-1-like	Ribosomal_L2_C
107423535	0.711283	0.925632	0.606059	-1.21911	-0.278362	-0.745501	LOC107423535	NC_029685.1	26799721	26800682	-	962	protein_coding	BON1-associated protein 2	C2
107406754	0.398978	0.874626	1.07903	-0.708416	-0.84235	-0.801873	LOC107406754	NW_015454350.1	210	3167	+	1687	protein_coding	probable glycosyltransferase At5g03795%2C transcript variant X2	-
107435164	0.693447	1.21755	0.55376	-0.848007	-1.21055	-0.406198	LOC107435164	NC_029679.1	36617169	36618241	+	901	protein_coding	uncharacterized LOC107435164	-
107419528	0.395617	0.88039	0.785882	-0.766317	-0.78736	-0.508213	LOC107419528	NC_029683.1	28307868	28311657	+	1506	protein_coding	uncharacterized LOC107419528	-
107411115	0.54714	0.698738	0.751859	-0.590718	-0.436003	-0.971018	LOC107411115	NC_029680.1	9585417	9586298	+	882	protein_coding	17.6 kDa class I heat shock protein 3-like	-
107415269	0.467258	0.545593	0.548797	-0.406928	-0.446015	-0.708706	LOC107415269	NC_029682.1	1788120	1791605	-	1437	protein_coding	pentatricopeptide repeat-containing protein At4g35850%2C mitochondrial	-
107415545	0.578058	0.638494	0.512539	-0.627923	-0.794126	-0.307043	LOC107415545	NC_029682.1	4769487	4774207	-	1868	protein_coding	protein CLP1 homolog%2C transcript variant X2	Clp1
107433215	0.62913	0.514851	0.523913	-0.478625	-0.71122	-0.478048	LOC107433215	NC_029690.1	18225736	18229579	+	2954	protein_coding	protein FAR1-RELATED SEQUENCE 11-like%2C transcript variant X2	FAR1
107432977	0.723983	0.820234	0.619517	-0.955398	-0.705735	-0.5026	LOC107432977	NC_029690.1	13502382	13504874	-	1793	protein_coding	pentatricopeptide repeat-containing protein At2g20710%2C mitochondrial-like	-
107433137	0.632245	0.888753	0.602842	-0.768141	-0.913029	-0.44267	LOC107433137	NC_029690.1	17439129	17440033	-	905	protein_coding	60S ribosome subunit biogenesis protein NIP7 homolog	-
107411971	0.382821	0.684815	1.03762	-0.469272	-1.00575	-0.630235	LOC107411971	NC_029680.1	21996955	21999575	-	2269	protein_coding	heavy metal-associated isoprenylated plant protein 34	HMA
107424905	0.739316	0.571473	0.467013	-0.591136	-0.654185	-0.532481	LOC107424905	NC_029686.1	10047450	10059170	+	2526	protein_coding	kinesin-like protein KIN-4A	Kinesin
107432922	0.4908	0.230372	0.421357	-0.309612	-0.426932	-0.405984	LOC107432922	NC_029690.1	12613245	12618590	-	2822	protein_coding	pentatricopeptide repeat-containing protein At5g02830%2C chloroplastic	-
107430780	0.813671	0.770589	0.709708	-0.854431	-0.896947	-0.542591	LOC107430780	NC_029689.1	12720357	12722772	+	2148	lncRNA	uncharacterized LOC107430780	-
107419889	0.693208	0.276803	0.483358	-0.387149	-0.630606	-0.435614	LOC107419889	NC_029684.1	1436794	1440788	-	2212	protein_coding	DEAD-box ATP-dependent RNA helicase 22%2C transcript variant X4	Helicase_C
107435159	0.978455	0.823851	0.656442	-1.41652	-0.690611	-0.351619	LOC107435159	NW_015453511.1	45784	47458	+	1403	protein_coding	ankyrin repeat-containing protein BDA1-like	-
107424636	0.31717	0.652513	0.913413	-0.371552	-0.878705	-0.632838	LOC107424636	NC_029679.1	19836131	19839397	-	1838	protein_coding	inosine-5'-monophosphate dehydrogenase 2	-
novel.812	0.164682	1.23742	0.954068	-1.20714	-0.532338	-0.616693	-	NW_015457161.1	1	1896	+	1577	-	-	-
107432138	0.570534	0.737319	0.832349	-1.01005	-0.393005	-0.737144	LOC107432138	NC_029690.1	5207025	5209348	+	2324	protein_coding	PAN domain-containing protein At5g03700	B_lectin
107416333	0.418286	0.289094	0.544864	-0.35962	-0.552234	-0.340389	LOC107416333	NC_029682.1	12683424	12698622	-	3709	protein_coding	valine--tRNA ligase%2C chloroplastic/mitochondrial 2%2C transcript variant X2	-
107435783	0.611878	0.382481	0.281172	-0.514272	-0.314213	-0.447046	LOC107435783	NC_029679.1	37226912	37233367	-	3109	protein_coding	aminopeptidase M1-like%2C transcript variant X1	-
107405709	0.747945	0.747412	0.331181	-0.571009	-0.659169	-0.59636	LOC107405709	NW_015453991.1	34959	39089	+	2856	protein_coding	G-type lectin S-receptor-like serine/threonine-protein kinase At1g61440	Pkinase_Tyr
107430565	1.19957	1.04299	0.922526	-1.10941	-1.12561	-0.930076	LOC107430565	NC_029689.1	10759331	10761936	-	671	protein_coding	mitochondrial import inner membrane translocase subunit Tim9-like	-
107421353	0.524022	0.358622	0.518737	-0.371185	-0.539343	-0.490854	LOC107421353	NC_029684.1	17987031	17997512	+	4926	protein_coding	serine/threonine-protein kinase CTR1%2C transcript variant X2	Pkinase_Tyr
107404012	0.477513	0.329314	0.436262	-0.296188	-0.513017	-0.433884	LOC107404012	NW_015453677.1	97137	103781	-	2816	protein_coding	adoMet-dependent rRNA methyltransferase spb1	-
107413676	0.696856	0.229884	0.40363	-0.406932	-0.459182	-0.464256	LOC107413676	NC_029681.1	11184118	11190086	-	5198	protein_coding	uncharacterized LOC107413676	PWWP
107412775	0.585007	0.506647	0.422138	-0.609217	-0.200529	-0.704046	LOC107412775	NC_029681.1	538117	546183	+	1672	protein_coding	E3 ubiquitin-protein ligase RGLG4-like%2C transcript variant X1	-
107415144	0.758325	0.248312	0.575758	-0.388281	-0.535212	-0.658902	LOC107415144	NC_029682.1	801024	804979	-	3165	protein_coding	protein phosphatase 1 regulatory subunit 12A-like	-
107434982	0.7085	0.703706	0.366138	-0.363213	-0.732162	-0.682968	LOC107434982	NW_015453494.1	85586	98612	-	3134	protein_coding	uncharacterized LOC107434982%2C transcript variant X2	-
107421882	0.625929	0.394156	0.493588	-0.312326	-0.721486	-0.479861	LOC107421882	NC_029685.1	2039804	2046970	+	5025	protein_coding	pentatricopeptide repeat-containing protein At3g24000%2C mitochondrial-like%2C transcript variant X3	-
107422087	1.53652	1.08164	0.966174	-1.55534	-1.03894	-0.990061	LOC107422087	NC_029685.1	6827277	6828116	-	633	protein_coding	Werner Syndrome-like exonuclease	3_5_exonuc
107424996	0.364438	0.502663	0.437595	-0.449254	-0.407833	-0.447609	LOC107424996	NC_029686.1	10553104	10562451	+	2496	protein_coding	glycogen synthase	-
107422788	0.589353	0.404498	0.356533	-0.388885	-0.528333	-0.433166	LOC107422788	NC_029685.1	17582862	17587584	-	1729	protein_coding	xylulose kinase 2	FGGY_N
107425602	0.545501	0.67164	0.650197	-0.594381	-0.851882	-0.421075	LOC107425602	NC_029686.1	19439060	19442304	-	2392	protein_coding	probable pectinesterase/pectinesterase inhibitor 51	-
107415804	0.674832	0.440664	0.318251	-0.284667	-0.509843	-0.639238	LOC107415804	NC_029679.1	8369257	8383374	-	3455	protein_coding	sister chromatid cohesion protein PDS5 homolog B	-
107407575	0.331178	0.376634	0.446414	-0.296032	-0.488299	-0.369895	LOC107407575	NW_015454815.1	3540	9490	-	2730	protein_coding	uncharacterized LOC107407575	-
107420140	0.683776	0.246486	0.48815	-0.399488	-0.497108	-0.521816	LOC107420140	NC_029684.1	2177414	2181455	+	1865	protein_coding	uncharacterized LOC107420140	-
107414400	0.375635	0.500731	0.697656	-0.378195	-0.666694	-0.529134	LOC107414400	NC_029681.1	22132803	22139183	-	3843	protein_coding	homeobox-leucine zipper protein ANTHOCYANINLESS 2-like	START
107413042	1.07628	0.59247	0.575233	-1.02698	-0.796693	-0.420311	LOC107413042	NC_029681.1	3835069	3837910	-	2673	protein_coding	putative disease resistance protein RGA3%2C transcript variant X2	NB-ARC
107404367	0.82459	0.916694	0.668598	-0.478114	-0.71429	-1.21748	LOC107404367	NW_015453735.1	42079	44511	+	1772	protein_coding	ankyrin repeat-containing protein ITN1-like%2C transcript variant X3	-
107425185	0.968186	0.846042	0.486864	-0.510698	-0.754025	-1.03637	LOC107425185	NC_029686.1	12730514	12734618	-	1373	protein_coding	uncharacterized LOC107425185%2C transcript variant X2	-
107424433	0.445744	0.448495	0.331182	-0.514938	-0.296045	-0.414438	LOC107424433	NC_029686.1	6482266	6486122	-	1934	protein_coding	aspartyl protease family protein 1-like	-
107415022	0.67807	0.543927	0.759182	-0.451203	-0.498629	-1.03135	LOC107415022	NC_029682.1	213136	217766	+	2116	protein_coding	glucan endo-1%2C3-beta-glucosidase 4%2C transcript variant X3	Glyco_hydro_17
107403966	0.503458	0.30256	0.432174	-0.467751	-0.460869	-0.309573	LOC107403966	NC_029679.1	38601123	38609188	-	2885	protein_coding	NADP-specific glutamate dehydrogenase%2C transcript variant X2	-
107411568	0.478329	0.304791	0.515618	-0.430829	-0.530014	-0.337894	LOC107411568	NC_029680.1	18197341	18204146	+	2423	protein_coding	DEAD-box ATP-dependent RNA helicase 20-like	DEAD
107406462	1.33044	0.793934	0.948666	-0.687784	-0.990339	-1.39491	LOC107406462	NW_015454233.1	24534	27117	+	939	protein_coding	probable acyl-activating enzyme 16%2C chloroplastic	AMP-binding
107412548	0.366793	0.480127	0.497789	-0.555506	-0.433741	-0.355463	LOC107412548	NC_029680.1	26560897	26565133	+	2449	protein_coding	60S ribosomal protein L3-2-like%2C transcript variant X5	-
107430287	0.643647	0.534053	0.665002	-0.446214	-0.691488	-0.705	LOC107430287	NC_029679.1	31556947	31558130	-	1184	protein_coding	tRNA (guanine(37)-N1)-methyltransferase 1-like	-
107410761	0.948294	0.386787	0.815788	-0.64222	-0.46888	-1.03977	LOC107410761	NC_029679.1	4610311	4612292	-	1982	protein_coding	receptor-like protein 51	-
107435537	1.23478	1.4754	1.36922	-1.82401	-0.635151	-1.62024	LOC107435537	NW_015453542.1	164909	172408	+	3302	protein_coding	IQ domain-containing protein IQM1-like%2C transcript variant X2	-
107420039	0.746693	0.51104	0.792973	-0.855363	-0.469175	-0.726168	LOC107420039	NC_029684.1	2535332	2537360	-	1552	protein_coding	solute carrier family 25 member 44-like	Mito_carr
107424531	0.343459	0.553081	0.497394	-0.383502	-0.48963	-0.520801	LOC107424531	NC_029686.1	6808996	6812202	-	2163	protein_coding	probable serine/threonine-protein kinase At1g01540	Pkinase
107407834	0.65411	0.405217	0.700052	-0.220179	-0.800761	-0.738439	LOC107407834	NW_015454976.1	280	8879	-	3345	protein_coding	lon protease homolog 1%2C mitochondrial-like	AAA
107427894	0.811519	0.629447	0.663246	-0.406085	-1.08713	-0.610992	LOC107427894	NC_029687.1	24342617	24346157	+	2109	pseudogene	PF01798:snoRNA binding domain, fibrillarin|PF08156:NOP5NT (NUC127) domain	-
107421310	0.605274	0.213489	0.502925	-0.381891	-0.581978	-0.357819	LOC107421310	NC_029684.1	17040577	17067352	+	7295	protein_coding	uncharacterized LOC107421310%2C transcript variant X1	-
107429107	0.612843	0.178634	0.502753	-0.356817	-0.461267	-0.476146	LOC107429107	NC_029688.1	14302964	14319961	-	5749	protein_coding	protein PHYLLO%2C chloroplastic%2C transcript variant X3	TPP_enzyme_N
107412607	0.381455	0.277159	0.449424	-0.449725	-0.286386	-0.371927	LOC107412607	NC_029680.1	26883545	26890038	+	2367	protein_coding	GTPase Der%2C transcript variant X2	-
107430343	0.511534	0.488364	0.438286	-0.622741	-0.350619	-0.464823	LOC107430343	NC_029689.1	8037366	8042797	-	1343	protein_coding	(S)-ureidoglycine aminohydrolase	Cupin_2
107425866	0.48636	0.382884	0.477414	-0.264408	-0.525221	-0.557029	LOC107425866	NC_029687.1	1291193	1296769	-	2239	protein_coding	histone acetyltransferase GCN5	Bromodomain
107428695	0.45775	0.359934	0.332817	-0.290732	-0.346698	-0.51307	LOC107428695	NC_029679.1	123484	130345	+	3250	protein_coding	VIN3-like protein 2%2C transcript variant X2	-
107427773	0.290117	0.442073	0.542374	-0.390374	-0.441284	-0.442906	LOC107427773	NC_029687.1	22831758	22837673	-	2142	protein_coding	histidinol dehydrogenase%2C chloroplastic%2C transcript variant X1	-
107413648	0.497147	0.316728	0.555127	-0.384418	-0.551848	-0.432737	LOC107413648	NC_029681.1	11008590	11013388	-	3006	protein_coding	uncharacterized LOC107413648%2C transcript variant X3	-
107429603	0.404452	0.40512	0.35614	-0.398259	-0.411111	-0.356343	LOC107429603	NC_029679.1	30785230	30791652	-	2743	protein_coding	protein transport protein SEC23	-
107410432	0.456361	0.524914	0.430056	-0.672216	-0.316542	-0.422572	LOC107410432	NC_029680.1	2205622	2209873	-	1820	protein_coding	probable serine/threonine-protein kinase PBL3	Pkinase_Tyr
107425936	0.669438	0.560375	0.478456	-0.484492	-0.758415	-0.465362	LOC107425936	NC_029687.1	1624703	1628485	-	2898	protein_coding	ETO1-like protein 1	-
107415449	0.389447	0.288819	0.630579	-0.465457	-0.361552	-0.481836	LOC107415449	NC_029682.1	2940759	2944003	-	2901	protein_coding	xyloglucan glycosyltransferase 4	-
107419372	0.683576	0.658921	0.629658	-0.289587	-0.828091	-0.854476	LOC107419372	NC_029683.1	26702778	26705890	-	2486	protein_coding	probable inactive receptor kinase At1g48480	Pkinase
107409283	0.557849	0.43516	0.395813	-0.355342	-0.359335	-0.674145	LOC107409283	NW_015456595.1	7	2313	-	2307	protein_coding	vacuolar protein 8	-
107430233	0.36285	0.35264	0.406538	-0.379632	-0.393526	-0.34887	LOC107430233	NC_029689.1	4231422	4235327	-	2070	protein_coding	uncharacterized LOC107430233	-
107427772	0.611616	0.404398	0.394458	-0.229407	-0.642789	-0.538277	LOC107427772	NC_029679.1	28684428	28693993	+	6247	protein_coding	uncharacterized LOC107427772%2C transcript variant X1	Pkinase_Tyr
107429271	0.716129	0.191684	0.4655	-0.425821	-0.551607	-0.395886	LOC107429271	NC_029688.1	16687609	16703464	-	5730	protein_coding	mediator of RNA polymerase II transcription subunit 23%2C transcript variant X1	-
107432515	0.611625	0.812849	0.554905	-0.716485	-0.701441	-0.561453	LOC107432515	NC_029690.1	7853669	7855435	+	1767	protein_coding	putative pentatricopeptide repeat-containing protein At3g15200	-
107423607	0.66383	0.647124	0.40939	-0.804962	-0.38694	-0.528442	LOC107423607	NC_029686.1	40739	42997	-	2259	protein_coding	pentatricopeptide repeat-containing protein At2g45350%2C chloroplastic-like	PPR
107432164	0.424792	0.400443	0.67993	-0.483049	-0.495345	-0.526771	LOC107432164	NC_029679.1	34168671	34173642	+	1744	protein_coding	FHA domain-containing protein DDL	FHA
107424633	0.57734	0.632744	0.419386	-0.338561	-0.59654	-0.694368	LOC107424633	NC_029686.1	7836037	7838668	-	2287	protein_coding	U-box domain-containing protein 5-like%2C transcript variant X2	U-box
107424477	0.72731	0.521965	0.563779	-0.595959	-0.863752	-0.353344	LOC107424477	NC_029686.1	6952057	6953871	-	1661	protein_coding	uncharacterized acetyltransferase At3g50280-like	-
107423693	0.508915	0.490528	0.510646	-0.754067	-0.360076	-0.395946	LOC107423693	NC_029686.1	836507	838910	-	1723	protein_coding	cytochrome P450 704C1-like	p450
107416878	1.00194	0.910852	1.18714	-0.631796	-2.05367	-0.414468	LOC107416878	NC_029682.1	18913405	18915280	+	795	protein_coding	xyloglucan endotransglucosylase/hydrolase protein 9	-
107428954	0.458573	0.675944	1.40736	-0.724841	-1.03728	-0.779758	LOC107428954	NC_029688.1	11551315	11552936	-	1392	protein_coding	uncharacterized LOC107428954	-
107422606	0.614164	0.445888	0.535428	-0.634681	-0.377847	-0.582953	LOC107422606	NC_029685.1	14639393	14640684	+	1188	protein_coding	hydroxyethylthiazole kinase	-
107428842	0.406832	0.799991	0.499921	-0.391838	-0.638323	-0.676583	LOC107428842	NC_029688.1	9310236	9312159	-	1018	protein_coding	SNF1-related protein kinase regulatory subunit gamma-1-like	-
107421104	0.645688	0.324302	0.392212	-0.416727	-0.361857	-0.583619	LOC107421104	NC_029684.1	12092163	12096732	-	1634	protein_coding	uncharacterized LOC107421104	-
107406262	0.78503	0.311894	0.499751	-0.36461	-0.776479	-0.455585	LOC107406262	NW_015454152.1	4506	23402	+	5829	protein_coding	protein ILITYHIA-like	-
107426924	0.371241	0.290342	0.330042	-0.381169	-0.248291	-0.362165	LOC107426924	NC_029679.1	27057004	27062074	-	2117	protein_coding	leucine aminopeptidase 1-like	-
107416072	0.350761	0.281496	0.450779	-0.308627	-0.405091	-0.369318	LOC107416072	NC_029682.1	9867607	9876762	-	4166	protein_coding	tetratricopeptide repeat protein SKI3	-
107430638	0.616659	0.273057	0.455192	-0.244238	-0.585501	-0.51517	LOC107430638	NC_029689.1	11575027	11583005	-	3239	protein_coding	ribonuclease II%2C chloroplastic/mitochondrial	RNB
107413128	0.542756	0.539842	0.859091	-0.411699	-0.875677	-0.654313	LOC107413128	NC_029681.1	4546893	4557441	+	3226	protein_coding	putative ion channel POLLUX-like 2%2C transcript variant X1	-
107407000	0.751177	0.467765	0.46897	-0.563492	-0.836914	-0.287506	LOC107407000	NW_015454464.1	2901	7750	-	1332	protein_coding	sodium/proton antiporter 1	-
107429488	0.608972	0.601712	0.665448	-0.21223	-0.614414	-1.04949	LOC107429488	NC_029688.1	18725358	18727237	-	1880	protein_coding	protein ASPARTIC PROTEASE IN GUARD CELL 1	-
107418355	0.582332	0.216302	0.39348	-0.339562	-0.438594	-0.413958	LOC107418355	NC_029683.1	9759486	9798993	-	9428	protein_coding	serine/threonine-protein kinase ATM	PI3_PI4_kinase
112490599	0.428496	1.53638	1.10936	-0.729068	-1.28303	-1.06214	LOC112490599	NC_029680.1	4628165	4629047	-	780	lncRNA	uncharacterized LOC112490599	-
107424889	0.774451	0.37136	0.280232	-0.479861	-0.506195	-0.439986	LOC107424889	NC_029686.1	9462979	9473080	+	4190	protein_coding	probable receptor-like protein kinase At2g23200%2C transcript variant X1	Pkinase_Tyr
107421735	0.59609	0.358326	0.249434	-0.441591	-0.451819	-0.310441	LOC107421735	NC_029679.1	16103999	16109534	-	3003	protein_coding	G-type lectin S-receptor-like serine/threonine-protein kinase At4g27290	-
107433934	1.15581	0.691348	0.665603	-0.90001	-0.729813	-0.882936	LOC107433934	NW_015453415.1	75817	77026	-	1210	protein_coding	transcription termination factor MTEF1%2C chloroplastic-like	-
107425565	0.627937	0.289201	0.562509	-0.335104	-0.625921	-0.518623	LOC107425565	NC_029686.1	18880107	18886146	-	2243	protein_coding	zinc finger protein VAR3%2C chloroplastic-like	zf-RanBP
107410996	0.698433	0.841933	0.774337	-0.72251	-1.29663	-0.295568	LOC107410996	NC_029680.1	8454361	8456661	-	2301	protein_coding	L-type lectin-domain containing receptor kinase IV.2-like	Pkinase
107403755	0.600169	1.02856	0.580916	-0.441642	-0.655636	-1.11237	LOC107403755	NW_015453643.1	14053	20341	+	2141	protein_coding	ankyrin-3-like	-
107419704	0.497552	0.542077	0.369143	-0.41738	-0.507091	-0.4843	LOC107419704	NC_029683.1	30742393	30748263	-	2681	protein_coding	probable metal-nicotianamine transporter YSL8	OPT
107411124	0.433531	0.550697	0.667255	-0.271603	-0.48792	-0.89196	LOC107411124	NC_029680.1	9968958	9973366	-	1850	protein_coding	ACT domain-containing protein ACR9-like	ACT
107414547	0.688169	0.289921	0.704374	-0.314986	-0.670574	-0.696904	LOC107414547	NC_029681.1	23035997	23042621	+	4765	protein_coding	ABC transporter C family member 10-like	ABC_tran
107431547	0.461293	0.220457	0.346537	-0.337713	-0.296352	-0.394221	LOC107431547	NC_029690.1	255068	264391	-	3533	protein_coding	4-alpha-glucanotransferase DPE2%2C transcript variant X3	-
107430409	0.374742	0.85856	0.69314	-0.289973	-0.630433	-1.00604	LOC107430409	NC_029689.1	9369526	9372681	-	612	protein_coding	uncharacterized LOC107430409	-
107412334	0.510718	0.258933	0.464059	-0.331336	-0.572722	-0.329653	LOC107412334	NC_029680.1	23978886	23989354	-	4481	protein_coding	probable inactive ATP-dependent zinc metalloprotease FTSHI 5%2C chloroplastic%2C transcript variant X1	AAA
107423540	0.54246	0.75768	0.673148	-0.417771	-0.833988	-0.721529	LOC107423540	NC_029685.1	26740703	26744593	+	1812	protein_coding	E3 ubiquitin-protein ligase At1g63170	-
107410262	0.387957	0.646965	0.549825	-0.22561	-0.808529	-0.550609	LOC107410262	NC_029680.1	935745	939872	+	2249	protein_coding	fasciclin-like arabinogalactan protein 15	-
107430109	0.855347	0.638484	0.408913	-0.577287	-0.585736	-0.739721	LOC107430109	NC_029689.1	3146894	3149196	+	2303	protein_coding	ethylene-responsive transcription factor CRF2	AP2
107419252	0.861899	0.642079	0.807965	-0.841336	-0.740793	-0.729814	LOC107419252	NC_029679.1	12868428	12869823	+	1396	protein_coding	probable F-box protein At4g22030	-
107411459	0.614458	0.288947	0.676551	-0.530139	-0.575853	-0.473963	LOC107411459	NC_029680.1	17121391	17123691	-	1659	protein_coding	UDP-glycosyltransferase 86A2-like%2C transcript variant X2	UDPGT
107422172	0.63371	0.561807	0.698781	-0.74885	-0.75105	-0.394399	LOC107422172	NC_029679.1	16788294	16792902	+	2436	protein_coding	internal alternative NAD(P)H-ubiquinone oxidoreductase A2%2C mitochondrial-like	Pyr_redox_2
107432174	0.270315	0.303996	0.422294	-0.263474	-0.312938	-0.420193	LOC107432174	NC_029690.1	5335764	5339898	-	2292	protein_coding	cell division protein FtsZ homolog 2-2%2C chloroplastic%2C transcript variant X1	Tubulin
107403776	0.88474	0.18311	0.58615	-0.448804	-0.560866	-0.64433	LOC107403776	NW_015453646.1	13575	18373	-	3667	protein_coding	carbamoyl-phosphate synthase large chain%2C chloroplastic	CPSase_L_D2
107429098	0.476942	0.690313	0.483178	-0.243592	-0.754226	-0.652615	LOC107429098	NC_029688.1	14127099	14130916	-	1263	protein_coding	uncharacterized LOC107429098	-
107432769	0.545113	0.272327	0.755589	-0.505726	-0.463638	-0.603664	LOC107432769	NC_029679.1	34594085	34598931	+	1309	protein_coding	prohibitin-1%2C mitochondrial%2C transcript variant X1	-
107413821	0.575498	0.416864	0.486751	-0.473642	-0.706666	-0.298805	LOC107413821	NC_029681.1	15708883	15717602	-	2466	protein_coding	kinesin-like protein KIN-UC	Kinesin
107409410	0.596964	0.291773	0.338222	-0.420443	-0.464848	-0.341667	LOC107409410	NW_015456804.1	7	2543	+	1815	protein_coding	2-isopropylmalate synthase 1%2C chloroplastic-like	HMGL-like
107427776	0.621491	0.468123	0.473313	-0.348026	-0.449402	-0.765499	LOC107427776	NC_029687.1	22879953	22887245	+	2483	protein_coding	dynamin-like protein ARC5	-
107420525	0.765594	0.623443	0.834977	-0.413234	-0.801024	-1.00976	LOC107420525	NC_029684.1	5784275	5787142	+	1760	protein_coding	putative cyclin-A3-1%2C transcript variant X1	Cyclin_C
107419176	0.348863	0.517039	0.538513	-0.493464	-0.430944	-0.480007	LOC107419176	NC_029683.1	23822921	23827298	-	3954	protein_coding	probable LRR receptor-like serine/threonine-protein kinase At1g74360%2C transcript variant X2	Pkinase
107415872	0.672486	0.208256	0.455109	-0.30608	-0.592441	-0.43733	LOC107415872	NC_029682.1	8134372	8139084	-	2985	protein_coding	chaperone protein ClpB3%2C chloroplastic	Clp_N
107411413	0.577655	0.268537	0.481863	-0.235987	-0.609954	-0.482114	LOC107411413	NC_029680.1	15432603	15458219	-	7969	protein_coding	helicase protein MOM1%2C transcript variant X3	SNF2_N
107419275	1.07065	0.311258	0.774298	-0.418838	-0.80092	-0.936449	LOC107419275	NC_029683.1	26071284	26073366	+	1366	protein_coding	eukaryotic translation initiation factor 3 subunit C-like	-
107430484	0.685637	0.308341	0.626499	-0.508492	-0.746864	-0.365121	LOC107430484	NC_029689.1	9793408	9797110	-	3004	protein_coding	uncharacterized LOC107430484%2C transcript variant X2	-
novel.288	0.797126	0.810508	0.992931	-0.350212	-1.17088	-1.07947	-	NC_029684.1	3626969	3633307	+	1841	-	-	-
107407172	0.930387	0.760762	0.636688	-1.41006	-0.382977	-0.5348	LOC107407172	NW_015454555.1	710	3428	-	1747	protein_coding	3-dehydroquinate synthase%2C chloroplastic-like	-
107413870	0.557063	0.570031	0.686086	-0.457112	-0.40038	-0.955688	LOC107413870	NC_029679.1	6465719	6469839	-	3569	protein_coding	pentatricopeptide repeat-containing protein At3g54980%2C mitochondrial-like	-
107420158	0.392312	0.47491	0.494985	-0.329968	-0.625097	-0.407142	LOC107420158	NC_029684.1	2547564	2551623	-	1597	protein_coding	probable 28S rRNA (cytosine-C(5))-methyltransferase%2C transcript variant X1	-
107428050	0.651756	0.405274	0.731138	-0.848109	-0.436838	-0.503221	LOC107428050	NC_029679.1	29718985	29722442	-	3351	protein_coding	probable LRR receptor-like serine/threonine-protein kinase At3g47570	Pkinase
107420115	0.618955	0.242518	0.37351	-0.334094	-0.483868	-0.417021	LOC107420115	NC_029684.1	2253436	2266677	-	5953	protein_coding	endoribonuclease Dicer homolog 3%2C transcript variant X7	Ribonuclease_3
107428614	0.600194	0.785036	0.365882	-0.478409	-0.704454	-0.56825	LOC107428614	NC_029688.1	5436052	5438701	-	2650	protein_coding	uncharacterized LOC107428614	-
107403554	0.611445	1.29366	1.23863	-2.00902	-0.684217	-0.450491	LOC107403554	NW_015453622.1	14199	15282	+	649	lncRNA	uncharacterized LOC107403554	-
107407705	0.375744	0.269973	0.416479	-0.288967	-0.255773	-0.517455	LOC107407705	NC_029679.1	41258631	41264523	-	2961	protein_coding	pyrophosphate-energized vacuolar membrane proton pump%2C transcript variant X2	-
107428723	0.307623	0.375722	0.530258	-0.433864	-0.405714	-0.374025	LOC107428723	NC_029688.1	6518676	6521811	-	1761	protein_coding	dual-specificity RNA methyltransferase RlmN	Radical_SAM
107420741	0.645021	1.12115	0.617474	-1.23737	-0.327239	-0.819032	LOC107420741	NC_029684.1	8792692	8793822	+	1131	protein_coding	uncharacterized LOC107420741	-
107420479	0.375294	0.389195	0.422538	-0.414936	-0.390234	-0.381857	LOC107420479	NC_029684.1	5528291	5535336	+	2663	protein_coding	nuclear pore complex protein NUP85	-
107419590	0.389066	0.388418	0.245697	-0.328524	-0.382912	-0.311744	LOC107419590	NC_029683.1	29417130	29421216	+	2338	protein_coding	transmembrane 9 superfamily member 2-like	-
107406433	0.532185	0.950994	1.48177	-1.3729	-0.763343	-0.828701	LOC107406433	NW_015454221.1	6650	9940	-	1008	protein_coding	chaperone protein dnaJ 10-like	DnaJ
107425606	0.495466	0.480221	0.529197	-0.41439	-0.525047	-0.565446	LOC107425606	NC_029686.1	20262106	20266660	+	3481	protein_coding	nuclear intron maturase 4%2C mitochondrial%2C transcript variant X2	RVT_1
107420120	0.413813	0.252039	0.368883	-0.357288	-0.395363	-0.282084	LOC107420120	NC_029684.1	2379732	2386823	-	3823	protein_coding	F-box/LRR-repeat protein 15%2C transcript variant X2	-
107426001	0.703778	0.418735	0.59741	-0.348751	-0.99471	-0.376462	LOC107426001	NC_029687.1	2092530	2095513	+	2200	protein_coding	transcription termination factor MTERF4%2C chloroplastic%2C transcript variant X3	-
107432514	0.945987	0.43287	0.406792	-0.318157	-0.550281	-0.91721	LOC107432514	NC_029690.1	8064011	8066508	+	1183	protein_coding	uncharacterized LOC107432514	-
107430603	0.441266	1.10573	0.499086	-0.701389	-0.886232	-0.458461	LOC107430603	NC_029689.1	11018896	11020512	-	1395	protein_coding	uncharacterized LOC107430603	-
107422253	0.572651	0.269319	0.296579	-0.391295	-0.329388	-0.417866	LOC107422253	NC_029685.1	10532909	10543497	+	4274	protein_coding	importin beta-like SAD2	-
107429383	0.329875	0.405111	0.242442	-0.370627	-0.238651	-0.36815	LOC107429383	NC_029688.1	17668618	17675207	+	2573	protein_coding	ABC transporter G family member 7	ABC2_membrane
107413522	0.753508	0.671466	1.25592	-0.56384	-1.2959	-0.821152	LOC107413522	NC_029681.1	8891890	8894076	-	958	protein_coding	uncharacterized LOC107413522	-
107416224	1.74434	1.04045	0.961985	-0.913374	-1.74475	-1.08865	LOC107416224	NC_029682.1	11809513	11811433	-	577	lncRNA	uncharacterized LOC107416224	-
107419126	0.755245	0.758852	0.798463	-0.98859	-0.285086	-1.03888	LOC107419126	NC_029683.1	23052209	23056113	+	2346	lncRNA	uncharacterized LOC107419126%2C transcript variant X5	-
107414764	0.700024	0.410826	0.447629	-0.235947	-0.504421	-0.818112	LOC107414764	NC_029681.1	25184787	25189528	-	3868	protein_coding	myosin heavy chain%2C clone 203%2C transcript variant X4	-
107425171	0.662765	0.487866	0.493848	-0.48313	-0.469252	-0.692097	LOC107425171	NC_029686.1	12331810	12335471	-	2512	protein_coding	U3 small nucleolar RNA-associated protein 18 homolog	-
112490505	0.700737	0.78525	0.925181	-0.978178	-1.13509	-0.297903	LOC112490505	NC_029680.1	14646668	14648771	-	909	protein_coding	serine/threonine-protein phosphatase 6 regulatory subunit 2-like	-
107405909	0.400518	0.423083	0.419966	-0.262393	-0.49331	-0.487865	LOC107405909	NW_015454044.1	4477	12789	-	3101	protein_coding	GPI ethanolamine phosphate transferase 3%2C transcript variant X2	-
107414857	0.832131	0.368429	0.329148	-0.695308	-0.493084	-0.341315	LOC107414857	NC_029681.1	25619667	25625426	+	4439	protein_coding	cellulose synthase-like protein D3%2C transcript variant X1	-
107432460	0.563502	0.336669	0.590277	-0.462283	-0.600653	-0.427513	LOC107432460	NC_029690.1	8337667	8344387	-	2064	protein_coding	tRNA dimethylallyltransferase 9%2C transcript variant X2	IPPT
107403458	1.30453	1.26286	1.05416	-0.517784	-1.37522	-1.72854	LOC107403458	NW_015453615.1	30143	34918	+	1007	protein_coding	11-beta-hydroxysteroid dehydrogenase-like 4A	adh_short
107433626	0.804292	0.301031	0.589369	-0.799773	-0.24191	-0.653008	LOC107433626	NW_015453408.1	319149	333138	+	7300	protein_coding	uncharacterized LOC107433626%2C transcript variant X1	-
107433527	0.445776	0.485136	0.228999	-0.513652	-0.23268	-0.413578	LOC107433527	NC_029679.1	35622589	35629026	-	5160	protein_coding	ABC transporter C family member 3-like%2C transcript variant X1	ABC_tran
107424285	0.486766	0.581285	0.421999	-0.353045	-0.819276	-0.317729	LOC107424285	NC_029686.1	5408259	5417109	-	4487	protein_coding	kinesin-like protein KIN-14E	Kinesin
107412646	0.595629	0.309568	0.444289	-0.495639	-0.29512	-0.558726	LOC107412646	NC_029680.1	27453874	27457909	-	1829	protein_coding	enoyl-[acyl-carrier-protein] reductase [NADH]%2C chloroplastic	-
107411778	0.755509	0.425532	0.499665	-0.390914	-0.700955	-0.588837	LOC107411778	NC_029680.1	19940604	19943183	+	1645	protein_coding	RNA pseudouridine synthase 1	-
107428444	0.493781	0.246928	0.411856	-0.321645	-0.529891	-0.301029	LOC107428444	NC_029679.1	29765684	29776582	+	4144	protein_coding	topless-related protein 4-like%2C transcript variant X3	-
107435379	0.807249	1.39737	0.791939	-0.769258	-1.36129	-0.866006	LOC107435379	NW_015453530.1	59221	60574	-	870	protein_coding	uncharacterized LOC107435379	-
107407523	0.431596	0.553006	0.329303	-0.611374	-0.277694	-0.424837	LOC107407523	NC_029679.1	41237629	41240335	-	996	protein_coding	calcineurin subunit B-like%2C transcript variant X1	-
107406800	1.17594	0.488772	0.665023	-0.629942	-1.1961	-0.503701	LOC107406800	NW_015454371.1	11623	16691	-	2835	protein_coding	sucrose synthase-like	Glycos_transf_1
107409911	0.644743	0.635461	1.05949	-1.0177	-0.858236	-0.463758	LOC107409911	NW_015457659.1	63	1509	-	1447	protein_coding	mechanosensitive ion channel protein 9-like	-
107414974	0.503175	0.237716	0.34396	-0.429027	-0.33075	-0.325074	LOC107414974	NC_029681.1	26519387	26536635	-	6787	protein_coding	protein MOR1%2C transcript variant X2	-
107422707	0.286035	0.682893	0.601084	-0.717702	-0.630668	-0.221642	LOC107422707	NC_029685.1	15692199	15698558	+	2700	protein_coding	elongation factor G-2%2C mitochondrial	GTP_EFTU
107430271	0.588884	0.860567	0.434466	-0.420348	-0.784117	-0.679453	LOC107430271	NC_029689.1	5385740	5393562	+	2676	protein_coding	uncharacterized LOC107430271	-
107427097	0.740515	0.898292	0.531279	-0.437138	-0.612445	-1.1205	LOC107427097	NC_029687.1	12919177	12922918	+	2171	protein_coding	probable nucleolar protein 5-1	-
107425759	0.393593	0.644502	0.482526	-0.378156	-0.701876	-0.44059	LOC107425759	NC_029687.1	90119	94491	+	1253	protein_coding	uncharacterized LOC107425759%2C transcript variant X2	-
107429043	0.217165	0.514566	0.674991	-0.458398	-0.370634	-0.577691	LOC107429043	NC_029688.1	13508243	13513773	+	2650	protein_coding	asparagine synthetase domain-containing protein 1%2C transcript variant X1	-
107420200	0.821101	0.504371	0.76436	-0.579411	-0.850075	-0.660346	LOC107420200	NC_029684.1	4017307	4019076	+	1770	protein_coding	lysM domain receptor-like kinase 4	Pkinase
107425874	0.400208	0.872706	0.612425	-0.697739	-0.767018	-0.420582	LOC107425874	NC_029687.1	996562	1000731	-	2625	protein_coding	cytochrome P450 94A1-like%2C transcript variant X2	p450
107433440	0.394323	0.437366	0.62561	-0.29969	-0.507597	-0.650013	LOC107433440	NW_015453397.1	950999	956537	+	2572	protein_coding	probable methyltransferase PMT16	-
107427397	0.830265	0.722357	0.327442	-0.789508	-0.357155	-0.733401	LOC107427397	NC_029679.1	28346831	28351581	+	3239	protein_coding	putative cysteine-rich receptor-like protein kinase 35%2C transcript variant X2	Pkinase
107432327	0.38804	0.434578	0.412529	-0.359443	-0.248265	-0.627439	LOC107432327	NC_029679.1	34238247	34242441	-	1490	protein_coding	electron transfer flavoprotein subunit alpha%2C mitochondrial	-
107414133	0.221673	0.437876	0.474706	-0.407106	-0.393011	-0.334138	LOC107414133	NC_029681.1	19648037	19650488	-	1239	protein_coding	superoxide dismutase [Fe]%2C chloroplastic-like	-
107434323	0.774862	0.404986	0.188542	-0.472244	-0.560685	-0.335461	LOC107434323	NW_015453445.1	97090	104928	-	2858	protein_coding	glycerophosphodiester phosphodiesterase GDPDL3-like	-
107426966	0.468309	0.277456	0.383653	-0.454095	-0.344523	-0.330801	LOC107426966	NC_029687.1	10539672	10543469	-	1221	protein_coding	cyclase-like protein 2	-
107432982	0.799006	0.389766	0.64485	-0.561044	-0.621308	-0.651271	LOC107432982	NC_029690.1	13508359	13511265	-	2149	protein_coding	pentatricopeptide repeat-containing protein At2g20710%2C mitochondrial-like	-
107408747	1.08003	0.920929	0.660911	-0.770406	-0.916296	-0.975168	LOC107408747	NW_015455846.1	1113	2845	-	876	protein_coding	protein SABRE-like	-
107434919	0.367195	0.455243	0.535337	-0.469079	-0.449945	-0.438751	LOC107434919	NW_015453489.1	33836	43731	+	2053	protein_coding	tip elongation aberrant protein 1%2C transcript variant X1	-
107416420	0.784992	0.67262	0.433681	-0.815736	-0.701703	-0.373854	LOC107416420	NC_029682.1	13698428	13705494	-	2428	pseudogene	-	-
107427718	0.593819	0.495537	0.253564	-0.46464	-0.555406	-0.322874	LOC107427718	NC_029687.1	22204188	22212090	+	5664	protein_coding	receptor-like protein Cf-9 homolog%2C transcript variant X3	-
107419966	0.342929	0.471096	0.406951	-0.499191	-0.24792	-0.473864	LOC107419966	NC_029684.1	1997437	2000819	-	1572	protein_coding	protein TIC 22%2C chloroplastic	-
107403568	0.563214	0.888795	0.300676	-0.631508	-0.441067	-0.68011	LOC107403568	NW_015453625.1	42563	49251	-	2878	protein_coding	probable LRR receptor-like serine/threonine-protein kinase At1g53430%2C transcript variant X2	Pkinase
107413652	0.575924	0.587972	0.472939	-0.676499	-0.477941	-0.482395	LOC107413652	NC_029681.1	11148104	11149619	+	1371	protein_coding	cell division cycle protein 123 homolog	-
107426143	0.404525	0.345897	0.323782	-0.380484	-0.41153	-0.282191	LOC107426143	NC_029687.1	2799604	2808226	+	3618	protein_coding	histone-lysine N-methyltransferase EZA1%2C transcript variant X3	SET
107417980	0.636455	0.404507	0.517677	-0.227199	-0.553607	-0.777833	LOC107417980	NC_029683.1	6559686	6562324	+	1225	protein_coding	protein Iojap%2C chloroplastic	DUF143
107417341	0.428467	0.454976	0.623725	-0.54527	-0.390153	-0.571745	LOC107417341	NC_029682.1	28975942	28979585	-	1349	protein_coding	chloroplastic group IIB intron splicing facilitator CRS2-B%2C chloroplastic%2C transcript variant X2	-
107418850	0.447693	0.436747	0.332773	-0.439567	-0.45689	-0.320756	LOC107418850	NC_029683.1	16187291	16197232	+	1992	protein_coding	uncharacterized LOC107418850	-
107422559	0.475101	0.277917	0.593033	-0.465685	-0.508754	-0.371612	LOC107422559	NC_029685.1	14021119	14031073	+	3033	protein_coding	uncharacterized LOC107422559%2C transcript variant X1	Lipase_3
107413696	0.549202	0.298355	0.433975	-0.414195	-0.438431	-0.428907	LOC107413696	NC_029681.1	11809962	11814923	-	1648	protein_coding	large ribosomal RNA subunit accumulation protein YCED homolog 1%2C chloroplastic%2C transcript variant X2	-
107423482	0.459028	0.399066	0.559593	-0.481106	-0.393444	-0.543138	LOC107423482	NC_029685.1	26113353	26120114	-	3137	pseudogene	PF06964:Alpha-L-arabinofuranosidase C-terminus	-
107422746	0.626231	0.365077	0.622797	-0.415152	-0.845414	-0.353539	LOC107422746	NC_029685.1	16539927	16549268	+	3352	protein_coding	DNA mismatch repair protein MSH1%2C mitochondrial-like	-
107435540	0.636646	0.673528	0.265475	-0.42194	-0.690904	-0.462804	LOC107435540	NW_015453542.1	105839	110325	+	2289	protein_coding	conserved oligomeric Golgi complex subunit 8	-
107425222	0.491099	0.338351	0.65679	-0.328773	-0.576928	-0.58054	LOC107425222	NC_029686.1	13095179	13101168	+	1996	protein_coding	chaperonin CPN60-like 2%2C mitochondrial	-
107403269	0.514431	0.524335	0.288658	-0.355081	-0.616557	-0.355786	LOC107403269	NW_015453590.1	82404	85712	+	1483	protein_coding	UV-B-induced protein At3g17800%2C chloroplastic	-
107430877	0.409664	0.270216	0.446627	-0.420729	-0.42094	-0.284838	LOC107430877	NC_029689.1	13733798	13736003	-	1189	protein_coding	bifunctional monothiol glutaredoxin-S16%2C chloroplastic	-
107423982	0.766095	1.77959	0.868867	-0.943083	-1.23573	-1.23573	LOC107423982	NC_029686.1	3160316	3162251	+	857	protein_coding	actin-depolymerizing factor 2-like	Cofilin_ADF
107421139	2.02483	2.2321	1.89673	-1.71109	-2.82522	-1.61735	LOC107421139	NC_029684.1	12330252	12332697	+	1745	protein_coding	flotillin-like protein 4	-
107408563	0.426698	0.30029	0.645512	-0.244946	-0.550363	-0.577191	LOC107408563	NW_015455636.1	98	5050	+	2077	protein_coding	chaperonin CPN60-2%2C mitochondrial	-
107424817	0.262707	0.314454	0.431321	-0.343416	-0.262196	-0.40287	LOC107424817	NC_029686.1	9117253	9119182	+	1930	protein_coding	anthocyanidin 3-O-glucosyltransferase 5	UDPGT
107430761	0.569709	0.593406	0.636134	-0.307389	-0.816791	-0.675068	LOC107430761	NC_029679.1	32327986	32331943	+	2864	protein_coding	G-type lectin S-receptor-like serine/threonine-protein kinase At4g27290	Pkinase_Tyr
107429286	0.925808	0.718541	0.709948	-0.704964	-0.821414	-0.82792	LOC107429286	NC_029688.1	16811818	16814116	-	1353	protein_coding	protein BCCIP homolog	-
107420807	0.289326	0.427725	0.601855	-0.375381	-0.357647	-0.585877	LOC107420807	NC_029684.1	8966613	8974065	+	2193	protein_coding	protein arginine N-methyltransferase 1.5%2C transcript variant X1	-
107435901	0.794258	0.436438	0.451538	-0.678887	-0.587935	-0.415411	LOC107435901	NW_015453575.1	28550	31649	+	3099	protein_coding	pentatricopeptide repeat-containing protein At5g65560-like	-
107419627	0.598861	0.190733	0.410355	-0.455195	-0.395699	-0.349055	LOC107419627	NC_029683.1	29661908	29669061	-	4161	protein_coding	leucine--tRNA ligase%2C cytoplasmic-like%2C transcript variant X6	-
107412211	0.40776	0.430973	0.443332	-0.130136	-0.535219	-0.61671	LOC107412211	NC_029680.1	23057507	23058943	-	1437	protein_coding	probable ribose-5-phosphate isomerase 3%2C chloroplastic	Rib_5-P_isom_A
107413388	0.798502	0.846551	0.371439	-1.18858	-0.389249	-0.438663	LOC107413388	NC_029681.1	7659149	7662035	-	2827	protein_coding	disease resistance protein RPH8A-like%2C transcript variant X3	NB-ARC
107429385	0.602539	0.485647	0.41961	-0.321599	-0.595737	-0.590461	LOC107429385	NC_029688.1	17657667	17663503	-	2284	protein_coding	beta-glucuronosyltransferase GlcAT14A%2C transcript variant X1	-
107405097	0.21341	1.23331	1.49578	-1.00273	-0.796042	-1.14373	LOC107405097	NW_015453860.1	37834	67424	-	822	protein_coding	peroxidase 4-like	-
107421474	0.387745	0.560394	0.473253	-0.682376	-0.363982	-0.375035	LOC107421474	NC_029684.1	21548591	21551643	+	1694	protein_coding	12-oxophytodienoate reductase 1-like%2C transcript variant X1	Oxidored_FMN
107413064	0.291211	0.666112	0.670536	-0.432788	-0.506097	-0.688974	LOC107413064	NC_029681.1	4075496	4080445	-	1866	protein_coding	ATP-dependent RNA helicase DBP3%2C transcript variant X2	DEAD
107428497	0.233486	0.757512	1.04707	-0.715581	-0.494504	-0.827983	LOC107428497	NC_029688.1	4510654	4516387	-	2372	protein_coding	coilin-like%2C transcript variant X2	-
107414394	0.335827	0.534725	0.391617	-0.422389	-0.460358	-0.379422	LOC107414394	NC_029681.1	21861695	21864228	+	2534	protein_coding	receptor-like serine/threonine-protein kinase At4g25390	Pkinase_Tyr
107413595	0.983201	0.463373	0.434006	-0.665777	-0.875243	-0.33956	LOC107413595	NC_029681.1	9586066	9591648	-	3135	protein_coding	probable receptor-like protein kinase At5g59700%2C transcript variant X2	Pkinase_Tyr
107412011	0.482079	0.552188	0.462494	-0.36182	-0.576353	-0.558587	LOC107412011	NC_029680.1	22124425	22131228	-	2330	protein_coding	branched-chain-amino-acid aminotransferase-like protein 1%2C transcript variant X3	-
107431358	0.848925	0.378629	0.298948	-0.583981	-0.384893	-0.557628	LOC107431358	NC_029689.1	18180823	18185432	+	4538	protein_coding	putative disease resistance RPP13-like protein 1	NB-ARC
107426116	0.856706	0.330012	0.378839	-0.415277	-0.427378	-0.722901	LOC107426116	NC_029679.1	25640850	25644899	-	3656	protein_coding	pentatricopeptide repeat-containing protein At4g30825%2C chloroplastic	-
novel.574	0.592065	1.14241	0.280844	-0.68546	-0.644401	-0.68546	-	NC_029690.1	17508170	17511993	-	2524	-	PF02892:BED zinc finger|PF05699:hAT family C-terminal dimerisation region|PF14372:Domain of unknown function (DUF4413)	hATC
107427186	0.288475	0.447565	0.328437	-0.510453	-0.309213	-0.244812	LOC107427186	NC_029687.1	15299792	15305830	+	2956	protein_coding	calcium-dependent protein kinase 26%2C transcript variant X1	Pkinase
107414878	0.68418	0.650536	0.420243	-0.339896	-0.787465	-0.627598	LOC107414878	NC_029679.1	7603933	7605162	+	1230	protein_coding	probable long-chain-alcohol O-fatty-acyltransferase 5	-
107433877	0.824815	0.378567	0.249447	-0.527603	-0.512189	-0.413036	LOC107433877	NW_015453414.1	321414	324122	+	2709	protein_coding	receptor-like protein 7	LRRNT_2
107435508	0.363793	0.441894	0.431177	-0.316726	-0.605653	-0.314485	LOC107435508	NW_015453541.1	63545	69513	+	2763	protein_coding	probable WRKY transcription factor 20%2C transcript variant X1	WRKY
107403395	0.388463	0.206628	0.384662	-0.328687	-0.393247	-0.25782	LOC107403395	NW_015453607.1	67236	85811	+	6094	protein_coding	callose synthase 9	-
107415407	0.431331	0.481368	0.406989	-0.394421	-0.439333	-0.485933	LOC107415407	NC_029682.1	2633919	2636545	-	1617	protein_coding	putative rRNA methyltransferase YlbH	-
107423072	0.924056	0.294995	1.08111	-0.740574	-1.25118	-0.308404	LOC107423072	NC_029685.1	21262997	21267583	-	2346	protein_coding	sulfate transporter 3.1-like	Sulfate_transp
107423659	0.510213	0.200538	0.37243	-0.380032	-0.399766	-0.303383	LOC107423659	NC_029686.1	381696	393718	-	8177	protein_coding	uncharacterized LOC107423659%2C transcript variant X1	-
112489616	0.765553	0.505056	0.795094	-0.790153	-0.640443	-0.635108	LOC112489616	NW_015453660.1	76961	78886	+	1581	protein_coding	uncharacterized LOC112489616	-
107405014	0.6364	0.590223	0.736527	-0.554778	-0.507188	-0.901183	LOC107405014	NW_015453842.1	13462	17997	+	1774	protein_coding	lysophospholipid acyltransferase 1-like	MBOAT
107428314	0.539204	0.296476	0.302069	-0.26163	-0.321968	-0.554151	LOC107428314	NC_029688.1	3079399	3084296	+	2418	protein_coding	protein indeterminate-domain 5%2C chloroplastic-like	-
107403753	1.087	1.16527	0.262954	-0.337712	-1.30131	-0.876204	LOC107403753	NW_015453642.1	117209	122614	-	2752	protein_coding	serine/threonine-protein kinase Nek6-like%2C transcript variant X2	Pkinase
107425107	0.526007	0.241106	0.430454	-0.450471	-0.317842	-0.429254	LOC107425107	NC_029686.1	11736122	11739751	-	1856	protein_coding	uncharacterized protein At4g37920	-
107423494	0.627703	0.521516	0.540954	-0.687	-0.523918	-0.479254	LOC107423494	NC_029685.1	26474291	26476038	+	1748	protein_coding	pentatricopeptide repeat-containing protein At1g08070%2C chloroplastic-like	-
107433712	0.359422	0.870746	0.767144	-0.544597	-0.856611	-0.596103	LOC107433712	NW_015453409.1	340184	344587	+	1858	protein_coding	acyl-CoA-binding domain-containing protein 3-like	-
107422661	0.798079	0.584045	0.877052	-0.582656	-1.21634	-0.460176	LOC107422661	NC_029685.1	15698780	15703180	-	1664	protein_coding	3-hydroxyisobutyryl-CoA hydrolase-like protein 1%2C mitochondrial	-
107422736	0.642099	0.220426	0.525813	-0.417965	-0.550578	-0.419795	LOC107422736	NC_029685.1	16389688	16399129	-	2843	protein_coding	DEAD-box ATP-dependent RNA helicase 13	DEAD
107404025	1.04334	0.676708	0.467219	-0.300258	-0.908601	-0.978409	LOC107404025	NW_015453680.1	24455	27827	-	2330	pseudogene	-	-
107410988	0.752548	0.657969	0.708627	-0.529973	-0.460072	-1.1291	LOC107410988	NC_029680.1	8386352	8389265	-	1834	protein_coding	tropinone reductase homolog At2g29260%2C chloroplastic-like%2C transcript variant X1	adh_short
107412325	0.361152	0.464499	0.578614	-0.270265	-0.757374	-0.376625	LOC107412325	NC_029680.1	24198261	24204920	-	2334	protein_coding	probable low-specificity L-threonine aldolase 1%2C transcript variant X8	Beta_elim_lyase
107430997	0.537395	0.336758	0.355665	-0.242142	-0.656074	-0.331601	LOC107430997	NC_029689.1	14735472	14740743	+	2942	protein_coding	probable methyltransferase PMT21%2C transcript variant X3	-
107413344	0.652662	0.263966	0.619596	-0.363738	-0.495778	-0.676708	LOC107413344	NC_029681.1	7297852	7301027	-	3021	protein_coding	receptor protein kinase-like protein ZAR1	Pkinase
107429583	0.642565	0.702926	0.511951	-0.459932	-0.648205	-0.749305	LOC107429583	NC_029688.1	19623737	19634092	+	2205	protein_coding	serine/threonine-protein kinase 4	-
107404715	0.767405	0.816328	0.505395	-1.11389	-0.355992	-0.619244	LOC107404715	NW_015453781.1	40989	46009	-	550	lncRNA	uncharacterized LOC107404715	2OG-FeII_Oxy
107431102	0.431264	0.807829	0.796733	-0.667036	-0.994739	-0.374051	LOC107431102	NC_029689.1	15626347	15628368	-	2022	protein_coding	pentatricopeptide repeat-containing protein At1g77360%2C mitochondrial-like	-
107405728	0.76986	0.389952	0.623004	-0.741611	-0.470804	-0.5704	LOC107405728	NW_015453998.1	24467	26675	-	2209	protein_coding	leucine-rich repeat receptor protein kinase EMS1-like%2C transcript variant X2	-
107424699	0.348513	0.565538	0.83733	-0.674845	-0.755614	-0.320922	LOC107424699	NC_029686.1	8251450	8256986	+	2720	protein_coding	protein misato homolog 1%2C transcript variant X1	-
107412250	0.309501	0.448911	0.480643	-0.596693	-0.331166	-0.311196	LOC107412250	NC_029680.1	23634855	23636131	-	1277	protein_coding	DNA damage-repair/toleration protein DRT102-like	LacAB_rpiB
107406554	0.688256	0.619707	0.471745	-0.438056	-0.409998	-0.931654	LOC107406554	NW_015454264.1	10041	13855	-	2286	protein_coding	cyclic dof factor 1-like	zf-Dof
107411490	0.481889	0.591541	0.394527	-0.355431	-0.420705	-0.691821	LOC107411490	NC_029680.1	17354469	17358317	+	2194	protein_coding	probable LIM domain-containing serine/threonine-protein kinase DDB_G0287001	Pkinase_Tyr
107428823	0.463454	0.205659	0.424892	-0.329659	-0.374433	-0.389914	LOC107428823	NC_029688.1	8379168	8384407	-	2230	protein_coding	pentatricopeptide repeat-containing protein At1g26460%2C mitochondrial	-
107411164	0.387621	0.292862	0.26382	-0.271112	-0.34252	-0.330673	LOC107411164	NC_029680.1	10492589	10496331	-	3163	protein_coding	transport inhibitor response 1-like protein	-
107425264	0.567933	0.522098	0.479872	-0.478747	-0.169384	-0.921772	LOC107425264	NC_029686.1	13144621	13148751	+	2190	protein_coding	beta-fructofuranosidase%2C insoluble isoenzyme CWINV1%2C transcript variant X3	-
107415938	0.614247	0.304413	0.257118	-0.335925	-0.320674	-0.519179	LOC107415938	NC_029682.1	8166662	8174572	+	3380	protein_coding	alpha-1%2C4 glucan phosphorylase L isozyme%2C chloroplastic/amyloplastic%2C transcript variant X2	-
107426209	0.389638	0.734168	0.656608	-0.27425	-1.00254	-0.503623	LOC107426209	NC_029687.1	3549782	3556698	+	2398	protein_coding	pectin acetylesterase 3-like	-
novel.37	0.793076	0.661777	0.858043	-0.770965	-0.770965	-0.770965	-	NC_029679.1	34711281	34716664	+	1179	-	-	-
107429060	0.226227	0.439937	0.506382	-0.352498	-0.481552	-0.338496	LOC107429060	NC_029688.1	13590872	13602831	+	2880	protein_coding	mitogen-activated protein kinase kinase kinase kinase 5	Pkinase
107403856	0.979678	0.476381	1.03559	-0.793079	-1.10869	-0.589876	LOC107403856	NC_029679.1	299194	303391	+	1360	protein_coding	U3 snoRNP-associated protein-like YAO	WD40
107412020	0.311873	0.472779	0.434607	-0.317818	-0.358997	-0.542443	LOC107412020	NC_029680.1	21714696	21717529	-	1886	protein_coding	protein AUXIN RESPONSE 4	-
107405271	0.529036	0.352785	0.281015	-0.421174	-0.42712	-0.314542	LOC107405271	NW_015453898.1	65786	67081	+	1296	protein_coding	protein EXORDIUM-like	-
107406801	0.224179	0.375209	0.491691	-0.428051	-0.321811	-0.341218	LOC107406801	NC_029679.1	40870657	40878137	+	2283	protein_coding	aromatic aminotransferase ISS1%2C transcript variant X2	Aminotran_1_2
107417889	0.754725	0.664426	0.284499	-0.602047	-0.582843	-0.51876	LOC107417889	NC_029683.1	5744041	5747722	-	1352	protein_coding	U3 small nucleolar ribonucleoprotein protein IMP4%2C transcript variant X1	-
107404532	0.744357	0.54986	0.532161	-0.414434	-0.824732	-0.587212	LOC107404532	NW_015453757.1	88868	90658	-	1791	protein_coding	UDP-glycosyltransferase 89A2-like	UDPGT
107416374	0.612138	0.638264	0.633597	-0.429893	-1.10338	-0.350729	LOC107416374	NC_029682.1	13026229	13036552	-	3372	protein_coding	probable LRR receptor-like serine/threonine-protein kinase At1g07650%2C transcript variant X1	Pkinase_Tyr
107404403	0.318301	0.46954	0.574041	-0.382141	-0.395742	-0.584	LOC107404403	NW_015453742.1	46421	51674	+	4211	protein_coding	protein argonaute 2	Piwi
107429471	0.475354	0.303714	0.288537	-0.243371	-0.462732	-0.361502	LOC107429471	NC_029688.1	18550646	18560219	-	3090	protein_coding	glutamine--tRNA ligase%2C transcript variant X3	-
107410623	0.729943	0.384233	0.3416	-0.389204	-0.659511	-0.407062	LOC107410623	NC_029680.1	4876919	4888508	+	4250	protein_coding	disease resistance protein RPS2-like	NB-ARC
107416799	-0.0293871	1.05853	0.9609	-1.02079	-0.384033	-0.585215	LOC107416799	NC_029682.1	18195256	18196406	-	898	protein_coding	uncharacterized LOC107416799	-
107410631	0.736666	0.393462	0.385103	-0.375337	-0.711358	-0.428536	LOC107410631	NC_029680.1	4622047	4628411	+	2833	protein_coding	pre-rRNA-processing protein las1%2C transcript variant X1	-
107414512	0.470249	0.288226	0.224884	-0.33437	-0.360743	-0.288247	LOC107414512	NC_029681.1	22875527	22890324	-	4263	protein_coding	tripeptidyl-peptidase 2	Peptidase_S8
novel.431	1.16164	0.290158	0.941075	-0.797625	-0.797625	-0.797625	-	NC_029687.1	5978522	5979765	+	1133	-	-	-
107421729	0.42884	0.361966	0.417368	-0.241099	-0.420262	-0.546813	LOC107421729	NC_029684.1	24770585	24780839	-	2252	protein_coding	histone-lysine N-methyltransferase ASHH1%2C transcript variant X6	SET
107421579	0.577029	0.35526	0.422476	-0.456799	-0.233908	-0.664058	LOC107421579	NC_029684.1	23057983	23064356	-	4571	protein_coding	receptor protein-tyrosine kinase CEPR2%2C transcript variant X4	Pkinase
107424273	0.572559	0.313241	0.469472	-0.318825	-0.621885	-0.414563	LOC107424273	NC_029686.1	5333382	5337325	+	2949	protein_coding	protein FAR1-RELATED SEQUENCE 5-like	-
107417751	0.770473	0.706436	0.428149	-0.664284	-0.968401	-0.272373	LOC107417751	NC_029683.1	4565898	4569006	-	3007	protein_coding	disease resistance protein RGA2-like%2C transcript variant X2	NB-ARC
107425042	0.399529	0.270356	0.441635	-0.485246	-0.306077	-0.320196	LOC107425042	NC_029679.1	21629232	21634597	-	1728	protein_coding	superoxide dismutase [Fe] 3%2C chloroplastic	-
107431291	0.470179	0.575458	0.713988	-0.384846	-0.90623	-0.46855	LOC107431291	NC_029689.1	17048526	17052923	-	1887	protein_coding	alanine--glyoxylate aminotransferase 2 homolog 3%2C mitochondrial	Aminotran_3
107435211	0.91206	0.160247	0.601403	-0.326702	-0.770472	-0.576535	LOC107435211	NC_029679.1	36983465	36991542	+	3417	protein_coding	CCAAT/enhancer-binding protein zeta	CBF
107416777	0.675224	0.402969	0.373759	-0.524059	-0.553395	-0.374498	LOC107416777	NC_029682.1	17858840	17863050	+	2156	protein_coding	7-deoxyloganetin glucosyltransferase-like%2C transcript variant X1	UDPGT
107418983	0.757552	0.553609	0.475737	-0.338528	-0.770027	-0.678343	LOC107418983	NC_029683.1	18236934	18239392	+	2459	protein_coding	DELLA protein RGL1-like	GRAS
107430290	0.39753	0.416313	0.479119	-0.476821	-0.576471	-0.239671	LOC107430290	NC_029689.1	6199939	6206852	-	2118	protein_coding	chaperone protein dnaJ 13	DnaJ
novel.189	0.859987	0.27412	0.614364	-0.4413	-0.631375	-0.675796	-	NC_029681.1	21452513	21455217	-	2469	-	PF14223:gag-polypeptide of LTR copia-type|PF13976:GAG-pre-integrase domain	-
107407353	0.161766	0.536841	0.599161	-0.290004	-0.416759	-0.591005	LOC107407353	NW_015454676.1	3297	4615	+	1226	protein_coding	magnesium protoporphyrin IX methyltransferase%2C chloroplastic	-
107415155	0.362182	0.586493	0.80787	-0.431225	-0.690248	-0.635072	LOC107415155	NC_029682.1	622469	626596	-	2238	protein_coding	4-coumarate--CoA ligase-like 9%2C transcript variant X2	AMP-binding
novel.463	0.791118	0.256745	0.617537	-0.462713	-0.639162	-0.563525	-	NC_029687.1	18723060	18726050	-	2469	-	PF14223:gag-polypeptide of LTR copia-type	-
107403848	0.752302	0.715236	0.581425	-0.219831	-1.16539	-0.663746	LOC107403848	NW_015453655.1	68035	72844	+	1675	protein_coding	protein TRIGALACTOSYLDIACYLGLYCEROL 4%2C chloroplastic	-
107417153	0.342984	0.490265	0.592172	-0.411246	-0.589632	-0.424542	LOC107417153	NC_029682.1	22621248	22628603	-	2570	protein_coding	uncharacterized LOC107417153%2C transcript variant X1	-
107425261	0.496011	0.35155	0.349734	-0.227078	-0.450687	-0.519529	LOC107425261	NC_029686.1	13383505	13391589	-	3247	protein_coding	beta-galactosidase 8%2C transcript variant X2	-
107412217	0.973191	1.1307	0.454777	-0.673329	-0.968363	-0.916973	LOC107412217	NC_029680.1	22963981	22967738	-	1083	protein_coding	uncharacterized LOC107412217%2C transcript variant X4	-
107424775	0.604591	0.394094	0.377649	-0.673719	-0.337249	-0.365366	LOC107424775	NC_029686.1	8731465	8732807	-	1079	protein_coding	red chlorophyll catabolite reductase%2C chloroplastic-like	-
107414304	0.511474	0.491075	0.618968	-0.459016	-0.854184	-0.308317	LOC107414304	NC_029681.1	21551611	21559326	+	2995	protein_coding	mitochondrial intermediate peptidase%2C mitochondrial-like%2C transcript variant X1	Peptidase_M3
107421558	0.669351	0.250964	0.389427	-0.370736	-0.657159	-0.281846	LOC107421558	NC_029684.1	22980147	22989070	-	5649	protein_coding	putative 1-phosphatidylinositol-3-phosphate 5-kinase FAB1D%2C transcript variant X1	PIP5K
107404898	0.851874	0.79835	0.630457	-0.434883	-1.16687	-0.678932	LOC107404898	NW_015453813.1	75728	82670	+	2109	protein_coding	protein STRUBBELIG-RECEPTOR FAMILY 7-like	Pkinase_Tyr
107427598	0.640477	0.183107	0.467241	-0.297925	-0.448322	-0.544578	LOC107427598	NC_029679.1	28512434	28518808	-	3542	protein_coding	110 kDa U5 small nuclear ribonucleoprotein component CLO	GTP_EFTU
107420810	0.324169	0.624515	0.265729	-0.452722	-0.243233	-0.518458	LOC107420810	NC_029684.1	9037259	9039923	-	975	protein_coding	probable plastid-lipid-associated protein 8%2C chloroplastic	-
107411572	0.478565	0.80906	0.64453	-0.418176	-0.726457	-0.787521	LOC107411572	NC_029680.1	18136472	18140306	-	1967	protein_coding	transcription factor RF2b-like	bZIP_1
107417269	0.447596	0.393846	0.561828	-0.450091	-0.478309	-0.474869	LOC107417269	NC_029682.1	27508623	27511137	-	2515	protein_coding	putative pentatricopeptide repeat-containing protein At1g09680	-
107420504	0.670208	0.306386	0.506455	-0.406693	-0.372741	-0.703615	LOC107420504	NC_029684.1	5670664	5674782	-	1449	protein_coding	26S proteasome regulatory subunit 10B homolog A	AAA
107423286	0.465968	0.270346	0.358627	-0.474503	-0.386508	-0.233931	LOC107423286	NC_029685.1	23022537	23025872	-	1773	protein_coding	serine incorporator 3	TMS_TDE
112488835	0.494371	0.397307	0.840052	-0.322238	-0.670496	-0.738995	LOC112488835	NW_015453651.1	94598	97022	-	1220	protein_coding	ABC transporter B family member 26%2C chloroplastic-like%2C transcript variant X4	ABC_membrane
107434038	0.591206	0.559728	0.588663	-0.127915	-0.80225	-0.809431	LOC107434038	NW_015453423.1	35632	41557	+	1831	pseudogene	-	-
107426346	0.18081	0.697292	0.669605	-0.43815	-0.484964	-0.624593	LOC107426346	NC_029687.1	4601893	4605008	+	1423	protein_coding	WD repeat-containing protein GTS1	-
107429247	0.481488	0.677134	0.485749	-0.414745	-0.658205	-0.571421	LOC107429247	NC_029688.1	16303444	16306684	-	2727	protein_coding	pentatricopeptide repeat-containing protein At2g01740%2C transcript variant X3	PPR
107406080	-0.0125446	1.48874	1.08561	-1.04076	-0.594557	-0.926489	LOC107406080	NW_015454086.1	7500	8287	-	788	protein_coding	40S ribosomal protein S16-like	-
107410893	0.447888	0.650559	0.124432	-0.344417	-0.454985	-0.423477	LOC107410893	NC_029680.1	7452024	7454465	-	1775	protein_coding	probable protein phosphatase 2C 24	PP2C
107412237	1.11581	0.654774	0.739366	-0.836649	-0.836649	-0.836649	LOC107412237	NC_029680.1	23622491	23623462	+	972	protein_coding	uncharacterized LOC107412237	-
107430292	0.199767	0.770159	0.514715	-0.563967	-0.430377	-0.490297	LOC107430292	NC_029689.1	6116969	6120608	-	2228	protein_coding	bifunctional adenosine 5'-phosphosulfate phosphorylase/adenylylsulfatase HINT4%2C transcript variant X2	-
107423825	0.474823	0.308149	0.3901	-0.370934	-0.567587	-0.234551	LOC107423825	NC_029686.1	1921397	1929239	+	2940	protein_coding	conserved oligomeric Golgi complex subunit 3	-
107411699	0.567864	0.357815	0.414722	-0.602618	-0.53536	-0.202423	LOC107411699	NC_029680.1	19250226	19256694	-	4299	protein_coding	phytochrome A%2C transcript variant X1	GAF
107434055	0.881629	0.62158	0.447089	-1.04796	-0.303906	-0.598431	LOC107434055	NW_015453423.1	250410	255851	-	3597	lncRNA	uncharacterized LOC107434055%2C transcript variant X12	-
107435986	0.483711	0.813407	0.448284	-0.680873	-0.629076	-0.435452	LOC107435986	NW_015453586.1	130320	136853	-	2363	protein_coding	scarecrow-like protein 1	GRAS
107433296	0.439413	0.398199	0.363791	-0.270619	-0.39638	-0.534403	LOC107433296	NC_029690.1	18964150	18966659	-	2025	protein_coding	pentatricopeptide repeat-containing protein At3g06430%2C chloroplastic%2C transcript variant X2	-
112491839	0.940786	0.197564	1.47875	-0.872366	-0.872366	-0.872366	LOC112491839	NC_029683.1	30353446	30355671	-	939	protein_coding	uncharacterized LOC112491839%2C transcript variant X1	-
107426772	0.136707	0.824411	0.498674	-0.655397	-0.436353	-0.368042	LOC107426772	NC_029687.1	6063662	6066665	-	1320	protein_coding	vesicle-associated membrane protein 722	-
107415892	0.883849	0.672328	0.261026	-0.856895	-0.440975	-0.519332	LOC107415892	NC_029679.1	847250	853382	+	2862	protein_coding	cationic amino acid transporter 1-like%2C transcript variant X2	-
107423744	0.499391	0.718274	0.158895	-0.503497	-0.558781	-0.314282	LOC107423744	NC_029686.1	931390	933258	-	1353	protein_coding	4-hydroxy-tetrahydrodipicolinate synthase%2C chloroplastic	-
107427697	0.537425	0.52423	0.442264	-0.581889	-0.4571	-0.464931	LOC107427697	NC_029687.1	22065973	22069053	+	614	protein_coding	protein PEP-RELATED DEVELOPMENT ARRESTED 1%2C chloroplastic-like	-
107405637	0.57837	1.15046	0.546666	-0.771257	-0.602617	-0.90162	LOC107405637	NW_015453975.1	588	4230	-	1281	protein_coding	B-box zinc finger protein 22-like	zf-B_box
107427074	0.459948	0.286162	0.36027	-0.317017	-0.569561	-0.219803	LOC107427074	NC_029687.1	12356122	12368582	+	6856	protein_coding	autophagy-related protein 2%2C transcript variant X1	-
107410385	0.672052	0.241071	0.430632	-0.436322	-0.518755	-0.388678	LOC107410385	NC_029680.1	1759145	1769681	+	4223	protein_coding	uncharacterized LOC107410385	-
107414776	0.54791	0.244286	0.489439	-0.484681	-0.248806	-0.548148	LOC107414776	NC_029681.1	25343770	25346386	+	2416	protein_coding	rust resistance kinase Lr10-like%2C transcript variant X2	Pkinase_Tyr
107431859	0.531567	0.279174	0.299504	-0.389584	-0.256268	-0.464393	LOC107431859	NC_029690.1	3060878	3065531	-	3144	protein_coding	VIN3-like protein 1	-
107424882	0.475624	0.454615	0.23611	-0.316719	-0.573826	-0.275804	LOC107424882	NC_029686.1	9424331	9429138	+	3927	protein_coding	isoflavone 3'-hydroxylase-like	-
107422011	0.33394	0.449277	0.462252	-0.564868	-0.566673	-0.113928	LOC107422011	NC_029685.1	5492260	5494053	+	1794	pseudogene	PF00201:UDP-glucoronosyl and UDP-glucosyl transferase	UDPGT
107430577	0.346472	0.463421	0.529975	-0.511506	-0.517203	-0.31116	LOC107430577	NC_029689.1	11414620	11416972	+	2353	protein_coding	UPF0503 protein At3g09070%2C chloroplastic-like	-
107422108	0.404892	0.519928	0.369212	-0.331865	-0.647858	-0.31431	LOC107422108	NC_029685.1	7166069	7176306	+	2241	protein_coding	electron transfer flavoprotein-ubiquinone oxidoreductase%2C mitochondrial-like	-
107432388	0.577167	0.211629	0.526893	-0.343866	-0.583467	-0.388355	LOC107432388	NC_029690.1	7038130	7047363	-	3520	protein_coding	uncharacterized LOC107432388%2C transcript variant X2	-
112489992	0.912479	1.04046	0.779646	-0.805903	-0.82083	-1.10586	LOC112489992	NW_015454042.1	9317	10191	+	630	lncRNA	uncharacterized LOC112489992	-
107419076	0.400764	0.210538	0.420589	-0.229935	-0.451722	-0.350235	LOC107419076	NC_029683.1	20803596	20814579	+	8577	protein_coding	probable phosphoribosylformylglycinamidine synthase%2C chloroplastic/mitochondrial%2C transcript variant X1	-
107418826	0.618333	0.289462	0.447263	-0.310519	-0.537507	-0.507032	LOC107418826	NC_029683.1	15594480	15618637	+	2013	protein_coding	cytochrome P450 CYP736A12-like	p450
107428379	0.700242	0.159966	0.573473	-0.473148	-0.32557	-0.634963	LOC107428379	NC_029688.1	3542179	3545587	-	2939	protein_coding	uncharacterized LOC107428379	-
107415335	0.214775	0.673729	0.88362	-0.450131	-0.662924	-0.659069	LOC107415335	NC_029682.1	2992457	2994689	-	1378	protein_coding	WAT1-related protein At5g40240-like	DUF6
107433113	0.782301	0.252814	0.504076	-0.383408	-0.596757	-0.559026	LOC107433113	NC_029690.1	17399937	17407628	-	2964	protein_coding	MLO-like protein 6	-
107422524	0.714738	0.652511	0.32498	-0.359419	-0.430704	-0.902106	LOC107422524	NC_029685.1	13783626	13787145	-	1335	protein_coding	protein disulfide isomerase pTAC5%2C chloroplastic-like	PG_binding_1
107407036	0.687125	0.425479	0.538541	-0.814466	-0.55526	-0.28142	LOC107407036	NW_015454480.1	12435	17155	+	1211	protein_coding	probable serine/threonine-protein kinase ndrA	Pkinase
107413171	0.405014	0.678637	0.312563	-0.386276	-0.759335	-0.250602	LOC107413171	NC_029679.1	6034745	6041047	-	1917	protein_coding	integrin-linked protein kinase 1%2C transcript variant X1	-
107404024	0.881153	0.895148	0.577144	-0.558384	-0.963533	-0.831527	LOC107404024	NW_015453680.1	72080	74314	-	1387	protein_coding	rust resistance kinase Lr10-like%2C transcript variant X2	Pkinase
107425416	0.621202	0.477958	0.250056	-0.251658	-0.555003	-0.542555	LOC107425416	NC_029686.1	15655000	15657342	+	1850	pseudogene	PF00067:Cytochrome P450	p450
107415003	0.331413	0.65939	0.612075	-0.365521	-0.689402	-0.547955	LOC107415003	NC_029681.1	26092667	26097703	-	2390	protein_coding	CDPK-related kinase 4-like%2C transcript variant X1	Pkinase
107403520	0.816318	1.08474	1.07857	-1.78084	-0.822219	-0.376573	LOC107403520	NW_015453620.1	23414	25124	+	1424	protein_coding	putative oxidoreductase C1F5.03c	DAO
107419235	0.565377	0.682626	0.816661	-0.666057	-0.918131	-0.480477	LOC107419235	NC_029683.1	24957936	24961989	+	1459	protein_coding	uncharacterized LOC107419235%2C transcript variant X2	-
107423022	0.610707	0.530247	0.582478	-0.95159	-0.382702	-0.389139	LOC107423022	NC_029685.1	20776002	20779056	+	1644	protein_coding	peroxisomal adenine nucleotide carrier 1-like	Mito_carr
107430149	0.660803	0.411387	0.288059	-0.665185	-0.209778	-0.485285	LOC107430149	NC_029689.1	3519148	3522540	-	2201	protein_coding	chaoptin	-
107423959	0.458146	0.402261	0.236891	-0.269367	-0.46009	-0.36784	LOC107423959	NC_029686.1	3287109	3291795	+	2111	protein_coding	conserved oligomeric Golgi complex subunit 6	-
107427153	0.558715	0.287775	0.448736	-0.440619	-0.373487	-0.481119	LOC107427153	NC_029687.1	14040696	14057813	+	2999	protein_coding	probable helicase MAGATAMA 3%2C transcript variant X2	-
107414127	0.591138	0.672657	0.267134	-0.753222	-0.508565	-0.269142	LOC107414127	NC_029681.1	19691249	19694960	+	3089	protein_coding	MDIS1-interacting receptor like kinase 2-like	Pkinase
107411014	0.411504	0.287531	0.333501	-0.314958	-0.508849	-0.20873	LOC107411014	NC_029680.1	8530655	8538569	-	4372	protein_coding	pumilio homolog 2-like	PUF
107409385	0.701639	1.11179	0.676221	-0.80525	-0.533038	-1.15137	LOC107409385	NW_015456753.1	619	1496	-	790	protein_coding	TMV resistance protein N-like	NB-ARC
107428524	0.194919	0.909022	0.482236	-0.492443	-0.573077	-0.520656	LOC107428524	NC_029688.1	4575662	4577064	-	1285	protein_coding	high-affinity nitrate transporter 3.2-like	-
107425478	0.311799	0.440642	0.505373	-0.489028	-0.447228	-0.321558	LOC107425478	NC_029686.1	16654541	16663333	+	2084	protein_coding	4-alpha-glucanotransferase%2C chloroplastic/amyloplastic	-
107411883	0.759699	0.503831	0.727665	-0.332389	-0.860226	-0.79858	LOC107411883	NC_029680.1	21416954	21418611	-	1658	protein_coding	uncharacterized LOC107411883	PWWP
107415945	1.15329	0.452078	0.220378	-0.702974	-0.463164	-0.659614	LOC107415945	NC_029682.1	8314526	8317571	-	3046	protein_coding	exocyst complex component EXO70E2-like	-
107433166	0.339414	0.368494	0.260856	-0.369081	-0.267633	-0.33205	LOC107433166	NC_029690.1	17597169	17601533	+	1823	protein_coding	lipoamide acyltransferase component of branched-chain alpha-keto acid dehydrogenase complex%2C mitochondrial	Biotin_lipoyl
107416464	0.432823	1.17954	1.07505	-0.893903	-0.692245	-1.10126	LOC107416464	NC_029682.1	14152497	14153420	-	924	protein_coding	metalloendoproteinase 1-like	PG_binding_1
novel.495	0.652157	0.461936	0.385228	-0.701053	-0.397333	-0.400935	-	NC_029688.1	14142984	14145146	-	1974	-	-	-
107417376	0.590678	0.932778	0.644728	-1.18061	-0.416089	-0.571489	LOC107417376	NC_029682.1	29765583	29767628	-	1260	protein_coding	bifunctional epoxide hydrolase 2-like	Abhydrolase_1
107420698	0.47243	0.236413	0.313531	-0.286815	-0.407577	-0.327982	LOC107420698	NC_029684.1	7179190	7185302	-	3131	protein_coding	beta-adaptin-like protein A	-
107426197	0.406882	0.196995	0.302021	-0.257437	-0.300641	-0.347821	LOC107426197	NC_029687.1	3656559	3664208	-	3854	protein_coding	protein translocase subunit SecA%2C chloroplastic	-
107428748	0.406379	0.233013	0.441078	-0.362451	-0.393693	-0.324325	LOC107428748	NC_029679.1	30505625	30521134	-	4726	protein_coding	uncharacterized LOC107428748%2C transcript variant X1	-
107416723	0.343116	0.618473	0.933678	-0.475253	-0.817752	-0.602261	LOC107416723	NC_029682.1	17525622	17535733	+	1943	pseudogene	-	-
107413717	0.596612	0.867888	0.932436	-0.861382	-0.817075	-0.718478	LOC107413717	NC_029681.1	12341470	12344074	+	1061	protein_coding	uncharacterized LOC107413717	-
107422857	0.707047	0.218576	0.320375	-0.338744	-0.474296	-0.432958	LOC107422857	NC_029685.1	18186513	18191127	-	1624	protein_coding	protein tas	Aldo_ket_red
107412439	0.701768	0.479407	0.857924	-0.313181	-0.587048	-1.13887	LOC107412439	NC_029680.1	25670211	25674702	-	2163	protein_coding	zinc finger CCCH domain-containing protein 55-like	RRM_1
107409752	0.399144	0.212263	0.477308	-0.285288	-0.44724	-0.356187	LOC107409752	NW_015457465.1	104	1909	-	1029	protein_coding	transcription antitermination protein NusB	-
112491435	0.343986	0.959411	1.20616	-0.856958	-1.03486	-0.617745	LOC112491435	NC_029682.1	15667615	15671981	-	1062	protein_coding	protein SWEETIE-like	-
107406945	0.486555	0.871494	0.314577	-0.799979	-0.269912	-0.602736	LOC107406945	NW_015454438.1	715	3271	+	894	protein_coding	uncharacterized protein At2g34160-like	-
107434558	0.676391	0.677601	0.5107	-0.844001	-0.214128	-0.806562	LOC107434558	NW_015453464.1	204934	207526	-	1650	protein_coding	protein BASIC PENTACYSTEINE7%2C transcript variant X2	-
107416059	0.290016	0.247935	0.42259	-0.348617	-0.325236	-0.286688	LOC107416059	NC_029682.1	9864560	9867339	+	2780	protein_coding	protein LYK5	Pkinase
107417360	0.541437	0.346438	0.368474	-0.329195	-0.336461	-0.590694	LOC107417360	NC_029682.1	29545344	29554034	+	1823	protein_coding	nicastrin	-
107426014	0.866197	0.458253	0.732312	-0.374294	-0.861125	-0.821342	LOC107426014	NC_029687.1	2253262	2255293	+	2032	protein_coding	protein WHAT'S THIS FACTOR 1 homolog	-
107420834	0.852148	0.18794	0.467976	-0.4866	-0.571985	-0.449478	LOC107420834	NC_029684.1	9623710	9633573	-	4199	protein_coding	MDIS1-interacting receptor like kinase 2-like	Pkinase
107406028	0.451943	0.57623	0.755679	-0.448033	-0.495811	-0.840009	LOC107406028	NW_015454072.1	11380	15705	-	1910	protein_coding	aminoacylase-1-like%2C transcript variant X2	Peptidase_M20
107420040	0.285392	0.273191	0.405877	-0.284275	-0.274247	-0.405939	LOC107420040	NC_029684.1	2800247	2803307	+	2282	protein_coding	protein indeterminate-domain 12-like%2C transcript variant X1	-
107413500	0.884533	0.590338	0.473445	-0.354592	-0.653305	-0.940419	LOC107413500	NC_029681.1	8711850	8715221	+	1854	protein_coding	protein gar2	RRM_1
107423468	0.677885	0.254355	0.375568	-0.303152	-0.652443	-0.352214	LOC107423468	NC_029685.1	25774144	25782387	-	3252	protein_coding	bifunctional aspartokinase/homoserine dehydrogenase 1%2C chloroplastic-like	AA_kinase
107430899	0.32112	0.711659	0.371428	-0.394136	-0.514549	-0.495521	LOC107430899	NC_029689.1	13931599	13933815	+	2217	protein_coding	lectin-domain containing receptor kinase VI.3-like%2C transcript variant X1	Pkinase
107432710	0.319737	0.512505	0.509558	-0.460149	-0.642793	-0.238858	LOC107432710	NC_029690.1	10062073	10070502	-	5518	protein_coding	disease resistance-like protein DSC1%2C transcript variant X3	-
107420896	0.635331	0.777707	0.443108	-0.370123	-0.903298	-0.582724	LOC107420896	NC_029679.1	12993390	12996163	+	2213	protein_coding	ankyrin repeat domain-containing protein 13C-like	-
107425911	0.795886	0.126695	0.407677	-0.414938	-0.602682	-0.312638	LOC107425911	NC_029687.1	1437658	1457382	-	12385	protein_coding	protein SPIRRIG%2C transcript variant X1	Beach
107410400	0.68511	0.788173	0.278414	-0.407504	-0.913852	-0.430342	LOC107410400	NC_029679.1	3836030	3839382	+	1172	protein_coding	OPA3-like protein	-
107434406	0.604982	0.272994	0.33473	-0.231618	-0.439399	-0.541688	LOC107434406	NW_015453453.1	145334	157026	+	3727	protein_coding	kinesin-like protein KIN-7K%2C chloroplastic%2C transcript variant X1	Kinesin
107432491	0.175109	0.584743	0.425867	-0.470132	-0.420136	-0.295451	LOC107432491	NC_029690.1	8039420	8040964	-	1545	protein_coding	UDP-glycosyltransferase 79B9-like	UDPGT
107430289	0.912465	0.455423	0.402007	-0.396082	-0.859876	-0.513937	LOC107430289	NC_029689.1	6086607	6088446	-	1840	protein_coding	probable aspartyl protease At4g16563	-
112488896	0.477685	0.502366	0.508423	-0.370029	-0.678331	-0.440115	LOC112488896	NC_029690.1	6972014	6976638	-	3424	lncRNA	uncharacterized LOC112488896	-
107420934	0.388351	0.458741	0.287082	-0.346449	-0.510541	-0.277184	LOC107420934	NC_029684.1	10247012	10252530	+	2478	protein_coding	probable protein phosphatase 2C 12%2C transcript variant X5	-
107403384	0.410008	0.150973	0.36863	-0.298148	-0.372643	-0.25882	LOC107403384	NW_015453607.1	28709	34613	+	2900	protein_coding	chaperone protein ClpC%2C chloroplastic	Clp_N
107421144	0.619515	0.262082	0.243751	-0.291345	-0.482906	-0.351097	LOC107421144	NC_029684.1	12393807	12410550	+	7116	protein_coding	uncharacterized LOC107421144%2C transcript variant X4	SET
107417575	0.515559	0.473038	0.591595	-0.712526	-0.133117	-0.734549	LOC107417575	NC_029683.1	2535837	2542739	-	4227	pseudogene	-	-
107427177	0.598975	0.315495	0.439835	-0.562039	-0.609234	-0.183032	LOC107427177	NC_029687.1	15232996	15234256	+	1261	protein_coding	protein EXORDIUM-like 5	-
107424069	0.292531	0.48367	0.528988	-0.164868	-0.461675	-0.678645	LOC107424069	NC_029686.1	3720484	3724527	-	2507	protein_coding	lycopene epsilon cyclase%2C chloroplastic%2C transcript variant X1	-
107435081	0.466234	0.316797	0.193723	-0.237416	-0.49582	-0.243518	LOC107435081	NW_015453504.1	143448	164552	-	14859	protein_coding	uncharacterized LOC107435081%2C transcript variant X1	-
107410657	0.376521	0.41576	0.581242	-0.160825	-0.676728	-0.535971	LOC107410657	NC_029680.1	5446791	5455515	-	1949	protein_coding	acetolactate synthase small subunit 1%2C chloroplastic-like%2C transcript variant X2	ACT
107431088	0.29508	0.246595	0.412597	-0.25128	-0.329164	-0.373829	LOC107431088	NC_029689.1	15406698	15411649	+	2369	protein_coding	protein TIC 56%2C chloroplastic%2C transcript variant X1	-
107403323	0.836577	0.544159	0.886818	-0.424378	-1.31537	-0.52781	LOC107403323	NW_015453596.1	136768	140055	-	2108	protein_coding	uncharacterized LOC107403323	Agenet
107404086	0.741505	0.574525	0.447225	-0.413672	-0.975974	-0.373609	LOC107404086	NW_015453689.1	98021	103683	+	3556	protein_coding	protein-tyrosine-phosphatase MKP1-like%2C transcript variant X3	DSPc
107420669	0.310649	0.427906	0.34092	-0.391148	-0.427313	-0.261015	LOC107420669	NC_029679.1	11719464	11729064	+	2854	protein_coding	uncharacterized LOC107420669%2C transcript variant X1	-
107417673	0.481861	0.320698	0.378744	-0.238242	-0.574518	-0.368542	LOC107417673	NC_029683.1	2278829	2290295	-	3200	protein_coding	uncharacterized LOC107417673%2C transcript variant X1	-
107414886	0.486596	0.89481	0.749397	-0.804678	-0.769685	-0.55644	LOC107414886	NC_029679.1	7609987	7611454	-	1336	protein_coding	acyl-CoA--sterol O-acyltransferase 1-like	-
novel.671	1.19502	0.750461	1.34504	-1.29323	-0.96262	-1.03466	-	NW_015453811.1	82016	83201	+	412	-	-	-
107429006	0.472713	0.445764	0.450984	-0.387997	-0.78517	-0.196294	LOC107429006	NC_029688.1	12476539	12481147	-	2541	protein_coding	probable methyltransferase PMT2	-
107409722	0.197046	0.750254	0.94389	-0.495416	-0.667849	-0.727925	LOC107409722	NW_015457430.1	7	1973	+	1967	protein_coding	adenine nucleotide transporter BT1%2C chloroplastic/mitochondrial-like	Mito_carr
107418287	0.441657	0.479417	0.360243	-0.269981	-0.52027	-0.491066	LOC107418287	NC_029683.1	8932595	8935261	-	2667	protein_coding	L-type lectin-domain containing receptor kinase S.1	Pkinase
107435710	0.401982	0.966959	0.386531	-0.616159	-0.711561	-0.427751	LOC107435710	NW_015453559.1	92265	94896	-	2632	protein_coding	G-type lectin S-receptor-like serine/threonine-protein kinase LECRK1	Pkinase
107433268	0.278533	0.262438	0.37144	-0.300111	-0.36447	-0.247831	LOC107433268	NC_029690.1	18235098	18239297	+	2560	protein_coding	importin subunit alpha-2%2C transcript variant X1	Arm
107425589	0.375868	0.323448	0.430624	-0.472591	-0.444061	-0.213289	LOC107425589	NC_029686.1	19503158	19510655	-	1725	protein_coding	probable inactive ATP-dependent zinc metalloprotease FTSHI 4%2C chloroplastic	AAA
107421147	0.822208	1.09528	0.462165	-0.838091	-0.44787	-1.09369	LOC107421147	NC_029684.1	12518449	12524749	+	1366	protein_coding	hydroxyproline O-galactosyltransferase HPGT3-like	Galactosyl_T
107433683	1.11067	1.12828	0.164064	-0.360402	-1.25451	-0.788103	LOC107433683	NW_015453409.1	390721	391621	+	713	protein_coding	peamaclein-like	-
107424099	0.418466	0.293645	0.250336	-0.273241	-0.33544	-0.353767	LOC107424099	NC_029686.1	3671447	3680994	-	4796	protein_coding	uncharacterized LOC107424099	-
112492949	1.1379	0.672432	0.776604	-0.456548	-1.64566	-0.484726	LOC112492949	NC_029687.1	16266643	16277322	+	1895	protein_coding	NPC intracellular cholesterol transporter 1-related protein 1-like%2C transcript variant X1	-
107403451	0.830834	0.497692	0.50848	-0.739997	-0.450896	-0.646112	LOC107403451	NW_015453613.1	53753	61010	+	1945	protein_coding	uncharacterized LOC107403451%2C transcript variant X4	-
112491096	0.244033	0.685772	0.406403	-0.406118	-0.414933	-0.515158	LOC112491096	NC_029681.1	3252558	3258897	-	3084	lncRNA	uncharacterized LOC112491096%2C transcript variant X2	-
107435318	0.635441	0.335549	0.479431	-0.551759	-0.54062	-0.358043	LOC107435318	NW_015453527.1	11982	15963	-	2482	protein_coding	protein IQ-DOMAIN 14-like%2C transcript variant X3	IQ
107416390	0.633021	0.607619	0.223132	-0.390743	-0.6221	-0.450929	LOC107416390	NC_029682.1	13302047	13304078	+	990	protein_coding	protein C2-DOMAIN ABA-RELATED 4-like	C2
107416367	0.362439	0.250956	0.355147	-0.286824	-0.349699	-0.332019	LOC107416367	NC_029682.1	13010681	13015505	-	2061	protein_coding	glutamyl-tRNA(Gln) amidotransferase subunit A%2C chloroplastic/mitochondrial	Amidase
107413248	0.387774	0.360077	0.342049	-0.362213	-0.414033	-0.313654	LOC107413248	NC_029681.1	6263572	6268423	-	2013	protein_coding	SEC12-like protein 1	-
107417021	0.423089	0.475409	0.586562	-0.642736	-0.368712	-0.473612	LOC107417021	NC_029682.1	20889671	20895290	+	3066	protein_coding	formin-like protein 3	FH2
107405058	0.603944	0.505535	0.675166	-0.522195	-0.786405	-0.476045	LOC107405058	NW_015453851.1	12823	15287	+	2127	protein_coding	BAG family molecular chaperone regulator 1-like	-
107423767	0.398179	0.373995	0.744649	-0.544812	-0.597921	-0.37409	LOC107423767	NC_029686.1	1240724	1245841	+	3204	protein_coding	serine/threonine-protein kinase D6PKL1%2C transcript variant X1	Pkinase
107435801	0.300976	0.788387	0.625172	-0.814859	-0.397972	-0.501703	LOC107435801	NW_015453566.1	57702	66743	+	2449	protein_coding	protoporphyrinogen oxidase 2-like%2C transcript variant X3	-
107408799	0.489056	0.43464	0.228226	-0.609343	-0.319438	-0.223141	LOC107408799	NW_015455910.1	992	3481	-	2490	protein_coding	probable L-type lectin-domain containing receptor kinase VI.1	Pkinase
107416233	0.380843	0.481602	0.442866	-0.529294	-0.282937	-0.493082	LOC107416233	NC_029679.1	8713240	8716548	-	1890	protein_coding	protection of telomeres protein 1b-like%2C transcript variant X3	-
107409137	0.494535	0.647246	0.581828	-0.63339	-0.489474	-0.600745	LOC107409137	NC_029679.1	42250256	42254777	-	1574	protein_coding	acyl-protein thioesterase 2	Abhydrolase_2
107427577	0.409173	0.222703	0.344646	-0.204057	-0.412338	-0.360126	LOC107427577	NC_029687.1	20191890	20197655	+	5114	protein_coding	translocase of chloroplast 120%2C chloroplastic-like%2C transcript variant X3	-
107430137	0.794087	0.598295	0.29707	-0.715866	-0.166078	-0.807508	LOC107430137	NC_029689.1	3561813	3563642	+	1830	protein_coding	ethylene-responsive transcription factor ERF061	AP2
107435913	0.65692	0.632398	0.645757	-0.472141	-0.778359	-0.684575	LOC107435913	NW_015453576.1	50928	56640	+	842	protein_coding	uncharacterized LOC107435913	-
107423827	0.489832	0.261976	0.450185	-0.380084	-0.512743	-0.309167	LOC107423827	NC_029686.1	1703351	1708561	-	2906	protein_coding	serine/threonine-protein kinase ATG1a	-
107428768	0.551495	0.229137	0.435438	-0.429368	-0.555708	-0.230994	LOC107428768	NC_029688.1	6966114	6971681	+	2669	protein_coding	paired amphipathic helix protein Sin3-like 4%2C transcript variant X3	PAH
107426793	0.533717	0.643513	0.259523	-0.176335	-0.724869	-0.535549	LOC107426793	NC_029687.1	7048656	7051667	+	1947	protein_coding	U-box domain-containing protein 9%2C transcript variant X1	U-box
107407723	0.577902	0.140538	0.365912	-0.405979	-0.366386	-0.311988	LOC107407723	NC_029679.1	41204306	41213061	+	4154	protein_coding	protein TOPLESS%2C transcript variant X1	WD40
107430187	0.442713	0.61903	0.731048	-0.439142	-0.814921	-0.538728	LOC107430187	NC_029689.1	3911042	3912137	-	644	protein_coding	uncharacterized LOC107430187	-
107417391	0.656033	0.169819	0.367068	-0.391519	-0.546015	-0.255385	LOC107417391	NC_029679.1	9546752	9562329	+	5986	protein_coding	proteasome activator subunit 4	-
107417912	0.436115	0.328055	0.412489	-0.259823	-0.595241	-0.321596	LOC107417912	NC_029683.1	5665292	5679305	-	4572	protein_coding	protein PIR	-
107430481	0.55104	0.211832	0.346064	-0.269547	-0.491635	-0.347755	LOC107430481	NC_029689.1	9816675	9834652	-	3852	protein_coding	exocyst complex component SEC5A-like%2C transcript variant X1	-
107418254	0.295681	0.615347	0.565504	-0.723208	-0.656769	-0.0965542	LOC107418254	NC_029683.1	8670063	8673201	-	1502	protein_coding	BTB/POZ and TAZ domain-containing protein 1-like	zf-TAZ
107433707	0.363207	0.29772	0.339592	-0.36068	-0.327155	-0.312684	LOC107433707	NC_029679.1	35774381	35780829	+	2479	protein_coding	25S rRNA (cytosine-C(5))-methyltransferase nop2	-
107420282	0.485495	0.250014	0.307586	-0.273657	-0.464506	-0.304933	LOC107420282	NC_029684.1	4047473	4061722	+	3248	protein_coding	exocyst complex component SEC3A%2C transcript variant X1	-
novel.571	0.0753961	1.42984	1.00492	-0.721357	-0.408609	-1.38018	-	NC_029690.1	15607204	15609299	-	765	-	-	-
107418088	0.455996	0.479744	0.850488	-0.361234	-0.407546	-1.01745	LOC107418088	NC_029683.1	7430517	7434590	+	1763	protein_coding	multifunctional CCA protein	-
107432888	0.562539	0.234536	0.537745	-0.420807	-0.420546	-0.493467	LOC107432888	NC_029690.1	12214880	12219625	-	3556	protein_coding	disease resistance protein RPS6-like%2C transcript variant X4	-
107421638	0.848508	0.518858	0.425974	-0.854406	-0.580186	-0.358748	LOC107421638	NC_029684.1	23509314	23511954	+	1288	protein_coding	uncharacterized LOC107421638	-
112490956	0.458338	0.681838	0.637562	-0.357968	-0.706023	-0.713747	LOC112490956	NC_029681.1	10862823	10865635	+	2202	lncRNA	uncharacterized LOC112490956%2C transcript variant X2	-
107432957	0.318486	0.332059	0.522903	-0.232656	-0.554525	-0.386267	LOC107432957	NC_029690.1	12911531	12915445	+	2085	protein_coding	probable serine/threonine-protein kinase At1g01540	Pkinase
107430919	0.837845	0.53601	0.513837	-0.434142	-0.926714	-0.526836	LOC107430919	NC_029689.1	14155148	14161444	+	4484	protein_coding	disease resistance protein RPS2-like	-
107415200	0.497334	0.25737	0.310688	-0.371657	-0.423111	-0.270623	LOC107415200	NC_029682.1	1317205	1322666	-	2568	protein_coding	cleavage and polyadenylation specificity factor subunit 3-I%2C transcript variant X2	Lactamase_B
107428974	0.580931	0.618806	0.493253	-0.499666	-0.808072	-0.385251	LOC107428974	NC_029688.1	12375890	12382049	-	2562	protein_coding	uncharacterized LOC107428974%2C transcript variant X2	-
107432054	0.418398	0.464063	0.432688	-0.364897	-0.48316	-0.467091	LOC107432054	NC_029690.1	4326631	4328971	+	2341	protein_coding	uncharacterized LOC107432054	-
107430062	0.173405	0.466531	0.466816	-0.369172	-0.308656	-0.428923	LOC107430062	NC_029679.1	31265259	31268973	-	1724	protein_coding	uncharacterized LOC107430062%2C transcript variant X7	-
107419937	0.295856	0.241535	0.341436	-0.227126	-0.283331	-0.36837	LOC107419937	NC_029684.1	867821	872925	-	2585	protein_coding	eukaryotic translation initiation factor 3 subunit B-like	RRM_1
107420739	0.417102	0.479039	0.547016	-0.603692	-0.403077	-0.436387	LOC107420739	NC_029679.1	13450909	13455900	-	1700	protein_coding	cardiolipin synthase (CMP-forming)%2C mitochondrial%2C transcript variant X2	CDP-OH_P_transf
107413457	0.230253	0.484029	0.293268	-0.417996	-0.307974	-0.28158	LOC107413457	NC_029681.1	8080812	8083899	+	1813	protein_coding	receptor-like cytoplasmic kinase 176	Pkinase_Tyr
107429230	0.928278	0.327198	0.241124	-0.563136	-0.414587	-0.518877	LOC107429230	NC_029688.1	16206605	16217357	+	3737	protein_coding	RNA-dependent RNA polymerase 1	-
107423921	0.592034	0.872377	0.58274	-1.10619	-0.848897	-0.0920668	LOC107423921	NC_029686.1	2240983	2243531	+	1105	protein_coding	MOB kinase activator-like 1A	-
107421821	0.433867	1.21398	0.396718	-0.478132	-0.830655	-0.735774	LOC107421821	NC_029685.1	833709	838711	+	1929	protein_coding	serrate RNA effector molecule-like%2C transcript variant X1	-
107432330	0.196443	0.538433	0.486059	-0.440903	-0.301	-0.479032	LOC107432330	NC_029690.1	6827942	6831810	-	1381	protein_coding	zinc finger CCCH domain-containing protein 44%2C transcript variant X1	KH_1
107421765	0.641258	0.265047	0.424389	-0.510803	-0.374621	-0.44527	LOC107421765	NC_029684.1	25011505	25013866	+	2362	protein_coding	pentatricopeptide repeat-containing protein At1g71460%2C chloroplastic	-
107422414	0.570903	0.264412	0.611226	-0.312924	-0.64257	-0.491048	LOC107422414	NC_029685.1	12517115	12523399	+	3868	protein_coding	probable sucrose-phosphate synthase 2	Glycos_transf_1
107415240	0.492821	0.627732	0.68824	-0.697432	-0.229712	-0.881649	LOC107415240	NC_029682.1	1687273	1688479	-	970	protein_coding	zinc finger protein CONSTANS-LIKE 7-like	-
107410518	0.331653	0.433039	0.344492	-0.372838	-0.450898	-0.285449	LOC107410518	NC_029680.1	3076892	3078708	-	1366	protein_coding	uncharacterized LOC107410518	-
107420420	0.680132	0.138705	0.402589	-0.513249	-0.375608	-0.33257	LOC107420420	NC_029679.1	11888066	11909632	+	4799	protein_coding	protein NAP1%2C transcript variant X1	-
107427845	0.604773	0.767599	0.613765	-0.456859	-0.648146	-0.881131	LOC107427845	NC_029687.1	23557407	23559422	-	915	protein_coding	ribosome-recycling factor	-
107434511	0.668723	0.131848	0.338021	-0.354109	-0.354107	-0.430376	LOC107434511	NW_015453459.1	143823	181138	+	10693	protein_coding	BEACH domain-containing protein B%2C transcript variant X3	Beach
107407646	0.610214	0.110604	0.412595	-0.315095	-0.494873	-0.323445	LOC107407646	NC_029679.1	41368373	41378401	+	6572	protein_coding	pre-mRNA-processing-splicing factor 8A	Mov34
107429092	0.358457	0.40295	0.570768	-0.339508	-0.720352	-0.272316	LOC107429092	NC_029688.1	14119601	14125302	-	2922	protein_coding	protease 2%2C transcript variant X1	-
107415241	0.734832	0.737538	0.82105	-0.469049	-0.653128	-1.17124	LOC107415241	NC_029682.1	1864999	1868185	-	1597	protein_coding	uncharacterized CRM domain-containing protein At3g25440%2C chloroplastic	-
107417008	0.409454	0.198531	0.436678	-0.260736	-0.483922	-0.300004	LOC107417008	NC_029682.1	20669360	20674155	+	2485	protein_coding	threonine--tRNA ligase%2C chloroplastic/mitochondrial 2	tRNA-synt_2b
107416432	0.511492	0.43502	0.534719	-0.39937	-0.432225	-0.649636	LOC107416432	NC_029682.1	13954416	13957416	-	3001	pseudogene	-	-
107414759	0.316166	0.554726	0.654396	-0.673358	-0.476397	-0.375533	LOC107414759	NC_029681.1	25161428	25162730	+	1303	protein_coding	protein SAR DEFICIENT 4	OCD_Mu_crystall
112490611	0.453645	0.416285	0.349719	-0.491138	-0.464283	-0.264227	LOC112490611	NC_029680.1	4922377	4931523	+	4112	protein_coding	probable disease resistance protein At1g62630	NB-ARC
107425259	0.997559	0.340702	0.324977	-0.441357	-0.560295	-0.661586	LOC107425259	NC_029686.1	13125689	13129293	-	2874	protein_coding	protein indeterminate-domain 7%2C transcript variant X2	-
107422382	0.50869	0.378664	0.421071	-0.287734	-0.595404	-0.425287	LOC107422382	NC_029685.1	12553912	12559014	+	4475	protein_coding	putative disease resistance RPP13-like protein 1	NB-ARC
107421674	0.363139	0.486516	0.419124	-0.349563	-0.598037	-0.321179	LOC107421674	NC_029684.1	23908065	23912354	-	2169	protein_coding	pentatricopeptide repeat-containing protein At2g36240	PPR
107425318	0.145023	0.656905	0.524354	-0.398233	-0.60234	-0.325708	LOC107425318	NC_029686.1	13726001	13732211	+	1641	protein_coding	lanC-like protein GCL1%2C transcript variant X1	-
107426862	0.495785	0.35707	0.46618	-0.419284	-0.338387	-0.561363	LOC107426862	NC_029687.1	9684346	9685497	-	1152	protein_coding	transcription termination factor MTERF15%2C mitochondrial-like	-
107411518	0.240461	1.10939	0.932747	-0.775395	-1.04393	-0.463268	LOC107411518	NC_029680.1	17720991	17724332	+	1207	protein_coding	peroxidase 4-like	-
107408095	0.394568	0.966214	0.738382	-0.771219	-0.675092	-0.652852	LOC107408095	NW_015455181.1	1181	5957	+	1362	protein_coding	casein kinase II subunit beta-2-like%2C transcript variant X1	-
107403309	0.672869	0.356748	0.340892	-0.167246	-0.730702	-0.472561	LOC107403309	NW_015453593.1	55620	61558	+	3503	protein_coding	uncharacterized LOC107403309%2C transcript variant X2	RRM_1
107404733	0.589719	0.326852	0.354089	-0.305271	-0.509088	-0.456302	LOC107404733	NW_015453784.1	26628	34573	+	3879	protein_coding	PH%2C RCC1 and FYVE domains-containing protein 1-like	FYVE
novel.771	0.491102	1.45893	0.904548	-1.14099	-0.818187	-0.895406	-	NW_015454875.1	7321	8123	+	603	-	-	-
112491736	0.98534	0.9527	0.414869	-0.572707	-1.37889	-0.401309	LOC112491736	NC_029683.1	10088162	10090184	+	1748	protein_coding	disease resistance protein TAO1-like	NB-ARC
107409513	0.688377	0.516836	0.211195	-0.405395	-0.694262	-0.316749	LOC107409513	NC_029680.1	221879	225783	-	1571	protein_coding	glucan endo-1%2C3-beta-glucosidase 14	Glyco_hydro_17
107430824	0.383618	0.397407	0.424995	-0.291187	-0.497806	-0.417028	LOC107430824	NC_029689.1	13331868	13336716	+	1918	protein_coding	protein root UVB sensitive 5%2C transcript variant X1	-
107417708	0.818381	0.628975	0.388632	-0.732767	-0.748777	-0.354444	LOC107417708	NC_029683.1	3617274	3620098	-	2375	pseudogene	-	-
107420087	0.576803	0.576505	0.580699	-0.765549	-0.288457	-0.680002	LOC107420087	NC_029684.1	2553956	2555161	+	871	protein_coding	probable WRKY transcription factor 50	WRKY
107426923	-0.0293112	0.949655	0.785024	-0.540045	-0.67178	-0.493542	LOC107426923	NC_029687.1	9962438	9964989	-	1176	protein_coding	CASP-like protein 1E1	-
107431001	0.40315	0.252479	0.423582	-0.292718	-0.308391	-0.4781	LOC107431001	NC_029689.1	14682908	14684861	+	1183	protein_coding	probable ribosomal protein S11%2C mitochondrial	-
107420297	0.682241	0.907449	0.363252	-0.666869	-0.336776	-0.949298	LOC107420297	NC_029684.1	4164721	4170435	-	1927	protein_coding	cytochrome P450 CYP82D47-like	p450
107429254	0.413442	0.208362	0.265134	-0.324994	-0.30378	-0.258164	LOC107429254	NC_029688.1	16265768	16272549	-	2867	protein_coding	two-component response regulator ORR21%2C transcript variant X1	Response_reg
107417568	0.39152	0.263117	0.361632	-0.432235	-0.336979	-0.247055	LOC107417568	NC_029683.1	2363899	2371801	-	3033	protein_coding	uncharacterized LOC107417568	-
107413791	0.242533	0.487062	0.464992	-0.418159	-0.163753	-0.612675	LOC107413791	NC_029679.1	6373692	6379059	-	1497	protein_coding	uncharacterized LOC107413791	-
107403249	0.559796	0.411472	0.228665	-0.207588	-0.63598	-0.356365	LOC107403249	NW_015453587.1	33349	37607	+	1756	protein_coding	methionine aminotransferase	Aminotran_1_2
107422456	0.236151	1.04945	0.683404	-0.742689	-0.42326	-0.803058	LOC107422456	NC_029685.1	12270241	12273977	-	1614	protein_coding	squamosa promoter-binding-like protein 3%2C transcript variant X2	SBP
107424954	0.373863	0.626731	0.409221	-0.666011	-0.504837	-0.238968	LOC107424954	NC_029679.1	21252538	21255223	-	2686	protein_coding	L-type lectin-domain containing receptor kinase VII.1	Pkinase
107432441	0.543711	0.519785	0.662577	-0.713394	-0.473321	-0.539357	LOC107432441	NC_029690.1	7534652	7556564	+	1979	protein_coding	beta-glucosidase 18-like%2C transcript variant X5	Glyco_hydro_1
107413883	1.49292	0.765829	0.755436	-1.2887	-0.657538	-1.06794	LOC107413883	NC_029681.1	17303188	17306700	-	651	protein_coding	RING-H2 finger protein ATL66-like	-
107427578	0.503277	0.124083	0.480472	-0.3315	-0.367928	-0.408404	LOC107427578	NC_029687.1	20409735	20430922	-	6266	protein_coding	uncharacterized LOC107427578%2C transcript variant X1	-
107414519	0.587106	0.830167	0.82423	-0.646405	-1.28751	-0.307583	LOC107414519	NC_029681.1	22813512	22815882	-	1079	protein_coding	DNA-binding protein HEXBP	-
107416407	0.560688	0.556486	0.311791	-0.302831	-0.82117	-0.304963	LOC107416407	NC_029679.1	8664975	8668031	-	1877	protein_coding	ATP-dependent 6-phosphofructokinase 2	PFK
107413656	0.504269	0.41208	0.469676	-0.233767	-0.554146	-0.598112	LOC107413656	NC_029681.1	10905639	10911537	+	2298	protein_coding	transcription factor GTE6	Bromodomain
107412285	0.403106	0.567755	0.49184	-0.389097	-0.496425	-0.577179	LOC107412285	NC_029680.1	24015975	24018671	-	1789	protein_coding	uncharacterized LOC107412285	-
107431271	0.423062	0.496836	0.686705	-0.442447	-0.552744	-0.611412	LOC107431271	NC_029689.1	17135340	17138524	+	2380	protein_coding	WEB family protein At2g38370%2C transcript variant X1	-
107417938	0.388974	0.673496	0.604719	-0.828059	-0.412346	-0.426784	LOC107417938	NC_029683.1	6184015	6188347	+	1866	protein_coding	uncharacterized LOC107417938%2C transcript variant X9	-
107425919	0.375704	0.260955	0.413135	-0.342391	-0.252531	-0.454873	LOC107425919	NC_029687.1	1395549	1401266	-	2435	protein_coding	peptidyl-prolyl cis-trans isomerase CYP63%2C transcript variant X5	Pro_isomerase
107416819	0.623132	0.330358	0.475419	-0.390118	-0.630733	-0.408059	LOC107416819	NC_029682.1	18411218	18414522	+	3305	protein_coding	pentatricopeptide repeat-containing protein At5g61990%2C mitochondrial	-
107414615	0.32415	0.478012	0.566045	-0.189827	-0.539711	-0.638669	LOC107414615	NC_029681.1	23950265	23954393	+	3043	protein_coding	uncharacterized LOC107414615%2C transcript variant X2	-
107428855	0.384476	0.223718	0.263363	-0.279704	-0.343402	-0.24845	LOC107428855	NC_029688.1	9442399	9451539	-	3196	protein_coding	alpha-amylase 3%2C chloroplastic%2C transcript variant X3	-
107433996	0.608885	2.11585	0.060404	-0.941364	-0.929579	-0.914201	LOC107433996	NW_015453420.1	296396	300677	+	984	protein_coding	uncharacterized LOC107433996	-
107425142	0.374795	0.794499	0.45893	-0.329439	-0.688738	-0.610046	LOC107425142	NC_029686.1	12319348	12322665	-	1105	protein_coding	very-long-chain (3R)-3-hydroxyacyl-CoA dehydratase PASTICCINO 2A	-
107407171	0.440015	1.08436	0.578577	-0.720467	-0.720467	-0.662013	LOC107407171	NW_015454555.1	12202	14573	-	1607	protein_coding	nitrate regulatory gene2 protein-like	-
107431458	0.761212	0.60683	0.833891	-0.853017	-0.569561	-0.779354	LOC107431458	NC_029689.1	19317705	19318679	+	582	lncRNA	uncharacterized LOC107431458	-
107404363	-0.0505906	1.42902	1.12623	-0.887911	-0.481742	-1.13501	LOC107404363	NW_015453733.1	12941	17671	+	949	protein_coding	NAD(P)H dehydrogenase (quinone) FQR1	FMN_red
107410446	0.779056	0.59921	0.505289	-0.327218	-1.16545	-0.390889	LOC107410446	NC_029680.1	2560843	2563027	-	1676	protein_coding	F-box/LRR-repeat protein At3g26922-like%2C transcript variant X2	-
107416733	0.32191	0.512231	1.01538	-0.590124	-0.536187	-0.72321	LOC107416733	NC_029682.1	17459454	17464663	+	1945	pseudogene	-	-
107415267	0.435098	0.75637	0.373945	-0.567039	-0.614686	-0.383689	LOC107415267	NC_029682.1	1842221	1844800	-	1540	protein_coding	glucuronokinase 1	GHMP_kinases
107421183	0.306632	0.276884	0.472984	-0.295949	-0.357512	-0.40304	LOC107421183	NC_029684.1	12877506	12881316	-	2270	protein_coding	MAP3K epsilon protein kinase 1%2C transcript variant X2	Pkinase_Tyr
107427857	0.537507	0.213268	0.411603	-0.420913	-0.365834	-0.375631	LOC107427857	NC_029687.1	23604258	23613208	+	3482	protein_coding	importin-4%2C transcript variant X2	-
107425361	0.386223	0.51445	0.538812	-0.172166	-0.561928	-0.705391	LOC107425361	NC_029686.1	14399700	14402239	+	765	protein_coding	CBS domain-containing protein CBSCBSPB3-like	CBS
107414121	0.57278	0.449504	0.367383	-0.54633	-0.603639	-0.239698	LOC107414121	NC_029679.1	6626378	6631248	+	2117	protein_coding	uncharacterized LOC107414121%2C transcript variant X1	-
107411902	1.32679	1.12989	1.27917	-1.19441	-1.35216	-1.18929	LOC107411902	NC_029680.1	20972879	20973632	+	556	protein_coding	F-box protein PP2-B13	-
107429900	0.684693	0.205461	0.782097	-0.429576	-0.840193	-0.402482	LOC107429900	NC_029689.1	1318212	1320466	-	1793	protein_coding	tubulin beta chain-like	Tubulin
107435169	0.304906	0.400831	0.313642	-0.32325	-0.504447	-0.191683	LOC107435169	NW_015453512.1	12153	18429	+	3248	protein_coding	eukaryotic translation initiation factor%2C transcript variant X1	-
107423564	0.553562	0.589432	0.56203	-0.686581	-0.543372	-0.475071	LOC107423564	NC_029685.1	27309248	27313299	+	1525	protein_coding	tRNA-specific adenosine deaminase TAD1	-
107420180	0.475477	0.382091	0.450745	-0.477552	-0.184735	-0.646025	LOC107420180	NC_029684.1	3437492	3443280	-	4788	protein_coding	auxilin-like protein 1%2C transcript variant X2	-
107412173	0.473858	0.623769	0.555342	-0.394147	-0.744845	-0.513978	LOC107412173	NC_029680.1	23037045	23046485	+	2514	protein_coding	serine/threonine-protein kinase Nek3%2C transcript variant X3	Pkinase
107431895	0.648113	0.837627	0.378793	-0.677553	-0.448139	-0.73884	LOC107431895	NC_029690.1	3629920	3631663	+	1744	protein_coding	transcription factor TCP11-like	TCP
107418980	0.58516	1.04325	0.553212	-0.876241	-0.432163	-0.873214	LOC107418980	NC_029683.1	18052994	18055842	-	893	protein_coding	probable prefoldin subunit 3	-
107406059	0.162479	0.748593	0.552648	-0.760571	-0.126881	-0.576267	LOC107406059	NW_015454079.1	36472	37131	-	660	protein_coding	calvin cycle protein CP12-2%2C chloroplastic-like	-
107413517	0.58939	0.286587	0.50422	-0.455237	-0.740614	-0.184346	LOC107413517	NC_029681.1	8849902	8891459	-	2917	protein_coding	uncharacterized LOC107413517	-
107422675	0.452642	0.269367	0.349734	-0.287547	-0.499745	-0.284451	LOC107422675	NC_029685.1	15828712	15832977	+	2076	protein_coding	uncharacterized protein At4g37920%2C transcript variant X1	-
novel.25	0.763539	0.574202	0.399288	-0.468483	-0.813628	-0.454917	-	NC_029679.1	26352143	26354975	+	2538	-	-	-
107429637	0.576428	0.256366	0.471497	-0.606941	-0.254606	-0.442744	LOC107429637	NC_029688.1	19668568	19672717	+	3627	protein_coding	tRNA(adenine(34)) deaminase%2C chloroplastic	-
107406981	0.48736	0.284001	0.300151	-0.283021	-0.404908	-0.383583	LOC107406981	NW_015454451.1	220	15157	+	6120	protein_coding	uncharacterized LOC107406981%2C transcript variant X1	-
107415014	0.293578	0.804849	0.448477	-0.591373	-0.324479	-0.631052	LOC107415014	NC_029682.1	309162	310009	-	722	protein_coding	protein YLS3	-
107429658	0.858303	0.384502	0.609087	-0.891738	-0.623008	-0.337146	LOC107429658	NC_029679.1	31026965	31030779	+	2183	protein_coding	zinc finger CCCH domain-containing protein 39-like%2C transcript variant X2	zf-CCCH
107412220	0.474997	0.423118	0.30782	-0.371428	-0.539077	-0.29543	LOC107412220	NC_029680.1	23410813	23415301	-	3107	protein_coding	uncharacterized LOC107412220	MuDR
107434803	0.49975	0.23535	0.635875	-0.480434	-0.440987	-0.449554	LOC107434803	NW_015453481.1	78797	84592	-	3317	protein_coding	uncharacterized LOC107434803	-
107419766	0.652427	0.183175	0.334533	-0.377626	-0.367752	-0.424757	LOC107419766	NC_029684.1	26154	30456	-	4145	protein_coding	pentatricopeptide repeat-containing protein At4g31850%2C chloroplastic%2C transcript variant X2	-
107416113	0.398173	0.138717	0.367567	-0.343662	-0.263253	-0.297542	LOC107416113	NC_029679.1	701500	727315	+	5614	protein_coding	ABC transporter C family member 2-like	ABC_membrane
107405253	0.718869	0.337048	0.161587	-0.524561	-0.261203	-0.43174	LOC107405253	NW_015453893.1	51356	56178	-	2402	protein_coding	phospholipase D beta 1-like	C2
107431643	2.17303	0.205449	-0.0643723	-0.869105	-0.779711	-0.66529	LOC107431643	NC_029690.1	1162617	1166724	-	2270	protein_coding	probable methyltransferase PMT7	-
107414270	0.467124	0.215115	0.335253	-0.36228	-0.436498	-0.218714	LOC107414270	NC_029681.1	20958284	20972836	-	5156	protein_coding	cleavage and polyadenylation specificity factor subunit 1%2C transcript variant X2	-
107410376	0.907953	0.567685	1.64659	-1.2949	-0.539695	-1.28763	LOC107410376	NC_029680.1	1914240	1915408	+	744	protein_coding	uncharacterized LOC107410376	-
107413077	0.551379	0.402406	0.405077	-0.333176	-0.344874	-0.680813	LOC107413077	NC_029681.1	4216132	4218092	-	1237	protein_coding	probable phytol kinase 1%2C chloroplastic	-
107403314	0.697071	1.23376	0.509401	-0.742466	-0.684057	-1.01371	LOC107403314	NC_029679.1	38017456	38018779	+	1011	protein_coding	transcription factor MYB114-like%2C transcript variant X2	Myb_DNA-binding
107426935	0.471801	0.54962	0.517678	-0.337802	-0.630169	-0.571127	LOC107426935	NC_029687.1	10156333	10159258	-	982	protein_coding	ADP-ribosylation factor-like protein 8a%2C transcript variant X2	Arf
107415152	0.434414	0.467836	0.31819	-0.473459	-0.21224	-0.53474	LOC107415152	NC_029682.1	785974	790699	-	1993	protein_coding	lysine histidine transporter 1-like%2C transcript variant X1	Aa_trans
107423717	0.26372	0.325253	0.461478	-0.379949	-0.39997	-0.270532	LOC107423717	NC_029686.1	774314	778200	-	1724	protein_coding	bystin	-
107412836	0.770312	0.529821	0.637119	-0.66209	-0.261022	-1.01414	LOC107412836	NC_029681.1	1671852	1674275	+	1886	protein_coding	ankyrin repeat-containing protein At5g02620-like	-
novel.161	1.31799	1.05129	0.954615	-1.66354	-1.09748	-0.562882	-	NC_029681.1	7558005	7558574	+	514	-	PF18052:Rx N-terminal domain	-
107410363	0.245792	0.566461	0.672319	-0.546419	-0.608387	-0.329767	LOC107410363	NC_029680.1	1692356	1697283	-	1584	protein_coding	bifunctional aspartokinase/homoserine dehydrogenase 1	-
107431076	0.433381	0.504897	0.503989	-0.128589	-0.673354	-0.640324	LOC107431076	NC_029689.1	15261383	15264410	+	1186	protein_coding	elongation factor P	-
107419633	0.593059	0.192008	0.936474	-0.545081	-0.58823	-0.58823	LOC107419633	NC_029683.1	29571660	29576657	+	2116	protein_coding	uncharacterized LOC107419633%2C transcript variant X2	-
107424624	0.462107	0.437163	0.233206	-0.420064	-0.387073	-0.32534	LOC107424624	NC_029686.1	7751632	7756812	-	3306	protein_coding	putative leucine-rich repeat receptor-like protein kinase At2g19210%2C transcript variant X1	Pkinase_Tyr
107431993	0.532758	0.253212	0.646573	-0.385403	-0.400734	-0.646406	LOC107431993	NC_029690.1	4121971	4125660	-	2071	pseudogene	-	-
107412512	0.736912	0.576055	0.544598	-0.519851	-0.679591	-0.658123	LOC107412512	NC_029680.1	26038639	26040235	+	1201	protein_coding	short-chain dehydrogenase reductase ATA1	adh_short
107419459	0.238123	0.401638	0.875565	-0.2212	-0.584604	-0.709522	LOC107419459	NC_029679.1	13805007	13808593	-	2540	protein_coding	phosphoribosylamine--glycine ligase	-
107432962	0.458021	0.487885	0.243658	-0.472177	-0.512398	-0.204989	LOC107432962	NC_029690.1	13193545	13205814	+	3671	protein_coding	uncharacterized LOC107432962%2C transcript variant X1	-
107415049	0.328073	0.181482	0.430208	-0.215048	-0.414352	-0.310363	LOC107415049	NC_029682.1	82456	98651	+	7620	protein_coding	calpain-type cysteine protease DEK1%2C transcript variant X2	Peptidase_C2
107430718	0.402364	0.305828	0.303424	-0.215424	-0.345236	-0.450957	LOC107430718	NC_029679.1	32226358	32230579	+	2883	protein_coding	G-type lectin S-receptor-like serine/threonine-protein kinase At4g27290	Pkinase_Tyr
107415496	0.459632	0.160051	0.54546	-0.31837	-0.468333	-0.378441	LOC107415496	NC_029682.1	3566917	3575771	-	3482	protein_coding	polyribonucleotide nucleotidyltransferase 2%2C mitochondrial	RNase_PH
107428941	0.287572	0.429502	0.563347	-0.464212	-0.301031	-0.515178	LOC107428941	NC_029688.1	11184668	11186419	-	1752	protein_coding	uncharacterized LOC107428941	-
107435684	0.318039	0.334415	0.622188	-0.32678	-0.393333	-0.554529	LOC107435684	NW_015453557.1	161630	163846	+	2217	protein_coding	pentatricopeptide repeat-containing protein At2g45350%2C chloroplastic-like	PPR
107421238	0.513511	0.20917	0.423752	-0.394465	-0.423734	-0.328234	LOC107421238	NC_029684.1	13889006	13895578	-	2865	protein_coding	probable 1-deoxy-D-xylulose-5-phosphate synthase%2C chloroplastic%2C transcript variant X3	-
107427187	0.06411	0.74387	0.814057	-0.54467	-0.52542	-0.551948	LOC107427187	NC_029687.1	15240148	15243042	+	1482	protein_coding	homoserine kinase	GHMP_kinases
107423665	0.721306	0.1609	0.369356	-0.390916	-0.555186	-0.30546	LOC107423665	NC_029686.1	344575	349765	+	3602	protein_coding	exportin-2%2C transcript variant X1	-
107414576	0.478712	0.665465	0.646906	-0.853914	-0.516615	-0.420555	LOC107414576	NC_029681.1	23421993	23425798	+	1317	protein_coding	putative RING-H2 finger protein ATL21A	-
107413341	0.323842	0.249725	0.483903	-0.374943	-0.381506	-0.301021	LOC107413341	NC_029681.1	7277628	7283191	-	2829	protein_coding	elongator complex protein 2	-
107429876	0.71428	0.400703	0.505155	-0.269609	-0.736925	-0.613604	LOC107429876	NC_029689.1	1155831	1166887	-	1677	protein_coding	uncharacterized LOC107429876	-
107412021	0.631094	0.211594	0.367307	-0.362083	-0.57549	-0.272421	LOC107412021	NC_029680.1	21871276	21877836	+	3750	protein_coding	uncharacterized LOC107412021%2C transcript variant X1	-
107417368	0.645989	0.325091	0.304668	-0.441005	-0.356461	-0.478282	LOC107417368	NC_029682.1	29491569	29497313	+	1594	protein_coding	putative lipoyltransferase-like protein%2C chloroplastic%2C transcript variant X3	BPL_LipA_LipB
107430542	0.7816	0.812912	0.46831	-1.19745	-0.46324	-0.402133	LOC107430542	NC_029689.1	11046350	11048684	-	1867	protein_coding	(S)-N-methylcoclaurine 3'-hydroxylase isozyme 1-like	p450
107423914	0.751423	0.42309	0.398529	-0.393734	-0.830997	-0.348311	LOC107423914	NC_029686.1	2369560	2375215	-	2689	protein_coding	ATP-dependent DNA helicase Q-like 3%2C transcript variant X1	DEAD
107407701	0.363168	0.440481	0.257082	-0.355982	-0.330812	-0.373937	LOC107407701	NC_029679.1	3028794	3034056	+	1903	protein_coding	transcription factor GTE1	Bromodomain
107422312	0.643438	0.226553	0.513619	-0.585532	-0.26845	-0.529627	LOC107422312	NC_029685.1	11159960	11165208	-	1358	protein_coding	protein TIC 22-like%2C chloroplastic	-
107430887	0.527462	0.428407	0.618915	-0.326479	-0.624487	-0.623818	LOC107430887	NC_029689.1	13769901	13773247	+	1568	protein_coding	protein SCO1 homolog 1%2C mitochondrial	-
107434199	0.668333	0.0681361	0.573575	-0.417105	-0.440218	-0.452721	LOC107434199	NW_015453436.1	219768	225920	-	3062	protein_coding	pentatricopeptide repeat-containing protein At1g10270-like	RVT_2
107420331	0.367304	0.491989	0.584078	-0.568357	-0.389695	-0.48532	LOC107420331	NC_029684.1	4477731	4480043	+	1244	protein_coding	protein OSB1%2C mitochondrial-like	-
107433022	0.582016	0.505633	0.7328	-0.146854	-0.87234	-0.801254	LOC107433022	NC_029690.1	14423358	14429586	+	2394	protein_coding	D-3-phosphoglycerate dehydrogenase 2%2C chloroplastic-like%2C transcript variant X1	2-Hacid_dh_C
107404620	0.517826	0.185072	0.403555	-0.368818	-0.368818	-0.368818	LOC107404620	NW_015453767.1	62594	65379	-	2465	protein_coding	putative wall-associated receptor kinase-like 16	Pkinase
107432555	0.436461	0.322331	0.383176	-0.345768	-0.534098	-0.262102	LOC107432555	NC_029690.1	8575781	8578937	+	1729	protein_coding	alpha-1%2C3/1%2C6-mannosyltransferase ALG2	Glycos_transf_1
107423591	0.675335	0.57144	0.827073	-0.555668	-0.826974	-0.691207	LOC107423591	NC_029685.1	27424046	27424946	-	715	protein_coding	uncharacterized LOC107423591	-
107404791	0.604141	0.251902	0.606864	-0.235964	-0.408122	-0.81882	LOC107404791	NW_015453793.1	58828	62251	+	1969	protein_coding	pentatricopeptide repeat-containing protein At4g39620%2C chloroplastic-like	-
112492026	0.87884	1.04171	0.728915	-0.883153	-0.883153	-0.883153	LOC112492026	NC_029679.1	27544675	27547196	-	673	lncRNA	uncharacterized LOC112492026	-
107410747	0.393463	0.250682	0.347551	-0.213567	-0.382687	-0.395442	LOC107410747	NC_029680.1	6324880	6338077	+	2746	protein_coding	nuclear cap-binding protein subunit 1	-
107411023	0.454852	0.295382	0.315534	-0.229059	-0.247531	-0.589178	LOC107411023	NC_029680.1	8763343	8769670	-	2826	protein_coding	telomere repeat-binding protein 5%2C transcript variant X2	-
107413243	0.38323	0.638439	0.300902	-0.562954	-0.420121	-0.339497	LOC107413243	NC_029679.1	5958849	5962786	-	2753	protein_coding	subtilisin-like protease SBT5.6%2C transcript variant X1	Peptidase_S8
107421414	0.406214	0.517794	0.650464	-0.44433	-0.727619	-0.402523	LOC107421414	NC_029684.1	19584247	19586915	+	2669	protein_coding	nuclear intron maturase 2%2C mitochondrial	-
107426468	0.626125	0.279612	0.348753	-0.25572	-0.564185	-0.434586	LOC107426468	NC_029687.1	5389262	5393696	-	1497	protein_coding	ribokinase%2C transcript variant X1	PfkB
107426229	0.832918	0.402368	0.368435	-0.395565	-0.854735	-0.35342	LOC107426229	NC_029687.1	4608308	4614200	-	3409	protein_coding	DNA mismatch repair protein PMS1	-
107417352	0.451323	0.31336	0.319333	-0.486191	-0.3742	-0.223625	LOC107417352	NC_029682.1	29323557	29326180	-	1604	protein_coding	protochlorophyllide reductase-like	adh_short
107411114	0.471763	0.569784	0.448929	-0.428118	-0.704546	-0.35781	LOC107411114	NC_029680.1	9586708	9590048	-	1441	protein_coding	probable protein S-acyltransferase 15%2C transcript variant X4	-
107435498	0.60003	0.0897401	0.624043	-0.378561	-0.324409	-0.610844	LOC107435498	NW_015453541.1	93741	97419	+	2549	protein_coding	transcription termination factor MTERF9%2C chloroplastic%2C transcript variant X1	-
107435396	0.220151	0.567801	0.488233	-0.327116	-0.285601	-0.663469	LOC107435396	NC_029679.1	37000719	37003766	-	1469	protein_coding	40S ribosomal protein SA%2C transcript variant X2	-
107430370	0.753007	0.954672	0.220488	-0.371616	-0.782278	-0.774273	LOC107430370	NC_029689.1	8241520	8243872	+	2134	protein_coding	ankyrin repeat-containing protein BDA1-like%2C transcript variant X1	-
107412981	1.00146	1.59699	0.784636	-1.03359	-1.17475	-1.17475	LOC107412981	NC_029681.1	3293665	3294289	+	625	protein_coding	cyanidin-3-O-glucoside 2-O-glucuronosyltransferase-like	UDPGT
107418554	0.412202	0.576658	0.359068	-0.238741	-0.646988	-0.462199	LOC107418554	NC_029683.1	11625300	11630204	-	1992	protein_coding	prostaglandin E synthase 2%2C transcript variant X2	-
107414672	0.285068	0.661747	0.458362	-0.888378	-0.223506	-0.293294	LOC107414672	NC_029681.1	24522671	24524509	-	1799	protein_coding	UDP-glycosyltransferase 88A1-like	UDPGT
107410656	0.436614	0.357633	0.626427	-0.353871	-0.677582	-0.389221	LOC107410656	NC_029680.1	5088924	5091259	+	2336	protein_coding	pentatricopeptide repeat-containing protein At3g02650%2C mitochondrial	-
107421783	0.530661	0.394775	0.654318	-0.373157	-0.442138	-0.764459	LOC107421783	NC_029685.1	387142	395964	+	2845	protein_coding	dynamin-related protein 3A-like%2C transcript variant X1	-
107423392	0.411561	0.454372	0.269688	-0.507583	-0.270142	-0.357896	LOC107423392	NC_029685.1	25432388	25438899	+	2131	protein_coding	coiled-coil domain-containing protein SCD2-like%2C transcript variant X3	-
107423471	0.565384	0.373435	0.419725	-0.490764	-0.228917	-0.638863	LOC107423471	NC_029685.1	25752498	25757065	-	4425	protein_coding	disease resistance protein RPM1-like	NB-ARC
107427376	0.235075	0.473253	0.319261	-0.26786	-0.227287	-0.532441	LOC107427376	NC_029687.1	18492353	18494342	+	1465	protein_coding	heterodimeric geranylgeranyl pyrophosphate synthase small subunit%2C chloroplastic	-
107434209	0.529694	0.419751	0.244469	-0.370449	-0.600515	-0.222949	LOC107434209	NW_015453436.1	67891	71076	+	1947	protein_coding	uncharacterized LOC107434209%2C transcript variant X1	-
107416079	0.191255	0.46605	0.412665	-0.266971	-0.392565	-0.410435	LOC107416079	NC_029682.1	10009589	10016673	+	1971	protein_coding	AT-rich interactive domain-containing protein 6-like%2C transcript variant X4	ARID
107425039	0.441859	0.461488	0.31826	-0.196318	-0.5324	-0.49289	LOC107425039	NC_029686.1	10825698	10830739	+	2037	protein_coding	lysosomal Pro-X carboxypeptidase-like	Peptidase_S28
107430720	0.399647	0.567423	0.699108	-0.43498	-0.377934	-0.853263	LOC107430720	NC_029689.1	12634723	12639035	-	2181	protein_coding	serine/threonine-protein kinase BSK6-like%2C transcript variant X2	Pkinase_Tyr
107432306	0.288459	0.984235	0.357351	-0.68127	-0.405255	-0.543521	LOC107432306	NC_029690.1	6322732	6325090	-	1751	protein_coding	amino acid transporter ANT1-like	Aa_trans
107412613	0.586474	0.116997	0.410646	-0.315256	-0.44607	-0.352792	LOC107412613	NC_029680.1	26951290	26958959	+	4436	protein_coding	xanthine dehydrogenase 1-like%2C transcript variant X3	-
107412492	0.453525	0.51025	0.163119	-0.515793	-0.447675	-0.163427	LOC107412492	NC_029680.1	26280756	26284815	-	1591	protein_coding	calreticulin-3-like	-
107428449	0.265188	0.424335	0.308511	-0.435651	-0.373683	-0.1887	LOC107428449	NC_029688.1	4578848	4583143	+	2269	protein_coding	eukaryotic translation initiation factor 4B2	-
107412529	0.491342	0.273923	0.292209	-0.248424	-0.490984	-0.318065	LOC107412529	NC_029680.1	26342435	26351137	-	5145	protein_coding	uncharacterized LOC107412529%2C transcript variant X1	DnaJ
107417541	0.306871	0.293067	0.347636	-0.226703	-0.297899	-0.422971	LOC107417541	NC_029683.1	1808207	1812888	-	1723	protein_coding	tRNA-dihydrouridine(20/20a) synthase	Dus
107417917	0.54545	0.311804	0.240846	-0.282722	-0.454249	-0.36113	LOC107417917	NC_029683.1	5749842	5753977	-	3379	protein_coding	U-box domain-containing protein 43-like%2C transcript variant X1	-
107417128	0.621199	0.365627	0.468416	-0.403872	-0.501679	-0.549691	LOC107417128	NC_029682.1	22346945	22352924	+	1550	protein_coding	putative E3 ubiquitin-protein ligase RING1a%2C transcript variant X3	-
107427924	0.424359	0.345046	0.691446	-0.539699	-0.648227	-0.272925	LOC107427924	NC_029687.1	24432623	24434898	+	1860	protein_coding	F-box/kelch-repeat protein At3g27150%2C transcript variant X2	Kelch_1
107407300	0.295526	0.305444	0.473818	-0.248776	-0.361179	-0.464834	LOC107407300	NC_029679.1	41005231	41011612	+	3214	protein_coding	ion channel CASTOR-like%2C transcript variant X4	-
107432317	0.818584	0.227544	0.229218	-0.360918	-0.523831	-0.390598	LOC107432317	NC_029690.1	6449872	6456613	+	4158	protein_coding	uncharacterized LOC107432317	-
107408089	0.289655	0.772179	0.521746	-1.02997	-0.341275	-0.212336	LOC107408089	NC_029679.1	41492036	41497866	+	1716	protein_coding	2-alkenal reductase (NADP(+)-dependent)-like%2C transcript variant X2	ADH_zinc_N
107422585	0.216855	0.492853	0.296493	-0.338431	-0.214189	-0.453581	LOC107422585	NC_029685.1	14379824	14385842	-	3457	protein_coding	ankyrin repeat domain-containing protein 13C-B	-
107435234	0.361289	1.25923	1.01356	-0.892153	-1.14973	-0.5922	LOC107435234	NW_015453517.1	59369	61329	-	986	protein_coding	leucine-rich repeat protein 1-like	LRRNT_2
107414396	0.593673	0.363562	0.435633	-0.313397	-0.501871	-0.577599	LOC107414396	NC_029681.1	22159207	22163138	-	3104	protein_coding	protein FAR1-RELATED SEQUENCE 5-like%2C transcript variant X4	FAR1
107418917	0.570227	0.154299	0.690498	-0.269677	-0.70642	-0.438927	LOC107418917	NC_029683.1	17632333	17634945	-	958	protein_coding	serine protease SPPA%2C chloroplastic	-
107414262	0.294936	0.575145	0.443057	-0.2183	-0.599634	-0.495205	LOC107414262	NC_029681.1	21006502	21008704	-	1328	protein_coding	probable rRNA-processing protein EBP2 homolog	-
107433073	0.620185	0.130593	0.360415	-0.309378	-0.404676	-0.39714	LOC107433073	NC_029690.1	15928226	15933109	-	2501	protein_coding	ABC transporter D family member 2%2C chloroplastic	ABC_tran
107419749	0.330486	0.420288	0.430846	-0.340648	-0.329515	-0.511457	LOC107419749	NC_029684.1	56305	60809	+	1959	protein_coding	phospholipase D Z-like	-
107430009	0.355471	0.340105	0.466207	-0.314475	-0.355401	-0.491907	LOC107430009	NC_029689.1	2288315	2291554	-	1765	protein_coding	probable (S)-N-methylcoclaurine 3'-hydroxylase isozyme 2	p450
107411178	0.591156	0.370409	0.417282	-0.157395	-0.72958	-0.491871	LOC107411178	NC_029680.1	10634473	10644540	+	4044	protein_coding	uncharacterized LOC107411178	-
novel.576	0.396371	0.683689	0.537423	-0.539161	-0.539161	-0.539161	-	NC_029690.1	17757575	17761617	-	1411	-	-	-
107423481	0.288437	0.496455	0.167603	-0.41298	-0.297034	-0.242482	LOC107423481	NC_029685.1	26147357	26150748	+	2136	protein_coding	calnexin homolog	-
107431889	0.351276	0.566109	0.295774	-0.543179	-0.363914	-0.306065	LOC107431889	NC_029690.1	3618442	3620962	-	2424	protein_coding	UDP-glycosyltransferase 73C3-like	UDPGT
107428134	0.469353	0.257091	0.488058	-0.349587	-0.424514	-0.4404	LOC107428134	NC_029688.1	1215979	1219855	-	3789	protein_coding	receptor-like protein kinase%2C transcript variant X2	Pkinase
107417209	0.529908	0.390703	0.759656	-0.175047	-0.806247	-0.698973	LOC107417209	NC_029682.1	25544682	25556223	+	2392	protein_coding	vacuolar protein-sorting-associated protein 33 homolog	Sec1
107414153	0.237442	0.487987	0.384088	-0.507117	-0.189563	-0.412836	LOC107414153	NC_029681.1	19952985	19957231	-	1273	protein_coding	protein usf	-
107430354	0.417455	0.353254	0.395239	-0.244713	-0.590807	-0.330429	LOC107430354	NC_029689.1	7899939	7904964	+	3353	protein_coding	DNA repair endonuclease UVH1%2C transcript variant X1	-
107433431	0.289987	0.351705	0.611983	-0.189098	-0.405559	-0.659019	LOC107433431	NW_015453397.1	233084	252824	+	2730	protein_coding	beta-glucosidase BoGH3B-like%2C transcript variant X1	Glyco_hydro_3
107422281	0.648774	0.688377	0.832697	-0.180486	-1.07367	-0.915689	LOC107422281	NC_029685.1	10961270	10964095	-	1575	protein_coding	protein ECERIFERUM 26-like	-
107411284	0.380452	0.456162	0.278605	-0.397479	-0.30716	-0.410579	LOC107411284	NC_029680.1	12402692	12406946	+	1866	protein_coding	DDB1- and CUL4-associated factor 8%2C transcript variant X3	-
107429396	0.599917	0.278778	0.470428	-0.706024	-0.391692	-0.251406	LOC107429396	NC_029688.1	17965612	17972856	-	2079	protein_coding	uncharacterized LOC107429396%2C transcript variant X2	-
107435443	1.23315	0.465911	0.153012	-0.617356	-0.617356	-0.617356	LOC107435443	NW_015453538.1	156177	157370	-	1194	pseudogene	-	-
107428808	0.37152	0.51215	0.630056	-0.163886	-0.760601	-0.589241	LOC107428808	NC_029688.1	8245751	8248912	-	1432	protein_coding	ultraviolet-B receptor UVR8%2C transcript variant X1	-
107417194	0.672915	0.310986	0.487372	-0.517162	-0.349156	-0.604954	LOC107417194	NC_029682.1	25326717	25331592	+	2705	protein_coding	myosin-6-like	-
107428214	0.488777	0.447193	0.839859	-0.459241	-0.933641	-0.382948	LOC107428214	NC_029688.1	2100580	2107106	-	2820	protein_coding	protein MANNAN SYNTHESIS-RELATED 2-like%2C transcript variant X2	-
107410834	0.377614	0.791641	0.555937	-0.301958	-0.864208	-0.559026	LOC107410834	NC_029679.1	3928027	3930915	+	1273	protein_coding	ATP synthase mitochondrial F1 complex assembly factor 1	ATP11
107435718	0.158752	0.578056	0.591863	-0.525038	-0.202098	-0.601535	LOC107435718	NW_015453560.1	71652	74696	+	1313	protein_coding	probable 3-hydroxyisobutyrate dehydrogenase-like 1%2C mitochondrial	NAD_binding_2
107411832	0.469836	0.425969	0.806565	-0.34491	-0.88696	-0.470499	LOC107411832	NC_029680.1	20978363	20983012	+	2600	protein_coding	uncharacterized LOC107411832	-
107429615	0.514548	0.221089	0.261787	-0.398598	-0.386477	-0.212349	LOC107429615	NC_029679.1	30557018	30562588	-	1901	protein_coding	protein TIC 40%2C chloroplastic	-
107414422	0.287635	0.354831	0.27488	-0.377307	-0.244826	-0.295212	LOC107414422	NC_029681.1	22147701	22150347	+	1406	protein_coding	RHOMBOID-like protein 3	Rhomboid
107412206	0.411571	0.506951	0.222377	-0.526571	-0.174394	-0.439934	LOC107412206	NC_029680.1	23487681	23492197	+	3431	protein_coding	protein EIN4	Response_reg
107431539	0.464828	0.163644	0.379834	-0.315157	-0.327309	-0.36584	LOC107431539	NC_029690.1	159743	168360	+	3840	protein_coding	ubiquitin carboxyl-terminal hydrolase 5%2C transcript variant X1	UCH
107432856	0.563419	0.850487	1.03772	-0.868032	-0.853173	-0.730426	LOC107432856	NC_029690.1	11817270	11817989	+	526	protein_coding	eukaryotic translation initiation factor 3 subunit K-like	-
107430543	0.550353	0.380383	0.413995	-0.431244	-0.465679	-0.447808	LOC107430543	NC_029689.1	10836707	10840773	+	2689	protein_coding	pentatricopeptide repeat-containing protein At1g12775%2C mitochondrial-like%2C transcript variant X4	-
107426873	0.363155	0.384945	0.627667	-0.45694	-0.371566	-0.54726	LOC107426873	NC_029687.1	9878696	9881822	+	3127	protein_coding	putative disease resistance RPP13-like protein 3	NB-ARC
107403530	0.152979	0.557622	0.634724	-0.469396	-0.469396	-0.406533	LOC107403530	NW_015453620.1	29781	33194	+	2984	protein_coding	probable LRR receptor-like serine/threonine-protein kinase At4g37250	Pkinase
107420314	0.700501	0.288397	0.214751	-0.296778	-0.54236	-0.36451	LOC107420314	NC_029684.1	4344542	4359096	+	3988	protein_coding	CHD3-type chromatin-remodeling factor PICKLE	SNF2_N
107414744	0.321103	0.552301	0.18715	-0.398641	-0.162399	-0.499514	LOC107414744	NC_029681.1	25096299	25097367	+	844	protein_coding	heavy metal-associated isoprenylated plant protein 39-like	HMA
107405325	0.440357	0.459772	0.439313	-0.365517	-0.400387	-0.573538	LOC107405325	NC_029679.1	39873506	39879056	-	1283	protein_coding	histone-lysine N-methyltransferase ASHH3	SET
107422833	0.489117	0.410035	0.428491	-0.230129	-0.500787	-0.596727	LOC107422833	NC_029679.1	17460842	17466817	-	2955	protein_coding	chaperone protein ClpB4%2C mitochondrial	AAA
107427802	0.474966	0.484787	0.382095	-0.392432	-0.19422	-0.755196	LOC107427802	NC_029687.1	23229320	23234336	-	2122	protein_coding	U4/U6 small nuclear ribonucleoprotein PRP4-like protein	-
107404909	0.718379	0.723092	0.161957	-0.737051	-0.389997	-0.47638	LOC107404909	NW_015453815.1	46468	50617	+	2945	protein_coding	G-type lectin S-receptor-like serine/threonine-protein kinase RKS1%2C transcript variant X1	Pkinase_Tyr
112493544	0.455329	0.720464	0.802905	-0.743284	-0.799187	-0.436226	LOC112493544	NC_029690.1	10087199	10094942	+	1626	lncRNA	uncharacterized LOC112493544%2C transcript variant X2	-
107405898	0.709933	0.239329	0.611497	-0.552167	-0.669036	-0.339556	LOC107405898	NW_015454040.1	13923	16336	-	952	protein_coding	histone acetyltransferase HAC12	-
112491628	0.70087	1.01072	0.826604	-0.866255	-0.818143	-0.853795	LOC112491628	NC_029683.1	4568943	4569702	-	760	protein_coding	putative disease resistance protein RGA4	-
107419990	0.521436	0.525762	0.5974	-0.367128	-0.7065	-0.57097	LOC107419990	NC_029684.1	1731120	1732897	+	1778	protein_coding	uncharacterized acetyltransferase At3g50280-like	-
107412541	0.597279	0.462821	0.780697	-0.454799	-0.853362	-0.532636	LOC107412541	NC_029680.1	26413711	26417485	-	1439	protein_coding	protein EI24 homolog	-
107425991	0.438736	0.926697	0.506866	-0.496799	-1.09448	-0.28102	LOC107425991	NC_029679.1	25460654	25465148	-	1663	protein_coding	50S ribosomal protein L1%2C chloroplastic-like	-
novel.792	0.369165	0.839104	0.38076	-0.517587	-0.280919	-0.790523	-	NW_015455980.1	1	1352	-	1245	-	-	-
107429573	0.301251	0.229287	0.281061	-0.22679	-0.293302	-0.291507	LOC107429573	NC_029688.1	19241924	19246381	-	2216	protein_coding	protein decapping 5	-
107418789	0.61257	0.420421	0.432546	-0.884026	-0.124949	-0.456561	LOC107418789	NC_029683.1	14984896	14988897	-	1349	protein_coding	calmodulin-binding protein 60 B-like	-
107412489	0.434379	0.397338	0.363526	-0.356912	-0.545623	-0.292708	LOC107412489	NC_029680.1	26193096	26195758	+	2353	protein_coding	protein KRI1 homolog	-
107422749	0.612984	0.139581	0.357776	-0.231479	-0.453457	-0.425403	LOC107422749	NC_029685.1	16551623	16559496	-	2309	protein_coding	glutamyl-tRNA(Gln) amidotransferase subunit B%2C chloroplastic/mitochondrial%2C transcript variant X1	-
107432848	0.369053	0.445889	0.615327	-0.734841	-0.221748	-0.473679	LOC107432848	NC_029690.1	11640437	11648793	-	4699	protein_coding	uncharacterized LOC107432848%2C transcript variant X11	-
107421771	0.397565	0.134042	0.43788	-0.2566	-0.387199	-0.325688	LOC107421771	NC_029684.1	25213842	25233373	-	4237	protein_coding	glycine--tRNA ligase%2C chloroplastic/mitochondrial 2%2C transcript variant X1	-
107411472	0.707466	0.35091	0.346201	-0.525834	-0.675294	-0.203449	LOC107411472	NC_029680.1	17118256	17120537	-	1640	protein_coding	UDP-glycosyltransferase 86A2	UDPGT
107413124	0.303557	0.241689	0.472337	-0.210257	-0.420835	-0.386492	LOC107413124	NC_029681.1	4762207	4769795	+	3078	protein_coding	pentatricopeptide repeat-containing protein At5g04810%2C chloroplastic	RRM_1
107426263	0.201691	0.426389	0.34331	-0.48277	-0.245851	-0.242769	LOC107426263	NC_029687.1	4267073	4268623	-	1454	protein_coding	ethylene-responsive transcription factor ERF071	AP2
107417822	0.749278	0.405559	0.765122	-0.884934	-0.707627	-0.327398	LOC107417822	NC_029683.1	5016911	5021947	+	1707	protein_coding	DEAD-box ATP-dependent RNA helicase 10-like%2C transcript variant X1	DEAD
107431450	0.581409	0.450616	0.481896	-0.646595	-0.2069	-0.660427	LOC107431450	NC_029689.1	18956250	18959323	+	2874	protein_coding	probable glycosyltransferase STELLO1	-
107415072	0.14101	0.405986	0.44045	-0.320794	-0.271311	-0.395341	LOC107415072	NC_029682.1	288711	294262	+	2862	protein_coding	DEAD-box ATP-dependent RNA helicase 37-like	DEAD
107424704	0.705195	0.304888	0.314152	-0.577602	-0.575095	-0.171539	LOC107424704	NC_029686.1	8206876	8210409	+	2805	protein_coding	probable disease resistance protein At5g66900	NB-ARC
112489825	0.46027	0.548494	0.429271	-0.479345	-0.479345	-0.479345	LOC112489825	NW_015453815.1	13359	17867	-	1578	lncRNA	uncharacterized LOC112489825	-
107433362	0.721716	0.625592	0.324356	-0.26664	-0.673815	-0.731208	LOC107433362	NC_029690.1	19268627	19274282	+	2329	protein_coding	DEAD-box ATP-dependent RNA helicase 50-like%2C transcript variant X1	DEAD
107410774	0.293399	0.47438	0.494111	-0.531195	-0.377313	-0.353382	LOC107410774	NC_029680.1	7085230	7087717	+	1989	protein_coding	phytolongin Phyl1.1%2C transcript variant X1	-
107432516	0.629434	0.519848	0.418025	-0.21	-0.901274	-0.456034	LOC107432516	NC_029690.1	8184334	8186941	+	1627	protein_coding	basic leucine zipper 61-like	bZIP_1
107413161	0.763677	0.133743	0.65825	-0.475434	-0.692117	-0.388119	LOC107413161	NC_029681.1	4605123	4608754	+	2869	protein_coding	protein transport protein SEC23	-
107426094	0.483749	0.352028	0.331716	-0.256785	-0.536101	-0.374607	LOC107426094	NC_029679.1	25465490	25472117	-	3268	protein_coding	sec1 family domain-containing protein MIP3-like%2C transcript variant X2	Sec1
107433899	0.328924	0.569195	0.339672	-0.406549	-0.414558	-0.416684	LOC107433899	NW_015453414.1	291958	296637	-	2347	protein_coding	transcriptional adapter ADA2-like%2C transcript variant X2	Myb_DNA-binding
107412751	0.340614	0.472467	0.337127	-0.266149	-0.585798	-0.298261	LOC107412751	NC_029679.1	5894848	5899523	-	2178	protein_coding	transcription factor GTE9	Bromodomain
107431205	0.44484	0.213817	0.449508	-0.297781	-0.523323	-0.287061	LOC107431205	NC_029689.1	16047913	16051592	-	2908	protein_coding	alpha%2Calpha-trehalose-phosphate synthase [UDP-forming] 5	-
107427617	0.319508	0.967146	0.669479	-0.53078	-0.560478	-0.864875	LOC107427617	NC_029687.1	21014907	21019011	+	1151	protein_coding	phosphatidylinositol N-acetylglucosaminyltransferase subunit P-like%2C transcript variant X2	-
112491545	1.33156	1.26997	0.47036	-0.975292	-1.25523	-0.841375	LOC112491545	NC_029683.1	8662763	8663543	-	600	lncRNA	uncharacterized LOC112491545	-
107415740	0.624851	0.711002	0.271236	-0.584734	-0.700701	-0.321654	LOC107415740	NC_029682.1	6655828	6659591	-	2575	lncRNA	uncharacterized LOC107415740%2C transcript variant X2	-
107431078	0.341436	0.278779	0.426491	-0.205299	-0.421382	-0.420026	LOC107431078	NC_029689.1	15494512	15499752	+	2587	protein_coding	protein DETOXIFICATION 44%2C chloroplastic%2C transcript variant X1	MatE
107406006	0.5901	0.443792	0.388584	-0.219346	-0.577602	-0.625528	LOC107406006	NW_015454069.1	33084	38587	-	1697	protein_coding	katanin p60 ATPase-containing subunit A-like 2%2C transcript variant X2	AAA
107423266	0.965386	0.307133	0.537726	-0.293564	-0.929751	-0.58693	LOC107423266	NC_029685.1	23059944	23062154	-	1915	protein_coding	adenylate isopentenyltransferase 5%2C chloroplastic	IPPT
107419824	0.399711	0.316314	0.451372	-0.41046	-0.305243	-0.451694	LOC107419824	NC_029684.1	208680	214388	+	3139	protein_coding	monosaccharide-sensing protein 2%2C transcript variant X1	Sugar_tr
107416756	0.295008	0.478021	0.410057	-0.499184	-0.22852	-0.455383	LOC107416756	NC_029679.1	9093978	9097571	+	1905	protein_coding	peptidyl-prolyl cis-trans isomerase FKBP16-1%2C chloroplastic%2C transcript variant X2	FKBP_C
107420696	0.610423	0.208941	0.376374	-0.215186	-0.630732	-0.349819	LOC107420696	NC_029684.1	7228323	7246044	-	7985	protein_coding	helicase and polymerase-containing protein TEBICHI%2C transcript variant X2	DEAD
107407539	0.522348	0.411038	0.663449	-0.794265	-0.427128	-0.375442	LOC107407539	NW_015454790.1	7048	9094	+	2047	protein_coding	pentatricopeptide repeat-containing protein At3g14330-like	-
107421985	0.343208	0.278409	0.225826	-0.250272	-0.256982	-0.340188	LOC107421985	NC_029685.1	4381124	4388988	-	3186	protein_coding	sphingoid long-chain bases kinase 1%2C transcript variant X1	-
107428831	0.360517	0.327136	0.211568	-0.45042	-0.188825	-0.259974	LOC107428831	NC_029688.1	8649171	8653251	-	1851	protein_coding	probable serine/threonine-protein kinase PBL3	Pkinase_Tyr
107409162	0.899476	0.484062	0.77012	-0.350035	-1.07154	-0.732084	LOC107409162	NC_029679.1	42238191	42240597	-	1575	protein_coding	periodic tryptophan protein 2-like	WD40
107429578	0.46402	0.457917	0.264515	-0.28038	-0.550944	-0.355128	LOC107429578	NC_029688.1	19226409	19230999	-	2164	protein_coding	uncharacterized LOC107429578	-
107416642	0.349642	0.555121	0.625107	-0.254118	-0.493657	-0.782095	LOC107416642	NC_029682.1	16478374	16484488	-	2421	protein_coding	probable protein phosphatase 2C 52%2C transcript variant X7	PP2C
novel.408	0.56234	0.730086	0.58843	-0.635514	-1.00603	-0.239308	-	NC_029686.1	4684874	4686178	-	1305	-	-	-
107411471	0.370837	0.187409	0.351239	-0.285159	-0.260865	-0.363461	LOC107411471	NC_029680.1	17111512	17117999	+	3490	protein_coding	ABC transporter G family member 3%2C transcript variant X1	ABC2_membrane
107405859	0.732057	0.609195	0.68217	-1.0529	-0.798183	-0.172335	LOC107405859	NW_015454029.1	39299	47361	+	1441	protein_coding	integrin-linked protein kinase 1-like	Pkinase_Tyr
107425287	0.530224	0.394186	0.199694	-0.504972	-0.286439	-0.332694	LOC107425287	NC_029686.1	13793270	13797006	+	2026	protein_coding	ABC transporter G family member 11-like	ABC2_membrane
107404450	0.156623	0.63405	0.656058	-0.652793	-0.317161	-0.476777	LOC107404450	NW_015453748.1	94843	96327	-	1312	protein_coding	B3 domain-containing protein Os03g0120900-like	B3
107424852	0.741742	0.943066	0.418272	-0.328978	-0.947541	-0.826561	LOC107424852	NC_029686.1	9002299	9003978	-	931	protein_coding	cold-regulated 413 plasma membrane protein 4-like%2C transcript variant X2	-
107428589	0.281272	0.217445	0.367442	-0.214617	-0.369681	-0.281861	LOC107428589	NC_029688.1	5233165	5238744	+	2495	protein_coding	ABC transporter B family member 26%2C chloroplastic	ABC_membrane
107413098	0.774093	0.123175	0.565669	-0.519139	-0.59239	-0.351407	LOC107413098	NC_029681.1	4507694	4511020	-	3327	protein_coding	pentatricopeptide repeat-containing protein At3g23020	-
107421048	0.1469	0.66216	0.454864	-0.37064	-0.373106	-0.520177	LOC107421048	NC_029684.1	11472255	11474552	-	1130	protein_coding	anaphase-promoting complex subunit 10-like%2C transcript variant X3	-
107404595	0.775526	0.552472	0.731752	-0.602933	-0.868292	-0.588526	LOC107404595	NW_015453764.1	64019	67693	-	1244	protein_coding	protein Iojap-related%2C mitochondrial-like%2C transcript variant X3	DUF143
107420396	0.295269	0.246409	0.555511	-0.478959	-0.327243	-0.290987	LOC107420396	NC_029684.1	4846156	4848997	-	2842	protein_coding	uncharacterized TPR repeat-containing protein At1g05150-like	-
107414104	1.05969	0.602365	0.608422	-0.472798	-0.920493	-0.877185	LOC107414104	NC_029681.1	19368009	19368994	+	960	protein_coding	ethylene-responsive transcription factor 2-like%2C transcript variant X2	AP2
107406016	0.357429	0.292734	0.641199	-0.463882	-0.16079	-0.666689	LOC107406016	NW_015454070.1	10670	14573	-	2093	protein_coding	nucleolar protein 56-like	-
107432566	0.3635	0.454178	0.253689	-0.517938	-0.252548	-0.300881	LOC107432566	NC_029690.1	8392744	8398070	-	1911	protein_coding	cold-responsive protein kinase 1-like%2C transcript variant X5	Pkinase
107429770	0.381604	0.47581	0.401464	-0.416561	-0.592669	-0.249648	LOC107429770	NC_029689.1	57873	63842	-	4373	protein_coding	probable pectinesterase 15%2C transcript variant X21	-
107413214	0.538818	0.260905	0.34498	-0.380563	-0.559307	-0.204832	LOC107413214	NC_029681.1	5227085	5235387	-	5145	protein_coding	ATP-dependent RNA helicase DEAH13%2C transcript variant X1	HA2
107418061	0.441942	0.564041	0.422692	-0.419719	-0.595196	-0.413761	LOC107418061	NC_029683.1	7255573	7259800	-	2690	protein_coding	probable potassium transporter 13	-
107416293	0.113765	0.751565	0.533151	-0.400379	-0.557505	-0.440598	LOC107416293	NC_029682.1	12445381	12447274	-	1034	protein_coding	HMG-Y-related protein A-like	-
107435033	0.636793	0.238528	0.290138	-0.383507	-0.474947	-0.307005	LOC107435033	NW_015453501.1	78855	82561	-	3518	protein_coding	putative disease resistance protein RGA3	NB-ARC
107404022	0.717495	0.615759	0.098811	-0.473954	-0.490091	-0.46802	LOC107404022	NW_015453680.1	73874	76227	-	2354	protein_coding	uncharacterized LOC107404022	-
107409201	1.41165	0.563403	-0.0479661	-0.662075	-0.662075	-0.602936	LOC107409201	NW_015456453.1	359	3065	-	1588	protein_coding	GPN-loop GTPase QQT1-like%2C transcript variant X2	-
novel.111	0.379331	1.03924	0.762314	-1.01393	-0.27409	-0.892868	-	NC_029680.1	23148763	23149985	+	1223	-	-	-
107412084	0.342404	0.23835	0.503448	-0.378641	-0.378641	-0.32692	LOC107412084	NC_029680.1	22624736	22628850	-	3641	protein_coding	probable disease resistance protein At4g27220	-
107428197	0.3304	0.397102	0.189303	-0.324009	-0.394403	-0.198392	LOC107428197	NC_029688.1	1734941	1740641	-	2568	protein_coding	mannosyl-oligosaccharide 1%2C2-alpha-mannosidase MNS1	-
107413911	0.364658	0.370272	0.397896	-0.204399	-0.38236	-0.546066	LOC107413911	NC_029681.1	17603739	17609669	-	2462	protein_coding	cytosolic endo-beta-N-acetylglucosaminidase 1	-
107416890	0.61097	0.341189	0.39271	-0.474197	-0.437297	-0.433374	LOC107416890	NC_029682.1	18982803	18985785	+	2983	protein_coding	pentatricopeptide repeat-containing protein At3g12770	PPR
107416536	0.884137	0.360397	0.41043	-0.32219	-0.457079	-0.875695	LOC107416536	NC_029682.1	15649228	15661204	-	1985	protein_coding	protein SWEETIE-like	-
107411330	0.120023	0.457437	1.68368	-0.829988	-0.811	-0.620153	LOC107411330	NC_029680.1	13389420	13394178	+	1173	protein_coding	tetraspanin-3-like	Tetraspannin
107404922	0.489725	0.792755	0.858798	-0.743369	-0.36973	-1.02818	LOC107404922	NC_029679.1	39303361	39305879	-	1130	protein_coding	ras-related protein Rab7%2C transcript variant X1	Ras
107425292	0.367805	0.250635	0.528052	-0.325258	-0.604223	-0.217011	LOC107425292	NC_029679.1	21357041	21364767	-	2720	protein_coding	glyoxysomal processing protease%2C glyoxysomal%2C transcript variant X1	-
107410581	0.753627	0.460142	0.580781	-0.694701	-0.786364	-0.313485	LOC107410581	NC_029680.1	4560282	4561995	+	1213	protein_coding	pentatricopeptide repeat-containing protein At4g16390%2C chloroplastic-like	-
107419236	0.85712	0.895358	0.421614	-0.797258	-0.797258	-0.579576	LOC107419236	NC_029679.1	12831019	12833366	-	1224	protein_coding	uncharacterized LOC107419236%2C transcript variant X2	-
107413485	0.347248	0.196861	0.429409	-0.32492	-0.448391	-0.200207	LOC107413485	NC_029681.1	8757968	8762143	+	2688	protein_coding	2-oxoglutarate dehydrogenase%2C mitochondrial%2C transcript variant X3	-
107429444	0.490393	0.442362	0.241101	-0.579644	-0.295518	-0.298694	LOC107429444	NC_029688.1	18470894	18474556	-	1416	protein_coding	IST1 homolog	-
107425395	0.607017	0.489979	0.430756	-0.897574	-0.30291	-0.327268	LOC107425395	NC_029686.1	15164889	15168617	+	2833	protein_coding	G-type lectin S-receptor-like serine/threonine-protein kinase At4g27290%2C transcript variant X1	Pkinase_Tyr
107424133	0.480638	0.198367	0.275545	-0.318514	-0.290959	-0.345077	LOC107424133	NC_029686.1	3632235	3634336	+	2102	protein_coding	threonine synthase 1%2C chloroplastic	PALP
107408749	0.657461	0.638118	0.97928	-0.439579	-1.10252	-0.732759	LOC107408749	NW_015455850.1	250	3306	-	1061	protein_coding	DNA mismatch repair protein MSH1%2C mitochondrial-like	-
107403813	0.518798	0.0859945	0.441779	-0.314122	-0.456907	-0.275542	LOC107403813	NW_015453651.1	75103	94599	-	8288	protein_coding	nuclear pore complex protein GP210%2C transcript variant X1	-
novel.803	1.67816	1.30373	1.50527	-1.40159	-1.69301	-1.39256	-	NW_015456753.1	55	494	+	287	-	-	-
107434722	0.305664	0.732933	0.671747	-0.950729	-0.22595	-0.533665	LOC107434722	NW_015453474.1	9366	10646	+	696	protein_coding	uncharacterized LOC107434722	-
107428140	0.23813	0.385967	0.242932	-0.215022	-0.313255	-0.338752	LOC107428140	NC_029688.1	1281605	1286641	-	1863	protein_coding	dihydropyrimidinase-like%2C transcript variant X1	Amidohydro_1
107414392	0.37018	0.752872	0.239141	-0.308876	-0.293241	-0.760076	LOC107414392	NC_029681.1	21841832	21848775	+	5425	protein_coding	probable protein phosphatase 2C 75%2C transcript variant X3	PP2C
107424560	0.553881	0.328038	0.701296	-0.420706	-0.692259	-0.470251	LOC107424560	NC_029686.1	7212386	7214279	+	1210	protein_coding	50S ribosomal protein L7/L12	-
107418223	0.362348	0.362553	0.385496	-0.240884	-0.408937	-0.460575	LOC107418223	NC_029679.1	10658112	10661238	-	2316	protein_coding	U-box domain-containing protein 11	U-box
107403624	0.304874	0.529851	0.551609	-0.328973	-0.281661	-0.775701	LOC107403624	NW_015453628.1	62147	63999	-	1144	protein_coding	uncharacterized LOC107403624%2C transcript variant X2	-
107434766	0.551736	0.0815097	0.421442	-0.344125	-0.368341	-0.342222	LOC107434766	NW_015453477.1	51294	54506	+	3213	protein_coding	putative disease resistance RPP13-like protein 3	NB-ARC
107420760	0.574243	0.392351	0.2701	-0.485579	-0.24393	-0.507185	LOC107420760	NC_029684.1	8845524	8850204	+	3026	protein_coding	VQ motif-containing protein 9%2C transcript variant X3	-
107428143	0.374842	0.440665	0.38092	-0.165812	-0.604488	-0.426126	LOC107428143	NC_029688.1	1253178	1259401	+	3259	protein_coding	uncharacterized membrane protein At1g16860-like%2C transcript variant X4	-
107405979	0.454816	0.425547	0.320422	-0.47937	-0.382751	-0.338664	LOC107405979	NW_015454062.1	31579	36652	+	2751	protein_coding	uncharacterized LOC107405979	Mito_carr
107423408	0.305479	0.514535	0.244136	-0.521744	-0.392175	-0.15023	LOC107423408	NC_029685.1	25260816	25267811	+	3389	protein_coding	chaperone protein ClpD%2C chloroplastic%2C transcript variant X1	Clp_N
107427387	0.388252	0.323469	0.216345	-0.333226	-0.376939	-0.217901	LOC107427387	NC_029687.1	18742463	18744580	+	1046	protein_coding	uncharacterized LOC107427387	-
107412544	0.320443	0.207909	0.361965	-0.216801	-0.378274	-0.295242	LOC107412544	NC_029680.1	26436227	26439698	+	1749	protein_coding	ATP phosphoribosyltransferase 2%2C chloroplastic-like	-
107424665	0.846639	0.555442	0.387537	-0.859067	-0.23821	-0.69234	LOC107424665	NC_029686.1	7908296	7910179	-	1241	protein_coding	phosphopantetheine adenylyltransferase%2C transcript variant X1	CTP_transf_2
107409575	0.688031	0.522141	0.372448	-0.446826	-0.206844	-0.928951	LOC107409575	NW_015457127.1	366	2080	+	1162	protein_coding	5'-adenylylsulfate reductase-like 4	-
107428666	0.782348	0.277128	0.698638	-0.250359	-0.6176	-0.890155	LOC107428666	NC_029688.1	5515671	5519753	-	2146	protein_coding	probable protein arginine N-methyltransferase 3	-
107415060	0.50135	0.160017	0.378186	-0.33984	-0.519855	-0.179857	LOC107415060	NC_029682.1	106479	121867	-	6762	protein_coding	mediator of RNA polymerase II transcription subunit 13%2C transcript variant X2	-
107425530	0.751168	0.17558	0.320501	-0.436337	-0.58388	-0.227031	LOC107425530	NC_029686.1	17919210	17927055	-	7198	protein_coding	thyroid adenoma-associated protein homolog%2C transcript variant X1	-
107434891	0.497662	0.118075	0.36025	-0.313167	-0.344449	-0.31837	LOC107434891	NW_015453486.1	89818	96349	-	3265	protein_coding	zinc finger protein VAR3%2C chloroplastic%2C transcript variant X2	-
107428668	0.451875	0.221153	0.477749	-0.435485	-0.407103	-0.30819	LOC107428668	NC_029688.1	5506768	5510176	+	1229	protein_coding	thioredoxin-like protein CITRX%2C chloroplastic	-
107415368	0.705102	0.707721	0.845636	-0.491562	-0.455728	-1.31117	LOC107415368	NC_029682.1	3275656	3285014	+	1337	pseudogene	-	-
107432885	0.641244	0.439311	0.596596	-0.859789	-0.411101	-0.406261	LOC107432885	NC_029690.1	12242604	12246934	-	1690	protein_coding	proline iminopeptidase-like	Abhydrolase_1
107415453	0.262003	0.364746	0.230281	-0.3771	-0.254544	-0.225387	LOC107415453	NC_029682.1	3177755	3180444	+	1355	protein_coding	CASP-like protein 4A1	-
107420041	0.500094	0.141513	0.299186	-0.261534	-0.280375	-0.398883	LOC107420041	NC_029684.1	2819294	2822282	-	1946	protein_coding	UDP-sulfoquinovose synthase%2C chloroplastic%2C transcript variant X2	Epimerase
107417010	0.382413	0.559228	0.563605	-0.393106	-0.551253	-0.560888	LOC107417010	NC_029682.1	20956070	20958961	-	1950	pseudogene	-	-
112490889	0.674743	0.0496898	0.408198	-0.375367	-0.42618	-0.331083	LOC112490889	NC_029681.1	2058929	2072681	+	4348	protein_coding	receptor-like protein 34%2C transcript variant X6	-
107424690	0.480171	0.215815	0.294037	-0.267684	-0.331517	-0.390822	LOC107424690	NC_029679.1	20959092	20964510	+	3737	protein_coding	protein SMG7L%2C transcript variant X1	-
107420410	0.440095	0.428266	0.419245	-0.317282	-0.39951	-0.570815	LOC107420410	NC_029684.1	5053478	5060588	+	3470	protein_coding	kinesin-like protein KIN-6%2C transcript variant X1	Kinesin
107425006	0.438815	0.409184	0.31383	-0.253439	-0.695038	-0.213353	LOC107425006	NC_029686.1	10998908	11002174	-	1298	protein_coding	prostamide/prostaglandin F synthase%2C transcript variant X2	-
107431685	0.473756	0.357386	0.3677	-0.317615	-0.479637	-0.40159	LOC107431685	NC_029690.1	2100898	2103593	+	2696	protein_coding	pentatricopeptide repeat-containing protein At1g08070%2C chloroplastic-like	-
107420738	0.467688	0.591745	0.360071	-0.390931	-0.673925	-0.354648	LOC107420738	NC_029684.1	8756269	8765022	+	2235	protein_coding	queuine tRNA-ribosyltransferase catalytic subunit 1-like%2C transcript variant X3	TGT
107431115	0.428545	0.220829	0.298051	-0.254002	-0.469947	-0.223476	LOC107431115	NC_029689.1	15670122	15677796	+	4321	protein_coding	AP-4 complex subunit epsilon%2C transcript variant X2	-
107431860	0.334638	0.251208	0.311954	-0.321635	-0.226075	-0.35009	LOC107431860	NC_029690.1	3113782	3125173	-	3640	protein_coding	coatomer subunit beta'-1-like%2C transcript variant X1	Coatomer_WDAD
novel.343	0.487007	1.00949	0.704215	-0.630144	-0.870111	-0.700461	-	NC_029685.1	16457921	16459217	+	1065	-	PF04601:Domain of unknown function (DUF569)	-
107412160	0.108931	0.696262	0.674864	-0.431537	-0.41674	-0.63178	LOC107412160	NC_029680.1	23116827	23120253	-	1593	protein_coding	probable aldo-keto reductase 1	Aldo_ket_red
107405369	0.155335	0.589155	0.582253	-0.528894	-0.329499	-0.46835	LOC107405369	NW_015453918.1	16290	19960	-	3283	protein_coding	ethylene-overproduction protein 1-like	-
107418527	0.768965	0.4476	0.0663672	-0.58192	-0.252027	-0.448984	LOC107418527	NC_029679.1	11504467	11506758	+	1583	protein_coding	beta-amyrin 28-oxidase-like	p450
107407853	0.1294	0.787802	1.04649	-0.712566	-0.51725	-0.733877	LOC107407853	NW_015454992.1	784	3821	-	1336	protein_coding	putative ER lumen protein-retaining receptor C28H8.4%2C transcript variant X1	ER_lumen_recept
107411561	0.367529	0.2926	0.504155	-0.210522	-0.376211	-0.577551	LOC107411561	NC_029680.1	17805195	17813769	+	3517	protein_coding	N-terminal acetyltransferase B complex auxiliary subunit NAA25	-
107428290	0.43004	0.0912809	2.07839	-0.926327	-1.01198	-0.661404	LOC107428290	NC_029688.1	2747520	2750008	+	975	protein_coding	uncharacterized LOC107428290	-
107424395	0.23099	0.292712	0.515464	-0.25469	-0.557164	-0.227312	LOC107424395	NC_029686.1	6025527	6032421	-	5243	protein_coding	heterogeneous nuclear ribonucleoprotein Q-like%2C transcript variant X1	RRM_1
107403967	0.746547	0.432001	0.423749	-0.211089	-1.04164	-0.349565	LOC107403967	NW_015453672.1	95792	100260	+	3114	protein_coding	sulfoquinovosidase-like	Glyco_hydro_31
107406588	0.748591	0.585747	0.267319	-0.496611	-0.625038	-0.480007	LOC107406588	NW_015454280.1	5934	7415	+	894	protein_coding	monoglyceride lipase-like	-
107405150	0.373413	0.84242	0.168705	-0.499071	-0.499071	-0.386394	LOC107405150	NW_015453870.1	26766	29994	-	2454	protein_coding	beta-1%2C3-galactosyltransferase GALT1-like%2C transcript variant X2	Galactosyl_T
107423971	0.678152	0.357739	0.372896	-0.417496	-0.523733	-0.467557	LOC107423971	NC_029686.1	3215415	3223113	-	1422	protein_coding	abscisic acid 8'-hydroxylase 1-like	p450
107406302	0.499345	0.510034	0.365083	-0.319734	-0.53751	-0.517218	LOC107406302	NW_015454167.1	6438	11564	+	1038	protein_coding	uncharacterized protein YqkD	-
107416130	0.751986	0.179754	0.513875	-0.274551	-0.582675	-0.58839	LOC107416130	NC_029682.1	10454622	10468571	-	3588	protein_coding	putative callose synthase 6	DUF605
107410762	0.419611	0.263598	0.377268	-0.363326	-0.167633	-0.529518	LOC107410762	NC_029680.1	6774139	6780151	-	2020	protein_coding	anthranilate synthase alpha subunit 2%2C chloroplastic	-
107422417	0.410407	0.397812	0.373314	-0.546617	-0.327304	-0.307611	LOC107422417	NC_029685.1	12566862	12572553	+	4227	protein_coding	putative disease resistance protein At3g14460	NB-ARC
107417337	0.669019	0.450301	0.671646	-0.637693	-0.955604	-0.19767	LOC107417337	NC_029682.1	28883929	28886918	-	1770	protein_coding	histone-lysine N-methyltransferase ASHR2	SET
107409165	0.693582	0.457823	0.623628	-0.551668	-0.752849	-0.470516	LOC107409165	NW_015456402.1	24	2261	+	1330	protein_coding	CRS2-associated factor 1%2C mitochondrial-like%2C transcript variant X2	-
107414921	0.226293	0.512357	0.67418	-0.518529	-0.466908	-0.427393	LOC107414921	NC_029681.1	26442690	26444766	-	1931	protein_coding	UNC93-like protein 1	-
107427703	0.537993	0.329353	0.268824	-0.357764	-0.389203	-0.389203	LOC107427703	NC_029687.1	22271079	22273994	+	2916	protein_coding	receptor-like protein 7	LRRNT_2
107426302	0.480321	0.32085	0.482269	-0.2953	-0.513141	-0.474999	LOC107426302	NC_029687.1	4578157	4579306	-	877	protein_coding	uncharacterized LOC107426302	-
112490966	0.95512	0.356325	0.654287	-0.48759	-1.14773	-0.330411	LOC112490966	NC_029681.1	7372515	7375681	+	2716	lncRNA	uncharacterized LOC112490966%2C transcript variant X3	-
107431124	0.527912	0.351911	0.439014	-0.625923	-0.152823	-0.540091	LOC107431124	NC_029679.1	32845266	32848196	+	1963	protein_coding	G-type lectin S-receptor-like serine/threonine-protein kinase At4g27290	B_lectin
107420312	0.325337	0.368903	0.74956	-0.471171	-0.511816	-0.460814	LOC107420312	NC_029684.1	4328354	4334405	-	2628	protein_coding	chaperone protein ClpB3%2C mitochondrial-like	AAA
107424864	0.253964	0.535439	0.699566	-0.497508	-0.617529	-0.373932	LOC107424864	NC_029686.1	9320845	9325950	+	2497	protein_coding	phosphatidylinositol 3%2C4%2C5-trisphosphate 3-phosphatase and protein-tyrosine-phosphatase PTEN2A-like%2C transcript variant X1	-
107428151	0.469451	0.223986	0.281455	-0.306299	-0.304624	-0.363969	LOC107428151	NC_029688.1	1441371	1451207	-	6427	protein_coding	uncharacterized LOC107428151%2C transcript variant X2	-
107417447	0.51639	0.358675	0.216808	-0.312543	-0.398043	-0.381287	LOC107417447	NC_029683.1	343103	345241	+	2139	protein_coding	serine/threonine-protein kinase-like protein At3g51990	Pkinase
107403542	0.156236	0.759594	1.09261	-0.673458	-0.92794	-0.407041	LOC107403542	NW_015453621.1	54949	57268	+	1057	protein_coding	50S ribosomal protein L17%2C chloroplastic	-
107403657	0.536904	0.453268	0.636535	-0.162027	-0.942453	-0.522227	LOC107403657	NW_015453631.1	71843	78816	-	3228	protein_coding	plasma membrane ATPase 4%2C transcript variant X1	E1-E2_ATPase
107432985	0.227584	0.622237	0.695128	-0.313061	-0.733157	-0.498732	LOC107432985	NC_029690.1	13582308	13584829	-	1298	protein_coding	EEF1A lysine methyltransferase 1-like	-
107434646	0.580804	0.262583	0.626356	-0.166801	-0.708997	-0.593945	LOC107434646	NW_015453470.1	78952	83667	-	2593	protein_coding	uncharacterized LOC107434646	-
107429815	0.396516	0.393574	0.26059	-0.325915	-0.447381	-0.277384	LOC107429815	NC_029689.1	576206	579694	+	2019	protein_coding	beta-amylase 1%2C chloroplastic-like	-
107435431	0.349653	0.895496	0.431279	-0.988879	-0.156245	-0.531305	LOC107435431	NW_015453535.1	94717	95666	+	826	protein_coding	uncharacterized LOC107435431	-
107429504	0.410047	0.527729	0.493969	-0.518525	-0.337743	-0.575476	LOC107429504	NC_029679.1	30453880	30456712	-	1127	protein_coding	tRNA (guanine-N(7)-)-methyltransferase	-
107434354	0.459535	0.248845	0.287211	-0.378845	-0.333063	-0.283683	LOC107434354	NW_015453451.1	84826	99923	+	3740	protein_coding	pre-mRNA-processing protein 40A	-
107418015	0.387749	0.358454	0.35213	-0.315832	-0.486345	-0.296156	LOC107418015	NC_029683.1	6888472	6892790	-	2015	protein_coding	serine/threonine-protein kinase RIO1-like	-
107410838	0.507627	0.210496	0.375455	-0.243772	-0.61139	-0.238415	LOC107410838	NC_029680.1	6343230	6356639	+	5587	protein_coding	DDT domain-containing protein PTM%2C transcript variant X2	DDT
107416503	0.403612	0.634558	0.421427	-0.510992	-0.612384	-0.336221	LOC107416503	NC_029682.1	14594664	14597818	+	1197	pseudogene	PF12695:Alpha/beta hydrolase family	-
107434203	0.701499	0.386349	0.429545	-0.504795	-0.729143	-0.283455	LOC107434203	NC_029679.1	35895584	35901249	+	2873	protein_coding	poly(A)-specific ribonuclease PARN%2C transcript variant X2	CAF1
107403918	0.426813	0.526967	0.616808	-0.767379	-0.103173	-0.700035	LOC107403918	NW_015453666.1	22060	26671	-	1693	protein_coding	uncharacterized LOC107403918%2C transcript variant X3	-
107411475	0.441979	0.37662	0.206193	-0.555373	-0.221682	-0.247737	LOC107411475	NC_029680.1	17151108	17157109	+	2332	protein_coding	dolichol kinase EVAN	-
107423093	0.5432	0.783596	0.264165	-0.525635	-0.266228	-0.799098	LOC107423093	NC_029685.1	21216345	21219607	-	1919	protein_coding	serine/threonine-protein kinase STY13-like	Pkinase_Tyr
107405444	0.632421	0.5133	0.100423	-0.373403	-0.477085	-0.395656	LOC107405444	NW_015453933.1	39645	46215	-	2883	protein_coding	(E%2CE)-geranyllinalool synthase-like	-
107405579	0.252995	0.336928	0.499719	-0.351171	-0.257165	-0.481305	LOC107405579	NW_015453963.1	37658	49572	-	4778	protein_coding	uncharacterized LOC107405579%2C transcript variant X1	-
107415434	0.517152	0.41728	0.454019	-0.51406	-0.353054	-0.521337	LOC107415434	NC_029682.1	2857974	2860626	+	2653	protein_coding	U-box domain-containing protein 40	U-box
107428041	0.149249	0.438436	0.608094	-0.203878	-0.510134	-0.481768	LOC107428041	NC_029687.1	25208059	25212641	-	2011	protein_coding	probable protein S-acyltransferase 7	-
107432429	0.988857	0.313207	0.480594	-0.41441	-0.859092	-0.509156	LOC107432429	NC_029690.1	7576023	7597157	+	814	protein_coding	COP1-interacting protein 7-like	-
107426554	0.485687	0.383827	0.602598	-0.122402	-0.53734	-0.812371	LOC107426554	NC_029687.1	5603430	5609075	+	2272	protein_coding	chaperonin CPN60-2%2C mitochondrial-like	-
107434871	0.446888	0.535463	0.235388	-0.583597	-0.430287	-0.203855	LOC107434871	NW_015453484.1	1450	9797	+	3181	protein_coding	uncharacterized LOC107434871%2C transcript variant X8	-
107431522	0.660385	0.266931	0.564452	-0.469084	-0.417041	-0.605644	LOC107431522	NC_029690.1	26676	29477	-	1736	protein_coding	serine carboxypeptidase-like 45%2C transcript variant X1	Peptidase_S10
novel.247	0.785788	0.0776479	0.470193	-0.28776	-0.582956	-0.462913	-	NC_029683.1	7987642	7992011	+	4218	-	PF07727:Reverse transcriptase (RNA-dependent DNA polymerase)|PF13961:Domain of unknown function (DUF4219)|PF00665:Integrase core domain|PF13976:GAG-pre-integrase domain|PF14223:gag-polypeptide of LTR copia-type	RVT_2
107432630	0.374739	0.463459	0.486861	-0.200601	-0.536039	-0.58842	LOC107432630	NC_029679.1	34439505	34446769	-	2097	protein_coding	imidazole glycerol phosphate synthase hisHF%2C chloroplastic	GATase
107412216	0.755454	0.975194	0.533265	-0.215279	-0.690679	-1.35795	LOC107412216	NC_029679.1	5374720	5377276	-	1393	protein_coding	aquaporin NIP1-2-like	-
107403956	0.484713	0.316154	0.31229	-0.156306	-0.415174	-0.541677	LOC107403956	NW_015453672.1	108691	113083	-	2221	protein_coding	microtubule-associated protein 70-1-like	-
107426528	0.42118	0.102961	0.490328	-0.405976	-0.250976	-0.357518	LOC107426528	NC_029687.1	7960941	7963171	+	2231	protein_coding	amidophosphoribosyltransferase%2C chloroplastic	Pribosyltran
107414788	0.237965	0.29878	0.338899	-0.293152	-0.36142	-0.221073	LOC107414788	NC_029681.1	25385949	25390258	+	1313	protein_coding	protein BOBBER 1	-
107406227	0.266204	0.800096	0.359076	-0.506372	-0.191778	-0.727226	LOC107406227	NC_029679.1	40212438	40219358	+	2664	protein_coding	nucleolin 2-like%2C transcript variant X3	RRM_1
107432755	-0.328589	1.03045	1.2601	-0.548363	-0.802621	-0.61098	LOC107432755	NC_029690.1	10434136	10439420	+	2649	protein_coding	uncharacterized LOC107432755%2C transcript variant X3	Abhydrolase_1
107426963	0.421068	0.329428	0.256001	-0.248554	-0.406632	-0.351311	LOC107426963	NC_029687.1	10514494	10518653	-	1412	protein_coding	DNA-directed RNA polymerases II%2C IV and V subunit 3	RNA_pol_A_bac
107405740	0.409115	0.906447	0.49061	-0.867604	-0.273844	-0.664724	LOC107405740	NW_015454000.1	9508	37293	+	1684	protein_coding	cytochrome P450 81E8-like	p450
107421987	0.312336	0.470782	0.242057	-0.330394	-0.241716	-0.453065	LOC107421987	NC_029685.1	4325592	4335819	-	3346	protein_coding	katanin p80 WD40 repeat-containing subunit B1 homolog%2C transcript variant X4	-
107419890	0.408287	0.853528	0.872363	-0.915887	-1.11159	-0.106703	LOC107419890	NC_029684.1	1153201	1154809	+	1609	protein_coding	protein JINGUBANG	-
107416665	0.230086	0.768273	1.15479	-0.493844	-0.782375	-0.876932	LOC107416665	NC_029682.1	16898028	16899747	-	820	protein_coding	RCC1 and BTB domain-containing protein 2-like	-
112490974	1.34545	0.772926	0.327755	-0.724618	-1.13639	-0.58513	LOC112490974	NC_029681.1	3837700	3838668	-	969	protein_coding	putative disease resistance protein RGA3	NB-ARC
107405059	0.743452	0.360147	0.5817	-0.931676	-0.648896	-0.104725	LOC107405059	NW_015453852.1	742	6751	-	3552	pseudogene	-	-
107435384	0.667502	0.168885	0.833096	-0.677658	-0.622659	-0.369165	LOC107435384	NW_015453530.1	152313	156786	+	1501	protein_coding	nudix hydrolase 20%2C chloroplastic-like	-
107405826	0.656213	0.76809	0.651229	-0.599018	-1.01848	-0.458038	LOC107405826	NW_015454021.1	8617	16305	-	1215	protein_coding	serpin-ZX-like	Serpin
107410427	0.415664	0.119001	0.341279	-0.278022	-0.303463	-0.294459	LOC107410427	NC_029680.1	2298526	2311275	+	3587	protein_coding	la-related protein 1A	-
107424538	0.458544	0.303274	0.183029	-0.34689	-0.200687	-0.397269	LOC107424538	NC_029686.1	7014784	7018851	+	1748	protein_coding	CBS domain-containing protein CBSX1%2C chloroplastic-like%2C transcript variant X1	CBS
107407009	0.609981	0.606503	0.46128	-0.571574	-0.519727	-0.586463	LOC107407009	NW_015454466.1	16057	18316	-	1224	protein_coding	kinesin-like protein KIN-4A	-
107421869	0.364602	0.233019	0.308596	-0.322721	-0.398072	-0.185424	LOC107421869	NC_029685.1	1591392	1597949	+	3726	protein_coding	uncharacterized LOC107421869%2C transcript variant X2	-
107403720	0.401331	0.543709	0.455241	-0.233774	-0.793127	-0.37338	LOC107403720	NW_015453639.1	30523	34780	+	2423	protein_coding	monocopper oxidase-like protein SKU5	-
107434267	0.375079	0.989742	0.279506	-0.716939	-0.790334	-0.137054	LOC107434267	NC_029679.1	36254905	36261113	+	2891	protein_coding	AT-rich interactive domain-containing protein 4-like	-
107428375	0.301534	0.467367	0.546266	-0.16125	-0.418682	-0.735235	LOC107428375	NC_029688.1	3438997	3446475	+	3317	protein_coding	urease%2C transcript variant X1	Amidohydro_1
107423207	1.3007	1.38632	-0.595696	-0.795535	-0.463032	-0.832763	LOC107423207	NC_029685.1	22334931	22338846	+	2156	protein_coding	linoleate 9S-lipoxygenase 5	Lipoxygenase
107423436	0.163809	0.519296	0.542493	-0.464546	-0.530974	-0.230078	LOC107423436	NC_029685.1	25568929	25570236	+	1308	protein_coding	uncharacterized LOC107423436	-
107430717	0.67029	0.414644	0.216079	-0.341154	-0.220135	-0.739724	LOC107430717	NC_029689.1	12335327	12336605	+	1190	protein_coding	uncharacterized LOC107430717	-
107417113	0.851539	0.626681	0.35669	-0.714085	-0.408749	-0.712076	LOC107417113	NC_029682.1	22185633	22191113	-	1518	protein_coding	cell differentiation protein rcd1%2C transcript variant X2	-
107423327	0.36154	0.360927	0.186599	-0.466045	-0.26991	-0.173111	LOC107423327	NC_029685.1	23881453	23886887	-	2268	protein_coding	cold-responsive protein kinase 1%2C transcript variant X3	Pkinase
107406327	1.25312	1.14676	0.641642	-1.13032	-1.28138	-0.629822	LOC107406327	NW_015454177.1	26600	27181	-	582	protein_coding	crocetin glucosyltransferase%2C chloroplastic-like	-
107428047	0.363057	0.506789	0.48004	-0.197345	-0.600641	-0.5519	LOC107428047	NC_029688.1	191840	202846	-	3386	protein_coding	sodium/hydrogen exchanger 7-like	Na_H_Exchanger
107405656	0.624793	0.625203	0.605182	-0.780158	-0.861887	-0.213133	LOC107405656	NW_015453985.1	35588	37788	+	2201	protein_coding	pentatricopeptide repeat-containing protein At5g01110	-
107406691	0.427711	0.443256	0.305454	-0.307215	-0.631119	-0.238087	LOC107406691	NW_015454316.1	8580	12728	+	3295	protein_coding	translocase of chloroplast 90%2C chloroplastic-like%2C transcript variant X2	-
107433816	0.26923	0.456925	0.567555	-0.466477	-0.406421	-0.420812	LOC107433816	NW_015453412.1	17347	24376	+	2465	protein_coding	GTPase Der	-
107431460	0.365019	0.57148	0.378232	-0.657527	-0.269186	-0.388017	LOC107431460	NC_029689.1	18965977	18970631	+	2100	protein_coding	notchless protein homolog%2C transcript variant X1	WD40
107411009	0.454615	0.427015	0.609166	-0.589127	-0.600175	-0.301493	LOC107411009	NC_029680.1	8444867	8447251	-	2385	protein_coding	L-type lectin-domain containing receptor kinase IV.2-like	-
107421631	0.318965	0.56604	0.286596	-0.204205	-0.436346	-0.53105	LOC107421631	NC_029684.1	23516247	23519629	+	1712	protein_coding	serine carboxypeptidase-like 42	Peptidase_S10
112490193	0.635684	0.418725	0.510894	-0.770177	-0.447792	-0.347335	LOC112490193	NW_015454555.1	8515	11638	+	1621	protein_coding	L10-interacting MYB domain-containing protein-like%2C transcript variant X2	-
107404740	0.575287	0.878716	0.481482	-0.855004	-0.647456	-0.433024	LOC107404740	NW_015453785.1	4100	7443	+	1285	protein_coding	haloacid dehalogenase-like hydrolase domain-containing protein Sgpp	-
107403286	0.519487	0.838123	0.667168	-0.802377	-0.881035	-0.341366	LOC107403286	NC_029679.1	38033791	38035283	-	1185	protein_coding	myb-related protein Zm38-like	Myb_DNA-binding
107435529	0.27445	0.996573	0.707477	-0.662377	-0.312363	-1.00376	LOC107435529	NW_015453542.1	111186	114347	+	1767	protein_coding	uncharacterized LOC107435529	Methyltransf_12
107428037	0.578667	0.11543	0.526992	-0.416189	-0.431086	-0.373814	LOC107428037	NC_029679.1	29701962	29710931	-	2270	protein_coding	N-alpha-acetyltransferase 35%2C NatC auxiliary subunit	-
107425420	0.410407	0.352156	0.320214	-0.660653	-0.111788	-0.310337	LOC107425420	NC_029686.1	15365129	15370796	-	2021	protein_coding	alanine--glyoxylate aminotransferase 2 homolog 1%2C mitochondrial	Aminotran_3
107426362	0.293892	0.661781	0.334278	-0.475439	-0.697627	-0.116885	LOC107426362	NC_029687.1	3945323	3948759	-	2438	protein_coding	uncharacterized LOC107426362	Lipase_3
107433412	0.607886	0.375698	0.329071	-0.805555	-0.149482	-0.357618	LOC107433412	NC_029679.1	35515063	35516422	+	1330	protein_coding	receptor-like protein 6	LRRNT_2
112488757	0.609487	0.518902	0.37913	-0.503952	-0.290052	-0.713514	LOC112488757	NC_029686.1	5201341	5203468	+	2128	protein_coding	pentatricopeptide repeat-containing protein At2g44880	PPR
107423924	0.115331	0.545656	0.329307	-0.350629	-0.171239	-0.468425	LOC107423924	NC_029686.1	2286103	2289243	-	1540	protein_coding	thiol protease aleurain-like	Peptidase_C1
107405812	0.570701	0.777167	0.627592	-0.263696	-1.32705	-0.384714	LOC107405812	NW_015454013.1	32152	35371	+	1210	protein_coding	uncharacterized LOC107405812%2C transcript variant X3	-
107407168	0.200283	0.637023	0.287738	-0.492376	-0.11498	-0.517688	LOC107407168	NW_015454553.1	7748	9494	-	1274	protein_coding	non-functional NADPH-dependent codeinone reductase 2-like	Aldo_ket_red
107413716	0.391187	0.331333	0.29096	-0.504773	-0.312781	-0.195926	LOC107413716	NC_029681.1	12351371	12356354	+	1320	protein_coding	ATPase ARSA1-like	-
107412143	0.698146	0.470493	0.606611	-0.395709	-0.799204	-0.580337	LOC107412143	NC_029680.1	23563799	23567215	-	1692	protein_coding	patatin-like protein 2	-
107419832	0.336459	0.472712	0.266191	-0.199077	-0.498007	-0.37828	LOC107419832	NC_029684.1	338727	343648	+	2493	protein_coding	uncharacterized LOC107419832	Bromodomain
107421175	0.0565498	0.522491	0.40384	-0.412021	-0.288843	-0.282017	LOC107421175	NC_029684.1	12887727	12888691	-	965	protein_coding	ATP synthase subunit b'%2C chloroplastic	-
107427611	0.627373	0.647874	0.555629	-1.05866	-0.638178	-0.13404	LOC107427611	NC_029687.1	21089074	21091109	+	1434	protein_coding	protein DMR6-LIKE OXYGENASE 2-like%2C transcript variant X1	2OG-FeII_Oxy
107425139	0.326243	0.606808	0.463574	-0.146453	-0.520279	-0.729893	LOC107425139	NC_029686.1	12303151	12308153	+	1228	protein_coding	MADS-box protein JOINTLESS%2C transcript variant X4	SRF-TF
107425878	0.204951	0.730342	0.380794	-0.603465	-0.139867	-0.572754	LOC107425878	NC_029687.1	1058013	1059939	-	1927	protein_coding	cytochrome P450 94A2-like	p450
107431809	0.76215	0.424326	0.55882	-0.32123	-0.788676	-0.635391	LOC107431809	NC_029690.1	2783284	2787431	-	1923	protein_coding	NADPH:adrenodoxin oxidoreductase%2C mitochondrial-like	Pyr_redox_2
107420356	0.456865	0.421542	0.258342	-0.571693	-0.31056	-0.254496	LOC107420356	NC_029684.1	4370592	4375322	-	2812	protein_coding	two-component response regulator ARR12	Response_reg
107422137	0.285087	0.590094	0.307703	-0.36636	-0.515454	-0.30107	LOC107422137	NC_029685.1	7894908	7900981	-	3924	protein_coding	pentatricopeptide repeat-containing protein At1g06710%2C mitochondrial	-
107420461	0.550291	0.558122	0.730487	-0.664059	-0.727436	-0.447404	LOC107420461	NC_029684.1	5515825	5518265	-	744	protein_coding	uncharacterized LOC107420461%2C transcript variant X1	-
107421770	0.197868	0.789069	0.638757	-0.765079	-0.539572	-0.321043	LOC107421770	NC_029684.1	25069881	25070705	+	825	protein_coding	multifunctional methyltransferase subunit TRM112 homolog A-like	-
112489304	0.822231	1.01702	0.916201	-1.0042	-0.614768	-1.13648	LOC112489304	NW_015453477.1	97213	98501	-	669	protein_coding	uncharacterized LOC112489304	-
107431459	0.09848	0.900941	0.570632	-0.348479	-0.592472	-0.629102	LOC107431459	NC_029689.1	18959401	18965752	-	2754	protein_coding	alpha-N-acetylglucosaminidase-like	-
107426562	0.335077	0.208792	0.337763	-0.325151	-0.226466	-0.330015	LOC107426562	NC_029687.1	7992213	7995503	-	1352	protein_coding	NADP-dependent D-sorbitol-6-phosphate dehydrogenase-like	Aldo_ket_red
107420164	0.544766	0.175808	0.326641	-0.324128	-0.404454	-0.318632	LOC107420164	NC_029684.1	2185533	2191126	+	4062	protein_coding	uncharacterized protein DDB_G0283357%2C transcript variant X2	-
107415990	0.404461	1.01047	1.05254	-0.909422	-0.368096	-1.18995	LOC107415990	NC_029679.1	8425544	8431574	-	806	protein_coding	nuclear transcription factor Y subunit B-3	-
107412578	0.189896	0.343286	0.39611	-0.320738	-0.308958	-0.299595	LOC107412578	NC_029680.1	26421115	26425176	-	1903	protein_coding	probable magnesium transporter NIPA4	DUF803
107435119	0.723495	0.522473	0.364535	-0.451807	-0.547328	-0.611367	LOC107435119	NW_015453506.1	34396	45182	+	1798	protein_coding	transforming growth factor-beta receptor-associated protein 1-like	-
107425846	0.825082	0.387952	0.739238	-0.494995	-0.595222	-0.862055	LOC107425846	NC_029687.1	1156637	1158815	+	1330	pseudogene	-	-
107421602	0.279203	0.328101	0.308879	-0.40522	-0.318468	-0.192495	LOC107421602	NC_029684.1	23319962	23324057	-	2178	protein_coding	dihydrolipoyllysine-residue acetyltransferase component 5 of pyruvate dehydrogenase complex%2C chloroplastic	Biotin_lipoyl
107430016	0.602495	0.49255	0.347817	-0.712614	-0.313459	-0.416788	LOC107430016	NC_029689.1	2305180	2307502	-	1857	protein_coding	(S)-N-methylcoclaurine 3'-hydroxylase isozyme 1-like%2C transcript variant X1	p450
107421641	0.795755	1.2518	0.654981	-1.39241	-0.488732	-0.821389	LOC107421641	NC_029684.1	23640469	23641545	-	540	protein_coding	heavy metal-associated isoprenylated plant protein 2-like	HMA
107410075	0.383151	0.451402	0.818076	-0.686775	-0.430698	-0.535156	LOC107410075	NW_015457897.1	7	1278	+	1159	protein_coding	uncharacterized LOC107410075%2C transcript variant X1	-
107420263	0.276713	0.212595	0.289272	-0.337902	-0.165079	-0.2756	LOC107420263	NC_029684.1	3556629	3558726	-	2098	protein_coding	3-ketoacyl-CoA synthase 4%2C transcript variant X1	-
107411379	0.514937	0.376352	0.369909	-0.651679	-0.246299	-0.363221	LOC107411379	NC_029680.1	14942045	14947333	-	3007	protein_coding	protein CNGC15b	Ion_trans
107419087	0.768405	0.394064	0.44031	-0.601214	-0.0958262	-0.905738	LOC107419087	NC_029679.1	14141689	14144949	+	2473	protein_coding	cysteine-rich receptor-like protein kinase 10	Pkinase_Tyr
107419356	0.757136	-0.0255181	0.639943	-0.419961	-0.408168	-0.543432	LOC107419356	NC_029683.1	26648560	26652266	+	2957	protein_coding	ABC transporter G family member 6-like	ABC2_membrane
107419385	0.701738	0.26909	0.328321	-0.565144	-0.231053	-0.502953	LOC107419385	NC_029679.1	1125497	1126563	-	1066	protein_coding	UDP-glucuronate 4-epimerase 3	Epimerase
107416134	0.435826	0.257806	0.344446	-0.286566	-0.194824	-0.556689	LOC107416134	NC_029682.1	10541919	10549649	+	2718	protein_coding	protein VACUOLELESS1	-
107409693	0.743783	0.381376	0.509357	-0.366625	-0.923884	-0.344007	LOC107409693	NC_029680.1	499153	503985	+	2122	protein_coding	transmembrane 9 superfamily member 5%2C transcript variant X1	-
107412370	0.350012	0.323914	0.408179	-0.20461	-0.403618	-0.473878	LOC107412370	NC_029680.1	24717786	24723575	-	3633	protein_coding	uncharacterized LOC107412370%2C transcript variant X3	-
107420999	0.357823	0.379421	0.185082	-0.371458	-0.231862	-0.319006	LOC107420999	NC_029684.1	10913503	10919747	+	2796	protein_coding	mitogen-activated protein kinase kinase kinase 1-like%2C transcript variant X1	Pkinase
107430305	0.631541	0.213633	0.400674	-0.508587	-0.468515	-0.268746	LOC107430305	NC_029689.1	7376153	7382076	-	3628	protein_coding	pentatricopeptide repeat-containing protein At5g47360%2C transcript variant X17	-
107424516	0.480647	0.46771	0.197397	-0.23862	-0.361815	-0.545319	LOC107424516	NC_029686.1	6850958	6853313	+	1183	protein_coding	F-box protein At5g67140	-
107405106	0.255857	0.205907	0.324755	-0.320689	-0.233571	-0.232259	LOC107405106	NW_015453862.1	58054	61376	-	1949	protein_coding	monofunctional riboflavin biosynthesis protein RIBA 3%2C chloroplastic	GTP_cyclohydro2
107426739	0.222737	0.246676	0.377757	-0.149624	-0.338244	-0.359303	LOC107426739	NC_029687.1	8491517	8496606	+	2689	protein_coding	BEL1-like homeodomain protein 6	POX
novel.409	1.3696	0.635821	0.645742	-1.22522	-0.454188	-0.971748	-	NC_029686.1	6968358	6969049	-	563	-	-	-
107425985	0.154389	0.358965	0.373068	-0.319543	-0.321655	-0.245223	LOC107425985	NC_029687.1	2005558	2013902	-	4370	protein_coding	mediator of RNA polymerase II transcription subunit 33B%2C transcript variant X1	-
107414111	0.222192	0.396711	0.609417	-0.269477	-0.53984	-0.419003	LOC107414111	NC_029681.1	19441454	19450120	-	3890	protein_coding	protein ARABIDILLO 1-like	-
107406740	0.518549	0.332337	0.257719	-0.491922	-0.173822	-0.44286	LOC107406740	NW_015454344.1	17774	22750	-	1743	protein_coding	protein NRT1/ PTR FAMILY 5.2-like	-
107406234	0.433781	0.415993	0.51775	-0.150557	-0.57658	-0.640387	LOC107406234	NW_015454142.1	10783	16396	-	2306	protein_coding	beta-amylase 2%2C chloroplastic	-
107404315	0.0320514	0.860632	1.06526	-0.518531	-1.01217	-0.42725	LOC107404315	NW_015453726.1	99866	100216	+	351	protein_coding	uncharacterized LOC107404315	-
107405268	0.581916	0.272583	0.612145	-0.703911	-0.521043	-0.24169	LOC107405268	NW_015453897.1	53641	54666	-	1026	protein_coding	probable acetyltransferase NATA1-like	Acetyltransf_1
107432370	0.562226	0.439238	0.332716	-0.22645	-0.535318	-0.572413	LOC107432370	NC_029690.1	7075495	7079033	+	3220	protein_coding	G-type lectin S-receptor-like serine/threonine-protein kinase SD3-1	Pkinase_Tyr
107411258	0.612905	0.312542	0.359778	-0.280521	-0.489137	-0.515568	LOC107411258	NC_029680.1	10967419	10969267	+	1849	protein_coding	uncharacterized LOC107411258	-
107406270	0.805873	0.38475	0.43617	-0.734366	-0.674234	-0.218194	LOC107406270	NW_015454153.1	24191	30825	-	3839	protein_coding	trafficking protein particle complex subunit 11-like	-
107424219	0.54547	0.0862179	0.300307	-0.295133	-0.348565	-0.288296	LOC107424219	NC_029686.1	4920379	4937921	-	7616	protein_coding	CCR4-NOT transcription complex subunit 1%2C transcript variant X2	Not1
107415230	0.514062	0.217501	0.419671	-0.0954116	-0.596362	-0.459461	LOC107415230	NC_029682.1	1836296	1839660	-	1938	protein_coding	uncharacterized LOC107415230	-
107409136	0.514588	0.248668	0.369282	-0.220918	-0.344617	-0.567003	LOC107409136	NW_015456360.1	927	2703	+	1028	protein_coding	UPF0187 protein At3g61320%2C chloroplastic-like	-
107416073	0.382694	0.127111	0.433471	-0.200714	-0.434581	-0.307981	LOC107416073	NC_029682.1	9977967	9984033	+	2382	protein_coding	pyrophosphate--fructose 6-phosphate 1-phosphotransferase subunit alpha	PFK
107414801	0.47485	0.252658	0.367528	-0.150702	-0.544153	-0.40018	LOC107414801	NC_029681.1	25227803	25242873	+	5126	protein_coding	structural maintenance of chromosomes flexible hinge domain-containing protein GMI1-like	-
107435651	0.226761	0.799238	0.462894	-0.448364	-0.459869	-0.580661	LOC107435651	NW_015453553.1	28005	32621	-	2083	protein_coding	uncharacterized protein YtfP-like%2C transcript variant X4	-
107415444	0.494949	0.166975	0.44331	-0.371769	-0.473725	-0.259741	LOC107415444	NC_029679.1	7783908	7788824	+	4024	protein_coding	putative protein FAR1-RELATED SEQUENCE 10%2C transcript variant X2	FAR1
107413804	0.258607	0.625887	0.664754	-0.8109	-0.452252	-0.286096	LOC107413804	NC_029681.1	14764790	14765775	-	986	protein_coding	18.1 kDa class I heat shock protein-like	-
107417937	0.760421	0.457645	0.290224	-0.279304	-0.684367	-0.544618	LOC107417937	NC_029679.1	10050094	10053921	+	2564	protein_coding	wall-associated receptor kinase 2-like	Pkinase
107413265	0.573612	0.574481	0.282915	-0.477003	-0.477003	-0.477003	LOC107413265	NC_029681.1	6578427	6580007	-	1302	protein_coding	pentatricopeptide repeat-containing protein At1g12775%2C mitochondrial-like	-
novel.350	0.652516	0.64179	1.03835	-0.934883	-0.559037	-0.838736	-	NC_029685.1	27422584	27423941	+	803	-	-	-
107405095	0.330477	0.595373	0.292866	-0.510935	-0.591886	-0.115895	LOC107405095	NW_015453859.1	52975	58656	+	2566	protein_coding	probable transcription factor PosF21%2C transcript variant X2	-
107414550	1.40069	0.631449	0.0414418	-0.741847	-0.779752	-0.551984	LOC107414550	NC_029681.1	23365770	23368511	+	1223	protein_coding	probable plastid-lipid-associated protein 14%2C chloroplastic%2C transcript variant X1	-
107403922	0.240691	0.368477	0.360715	-0.283599	-0.385119	-0.301165	LOC107403922	NW_015453667.1	12209	18578	+	2393	protein_coding	NEDD8-activating enzyme E1 regulatory subunit AXR1-like%2C transcript variant X1	-
107414420	0.670281	0.387654	0.409364	-0.402329	-0.704897	-0.360073	LOC107414420	NC_029681.1	22129311	22132370	-	2594	protein_coding	protein ROOT PRIMORDIUM DEFECTIVE 1	-
107403708	0.219221	0.465055	0.384601	-0.385601	-0.380038	-0.303236	LOC107403708	NW_015453636.1	101964	107725	-	2051	protein_coding	non-canonical poly(A) RNA polymerase PAPD5%2C transcript variant X1	NTP_transf_2
107423399	0.278169	0.463239	0.610298	-0.356124	-0.681914	-0.313667	LOC107423399	NC_029685.1	25283440	25289432	+	1574	protein_coding	aladin	-
107432479	0.441028	0.623373	0.591002	-0.259179	-1.12159	-0.274631	LOC107432479	NC_029690.1	8495644	8501589	+	1609	protein_coding	EP1-like glycoprotein 2	B_lectin
107412663	0.304924	0.226462	0.375163	-0.18301	-0.286019	-0.437519	LOC107412663	NC_029679.1	5696705	5704667	+	2342	protein_coding	ornithine aminotransferase%2C mitochondrial%2C transcript variant X1	Aminotran_3
107433854	0.329598	0.369393	0.316532	-0.388066	-0.283254	-0.344203	LOC107433854	NW_015453413.1	218018	223669	-	1943	protein_coding	UDP-arabinose 4-epimerase 1%2C transcript variant X1	-
107426830	0.199858	0.630822	0.499136	-0.632692	-0.536241	-0.160883	LOC107426830	NC_029687.1	9116900	9134399	+	1889	protein_coding	vacuolar-sorting receptor 3-like	-
107411580	0.43838	0.797595	0.569924	-0.414819	-0.696727	-0.694352	LOC107411580	NC_029680.1	18141742	18143057	+	1316	protein_coding	RING-H2 finger protein ATL74-like	-
107413441	0.581511	0.7614	0.485876	-1.37942	-0.0810064	-0.368365	LOC107413441	NC_029681.1	7974240	7975945	+	1706	protein_coding	zeatin O-glucosyltransferase-like	UDPGT
107423247	0.337574	0.20517	0.366238	-0.269018	-0.236818	-0.403147	LOC107423247	NC_029685.1	22846619	22850751	-	2720	protein_coding	probable protein phosphatase 2C 35%2C transcript variant X5	PP2C
107417999	0.225214	0.330229	0.435304	-0.18117	-0.303915	-0.505663	LOC107417999	NC_029683.1	6810537	6813662	+	1244	protein_coding	nuclear transcription factor Y subunit C-1	-
107428217	0.560187	0.31503	0.490568	-0.270978	-0.84382	-0.250987	LOC107428217	NC_029688.1	2114402	2124792	+	5391	protein_coding	putative disease resistance protein RGA1%2C transcript variant X4	NB-ARC
107414142	0.370491	1.79833	2.13062	-0.689669	-1.65601	-1.95377	LOC107414142	NC_029681.1	19796690	19797747	+	974	protein_coding	glycine-rich cell wall structural protein 1-like	-
107435041	0.272646	0.62021	0.277197	-0.412503	-0.247326	-0.510225	LOC107435041	NW_015453501.1	39712	42350	-	1490	protein_coding	GDSL esterase/lipase APG-like	Lipase_GDSL
107407070	0.92709	0.763297	0.705614	-0.634538	-0.687016	-1.07445	LOC107407070	NW_015454494.1	6206	9500	+	718	protein_coding	UPF0235 protein C15orf40 homolog%2C transcript variant X1	-
107428074	0.694289	0.0962551	0.322179	-0.308164	-0.516267	-0.288293	LOC107428074	NC_029688.1	367033	376375	+	4972	protein_coding	histone acetyltransferase HAC1-like	-
107413660	0.317323	0.273032	0.287393	-0.189135	-0.329844	-0.358769	LOC107413660	NC_029679.1	6328598	6333745	+	2212	protein_coding	3-oxoacyl-[acyl-carrier-protein] synthase I%2C chloroplastic%2C transcript variant X2	ketoacyl-synt
107406649	0.416825	0.383924	0.465392	-0.468942	-0.331236	-0.465963	LOC107406649	NC_029679.1	40761279	40767000	-	2947	protein_coding	centromere protein C	-
112488751	1.17766	0.546548	0.691849	-0.842606	-0.842606	-0.730849	LOC112488751	NC_029681.1	20091560	20092384	-	825	protein_coding	F-box protein At5g07610-like	-
107433042	0.618383	0.137623	0.26535	-0.358313	-0.461401	-0.201641	LOC107433042	NC_029690.1	14641169	14654950	+	7761	protein_coding	mediator of RNA polymerase II transcription subunit 12	-
107418259	0.292903	0.258891	0.498682	-0.270583	-0.414049	-0.365844	LOC107418259	NC_029683.1	8734152	8739233	+	2512	protein_coding	probable Ufm1-specific protease	DUF1671
107404228	0.804486	0.318595	0.113645	-0.336566	-0.462079	-0.438082	LOC107404228	NC_029679.1	38493258	38496560	+	2213	protein_coding	ELF3-like protein 2%2C transcript variant X1	-
107419473	0.829303	0.594762	0.956966	-0.472464	-1.11977	-0.788796	LOC107419473	NC_029683.1	28018362	28019673	+	933	pseudogene	-	-
107417853	0.453318	0.529296	0.595474	-0.447264	-0.600326	-0.530498	LOC107417853	NC_029683.1	5272915	5274799	+	1795	pseudogene	-	-
107403488	0.430628	0.133547	0.306716	-0.257245	-0.267133	-0.346512	LOC107403488	NC_029679.1	38210494	38218892	+	2943	protein_coding	GBF-interacting protein 1-like%2C transcript variant X1	-
107414602	0.461302	0.309382	0.268325	-0.52692	-0.0643382	-0.44775	LOC107414602	NC_029681.1	23826933	23831489	-	2304	protein_coding	cyclic nucleotide-gated ion channel 1-like	Ion_trans
107418978	0.328213	0.643457	0.356147	-0.519699	-0.417224	-0.390895	LOC107418978	NC_029683.1	18247747	18249681	+	1041	protein_coding	probable bifunctional TENA-E protein	-
novel.105	0.598022	1.00676	0.277518	-1.08681	-0.151356	-0.644135	-	NC_029680.1	18134890	18135767	+	724	-	PF00234:Protease inhibitor/seed storage/LTP family	-
107426354	0.704643	0.074563	0.649475	-0.28339	-0.688031	-0.457259	LOC107426354	NC_029679.1	26776787	26782532	-	3253	pseudogene	-	-
107416062	0.477182	0.104742	0.274903	-0.299957	-0.337394	-0.219475	LOC107416062	NC_029682.1	9840966	9855770	-	4489	protein_coding	stromal processing peptidase%2C chloroplastic%2C transcript variant X3	-
107424856	0.546894	0.13425	0.683306	-0.32899	-0.582971	-0.452489	LOC107424856	NC_029686.1	8995584	8998529	+	2946	protein_coding	serine/threonine receptor-like kinase NFP	Pkinase_Tyr
novel.754	1.65019	0.558248	1.07926	-1.76427	-0.131545	-1.39188	-	NW_015454561.1	10104	10896	-	335	-	-	-
107431852	0.471513	0.336826	0.136769	-0.498329	-0.193497	-0.253283	LOC107431852	NC_029690.1	3082422	3088887	+	3074	protein_coding	probable ADP-ribosylation factor GTPase-activating protein AGD14%2C transcript variant X3	-
107431604	0.573801	0.325005	0.491114	-0.354575	-0.534319	-0.501026	LOC107431604	NC_029690.1	1485048	1486672	-	1625	protein_coding	zeatin O-glucosyltransferase-like	UDPGT
107427724	0.376522	0.184763	0.322782	-0.330436	-0.274663	-0.278969	LOC107427724	NC_029687.1	21966867	21971064	-	3760	protein_coding	putative disease resistance RPP13-like protein 1%2C transcript variant X1	NB-ARC
107417285	0.423926	0.451036	0.278637	-0.426465	-0.216227	-0.510907	LOC107417285	NC_029682.1	27168911	27175563	-	3484	protein_coding	probable inactive receptor kinase RLK902%2C transcript variant X2	Pkinase
107428062	0.500879	0.281318	0.327637	-0.126165	-0.451659	-0.532011	LOC107428062	NC_029688.1	212477	225013	-	3993	protein_coding	sodium/hydrogen exchanger 7-like	-
107428267	0.227448	0.45525	0.408295	-0.481673	-0.48856	-0.120759	LOC107428267	NC_029688.1	2630368	2632315	-	1617	protein_coding	uncharacterized LOC107428267	-
107419431	0.366483	0.54812	0.306081	-0.805718	-0.27155	-0.143417	LOC107419431	NC_029683.1	27824635	27825445	+	811	protein_coding	mitogen-activated protein kinase kinase 9-like	Pkinase
107418273	0.487423	0.37566	0.368809	-0.264358	-0.605062	-0.362472	LOC107418273	NC_029683.1	8949880	8955658	+	3815	protein_coding	C2 and GRAM domain-containing protein At5g50170	C2
107424674	0.345037	1.27208	0.551068	-1.03848	-0.421772	-0.70794	LOC107424674	NC_029686.1	7832683	7834843	-	951	protein_coding	ADP-ribosylation factor-like protein 2	Arf
107411317	0.500879	0.512705	0.283503	-0.520081	-0.419284	-0.357722	LOC107411317	NC_029680.1	13421089	13425661	-	1975	protein_coding	probable dolichyl pyrophosphate Glc1Man9GlcNAc2 alpha-1%2C3-glucosyltransferase%2C transcript variant X2	-
107423894	0.183735	0.407014	0.563967	-0.227577	-0.336258	-0.590882	LOC107423894	NC_029686.1	2422238	2423743	-	1046	protein_coding	photosystem I chlorophyll a/b-binding protein 6%2C chloroplastic	-
107407360	0.476868	0.352473	0.570175	-0.0446074	-0.80456	-0.550349	LOC107407360	NW_015454679.1	7832	12824	-	2719	protein_coding	probable boron transporter 2%2C transcript variant X2	-
107431212	0.290318	0.341981	0.551067	-0.156872	-0.596956	-0.429538	LOC107431212	NC_029689.1	16551106	16553945	-	1899	protein_coding	bifunctional protein FolD 1%2C mitochondrial	-
107414650	0.519081	0.102622	0.324312	-0.273246	-0.290687	-0.382083	LOC107414650	NC_029681.1	24343174	24354836	-	2750	protein_coding	dual specificity protein kinase YAK1 homolog	Pkinase
107426782	0.238139	0.341134	0.245506	-0.213	-0.351402	-0.260377	LOC107426782	NC_029687.1	7107094	7113227	+	3542	protein_coding	uncharacterized LOC107426782	Lipase_3
107417349	0.252819	0.62539	0.307707	-0.547122	-0.45525	-0.183545	LOC107417349	NC_029682.1	28878103	28882457	-	1283	protein_coding	uncharacterized LOC107417349%2C transcript variant X3	-
107427350	0.518762	0.114766	0.429833	-0.291504	-0.274956	-0.496901	LOC107427350	NC_029687.1	18346438	18353915	+	4374	protein_coding	transcriptional elongation regulator MINIYO-like	-
107417350	0.640358	0.20054	0.67896	-0.157766	-0.534605	-0.827487	LOC107417350	NC_029682.1	28968849	28973815	+	3854	protein_coding	uncharacterized LOC107417350	-
107432472	0.489288	0.373889	0.269193	-0.482022	-0.494175	-0.156173	LOC107432472	NC_029679.1	34286791	34288064	-	1274	protein_coding	protein NDR1-like	-
107409104	0.873141	0.629187	0.100486	-1.04081	-0.167033	-0.39497	LOC107409104	NW_015456303.1	35	2846	-	1653	protein_coding	LEAF RUST 10 DISEASE-RESISTANCE LOCUS RECEPTOR-LIKE PROTEIN KINASE-like 1.2%2C transcript variant X3	-
107410573	0.311723	0.352084	0.709338	-0.488782	-0.630894	-0.253469	LOC107410573	NC_029680.1	4407464	4412329	+	3231	protein_coding	putative phospholipid:diacylglycerol acyltransferase 2	-
107422448	0.424136	0.216594	0.190689	-0.292807	-0.352225	-0.186387	LOC107422448	NC_029685.1	12669593	12676203	+	2733	protein_coding	probable methionine--tRNA ligase	-
107411750	0.20587	0.327769	0.259017	-0.286718	-0.316246	-0.189692	LOC107411750	NC_029680.1	19853459	19857810	+	2532	protein_coding	uncharacterized LOC107411750%2C transcript variant X1	-
107424350	0.287257	0.358146	0.714326	-0.325496	-0.360131	-0.674103	LOC107424350	NC_029679.1	19943947	19947434	-	1245	protein_coding	50S ribosomal protein L25	-
107428367	0.525968	0.130958	0.371962	-0.273454	-0.468189	-0.287245	LOC107428367	NC_029688.1	3408501	3415266	-	3803	protein_coding	uncharacterized LOC107428367	-
107435704	0.473998	0.793099	0.337557	-0.214827	-0.716278	-0.673549	LOC107435704	NC_029679.1	37217816	37222226	+	1204	protein_coding	60S ribosomal protein L18a-like protein%2C transcript variant X2	-
107429113	0.479433	0.268756	0.275528	-0.325849	-0.359999	-0.337869	LOC107429113	NC_029688.1	14544686	14549243	+	3718	protein_coding	putative U-box domain-containing protein 42%2C transcript variant X2	U-box
107420993	0.455214	0.141811	0.267049	-0.219421	-0.391516	-0.253137	LOC107420993	NC_029684.1	10807038	10819711	+	5439	protein_coding	uncharacterized LOC107420993%2C transcript variant X1	-
107420637	0.406582	0.396402	0.54493	-0.230634	-0.694644	-0.422637	LOC107420637	NC_029684.1	6458588	6462874	+	2636	protein_coding	transcription factor bHLH74%2C transcript variant X2	HLH
107430018	0.28626	0.421816	0.264748	-0.269932	-0.404827	-0.298064	LOC107430018	NC_029689.1	2426556	2430853	-	1775	protein_coding	lysophospholipid acyltransferase 1%2C transcript variant X1	MBOAT
107428854	0.446236	0.240301	0.250758	-0.380504	-0.373417	-0.183373	LOC107428854	NC_029688.1	9493174	9501548	-	3089	protein_coding	uncharacterized LOC107428854	-
107419614	0.425116	0.57556	0.137632	-0.313881	-0.44755	-0.376877	LOC107419614	NC_029683.1	29822398	29826712	+	2647	protein_coding	DEAD-box ATP-dependent RNA helicase 52C-like%2C transcript variant X1	DEAD
107413316	0.440479	0.391155	0.327529	-0.548143	-0.200408	-0.410614	LOC107413316	NC_029681.1	7133117	7134827	+	1400	protein_coding	LEAF RUST 10 DISEASE-RESISTANCE LOCUS RECEPTOR-LIKE PROTEIN KINASE-like 2.7	-
107412080	0.70563	0.394995	0.404597	-0.440835	-0.458251	-0.606136	LOC107412080	NC_029680.1	22528367	22534679	-	1969	protein_coding	receptor-like cytosolic serine/threonine-protein kinase RBK2%2C transcript variant X4	Pkinase_Tyr
107426223	0.666373	0.606448	0.198861	-0.554053	-0.327726	-0.589903	LOC107426223	NC_029687.1	3636039	3642125	+	2091	protein_coding	probable WRKY transcription factor 47%2C transcript variant X1	WRKY
107429058	0.51349	0.279391	0.517116	-0.279211	-0.654318	-0.376468	LOC107429058	NC_029688.1	13627530	13630648	+	1990	protein_coding	folate synthesis bifunctional protein%2C mitochondrial	-
107415570	0.683631	0.540723	0.831729	-0.343012	-1.04316	-0.669906	LOC107415570	NC_029682.1	4748136	4750023	-	1174	protein_coding	hypersensitive-induced reaction 1 protein-like	-
107431039	0.649031	0.17613	0.500309	-0.459487	-0.446268	-0.419713	LOC107431039	NC_029689.1	15559739	15564751	-	2553	protein_coding	uncharacterized LOC107431039%2C transcript variant X2	Kelch_1
107415917	0.531215	0.615271	0.27086	-0.825473	0.0271918	-0.619065	LOC107415917	NC_029682.1	8382478	8384329	-	1816	protein_coding	phenolic glucoside malonyltransferase 1-like	-
107432392	0.293483	0.881171	0.41499	-0.696948	-0.0525779	-0.840118	LOC107432392	NC_029690.1	7268878	7269602	+	725	protein_coding	uncharacterized LOC107432392	-
107428340	0.370771	0.372448	0.55126	-0.60023	-0.333738	-0.36051	LOC107428340	NC_029688.1	3496929	3500678	+	2037	protein_coding	putative polyketide hydroxylase	FAD_binding_3
107432268	0.569543	0.242771	0.516279	-0.232862	-0.454708	-0.641021	LOC107432268	NC_029679.1	34129165	34135691	-	3313	protein_coding	microtubule-associated protein TORTIFOLIA1%2C transcript variant X1	-
107427731	0.454544	0.431621	0.367633	-0.550116	-0.404202	-0.29948	LOC107427731	NC_029687.1	22409821	22413859	+	1777	protein_coding	glycine oxidase%2C transcript variant X2	DAO
107408165	0.325003	0.51851	0.355628	-0.613161	-0.0608064	-0.525173	LOC107408165	NW_015455238.1	1903	2623	-	591	protein_coding	uncharacterized LOC107408165%2C transcript variant X2	-
107426908	0.36199	0.199425	0.350424	-0.195093	-0.373411	-0.343335	LOC107426908	NC_029687.1	9668462	9680189	-	4175	protein_coding	protein ALWAYS EARLY 3%2C transcript variant X4	DIRP
107415008	0.371748	0.1772	0.367596	-0.16001	-0.377253	-0.379281	LOC107415008	NC_029682.1	59912	64852	-	2101	protein_coding	lysine--tRNA ligase%2C chloroplastic/mitochondrial	tRNA-synt_2
107404400	0.299109	0.452914	0.352289	-0.175616	-0.41464	-0.514056	LOC107404400	NW_015453741.1	80444	84247	-	1283	protein_coding	cycloeucalenol cycloisomerase%2C transcript variant X1	-
107420383	0.806962	0.6588	0.452754	-0.0856088	-0.747294	-1.08561	LOC107420383	NC_029684.1	4761901	4763763	-	801	protein_coding	histidine-containing phosphotransfer protein 4-like	Hpt
107412212	0.315797	0.205657	0.403135	-0.207595	-0.400812	-0.316183	LOC107412212	NC_029680.1	23331231	23335637	-	2267	protein_coding	renalase%2C transcript variant X2	-
107403276	0.67346	0.330398	0.508282	-0.48277	-0.827474	-0.201896	LOC107403276	NW_015453591.1	20434	22900	-	1737	protein_coding	beta-amyrin 28-oxidase-like	p450
107425160	0.600188	0.110381	0.47503	-0.384186	-0.361157	-0.440256	LOC107425160	NC_029686.1	12364535	12369603	+	3676	protein_coding	protein NETWORKED 2D-like	-
107420922	0.535167	0.141129	0.309979	-0.466033	-0.296294	-0.223948	LOC107420922	NC_029684.1	9962792	9973150	+	6516	protein_coding	calcineurin-binding protein 1%2C transcript variant X4	-
107403699	0.291343	0.445014	0.341297	-0.537252	-0.334282	-0.206121	LOC107403699	NW_015453635.1	102893	109493	+	2699	protein_coding	non-functional pseudokinase ZED1-like%2C transcript variant X5	Pkinase
107421093	0.505631	0.233185	0.315736	-0.526166	-0.267784	-0.260603	LOC107421093	NC_029684.1	11788430	11805381	+	4102	protein_coding	kinesin-like protein KIN-7C%2C mitochondrial%2C transcript variant X5	Kinesin
107424224	0.350564	0.149347	0.377588	-0.226484	-0.385828	-0.265186	LOC107424224	NC_029686.1	4956034	4961943	-	2168	protein_coding	T-complex protein 1 subunit alpha	-
107423126	0.724326	1.03057	0.548212	-0.684738	-0.79561	-0.822765	LOC107423126	NC_029685.1	21550700	21551400	+	505	lncRNA	uncharacterized LOC107423126	-
107406782	0.00942297	0.569675	0.484598	-0.322461	-0.482798	-0.258438	LOC107406782	NC_029679.1	40730720	40736300	+	2609	protein_coding	protein MLN51 homolog	-
107416652	0.365395	0.320065	0.252998	-0.105742	-0.4513	-0.381417	LOC107416652	NC_029682.1	16665733	16669594	-	1698	protein_coding	oxygen-dependent coproporphyrinogen-III oxidase%2C chloroplastic	-
107413262	0.810389	0.352543	0.852251	-0.852015	-0.973827	-0.18934	LOC107413262	NC_029681.1	6521074	6527908	+	1768	protein_coding	uncharacterized LOC107413262	-
112489089	1.44332	1.78469	1.18785	-1.045	-2.63952	-0.731335	LOC112489089	NW_015453402.1	193394	196244	+	2551	protein_coding	uncharacterized LOC112489089%2C transcript variant X3	-
107414471	0.224681	0.24908	0.248114	-0.277903	-0.250349	-0.193623	LOC107414471	NC_029681.1	22315868	22321730	+	2644	protein_coding	ABC transporter B family member 28%2C transcript variant X1	ABC_membrane
107427175	0.498323	0.269153	0.401713	-0.417844	-0.58806	-0.163285	LOC107427175	NC_029687.1	15021910	15029211	-	2370	protein_coding	nucleolar complex protein 4 homolog	-
112490167	0.564098	0.624834	0.303568	-0.4975	-0.4975	-0.4975	LOC112490167	NW_015454442.1	9673	12024	+	1135	lncRNA	uncharacterized LOC112490167	-
107406290	0.174513	0.431014	0.821791	-0.625166	-0.0802755	-0.721877	LOC107406290	NW_015454161.1	10178	12262	-	1384	protein_coding	probable WRKY transcription factor 70	WRKY
107426511	0.362274	0.540554	0.409061	-0.515069	-0.420412	-0.376408	LOC107426511	NC_029687.1	7335047	7337444	-	2322	protein_coding	L-type lectin-domain containing receptor kinase IX.1-like%2C transcript variant X1	Pkinase
107414429	0.4932	0.286248	0.237607	-0.243275	-0.460988	-0.31279	LOC107414429	NC_029681.1	22035759	22040621	-	2021	protein_coding	flap endonuclease GEN-like 2%2C transcript variant X2	XPG_I
112492835	0.528499	0.110338	0.498267	-0.379034	-0.379034	-0.379034	LOC112492835	NC_029687.1	238263	243701	-	1654	pseudogene	-	-
107434023	0.39279	0.696453	0.351453	-0.688683	-0.449166	-0.302848	LOC107434023	NW_015453421.1	269861	271862	+	1504	protein_coding	caffeic acid 3-O-methyltransferase-like	-
[truncated: 2,884 more rows]

## Sheet: sub_cluster_3
DEGs in different clusters
gene_id	NO. 5_1	NO. 5_2	NO. 5_3	NO. 1_1	NO. 1_2	NO. 1_3	gene_name	gene_chr	gene_start	gene_end	gene_strand	gene_length	gene_biotype	gene_description	tf_family
107405517	-1.61044	-1.7518	-1.61882	1.66724	1.71119	1.60262	LOC107405517	NW_015453953.1	24251	38885	+	1405	protein_coding	vacuolar cation/proton exchanger 3-like	Na_Ca_ex
107415704	-1.94267	-1.67424	-1.82119	1.78209	1.90968	1.74632	LOC107415704	NC_029682.1	5644740	5646429	-	1487	pseudogene	-	-
107411034	-1.40835	-1.7251	-1.60665	1.66084	1.58846	1.4908	LOC107411034	NC_029680.1	8436933	8439578	+	1610	protein_coding	ribulose bisphosphate carboxylase/oxygenase activase%2C chloroplastic-like	AAA
107429520	-1.56912	-1.32774	-1.45384	1.42214	1.48285	1.44572	LOC107429520	NC_029688.1	18900686	18904515	+	2153	protein_coding	serine/threonine-protein kinase STN7%2C chloroplastic%2C transcript variant X1	Pkinase
107405040	-2.01938	-1.64943	-1.84787	1.75951	1.98776	1.76942	LOC107405040	NW_015453846.1	17168	19148	+	943	protein_coding	NAD(P)H-quinone oxidoreductase subunit T%2C chloroplastic	DnaJ
107415885	-1.39043	-1.41943	-1.48065	1.38783	1.48784	1.41484	LOC107415885	NC_029682.1	8112857	8116342	+	1867	protein_coding	uncharacterized LOC107415885	-
107414286	-1.67251	-1.58648	-1.43971	1.68758	1.58133	1.42979	LOC107414286	NC_029681.1	21383856	21388345	+	2518	protein_coding	acid beta-fructofuranosidase 1%2C vacuolar-like	-
107414023	-1.77802	-1.78931	-1.59302	1.62105	1.90095	1.63834	LOC107414023	NC_029681.1	18418648	18419570	-	923	protein_coding	uncharacterized LOC107414023	-
107411591	-1.41738	-1.70403	-1.54781	1.56743	1.48228	1.61951	LOC107411591	NC_029680.1	18303885	18306303	-	2019	protein_coding	root phototropism protein 2	BTB
107422443	-1.34681	-1.24787	-1.47385	1.31914	1.35672	1.39266	LOC107422443	NC_029685.1	12357092	12358749	+	1526	protein_coding	early nodulin-like protein 2	Cu_bind_like
107414612	-1.44303	-1.32791	-1.56775	1.46021	1.55893	1.31955	LOC107414612	NC_029681.1	23919663	23923904	-	2104	protein_coding	RNA polymerase sigma factor sigE%2C chloroplastic/mitochondrial	Sigma70_r4
107416033	-1.59166	-1.57483	-1.33994	1.49761	1.54958	1.45924	LOC107416033	NC_029679.1	8456364	8463826	-	1319	protein_coding	heavy metal-associated isoprenylated plant protein 7-like	HMA
107427627	-1.3025	-1.24812	-1.32199	1.26891	1.34096	1.26275	LOC107427627	NC_029687.1	21005978	21012921	+	2621	protein_coding	dicarboxylate transporter 2.1%2C chloroplastic%2C transcript variant X3	Na_sulph_symp
107404018	-1.69809	-1.58665	-1.60619	1.52256	1.75011	1.61826	LOC107404018	NW_015453678.1	64162	71875	-	2234	protein_coding	inositol transporter 1-like	-
107412817	-1.22206	-1.32081	-1.36313	1.27387	1.37618	1.25596	LOC107412817	NC_029681.1	809861	814603	-	2433	protein_coding	probable cytochrome P450 313a4	p450
107430074	-1.70692	-1.97482	-1.60078	1.72455	2.00271	1.55525	LOC107430074	NC_029689.1	2951173	2956215	-	3338	protein_coding	metal-nicotianamine transporter YSL1%2C transcript variant X4	OPT
107433079	-1.66484	-1.26174	-1.6461	1.52997	1.64441	1.3983	LOC107433079	NC_029690.1	15840799	15842378	+	1257	protein_coding	aquaporin PIP2-2-like	-
107417707	-1.50691	-1.28329	-1.27498	1.43081	1.41646	1.21791	LOC107417707	NC_029683.1	3559014	3562122	+	1585	protein_coding	protein RETICULATA-RELATED 4%2C chloroplastic-like	-
107415202	-1.21832	-1.72063	-1.49556	1.48334	1.46817	1.483	LOC107415202	NC_029682.1	1539193	1540896	-	1590	protein_coding	zinc finger protein CONSTANS-LIKE 5%2C transcript variant X2	CCT
107415980	-1.75662	-1.78943	-1.4097	1.68539	1.84458	1.42578	LOC107415980	NC_029679.1	8470843	8475443	-	1189	protein_coding	heavy metal-associated isoprenylated plant protein 7-like	HMA
107435808	-2.17795	-1.60794	-1.5332	1.84128	1.63865	1.83915	LOC107435808	NW_015453567.1	78155	79899	+	1322	protein_coding	probable aquaporin PIP1-4	-
107421070	-1.3317	-1.26569	-1.44193	1.4423	1.3284	1.26862	LOC107421070	NC_029684.1	11258346	11262500	-	2190	protein_coding	chlorophyllide a oxygenase%2C chloroplastic	-
107417141	-1.58554	-1.65645	-1.37582	1.49705	1.68434	1.43642	LOC107417141	NC_029682.1	22733198	22735980	+	2098	protein_coding	protein NRT1/ PTR FAMILY 6.4	-
107420175	-1.30402	-1.72152	-1.53259	1.43733	1.73555	1.38525	LOC107420175	NC_029684.1	3794370	3799443	+	3194	protein_coding	J domain-containing protein required for chloroplast accumulation response 1%2C transcript variant X2	-
107430493	-1.27262	-1.18748	-1.14413	1.10473	1.26232	1.23718	LOC107430493	NC_029679.1	31671028	31677305	-	2294	protein_coding	cyclic nucleotide-gated ion channel 4	Ion_trans
107404050	-1.04002	-1.23743	-1.09657	1.1369	1.08159	1.15552	LOC107404050	NW_015453685.1	75365	78949	-	1418	protein_coding	bifunctional L-3-cyanoalanine synthase/cysteine synthase 1%2C mitochondrial	PALP
107433468	-1.77457	-1.98095	-1.4549	1.58872	1.9624	1.6593	LOC107433468	NW_015453399.1	300459	309743	-	1908	protein_coding	allantoate deiminase 1	Peptidase_M20
107424075	-1.66601	-1.22769	-1.66084	1.42321	1.68568	1.44565	LOC107424075	NC_029686.1	3695087	3696701	+	911	protein_coding	uncharacterized LOC107424075	Glyoxalase
107429484	-1.23598	-1.12647	-1.28083	1.25458	1.27072	1.11799	LOC107429484	NC_029688.1	18779948	18782609	-	1457	protein_coding	transcription factor HHO3-like	Myb_DNA-binding
107435331	-1.81624	-1.30498	-1.45998	1.66758	1.39297	1.52064	LOC107435331	NW_015453527.1	108368	114928	-	2292	protein_coding	NADP-dependent malic enzyme	Malic_M
107428613	-1.17254	-1.23606	-1.31653	1.15497	1.38375	1.18641	LOC107428613	NC_029688.1	5270988	5275173	-	2046	protein_coding	inorganic phosphate transporter 2-1%2C chloroplastic	-
107412390	-1.49684	-1.1912	-1.22113	1.30387	1.3716	1.23369	LOC107412390	NC_029680.1	25001676	25011605	-	1841	protein_coding	zinc finger CCCH domain-containing protein ZFN-like	zf-CCCH
107404016	-1.46639	-1.26562	-1.68668	1.49993	1.38297	1.53579	LOC107404016	NW_015453678.1	85356	92575	-	2272	protein_coding	inositol transporter 1-like	Sugar_tr
107423584	-1.10404	-1.30098	-1.18063	1.19574	1.34267	1.04724	LOC107423584	NC_029685.1	27493267	27496591	-	1777	protein_coding	magnesium-protoporphyrin IX monomethyl ester [oxidative] cyclase%2C chloroplastic%2C transcript variant X2	-
107433288	-1.34455	-1.58317	-1.72248	1.51494	1.76729	1.36797	LOC107433288	NC_029679.1	35230779	35237962	-	3584	protein_coding	uncharacterized LOC107433288	p450
107413431	-1.32221	-1.86274	-1.72947	1.70104	1.73576	1.47761	LOC107413431	NC_029681.1	8519224	8520812	+	1068	protein_coding	telomere repeat-binding protein 4	-
107417503	-1.18617	-1.57876	-1.33839	1.41654	1.51115	1.17564	LOC107417503	NC_029679.1	9627963	9636953	-	2758	protein_coding	probable amino acid permease 7%2C transcript variant X1	Aa_trans
107422590	-1.2614	-1.69207	-1.19631	1.40842	1.3823	1.35906	LOC107422590	NC_029685.1	14366990	14374624	+	2724	protein_coding	uncharacterized protein sll0005	ABC1
107412204	-1.3428	-1.20721	-1.05072	1.29578	1.13691	1.16804	LOC107412204	NC_029680.1	23164010	23167803	-	1828	protein_coding	GDP-mannose 3%2C5-epimerase 2	Epimerase
107414282	-1.58445	-1.68722	-1.50973	1.73317	1.72793	1.32031	LOC107414282	NC_029681.1	21189300	21193990	-	1794	protein_coding	cytochrome P450 CYP72A219-like	p450
107425168	-1.36664	-1.21518	-1.12422	1.23833	1.34216	1.12555	LOC107425168	NC_029686.1	12358556	12361303	+	1488	protein_coding	uncharacterized LOC107425168	-
107432766	-1.46196	-1.17432	-1.32232	1.21349	1.56477	1.18035	LOC107432766	NC_029690.1	10516106	10517334	+	708	protein_coding	protein SRC1-like	-
107433044	-1.76881	-1.20184	-1.39565	1.3796	1.60005	1.38665	LOC107433044	NC_029679.1	34733587	34734852	-	749	protein_coding	protein translation factor SUI1 homolog	SUI1
107421782	-1.2959	-1.16198	-1.22975	1.13208	1.35196	1.2036	LOC107421782	NC_029685.1	415379	422282	-	1571	protein_coding	probable hydroxyacylglutathione hydrolase 2%2C chloroplastic%2C transcript variant X1	Lactamase_B
107424544	-1.4986	-1.19515	-1.28078	1.1698	1.36924	1.43549	LOC107424544	NC_029686.1	6886723	6894275	-	1700	protein_coding	uncharacterized acetyltransferase At3g50280-like	-
107415943	-1.21524	-1.00466	-1.12824	1.17621	1.07091	1.10102	LOC107415943	NC_029682.1	8088879	8093917	-	2386	protein_coding	cyclic nucleotide-gated ion channel 2%2C transcript variant X2	Ion_trans
107416297	-1.01054	-1.17076	-0.998924	1.11541	1.02103	1.04378	LOC107416297	NC_029682.1	12453910	12460892	-	2685	protein_coding	senescence-associated protein AAF%2C chlorolplastic%2C transcript variant X6	-
107404626	-1.76657	-1.38698	-1.28066	1.41112	1.52515	1.49793	LOC107404626	NW_015453769.1	48044	53024	-	2627	protein_coding	putative glycerol-3-phosphate transporter 4	-
107430375	-1.14341	-1.49264	-1.20348	1.26034	1.35448	1.2247	LOC107430375	NC_029679.1	31728423	31739907	-	4608	protein_coding	myosin-2%2C transcript variant X3	-
107415193	-0.995372	-1.12307	-1.16795	1.21099	1.10986	0.965532	LOC107415193	NC_029682.1	1249960	1256419	+	4108	protein_coding	uncharacterized LOC107415193	-
107413912	-1.10404	-1.19311	-1.05984	1.04817	1.26264	1.04618	LOC107413912	NC_029681.1	17564066	17566932	-	1278	protein_coding	ferritin-3%2C chloroplastic	Ferritin
107426784	-0.993036	-0.975551	-0.874408	0.929995	1.04114	0.871863	LOC107426784	NC_029687.1	8139993	8142464	-	1563	protein_coding	fructose-bisphosphate aldolase 1%2C chloroplastic	-
107419941	-1.31625	-0.963349	-1.25434	1.19459	1.25391	1.08543	LOC107419941	NC_029684.1	767696	769090	+	1270	protein_coding	zinc finger protein CONSTANS-LIKE 4	CCT
107433384	-1.62765	-2.09482	-1.47788	1.73981	1.97219	1.48835	LOC107433384	NC_029690.1	19252351	19254895	+	1559	protein_coding	transcription factor HY5-like%2C transcript variant X6	bZIP_1
107426997	-1.5966	-1.87187	-1.20992	1.59632	1.72597	1.3561	LOC107426997	NC_029687.1	11168741	11170613	+	1873	protein_coding	uncharacterized LOC107426997	-
107420789	-0.894502	-0.988525	-1.00436	1.03604	0.998079	0.853268	LOC107420789	NC_029684.1	9133652	9140870	+	3529	protein_coding	plasma membrane ATPase 4-like	E1-E2_ATPase
107409991	-1.98302	-1.37176	-1.95662	1.75251	1.76565	1.79324	LOC107409991	NW_015457763.1	1	1321	-	813	protein_coding	GDSL esterase/lipase CPRD49-like	Lipase_GDSL
107417546	-1.66308	-1.6608	-1.53803	1.18933	1.90904	1.76354	LOC107417546	NC_029683.1	1732397	1736119	-	2241	protein_coding	cellulose synthase-like protein B4	-
107411435	-1.87162	-2.00825	-1.64092	1.44964	2.25625	1.8149	LOC107411435	NC_029680.1	16460784	16463881	-	1307	protein_coding	E3 ubiquitin-protein ligase RZFP34-like%2C transcript variant X2	zf-CHY
107413494	-0.977218	-1.02193	-0.962138	0.966232	0.968798	1.02625	LOC107413494	NC_029681.1	8929732	8932883	-	1815	protein_coding	ACT domain-containing protein ACR9	-
107421107	-2.09898	-1.56689	-1.762	1.5498	2.16174	1.71633	LOC107421107	NC_029684.1	11968904	11970061	-	1158	protein_coding	probable calcium-binding protein CML44	efhand
107415443	-1.51551	-1.23652	-1.44905	1.5092	1.60901	1.08287	LOC107415443	NC_029682.1	3338142	3343469	-	2577	protein_coding	L-aspartate oxidase%2C chloroplastic%2C transcript variant X5	-
107423748	-1.45232	-1.81534	-1.35861	1.64214	1.78607	1.19806	LOC107423748	NC_029686.1	849865	852503	-	1752	protein_coding	2-methylene-furan-3-one reductase-like	ADH_N
107415996	-1.20784	-1.73316	-1.62622	1.58319	1.69812	1.28593	LOC107415996	NC_029682.1	8836645	8843794	+	5042	protein_coding	putative ABC transporter C family member 15	ABC_membrane
107430632	-1.37524	-1.4591	-1.49122	1.28348	1.77548	1.26661	LOC107430632	NC_029689.1	11626478	11627334	-	667	protein_coding	uncharacterized LOC107430632%2C transcript variant X1	-
107415338	-1.51446	-1.18972	-1.16437	1.35161	1.23765	1.27929	LOC107415338	NC_029679.1	7795046	7795717	-	672	protein_coding	uncharacterized LOC107415338	-
107430450	-1.19628	-1.04456	-1.13558	1.21261	1.13377	1.03004	LOC107430450	NC_029689.1	9929077	9935963	+	3172	protein_coding	type I inositol polyphosphate 5-phosphatase 2	-
107430625	-1.22962	-1.08976	-1.17907	1.05542	1.3142	1.12884	LOC107430625	NC_029689.1	11514087	11516830	+	1334	protein_coding	uncharacterized LOC107430625	-
107433319	-1.3735	-1.18291	-1.64369	1.42683	1.6537	1.11957	LOC107433319	NC_029690.1	18915331	18919700	+	1985	protein_coding	CBL-interacting serine/threonine-protein kinase 1%2C transcript variant X2	Pkinase
107417866	-1.43643	-1.94918	-1.22054	1.60434	1.66098	1.34083	LOC107417866	NC_029683.1	4905231	4908853	+	2352	protein_coding	protein REVEILLE 7-like%2C transcript variant X1	Myb_DNA-binding
107410713	-1.30374	-0.963722	-1.08484	1.108	1.06142	1.18288	LOC107410713	NC_029680.1	5918598	5927712	-	1918	protein_coding	protein CLT1%2C chloroplastic	-
107422483	-1.33003	-1.50905	-2.01321	1.4243	1.85414	1.57385	LOC107422483	NC_029685.1	13341495	13359904	-	1864	protein_coding	BAHD acyltransferase BIA1-like	-
107413125	-0.961009	-0.881647	-1.0699	0.974137	0.940369	0.998052	LOC107413125	NC_029681.1	4415147	4417404	-	1500	protein_coding	2-methyl-6-phytyl-1%2C4-hydroquinone methyltransferase%2C chloroplastic-like	Methyltransf_11
107423242	-0.857323	-1.04246	-1.06004	0.940743	1.06522	0.953856	LOC107423242	NC_029685.1	22777965	22783223	+	2729	protein_coding	mitogen-activated protein kinase 15	Pkinase
107429011	-1.35307	-1.84665	-1.74338	1.80584	1.75408	1.38319	LOC107429011	NC_029688.1	12901049	12904703	-	2217	protein_coding	cyclic dof factor 1%2C transcript variant X1	zf-Dof
novel.315	-1.64759	-1.455	-1.98455	1.70913	2.07377	1.30423	-	NC_029684.1	2036552	2037613	-	1062	-	PF13499:EF-hand domain pair	-
107427968	-1.34213	-1.48467	-1.05844	1.31809	1.2189	1.34826	LOC107427968	NC_029687.1	24834234	24838769	+	2254	protein_coding	nodulation receptor kinase%2C transcript variant X1	Pkinase_Tyr
107423464	-1.11287	-1.09186	-1.05734	1.13429	1.13275	0.995038	LOC107423464	NC_029685.1	25601658	25606264	-	1577	protein_coding	F-box protein SKP2A%2C transcript variant X1	F-box
107421784	-1.73293	-1.12396	-1.25346	1.31023	1.32626	1.47386	LOC107421784	NC_029679.1	15954737	15958222	-	980	protein_coding	probable NAD(P)H dehydrogenase (quinone) FQR1-like 1%2C transcript variant X1	FMN_red
107420781	-0.998692	-1.23757	-1.13505	1.18624	1.201	0.984075	LOC107420781	NC_029684.1	9014041	9024018	-	4854	protein_coding	cryptochrome DASH%2C chloroplastic/mitochondrial%2C transcript variant X2	-
107432099	-1.57399	-1.8928	-1.42912	1.86719	1.84753	1.18119	LOC107432099	NC_029690.1	4570749	4572697	+	1332	protein_coding	alpha carbonic anhydrase 1%2C chloroplastic	-
107434747	-1.07672	-1.03285	-1.42907	1.05025	1.26487	1.22352	LOC107434747	NC_029679.1	2912125	2916295	-	2914	protein_coding	probable E3 ubiquitin-protein ligase RHC2A%2C transcript variant X1	-
107405250	-1.01043	-1.04808	-1.24462	1.14026	1.05462	1.10825	LOC107405250	NW_015453893.1	6899	8620	+	1722	protein_coding	transcription factor TCP19-like	TCP
107417304	-1.13948	-0.938997	-1.29303	1.11074	1.10892	1.15184	LOC107417304	NC_029682.1	28201857	28206778	+	2010	protein_coding	probable transcription factor GLK1	Myb_DNA-binding
107410699	-1.05198	-1.06229	-1.25703	1.17427	1.1286	1.06843	LOC107410699	NC_029680.1	5997467	6002465	-	2036	protein_coding	hydroxyproline O-arabinosyltransferase 3-like%2C transcript variant X5	-
107425674	-1.26891	-1.04027	-1.12343	1.10677	1.39382	0.932026	LOC107425674	NC_029686.1	21872883	21873937	-	772	protein_coding	photosystem I reaction center subunit N%2C chloroplastic	-
107420156	-1.5185	-1.87906	-1.44116	1.37197	1.85028	1.61646	LOC107420156	NC_029684.1	2786480	2790462	+	1335	protein_coding	glutaredoxin-C6-like	-
107435478	-1.2459	-1.12674	-1.35725	1.32568	1.22799	1.17622	LOC107435478	NW_015453540.1	137193	139035	+	1446	protein_coding	BEL1-like homeodomain protein 7	Coprinus_mating
107435719	-1.13823	-1.18204	-1.03792	0.904886	1.3041	1.14921	LOC107435719	NW_015453560.1	75822	79992	+	4075	protein_coding	receptor-like protein kinase HSL1%2C transcript variant X1	Pkinase
107412587	-1.13891	-1.12093	-1.05403	1.01768	1.17884	1.11735	LOC107412587	NC_029680.1	26838592	26843217	-	2617	protein_coding	protein DETOXIFICATION 42%2C transcript variant X4	MatE
107432057	-1.46707	-1.04037	-1.31468	1.2135	1.39175	1.21687	LOC107432057	NC_029690.1	4180798	4182394	-	1063	protein_coding	dnaJ homolog subfamily C member 28	-
107413541	-0.849122	-0.955996	-1.0519	0.950353	0.964457	0.942205	LOC107413541	NC_029681.1	8763649	8766240	+	1668	protein_coding	WAT1-related protein At2g39510-like	DUF6
107427006	-1.37468	-1.90898	-1.1491	1.45061	1.50116	1.481	LOC107427006	NC_029687.1	11311394	11313345	-	1952	protein_coding	putative UDP-glucose glucosyltransferase	UDPGT
107411416	-1.50603	-1.66532	-1.64604	1.66429	1.8348	1.3183	LOC107411416	NC_029680.1	16523179	16527493	+	1660	protein_coding	protein PMR5	-
107434733	-1.7221	-1.1848	-1.53745	1.36111	1.44188	1.64137	LOC107434733	NW_015453475.1	121069	125525	+	1305	protein_coding	(+)-neomenthol dehydrogenase-like%2C transcript variant X2	adh_short
107423769	-1.19489	-0.842506	-1.11457	1.14077	0.941493	1.06971	LOC107423769	NC_029679.1	18751031	18752269	-	1239	protein_coding	protein SRC2-like	C2
107416181	-1.67322	-1.55533	-1.79881	1.64168	2.01535	1.37034	LOC107416181	NC_029682.1	11275988	11279186	-	1955	protein_coding	protein REVEILLE 1-like	Myb_DNA-binding
107417841	-0.880889	-1.02355	-0.904218	0.840009	1.0223	0.946344	LOC107417841	NC_029683.1	5314472	5316713	+	2152	protein_coding	geraniol 8-hydroxylase-like	p450
107427313	-1.76915	-1.40838	-1.64044	1.2697	1.91394	1.63432	LOC107427313	NC_029687.1	18004599	18006106	-	1496	protein_coding	signal recognition particle 43 kDa protein%2C chloroplastic-like%2C transcript variant X2	Chromo
107414790	-1.44537	-1.73917	-1.22518	1.70715	1.64072	1.06186	LOC107414790	NC_029681.1	25319095	25322281	-	2378	protein_coding	probable pectinesterase/pectinesterase inhibitor 34	-
107409232	-1.29572	-1.90071	-1.84832	1.89615	1.74361	1.40499	LOC107409232	NW_015456501.1	6	2369	+	1423	protein_coding	SPX domain-containing membrane protein At4g22990-like	MFS_1
107419792	-1.29657	-1.42317	-1.21302	1.50995	1.16179	1.26102	LOC107419792	NC_029684.1	153957	155946	+	1326	protein_coding	cinnamoyl-CoA reductase 2-like	Epimerase
107427146	-1.57916	-1.9272	-1.32545	1.45506	1.86541	1.51135	LOC107427146	NC_029687.1	14102392	14104530	+	1814	protein_coding	UDP-glycosyltransferase 74G1-like	UDPGT
107418464	-1.05121	-1.03395	-0.908948	0.983589	1.1225	0.888016	LOC107418464	NC_029683.1	10574419	10577321	-	1194	protein_coding	uncharacterized protein At5g50100%2C chloroplastic	-
107420689	-0.760123	-0.850306	-0.81082	0.768057	0.85747	0.795721	LOC107420689	NC_029684.1	7340642	7351043	+	3821	protein_coding	uncharacterized LOC107420689%2C transcript variant X2	Beta-lactamase
107404934	-1.63625	-1.78467	-1.84974	0.972785	2.37576	1.92211	LOC107404934	NW_015453823.1	73412	77751	-	3957	protein_coding	disease resistance protein RPM1-like%2C transcript variant X5	-
107431762	-1.07587	-1.19039	-1.13586	1.23022	1.32008	0.851805	LOC107431762	NC_029690.1	2919856	2923808	-	2648	protein_coding	pentatricopeptide repeat-containing protein At5g25630-like%2C transcript variant X1	-
107420775	-0.952112	-0.988059	-1.23108	1.12998	1.09234	0.948925	LOC107420775	NC_029684.1	9160494	9163572	-	2029	protein_coding	probable E3 ubiquitin-protein ligase RHG1A	-
107422850	-1.38735	-1.47966	-1.89506	1.84475	1.5312	1.38612	LOC107422850	NC_029685.1	18339725	18340447	+	723	protein_coding	early nodulin-75-like	-
107416578	-1.84565	-1.50592	-1.30976	1.58504	1.58263	1.49366	LOC107416578	NC_029682.1	15696181	15697437	-	977	protein_coding	membrane protein PM19L-like%2C transcript variant X2	-
107423687	-1.28278	-1.07747	-1.00801	1.11306	1.24422	1.01097	LOC107423687	NC_029686.1	545339	546471	+	1066	protein_coding	auxin-responsive protein SAUR32-like%2C transcript variant X1	Auxin_inducible
107425106	-1.25862	-1.19877	-1.05824	1.22256	1.36078	0.932292	LOC107425106	NC_029686.1	12154293	12156232	+	1377	protein_coding	probable mannitol dehydrogenase	ADH_N
107430393	-1.01878	-0.874507	-1.16722	0.900532	1.22168	0.938297	LOC107430393	NC_029679.1	31726546	31727752	+	993	protein_coding	chlorophyll a-b binding protein 13%2C chloroplastic	-
107423930	-1.28242	-1.64632	-1.0161	1.49218	1.29007	1.16259	LOC107423930	NC_029686.1	2453931	2459987	+	2566	protein_coding	ferric reduction oxidase 7%2C chloroplastic-like	Ferric_reduct
107415955	-0.957327	-1.09889	-1.11056	1.05317	1.19116	0.922454	LOC107415955	NC_029682.1	8353358	8356806	-	1818	protein_coding	ninja-family protein AFP3-like%2C transcript variant X1	-
107429661	-1.97903	-1.43975	-1.26205	1.43282	1.7294	1.51861	LOC107429661	NC_029688.1	20036437	20038078	-	801	protein_coding	heavy metal-associated isoprenylated plant protein 20-like	HMA
107425382	-0.965433	-0.956524	-0.771294	0.923973	0.897586	0.871691	LOC107425382	NC_029686.1	14772540	14780390	+	1778	protein_coding	uncharacterized LOC107425382%2C transcript variant X1	-
[truncated: 5,039 more rows]

## Sheet: sub_cluster_4
DEGs in different clusters
[truncated: 8 more rows]
