# Supplementary material for: Integrated Physiological and Transcriptome Analyses of Wild Jujube (Ziziphus jujuba var. spinosa) Under Drought Stress
Source: Int J Mol Sci. 2026 Mar 14;27(6):2669. doi: 10.3390/ijms27062669 (PMC13026995; doi:10.3390/ijms27062669)
Supplement: Supplementary file 1 [file ijms-27-02669-s001.zip › Table S5.xlsx]

## Sheet: NO. 1vsNO.5_GOenrich
GO enrichment analysis of DEGs
Category	GOID	Description	GeneRatio	BgRatio	pvalue	padj	geneID	geneName	Count	Up	Up_Gene_id	Down	Down_Gene_id
BP	GO:0015985	energy coupled proton transport, down electrochemical gradient	11/3271	14/7759	0.00629851	0.531711	107410053/107421175/107413604/107422145/novel.378/107421010/112492029/107417622/107404101/novel.388/107419050	LOC107410053/LOC107421175/LOC107413604/LOC107422145/-/LOC107421010/LOC112492029/LOC107417622/LOC107404101/-/LOC107419050	11	9	107410053/107413604/107422145/novel.378/112492029/107417622/107404101/novel.388/107419050	2	107421175/107421010
BP	GO:0015986	ATP synthesis coupled proton transport	11/3271	14/7759	0.00629851	0.531711	107410053/107421175/107413604/107422145/novel.378/107421010/112492029/107417622/107404101/novel.388/107419050	LOC107410053/LOC107421175/LOC107413604/LOC107422145/-/LOC107421010/LOC112492029/LOC107417622/LOC107404101/-/LOC107419050	11	9	107410053/107413604/107422145/novel.378/112492029/107417622/107404101/novel.388/107419050	2	107421175/107421010
BP	GO:0006396	RNA processing	78/3271	150/7759	0.00893843	0.531711	107424924/107404464/107432304/107403773/107426033/107412831/107411307/107430356/107417678/107405322/107435341/107432798/107435727/107421866/107425659/107414859/107413204/107417975/107424339/107415545/107404012/107420115/107425606/107432460/107426724/107415407/107418088/107407646/107423564/107434803/107415496/107421414/107417541/107423266/107416386/107420738/107429504/107415230/107423843/107431911…	LOC107424924/LOC107404464/LOC107432304/LOC107403773/LOC107426033/LOC107412831/LOC107411307/LOC107430356/LOC107417678/LOC107405322/LOC107435341/LOC107432798/LOC107435727/LOC107421866/LOC107425659/LOC107414859/LOC107413204/LOC107417975/LOC107424339/LOC107415545/LOC107404012/LOC107420115/LOC107425606/LOC107432460/LOC107426724/LOC107415407/LOC107418088/LOC107407646/LOC107423564/LOC107434803/LOC107415…	78	15	107421866/107426724/107416386/107423843/107431432/107419946/107414842/107420940/107412523/107429691/107426611/107435038/107418703/107406332/107416861	63	107424924/107404464/107432304/107403773/107426033/107412831/107411307/107430356/107417678/107405322/107435341/107432798/107435727/107425659/107414859/107413204/107417975/107424339/107415545/107404012/107420115/107425606/107432460/107415407/107418088/107407646/107423564/107434803/107415496/107421414/107417541/107423266/107420738/107429504/107415230/107431911/107403780/107423460/107412567/107404180…
BP	GO:0098656	anion transmembrane transport	19/3271	29/7759	0.00938533	0.531711	107421462/107415062/107435308/107415013/107413350/107415063/107415892/107418193/107418387/107404045/107424245/112488983/107403617/107431000/107417149/107435292/107432739/107419432/107417891	LOC107421462/LOC107415062/LOC107435308/LOC107415013/LOC107413350/LOC107415063/LOC107415892/LOC107418193/LOC107418387/LOC107404045/LOC107424245/LOC112488983/LOC107403617/LOC107431000/LOC107417149/LOC107435292/LOC107432739/LOC107419432/LOC107417891	19	4	107435308/107418193/107403617/107419432	15	107421462/107415062/107415013/107413350/107415063/107415892/107418387/107404045/107424245/112488983/107431000/107417149/107435292/107432739/107417891
BP	GO:1903825	organic acid transmembrane transport	19/3271	29/7759	0.00938533	0.531711	107421462/107415062/107435308/107415013/107413350/107415063/107415892/107418193/107418387/107404045/107424245/112488983/107403617/107431000/107417149/107435292/107432739/107419432/107417891	LOC107421462/LOC107415062/LOC107435308/LOC107415013/LOC107413350/LOC107415063/LOC107415892/LOC107418193/LOC107418387/LOC107404045/LOC107424245/LOC112488983/LOC107403617/LOC107431000/LOC107417149/LOC107435292/LOC107432739/LOC107419432/LOC107417891	19	4	107435308/107418193/107403617/107419432	15	107421462/107415062/107415013/107413350/107415063/107415892/107418387/107404045/107424245/112488983/107431000/107417149/107435292/107432739/107417891
BP	GO:1905039	carboxylic acid transmembrane transport	19/3271	29/7759	0.00938533	0.531711	107421462/107415062/107435308/107415013/107413350/107415063/107415892/107418193/107418387/107404045/107424245/112488983/107403617/107431000/107417149/107435292/107432739/107419432/107417891	LOC107421462/LOC107415062/LOC107435308/LOC107415013/LOC107413350/LOC107415063/LOC107415892/LOC107418193/LOC107418387/LOC107404045/LOC107424245/LOC112488983/LOC107403617/LOC107431000/LOC107417149/LOC107435292/LOC107432739/LOC107419432/LOC107417891	19	4	107435308/107418193/107403617/107419432	15	107421462/107415062/107415013/107413350/107415063/107415892/107418387/107404045/107424245/112488983/107431000/107417149/107435292/107432739/107417891
BP	GO:0006457	protein folding	51/3271	94/7759	0.0115833	0.531711	107403577/107428786/107416986/107412176/107430345/107403622/107417611/107404974/107403851/107420107/107424246/107425919/107412492/107430166/107423481/107413420/107416756/107428986/107417636/107429883/107425317/107431512/107411171/107415333/107408610/107435699/107420985/107421245/107411779/107424521/107427743/107410869/107406149/107403302/107422699/107406858/107431980/107429130/107412225/107435528…	LOC107403577/LOC107428786/LOC107416986/LOC107412176/LOC107430345/LOC107403622/LOC107417611/LOC107404974/LOC107403851/LOC107420107/LOC107424246/LOC107425919/LOC107412492/LOC107430166/LOC107423481/LOC107413420/LOC107416756/LOC107428986/LOC107417636/LOC107429883/LOC107425317/LOC107431512/LOC107411171/LOC107415333/LOC107408610/LOC107435699/LOC107420985/LOC107421245/LOC107411779/LOC107424521/LOC107427…	51	30	107403577/107428786/107430345/107417611/107404974/107403851/107420107/107424246/107430166/107413420/107428986/107417636/107429883/107435699/107411779/107424521/107427743/107410869/107403302/107422699/107406858/107431980/107412225/107411516/107408133/107425032/107408059/107418970/107405102/107405428	21	107416986/107412176/107403622/107425919/107412492/107423481/107416756/107425317/107431512/107411171/107415333/107408610/107420985/107421245/107406149/107429130/107435528/107414253/107418891/107419879/107430689
BP	GO:0000160	phosphorelay signal transduction system	29/3271	49/7759	0.0118798	0.531711	107411166/107403864/107423791/107430479/107419202/107422981/107413622/107432866/107419317/107414998/107424418/107429254/107434943/107412206/novel.834/107420356/107420383/107410492/107403858/107412065/107423312/107421577/107426598/107427025/107418994/107425976/107406325/107427056/novel.355	LOC107411166/LOC107403864/LOC107423791/LOC107430479/LOC107419202/LOC107422981/LOC107413622/LOC107432866/LOC107419317/LOC107414998/LOC107424418/LOC107429254/LOC107434943/LOC107412206/-/LOC107420356/LOC107420383/LOC107410492/LOC107403858/LOC107412065/LOC107423312/LOC107421577/LOC107426598/LOC107427025/LOC107418994/LOC107425976/LOC107406325/LOC107427056/-	29	12	107403864/107423791/107430479/107422981/107419317/107414998/107424418/107434943/novel.834/107403858/107412065/107406325	17	107411166/107419202/107413622/107432866/107429254/107412206/107420356/107420383/107410492/107423312/107421577/107426598/107427025/107418994/107425976/107427056/novel.355
BP	GO:0006414	translational elongation	10/3271	13/7759	0.0119562	0.531711	107410441/107419748/107431076/107406232/107429033/107415035/107406171/107404543/107431933/112490380	LOC107410441/LOC107419748/LOC107431076/LOC107406232/LOC107429033/LOC107415035/LOC107406171/LOC107404543/LOC107431933/LOC112490380	10	7	107410441/107419748/107406232/107429033/107406171/107404543/112490380	3	107431076/107415035/107431933
BP	GO:0006364	rRNA processing	15/3271	22/7759	0.0122874	0.531711	107426033/107412831/107417678/107414859/107413204/107404012/107415407/107423460/107412567/107423422/107420940/107434355/107418372/107426611/107406332	LOC107426033/LOC107412831/LOC107417678/LOC107414859/LOC107413204/LOC107404012/LOC107415407/LOC107423460/LOC107412567/LOC107423422/LOC107420940/LOC107434355/LOC107418372/LOC107426611/LOC107406332	15	3	107420940/107426611/107406332	12	107426033/107412831/107417678/107414859/107413204/107404012/107415407/107423460/107412567/107423422/107434355/107418372
BP	GO:0016072	rRNA metabolic process	15/3271	22/7759	0.0122874	0.531711	107426033/107412831/107417678/107414859/107413204/107404012/107415407/107423460/107412567/107423422/107420940/107434355/107418372/107426611/107406332	LOC107426033/LOC107412831/LOC107417678/LOC107414859/LOC107413204/LOC107404012/LOC107415407/LOC107423460/LOC107412567/LOC107423422/LOC107420940/LOC107434355/LOC107418372/LOC107426611/LOC107406332	15	3	107420940/107426611/107406332	12	107426033/107412831/107417678/107414859/107413204/107404012/107415407/107423460/107412567/107423422/107434355/107418372
BP	GO:0008610	lipid biosynthetic process	59/3271	112/7759	0.0152817	0.606175	107425442/107430549/107420951/107420974/107417394/107423308/107427034/107414761/107405248/107415428/107414345/107414413/107430508/107423860/107425735/107419932/107407197/107403845/107420739/107421380/107421238/107427376/107420263/107416669/107403679/107422799/107410015/107419930/107421712/107430748/107405093/107434877/107410870/107430251/107420173/107414370/107429239/107433776/107431596/107411224…	LOC107425442/LOC107430549/LOC107420951/LOC107420974/LOC107417394/LOC107423308/LOC107427034/LOC107414761/LOC107405248/LOC107415428/LOC107414345/LOC107414413/LOC107430508/LOC107423860/LOC107425735/LOC107419932/LOC107407197/LOC107403845/LOC107420739/LOC107421380/LOC107421238/LOC107427376/LOC107420263/LOC107416669/LOC107403679/LOC107422799/LOC107410015/LOC107419930/LOC107421712/LOC107430748/LOC107405…	59	37	107425442/107430549/107420951/107420974/107423308/107427034/107414761/107405248/107414345/107414413/107430508/107423860/107425735/107419932/107407197/107403845/107421380/107416669/107403679/107422799/107410015/107419930/107421712/107434877/107410870/107420173/107428265/107414884/107406165/107427778/107413627/107421713/107408856/107413579/107410724/107417418/107417514	22	107417394/107415428/107420739/107421238/107427376/107420263/107430748/107405093/107430251/107414370/107429239/107433776/107431596/107411224/107421283/107426806/107430012/107434189/107432383/107413508/107416294/107420046
BP	GO:0034220	ion transmembrane transport	46/3271	85/7759	0.0169059	0.613872	107421462/107415062/107426278/107435308/107415013/107410053/107413350/107415063/107429402/107415892/107415375/107421079/107418193/107421175/107427990/107418387/107404045/107413604/107424245/107422145/107435487/107411755/107430104/novel.378/107403282/107421010/112488983/107403617/107420369/107431278/112492029/107431000/107417149/107417622/107435292/107404101/novel.388/107421253/107412166/107432739…	LOC107421462/LOC107415062/LOC107426278/LOC107435308/LOC107415013/LOC107410053/LOC107413350/LOC107415063/LOC107429402/LOC107415892/LOC107415375/LOC107421079/LOC107418193/LOC107421175/LOC107427990/LOC107418387/LOC107404045/LOC107413604/LOC107424245/LOC107422145/LOC107435487/LOC107411755/LOC107430104/-/LOC107403282/LOC107421010/LOC112488983/LOC107403617/LOC107420369/LOC107431278/LOC112492029/LOC1074…	46	24	107435308/107410053/107429402/107415375/107421079/107418193/107427990/107413604/107422145/107411755/107430104/novel.378/107403282/107403617/107420369/112492029/107417622/107404101/novel.388/107421253/107412166/107427381/107419432/107419050	22	107421462/107415062/107426278/107415013/107413350/107415063/107415892/107421175/107418387/107404045/107424245/107435487/107421010/112488983/107431278/107431000/107417149/107435292/107432739/107420496/107425907/107417891
BP	GO:0006629	lipid metabolic process	132/3271	272/7759	0.0180551	0.613872	107425442/107430549/107420951/107420974/107431023/107417394/107403549/107423308/107427034/107414761/107405248/107415429/107413002/107415351/107415428/107433313/107426965/107404190/107407905/107414345/107414413/107430719/107433273/107426031/107430508/107423860/107431207/107425735/107415387/107419932/107423731/107413003/107424764/107434323/107422559/107429606/107421558/107407197/107403845/107420739…	LOC107425442/LOC107430549/LOC107420951/LOC107420974/LOC107431023/LOC107417394/LOC107403549/LOC107423308/LOC107427034/LOC107414761/LOC107405248/LOC107415429/LOC107413002/LOC107415351/LOC107415428/LOC107433313/LOC107426965/LOC107404190/LOC107407905/LOC107414345/LOC107414413/LOC107430719/LOC107433273/LOC107426031/LOC107430508/LOC107423860/LOC107431207/LOC107425735/LOC107415387/LOC107419932/LOC107423…	132	78	107425442/107430549/107420951/107420974/107431023/107403549/107423308/107427034/107414761/107405248/107413002/107426965/107404190/107407905/107414345/107414413/107433273/107430508/107423860/107431207/107425735/107419932/107423731/107413003/107424764/107429606/107407197/107403845/107407274/107421380/107418873/107424532/107420783/107416669/107419649/107403679/107425623/107422799/107410015/107419930…	54	107417394/107415429/107415351/107415428/107433313/107430719/107426031/107415387/107434323/107422559/107421558/107420739/107421238/107427376/107426362/107412143/107420263/107426782/107410573/107408274/107412452/107430748/107426610/107405093/107424140/107415154/107413847/107430251/107424783/107414370/107429239/107433776/107431596/107422085/107411224/107421283/107426806/107434859/107430012/107423824…
BP	GO:0034470	ncRNA processing	34/3271	61/7759	0.0219991	0.658518	107404464/107426033/107412831/107411307/107417678/107425659/107414859/107413204/107404012/107432460/107415407/107434803/107417541/107423266/107420738/107429504/107431911/107403780/107423460/107412567/107423422/107435720/107428562/107416403/107420940/107434355/107425247/107418372/107426611/107414068/107408411/107410279/107406332/107416861	LOC107404464/LOC107426033/LOC107412831/LOC107411307/LOC107417678/LOC107425659/LOC107414859/LOC107413204/LOC107404012/LOC107432460/LOC107415407/LOC107434803/LOC107417541/LOC107423266/LOC107420738/LOC107429504/LOC107431911/LOC107403780/LOC107423460/LOC107412567/LOC107423422/LOC107435720/LOC107428562/LOC107416403/LOC107420940/LOC107434355/LOC107425247/LOC107418372/LOC107426611/LOC107414068/LOC107408…	34	4	107420940/107426611/107406332/107416861	30	107404464/107426033/107412831/107411307/107417678/107425659/107414859/107413204/107404012/107432460/107415407/107434803/107417541/107423266/107420738/107429504/107431911/107403780/107423460/107412567/107423422/107435720/107428562/107416403/107434355/107425247/107418372/107414068/107408411/107410279
BP	GO:0003333	amino acid transmembrane transport	17/3271	27/7759	0.0235185	0.658518	107421462/107415062/107435308/107415013/107413350/107415063/107415892/107418387/107404045/107424245/112488983/107431000/107417149/107435292/107432739/107419432/107417891	LOC107421462/LOC107415062/LOC107435308/LOC107415013/LOC107413350/LOC107415063/LOC107415892/LOC107418387/LOC107404045/LOC107424245/LOC112488983/LOC107431000/LOC107417149/LOC107435292/LOC107432739/LOC107419432/LOC107417891	17	2	107435308/107419432	15	107421462/107415062/107415013/107413350/107415063/107415892/107418387/107404045/107424245/112488983/107431000/107417149/107435292/107432739/107417891
BP	GO:0006865	amino acid transport	17/3271	27/7759	0.0235185	0.658518	107421462/107415062/107435308/107415013/107413350/107415063/107415892/107418387/107404045/107424245/112488983/107431000/107417149/107435292/107432739/107419432/107417891	LOC107421462/LOC107415062/LOC107435308/LOC107415013/LOC107413350/LOC107415063/LOC107415892/LOC107418387/LOC107404045/LOC107424245/LOC112488983/LOC107431000/LOC107417149/LOC107435292/LOC107432739/LOC107419432/LOC107417891	17	2	107435308/107419432	15	107421462/107415062/107415013/107413350/107415063/107415892/107418387/107404045/107424245/112488983/107431000/107417149/107435292/107432739/107417891
BP	GO:0009117	nucleotide metabolic process	60/3271	117/7759	0.0280352	0.741374	107426784/107405872/107432061/107413096/107418310/107410053/107430461/107424242/107406679/107417915/107433352/107429402/107433793/107424535/112493419/107420275/107412211/107412467/107421116/107414872/107416407/107430459/107418361/107421175/107419929/107416073/107431911/107433843/107414254/107413604/107424275/107422145/novel.378/107429152/107432150/107403282/107421010/107428568/107435049/107424303…	LOC107426784/LOC107405872/LOC107432061/LOC107413096/LOC107418310/LOC107410053/LOC107430461/LOC107424242/LOC107406679/LOC107417915/LOC107433352/LOC107429402/LOC107433793/LOC107424535/LOC112493419/LOC107420275/LOC107412211/LOC107412467/LOC107421116/LOC107414872/LOC107416407/LOC107430459/LOC107418361/LOC107421175/LOC107419929/LOC107416073/LOC107431911/LOC107433843/LOC107414254/LOC107413604/LOC107424…	60	46	107426784/107432061/107413096/107418310/107410053/107430461/107406679/107417915/107433352/107429402/107433793/107424535/112493419/107420275/107412467/107421116/107414872/107430459/107418361/107419929/107414254/107413604/107424275/107422145/novel.378/107432150/107403282/107435049/107424303/107433318/107403358/107421221/112492029/107417622/107425941/107435467/107413340/107404101/novel.388/107406734…	14	107405872/107424242/107412211/107416407/107421175/107416073/107431911/107433843/107429152/107421010/107428568/107426352/107412170/107410025
BP	GO:0034660	ncRNA metabolic process	59/3271	116/7759	0.0351365	0.746637	107404464/107429695/107426033/107412831/107433164/107427089/107411307/107417678/107433948/107425659/107414859/107413204/107426749/107416333/107404012/107432460/107419627/107415407/107429471/107417008/107434803/107417541/107421771/107423266/107420738/107429504/107422448/107415008/107431911/107403780/107423460/107412567/107427325/107433267/107423422/107420751/107404365/107408987/107435720/107428562…	LOC107404464/LOC107429695/LOC107426033/LOC107412831/LOC107433164/LOC107427089/LOC107411307/LOC107417678/LOC107433948/LOC107425659/LOC107414859/LOC107413204/LOC107426749/LOC107416333/LOC107404012/LOC107432460/LOC107419627/LOC107415407/LOC107429471/LOC107417008/LOC107434803/LOC107417541/LOC107421771/LOC107423266/LOC107420738/LOC107429504/LOC107422448/LOC107415008/LOC107431911/LOC107403780/LOC107423…	59	10	107433267/107408987/107420940/107411167/107421792/107426860/107426611/107407067/107406332/107416861	49	107404464/107429695/107426033/107412831/107433164/107427089/107411307/107417678/107433948/107425659/107414859/107413204/107426749/107416333/107404012/107432460/107419627/107415407/107429471/107417008/107434803/107417541/107421771/107423266/107420738/107429504/107422448/107415008/107431911/107403780/107423460/107412567/107427325/107423422/107420751/107404365/107435720/107428562/107416403/107421146…
BP	GO:0006720	isoprenoid metabolic process	15/3271	24/7759	0.0356157	0.746637	107423308/107405248/107414345/107414413/107431207/107421238/107427376/107416669/107410015/107434877/107406165/107408856/107410724/107413508/107416294	LOC107423308/LOC107405248/LOC107414345/LOC107414413/LOC107431207/LOC107421238/LOC107427376/LOC107416669/LOC107410015/LOC107434877/LOC107406165/LOC107408856/LOC107410724/LOC107413508/LOC107416294	15	11	107423308/107405248/107414345/107414413/107431207/107416669/107410015/107434877/107406165/107408856/107410724	4	107421238/107427376/107413508/107416294
BP	GO:0044281	small molecule metabolic process	197/3271	424/7759	0.0366366	0.746637	107425442/107426784/107410828/107420951/107404770/107405872/107405949/107427985/107410863/107432061/107413096/107418260/107418310/107410053/107417268/107433907/107430461/107414761/107429695/107419758/107411338/107433164/107427089/107412716/107411487/107411426/107424242/107413940/107408660/107433948/107415953/107405421/107414297/107418990/107406679/107429628/107424304/107423860/107414132/107431207…	LOC107425442/LOC107426784/LOC107410828/LOC107420951/LOC107404770/LOC107405872/LOC107405949/LOC107427985/LOC107410863/LOC107432061/LOC107413096/LOC107418260/LOC107418310/LOC107410053/LOC107417268/LOC107433907/LOC107430461/LOC107414761/LOC107429695/LOC107419758/LOC107411338/LOC107433164/LOC107427089/LOC107412716/LOC107411487/LOC107411426/LOC107424242/LOC107413940/LOC107408660/LOC107433948/LOC107415…	197	102	107425442/107426784/107420951/107405949/107410863/107432061/107413096/107418310/107410053/107417268/107430461/107414761/107419758/107411338/107411487/107411426/107408660/107405421/107414297/107406679/107424304/107423860/107414132/107431207/107417915/107433352/107429402/107403316/107433793/107413224/107432540/107424535/107432101/112493419/107420275/107412467/107421116/107403845/107414872/107407274…	95	107410828/107404770/107405872/107427985/107418260/107433907/107429695/107433164/107427089/107412716/107424242/107413940/107433948/107415953/107418990/107429628/107425181/107426749/107432882/107408197/107416333/107403966/107427773/107422606/107429043/107426966/107423482/107419627/107412211/107412325/107429471/107423468/107417008/107416407/107419459/107421771/107412544/107420738/107432630/107426528…
BP	GO:0071705	nitrogen compound transport	83/3271	169/7759	0.0387034	0.746637	107421462/107421120/107415062/107435308/107415013/107413350/107415791/107405800/107422737/107415063/107412282/107413874/107425892/107429603/107415897/107422253/107423825/107415892/107428524/107420698/107433268/107427857/107423665/107413161/107429444/107431115/107431860/107434570/107435119/107416134/107419570/107418387/107412609/107414342/107414500/107404045/107419191/107426670/107424245/107415154…	LOC107421462/LOC107421120/LOC107415062/LOC107435308/LOC107415013/LOC107413350/LOC107415791/LOC107405800/LOC107422737/LOC107415063/LOC107412282/LOC107413874/LOC107425892/LOC107429603/LOC107415897/LOC107422253/LOC107423825/LOC107415892/LOC107428524/LOC107420698/LOC107433268/LOC107427857/LOC107423665/LOC107413161/LOC107429444/LOC107431115/LOC107431860/LOC107434570/LOC107435119/LOC107416134/LOC107419…	83	23	107435308/107415791/107412282/107425892/107415897/107434570/107412609/107414500/107419191/107430906/107410822/107418317/107432091/107423794/112492981/107413869/107429426/107413068/107429114/107430830/107419432/107421433/107428936	60	107421462/107421120/107415062/107415013/107413350/107405800/107422737/107415063/107413874/107429603/107422253/107423825/107415892/107428524/107420698/107433268/107427857/107423665/107413161/107429444/107431115/107431860/107435119/107416134/107419570/107418387/107414342/107404045/107426670/107424245/107415154/107428071/107419657/107423501/107410189/107411363/112488983/107424588/107415330/107431000…
BP	GO:0006820	anion transport	39/3271	74/7759	0.0427641	0.746637	107429308/107409203/107428613/107426180/107421462/107426387/107420946/107415062/107409971/107435308/107415013/107413350/107409214/107427939/107420945/107415063/107420944/107423072/107415892/107428524/107418193/107407360/107418387/107404045/107424245/107427116/107418317/107427540/112488983/107403617/107413565/107431000/107417149/107435292/107432739/107418362/107419432/107429490/107417891	LOC107429308/LOC107409203/LOC107428613/LOC107426180/LOC107421462/LOC107426387/LOC107420946/LOC107415062/LOC107409971/LOC107435308/LOC107415013/LOC107413350/LOC107409214/LOC107427939/LOC107420945/LOC107415063/LOC107420944/LOC107423072/LOC107415892/LOC107428524/LOC107418193/LOC107407360/LOC107418387/LOC107404045/LOC107424245/LOC107427116/LOC107418317/LOC107427540/LOC112488983/LOC107403617/LOC107413…	39	18	107429308/107409203/107428613/107426180/107426387/107420946/107409971/107435308/107409214/107427939/107420945/107420944/107418193/107427116/107418317/107403617/107419432/107429490	21	107421462/107415062/107415013/107413350/107415063/107423072/107415892/107428524/107407360/107418387/107404045/107424245/107427540/112488983/107413565/107431000/107417149/107435292/107432739/107418362/107417891
BP	GO:0006298	mismatch repair	9/3271	13/7759	0.0455432	0.746637	107424019/107422746/107426229/107408749/107430282/107421580/107432995/107414924/107414469	LOC107424019/LOC107422746/LOC107426229/LOC107408749/LOC107430282/LOC107421580/LOC107432995/LOC107414924/LOC107414469	9	4	107430282/107432995/107414924/107414469	5	107424019/107422746/107426229/107408749/107421580
BP	GO:0042398	cellular modified amino acid biosynthetic process	9/3271	13/7759	0.0455432	0.746637	107429901/107432882/107429899/112488868/107431212/107429058/107426272/107429880/107423575	LOC107429901/LOC107432882/LOC107429899/LOC112488868/LOC107431212/LOC107429058/LOC107426272/LOC107429880/LOC107423575	9	2	112488868/107426272	7	107429901/107432882/107429899/107431212/107429058/107429880/107423575
BP	GO:0019693	ribose phosphate metabolic process	49/3271	96/7759	0.0481603	0.746637	107426784/107432061/107413096/107410053/107430461/107406679/107417915/107433352/107429402/107433793/112493419/107420275/107412211/107414872/107416407/107418361/107421175/107416073/107431911/107433843/107414254/107413604/107424275/107422145/novel.378/107429152/107432150/107403282/107421010/107435049/107424303/107433318/107421221/112492029/107417622/107426352/107425941/107412170/107435467/107413340…	LOC107426784/LOC107432061/LOC107413096/LOC107410053/LOC107430461/LOC107406679/LOC107417915/LOC107433352/LOC107429402/LOC107433793/LOC112493419/LOC107420275/LOC107412211/LOC107414872/LOC107416407/LOC107418361/LOC107421175/LOC107416073/LOC107431911/LOC107433843/LOC107414254/LOC107413604/LOC107424275/LOC107422145/-/LOC107429152/LOC107432150/LOC107403282/LOC107421010/LOC107435049/LOC107424303/LOC1074…	49	38	107426784/107432061/107413096/107410053/107430461/107406679/107417915/107433352/107429402/107433793/112493419/107420275/107414872/107418361/107414254/107413604/107424275/107422145/novel.378/107432150/107403282/107435049/107424303/107433318/107421221/112492029/107417622/107425941/107435467/107413340/107404101/novel.388/107406734/107421761/107427381/107416066/107407446/107419050	11	107412211/107416407/107421175/107416073/107431911/107433843/107429152/107421010/107426352/107412170/107410025
BP	GO:0006753	nucleoside phosphate metabolic process	60/3271	120/7759	0.0490648	0.746637	107426784/107405872/107432061/107413096/107418310/107410053/107430461/107424242/107406679/107417915/107433352/107429402/107433793/107424535/112493419/107420275/107412211/107412467/107421116/107414872/107416407/107430459/107418361/107421175/107419929/107416073/107431911/107433843/107414254/107413604/107424275/107422145/novel.378/107429152/107432150/107403282/107421010/107428568/107435049/107424303…	LOC107426784/LOC107405872/LOC107432061/LOC107413096/LOC107418310/LOC107410053/LOC107430461/LOC107424242/LOC107406679/LOC107417915/LOC107433352/LOC107429402/LOC107433793/LOC107424535/LOC112493419/LOC107420275/LOC107412211/LOC107412467/LOC107421116/LOC107414872/LOC107416407/LOC107430459/LOC107418361/LOC107421175/LOC107419929/LOC107416073/LOC107431911/LOC107433843/LOC107414254/LOC107413604/LOC107424…	60	46	107426784/107432061/107413096/107418310/107410053/107430461/107406679/107417915/107433352/107429402/107433793/107424535/112493419/107420275/107412467/107421116/107414872/107430459/107418361/107419929/107414254/107413604/107424275/107422145/novel.378/107432150/107403282/107435049/107424303/107433318/107403358/107421221/112492029/107417622/107425941/107435467/107413340/107404101/novel.388/107406734…	14	107405872/107424242/107412211/107416407/107421175/107416073/107431911/107433843/107429152/107421010/107428568/107426352/107412170/107410025
BP	GO:0044283	small molecule biosynthetic process	88/3271	182/7759	0.0514023	0.746637	107425442/107426784/107410828/107420951/107404770/107405872/107405949/107410863/107432061/107413096/107417268/107430461/107414761/107411338/107411426/107413940/107405421/107418990/107429628/107424304/107423860/107417915/107425181/107432882/107403316/107433793/107408197/107432101/107427773/107422606/112493419/107420275/107429043/107403845/107421380/107416407/107410289/107432792/107412544/107420738…	LOC107425442/LOC107426784/LOC107410828/LOC107420951/LOC107404770/LOC107405872/LOC107405949/LOC107410863/LOC107432061/LOC107413096/LOC107417268/LOC107430461/LOC107414761/LOC107411338/LOC107411426/LOC107413940/LOC107405421/LOC107418990/LOC107429628/LOC107424304/LOC107423860/LOC107417915/LOC107425181/LOC107432882/LOC107403316/LOC107433793/LOC107408197/LOC107432101/LOC107427773/LOC107422606/LOC112493…	88	46	107425442/107426784/107420951/107405949/107410863/107432061/107413096/107417268/107430461/107414761/107411338/107411426/107405421/107424304/107423860/107417915/107403316/107433793/107432101/112493419/107420275/107403845/107421380/107410289/107432792/107403679/107421712/107426272/107414254/107410870/107420173/107432150/107405380/107435049/107414089/107417313/107425941/107435467/107421713/107413340…	42	107410828/107404770/107405872/107413940/107418990/107429628/107425181/107432882/107408197/107427773/107422606/107429043/107416407/107412544/107420738/107432630/107420263/107405106/107416073/107431212/107429058/107431911/107430748/107414837/107411213/107412531/107427569/107415555/107431982/107430251/107414370/107407599/107411224/107425273/107423180/107404399/107434189/107423575/107433784/107432383…
BP	GO:0016051	carbohydrate biosynthetic process	40/3271	77/7759	0.0520135	0.746637	107425442/107417546/107416055/107425592/107429813/107421191/107417394/107416024/107417092/107435862/107425511/107415591/107432017/107404500/107429839/107434655/107412376/107420275/107414857/107403395/107409322/107431205/107428743/107414837/107403396/107412323/107429239/107406686/107405464/107418130/107408036/107412431/107433903/107421701/107415775/107407135/107403267/107421398/107434132/107432604	LOC107425442/LOC107417546/LOC107416055/LOC107425592/LOC107429813/LOC107421191/LOC107417394/LOC107416024/LOC107417092/LOC107435862/LOC107425511/LOC107415591/LOC107432017/LOC107404500/LOC107429839/LOC107434655/LOC107412376/LOC107420275/LOC107414857/LOC107403395/LOC107409322/LOC107431205/LOC107428743/LOC107414837/LOC107403396/LOC107412323/LOC107429239/LOC107406686/LOC107405464/LOC107418130/LOC107408…	40	14	107425442/107417546/107416024/107415591/107432017/107420275/107409322/107428743/107406686/107408036/107412431/107407135/107403267/107421398	26	107416055/107425592/107429813/107421191/107417394/107417092/107435862/107425511/107404500/107429839/107434655/107412376/107414857/107403395/107431205/107414837/107403396/107412323/107429239/107405464/107418130/107433903/107421701/107415775/107434132/107432604
BP	GO:0006413	translational initiation	12/3271	19/7759	0.0531384	0.746637	107433044/107419275/107417036/107423742/107414024/107410861/107422791/107426410/107433035/107411571/107420996/107413163	LOC107433044/LOC107419275/LOC107417036/LOC107423742/LOC107414024/LOC107410861/LOC107422791/LOC107426410/LOC107433035/LOC107411571/LOC107420996/LOC107413163	12	10	107433044/107417036/107423742/107414024/107422791/107426410/107433035/107411571/107420996/107413163	2	107419275/107410861
BP	GO:1902600	proton transmembrane transport	19/3271	33/7759	0.053409	0.746637	107410053/107429402/107421079/107421175/107413604/107422145/107435487/107430104/novel.378/107403282/107421010/107420369/112492029/107417622/107404101/novel.388/107421253/107427381/107419050	LOC107410053/LOC107429402/LOC107421079/LOC107421175/LOC107413604/LOC107422145/LOC107435487/LOC107430104/-/LOC107403282/LOC107421010/LOC107420369/LOC112492029/LOC107417622/LOC107404101/-/LOC107421253/LOC107427381/LOC107419050	19	16	107410053/107429402/107421079/107413604/107422145/107430104/novel.378/107403282/107420369/112492029/107417622/107404101/novel.388/107421253/107427381/107419050	3	107421175/107435487/107421010
BP	GO:1901615	organic hydroxy compound metabolic process	13/3271	21/7759	0.0541867	0.746637	107425442/107410863/107411338/107408660/107405421/107431207/107419489/107415660/107414089/107426149/107434210/107431850/107414022	LOC107425442/LOC107410863/LOC107411338/LOC107408660/LOC107405421/LOC107431207/LOC107419489/LOC107415660/LOC107414089/LOC107426149/LOC107434210/LOC107431850/LOC107414022	13	10	107425442/107410863/107411338/107408660/107405421/107431207/107419489/107414089/107431850/107414022	3	107415660/107426149/107434210
BP	GO:0008299	isoprenoid biosynthetic process	14/3271	23/7759	0.0547604	0.746637	107423308/107405248/107414345/107414413/107421238/107427376/107416669/107410015/107434877/107406165/107408856/107410724/107413508/107416294	LOC107423308/LOC107405248/LOC107414345/LOC107414413/LOC107421238/LOC107427376/LOC107416669/LOC107410015/LOC107434877/LOC107406165/LOC107408856/LOC107410724/LOC107413508/LOC107416294	14	10	107423308/107405248/107414345/107414413/107416669/107410015/107434877/107406165/107408856/107410724	4	107421238/107427376/107413508/107416294
BP	GO:0019637	organophosphate metabolic process	93/3271	194/7759	0.0578333	0.746637	107425442/107426784/107405872/107410323/107417394/107410863/107432061/107413096/107418310/107410053/107430461/107415428/107411338/107413989/107424242/107408660/107405421/107406679/107430508/107417915/107433352/107429402/107433793/107424535/112493419/107420275/107412211/107412467/107421558/107421116/107414872/107420739/107416407/107430459/107418361/107421175/107419929/107416073/107425623/107431911…	LOC107425442/LOC107426784/LOC107405872/LOC107410323/LOC107417394/LOC107410863/LOC107432061/LOC107413096/LOC107418310/LOC107410053/LOC107430461/LOC107415428/LOC107411338/LOC107413989/LOC107424242/LOC107408660/LOC107405421/LOC107406679/LOC107430508/LOC107417915/LOC107433352/LOC107429402/LOC107433793/LOC107424535/LOC112493419/LOC107420275/LOC107412211/LOC107412467/LOC107421558/LOC107421116/LOC107414…	93	59	107425442/107426784/107410323/107410863/107432061/107413096/107418310/107410053/107430461/107411338/107408660/107405421/107406679/107430508/107417915/107433352/107429402/107433793/107424535/112493419/107420275/107412467/107421116/107414872/107430459/107418361/107419929/107425623/107414254/107413604/107424275/107422145/107435446/novel.378/107432150/107403282/107435049/107424303/107433318/107403358…	34	107405872/107417394/107415428/107413989/107424242/107412211/107421558/107420739/107416407/107421175/107416073/107431911/107433843/107415660/107426610/107415154/107429239/107429152/107433776/107421010/107431596/107428568/107422085/107421283/107426806/107434859/107430012/107423824/107426149/107434210/107426352/107412170/107417808/107410025
BP	GO:0017144	drug metabolic process	58/3271	117/7759	0.0621114	0.746637	107416501/107426784/107410828/107424313/107405872/107410863/107432061/107413096/107410053/107430461/107411463/107411338/107405421/107418990/107417915/107429402/107433793/107432540/107422606/107420275/107416407/107410289/107421175/107405106/107416073/107431911/107414254/107413604/107422228/107412531/107422145/novel.378/107433244/107432150/107403282/107405380/107421010/107435049/107425273/107414089…	LOC107416501/LOC107426784/LOC107410828/LOC107424313/LOC107405872/LOC107410863/LOC107432061/LOC107413096/LOC107410053/LOC107430461/LOC107411463/LOC107411338/LOC107405421/LOC107418990/LOC107417915/LOC107429402/LOC107433793/LOC107432540/LOC107422606/LOC107420275/LOC107416407/LOC107410289/LOC107421175/LOC107405106/LOC107416073/LOC107431911/LOC107414254/LOC107413604/LOC107422228/LOC107412531/LOC107422…	58	41	107416501/107426784/107424313/107410863/107432061/107413096/107410053/107430461/107411338/107405421/107417915/107429402/107433793/107432540/107420275/107410289/107414254/107413604/107422228/107422145/novel.378/107433244/107432150/107403282/107405380/107435049/107414089/107421221/112492029/107417622/107425941/107406041/107431950/107413340/107404101/107435297/novel.388/107427381/107414022/107407446…	17	107410828/107405872/107411463/107418990/107422606/107416407/107421175/107405106/107416073/107431911/107412531/107421010/107425273/107417169/107428270/107407210/107426182
BP	GO:0090407	organophosphate biosynthetic process	63/3271	128/7759	0.0622411	0.746637	107425442/107426784/107405872/107410323/107417394/107410863/107432061/107413096/107418310/107410053/107430461/107415428/107411338/107424242/107405421/107430508/107417915/107429402/107433793/107424535/112493419/107420275/107412467/107421116/107420739/107416407/107430459/107418361/107421175/107419929/107416073/107431911/107414254/107413604/107422145/107435446/novel.378/107429239/107432150/107433776…	LOC107425442/LOC107426784/LOC107405872/LOC107410323/LOC107417394/LOC107410863/LOC107432061/LOC107413096/LOC107418310/LOC107410053/LOC107430461/LOC107415428/LOC107411338/LOC107424242/LOC107405421/LOC107430508/LOC107417915/LOC107429402/LOC107433793/LOC107424535/LOC112493419/LOC107420275/LOC107412467/LOC107421116/LOC107420739/LOC107416407/LOC107430459/LOC107418361/LOC107421175/LOC107419929/LOC107416…	63	45	107425442/107426784/107410323/107410863/107432061/107413096/107418310/107410053/107430461/107411338/107405421/107430508/107417915/107429402/107433793/107424535/112493419/107420275/107412467/107421116/107430459/107418361/107419929/107414254/107413604/107422145/107435446/novel.378/107432150/107403282/107435049/107403358/112492029/107417622/107428265/107425941/107435467/107427778/107413627/107413340…	18	107405872/107417394/107415428/107424242/107420739/107416407/107421175/107416073/107431911/107429239/107433776/107421010/107431596/107428568/107421283/107426806/107430012/107412170
BP	GO:1901607	alpha-amino acid biosynthetic process	25/3271	46/7759	0.0638786	0.746637	107405872/107417268/107411426/107413940/107429628/107424304/107425181/107403316/107408197/107432101/107427773/107429043/107410289/107432792/107412544/107432630/107427569/107431982/107407599/107423180/107417313/107404399/107433784/107403319/107432802	LOC107405872/LOC107417268/LOC107411426/LOC107413940/LOC107429628/LOC107424304/LOC107425181/LOC107403316/LOC107408197/LOC107432101/LOC107427773/LOC107429043/LOC107410289/LOC107432792/LOC107412544/LOC107432630/LOC107427569/LOC107431982/LOC107407599/LOC107423180/LOC107417313/LOC107404399/LOC107433784/LOC107403319/LOC107432802	25	8	107417268/107411426/107424304/107403316/107432101/107410289/107432792/107417313	17	107405872/107413940/107429628/107425181/107408197/107427773/107429043/107412544/107432630/107427569/107431982/107407599/107423180/107404399/107433784/107403319/107432802
BP	GO:0015711	organic anion transport	20/3271	36/7759	0.0726226	0.746637	107421462/107415062/107435308/107415013/107413350/107415063/107415892/107418193/107418387/107404045/107424245/112488983/107403617/107431000/107417149/107435292/107432739/107419432/107429490/107417891	LOC107421462/LOC107415062/LOC107435308/LOC107415013/LOC107413350/LOC107415063/LOC107415892/LOC107418193/LOC107418387/LOC107404045/LOC107424245/LOC112488983/LOC107403617/LOC107431000/LOC107417149/LOC107435292/LOC107432739/LOC107419432/LOC107429490/LOC107417891	20	5	107435308/107418193/107403617/107419432/107429490	15	107421462/107415062/107415013/107413350/107415063/107415892/107418387/107404045/107424245/112488983/107431000/107417149/107435292/107432739/107417891
BP	GO:0015849	organic acid transport	20/3271	36/7759	0.0726226	0.746637	107421462/107415062/107435308/107415013/107413350/107415063/107415892/107418193/107418387/107404045/107424245/112488983/107403617/107431000/107417149/107435292/107432739/107419432/107429490/107417891	LOC107421462/LOC107415062/LOC107435308/LOC107415013/LOC107413350/LOC107415063/LOC107415892/LOC107418193/LOC107418387/LOC107404045/LOC107424245/LOC112488983/LOC107403617/LOC107431000/LOC107417149/LOC107435292/LOC107432739/LOC107419432/LOC107429490/LOC107417891	20	5	107435308/107418193/107403617/107419432/107429490	15	107421462/107415062/107415013/107413350/107415063/107415892/107418387/107404045/107424245/112488983/107431000/107417149/107435292/107432739/107417891
BP	GO:0046942	carboxylic acid transport	20/3271	36/7759	0.0726226	0.746637	107421462/107415062/107435308/107415013/107413350/107415063/107415892/107418193/107418387/107404045/107424245/112488983/107403617/107431000/107417149/107435292/107432739/107419432/107429490/107417891	LOC107421462/LOC107415062/LOC107435308/LOC107415013/LOC107413350/LOC107415063/LOC107415892/LOC107418193/LOC107418387/LOC107404045/LOC107424245/LOC112488983/LOC107403617/LOC107431000/LOC107417149/LOC107435292/LOC107432739/LOC107419432/LOC107429490/LOC107417891	20	5	107435308/107418193/107403617/107419432/107429490	15	107421462/107415062/107415013/107413350/107415063/107415892/107418387/107404045/107424245/112488983/107431000/107417149/107435292/107432739/107417891
BP	GO:0072521	purine-containing compound metabolic process	45/3271	90/7759	0.0801474	0.746637	107426784/107432061/107413096/107410053/107430461/107417915/107433352/107429402/107433793/112493419/107420275/107414872/107416407/107419459/107418361/107421175/107416073/107431911/107414254/107413604/107424275/107422145/novel.378/107432150/107403282/107421010/107428568/107435049/107424303/107433318/107421221/112492029/107417622/107426352/107425941/107412170/107435467/107413340/107404101/novel.388…	LOC107426784/LOC107432061/LOC107413096/LOC107410053/LOC107430461/LOC107417915/LOC107433352/LOC107429402/LOC107433793/LOC112493419/LOC107420275/LOC107414872/LOC107416407/LOC107419459/LOC107418361/LOC107421175/LOC107416073/LOC107431911/LOC107414254/LOC107413604/LOC107424275/LOC107422145/-/LOC107432150/LOC107403282/LOC107421010/LOC107428568/LOC107435049/LOC107424303/LOC107433318/LOC107421221/LOC1124…	45	36	107426784/107432061/107413096/107410053/107430461/107417915/107433352/107429402/107433793/112493419/107420275/107414872/107418361/107414254/107413604/107424275/107422145/novel.378/107432150/107403282/107435049/107424303/107433318/107421221/112492029/107417622/107425941/107435467/107413340/107404101/novel.388/107421761/107427381/107416066/107407446/107419050	9	107416407/107419459/107421175/107416073/107431911/107421010/107428568/107426352/107412170
BP	GO:0006334	nucleosome assembly	10/3271	16/7759	0.0822126	0.746637	107425932/107434120/107429283/107424398/107419282/107424083/107416293/107425332/107425215/107412213	LOC107425932/LOC107434120/LOC107429283/LOC107424398/LOC107419282/LOC107424083/LOC107416293/LOC107425332/LOC107425215/LOC107412213	10	1	107425215	9	107425932/107434120/107429283/107424398/107419282/107424083/107416293/107425332/107412213
BP	GO:0031497	chromatin assembly	10/3271	16/7759	0.0822126	0.746637	107425932/107434120/107429283/107424398/107419282/107424083/107416293/107425332/107425215/107412213	LOC107425932/LOC107434120/LOC107429283/LOC107424398/LOC107419282/LOC107424083/LOC107416293/LOC107425332/LOC107425215/LOC107412213	10	1	107425215	9	107425932/107434120/107429283/107424398/107419282/107424083/107416293/107425332/107412213
BP	GO:0034728	nucleosome organization	10/3271	16/7759	0.0822126	0.746637	107425932/107434120/107429283/107424398/107419282/107424083/107416293/107425332/107425215/107412213	LOC107425932/LOC107434120/LOC107429283/LOC107424398/LOC107419282/LOC107424083/LOC107416293/LOC107425332/LOC107425215/LOC107412213	10	1	107425215	9	107425932/107434120/107429283/107424398/107419282/107424083/107416293/107425332/107412213
BP	GO:0072528	pyrimidine-containing compound biosynthetic process	11/3271	18/7759	0.0829175	0.746637	107410828/107405872/107424242/107422606/112493419/107419929/107412769/107412747/107403358/107435467/107421761	LOC107410828/LOC107405872/LOC107424242/LOC107422606/LOC112493419/LOC107419929/LOC107412769/LOC107412747/LOC107403358/LOC107435467/LOC107421761	11	7	112493419/107419929/107412769/107412747/107403358/107435467/107421761	4	107410828/107405872/107424242/107422606
BP	GO:0009150	purine ribonucleotide metabolic process	43/3271	86/7759	0.0857295	0.746637	107426784/107432061/107413096/107410053/107430461/107417915/107433352/107429402/107433793/112493419/107420275/107414872/107416407/107418361/107421175/107416073/107431911/107414254/107413604/107424275/107422145/novel.378/107432150/107403282/107421010/107435049/107424303/107433318/107421221/112492029/107417622/107426352/107425941/107412170/107435467/107413340/107404101/novel.388/107421761/107427381…	LOC107426784/LOC107432061/LOC107413096/LOC107410053/LOC107430461/LOC107417915/LOC107433352/LOC107429402/LOC107433793/LOC112493419/LOC107420275/LOC107414872/LOC107416407/LOC107418361/LOC107421175/LOC107416073/LOC107431911/LOC107414254/LOC107413604/LOC107424275/LOC107422145/-/LOC107432150/LOC107403282/LOC107421010/LOC107435049/LOC107424303/LOC107433318/LOC107421221/LOC112492029/LOC107417622/LOC1074…	43	36	107426784/107432061/107413096/107410053/107430461/107417915/107433352/107429402/107433793/112493419/107420275/107414872/107418361/107414254/107413604/107424275/107422145/novel.378/107432150/107403282/107435049/107424303/107433318/107421221/112492029/107417622/107425941/107435467/107413340/107404101/novel.388/107421761/107427381/107416066/107407446/107419050	7	107416407/107421175/107416073/107431911/107421010/107426352/107412170
BP	GO:0009259	ribonucleotide metabolic process	43/3271	86/7759	0.0857295	0.746637	107426784/107432061/107413096/107410053/107430461/107417915/107433352/107429402/107433793/112493419/107420275/107414872/107416407/107418361/107421175/107416073/107431911/107414254/107413604/107424275/107422145/novel.378/107432150/107403282/107421010/107435049/107424303/107433318/107421221/112492029/107417622/107426352/107425941/107412170/107435467/107413340/107404101/novel.388/107421761/107427381…	LOC107426784/LOC107432061/LOC107413096/LOC107410053/LOC107430461/LOC107417915/LOC107433352/LOC107429402/LOC107433793/LOC112493419/LOC107420275/LOC107414872/LOC107416407/LOC107418361/LOC107421175/LOC107416073/LOC107431911/LOC107414254/LOC107413604/LOC107424275/LOC107422145/-/LOC107432150/LOC107403282/LOC107421010/LOC107435049/LOC107424303/LOC107433318/LOC107421221/LOC112492029/LOC107417622/LOC1074…	43	36	107426784/107432061/107413096/107410053/107430461/107417915/107433352/107429402/107433793/112493419/107420275/107414872/107418361/107414254/107413604/107424275/107422145/novel.378/107432150/107403282/107435049/107424303/107433318/107421221/112492029/107417622/107425941/107435467/107413340/107404101/novel.388/107421761/107427381/107416066/107407446/107419050	7	107416407/107421175/107416073/107431911/107421010/107426352/107412170
BP	GO:0034613	cellular protein localization	53/3271	108/7759	0.0862281	0.746637	107415791/107430139/107413874/107425892/107429603/107415897/107435833/107422253/107423825/107420698/107433268/107427857/107423665/107413161/107431115/107431860/107407853/107435119/107416134/107419570/107414342/107419191/107426670/107415154/107428071/107419657/107432091/107423794/107410189/107426556/107424588/107415330/107422614/107421833/107413869/107410251/107418802/107413460/107414866/107413068…	LOC107415791/LOC107430139/LOC107413874/LOC107425892/LOC107429603/LOC107415897/LOC107435833/LOC107422253/LOC107423825/LOC107420698/LOC107433268/LOC107427857/LOC107423665/LOC107413161/LOC107431115/LOC107431860/LOC107407853/LOC107435119/LOC107416134/LOC107419570/LOC107414342/LOC107419191/LOC107426670/LOC107415154/LOC107428071/LOC107419657/LOC107432091/LOC107423794/LOC107410189/LOC107426556/LOC107424…	53	15	107415791/107425892/107415897/107435833/107419191/107432091/107423794/107426556/107413869/107413068/107429114/107430830/107426644/107421433/107428936	38	107430139/107413874/107429603/107422253/107423825/107420698/107433268/107427857/107423665/107413161/107431115/107431860/107407853/107435119/107416134/107419570/107414342/107426670/107415154/107428071/107419657/107410189/107424588/107415330/107422614/107421833/107410251/107418802/107413460/107414866/107410575/107428518/107421940/107407682/107426916/107422175/107428527/107424489
BP	GO:0070727	cellular macromolecule localization	53/3271	108/7759	0.0862281	0.746637	107415791/107430139/107413874/107425892/107429603/107415897/107435833/107422253/107423825/107420698/107433268/107427857/107423665/107413161/107431115/107431860/107407853/107435119/107416134/107419570/107414342/107419191/107426670/107415154/107428071/107419657/107432091/107423794/107410189/107426556/107424588/107415330/107422614/107421833/107413869/107410251/107418802/107413460/107414866/107413068…	LOC107415791/LOC107430139/LOC107413874/LOC107425892/LOC107429603/LOC107415897/LOC107435833/LOC107422253/LOC107423825/LOC107420698/LOC107433268/LOC107427857/LOC107423665/LOC107413161/LOC107431115/LOC107431860/LOC107407853/LOC107435119/LOC107416134/LOC107419570/LOC107414342/LOC107419191/LOC107426670/LOC107415154/LOC107428071/LOC107419657/LOC107432091/LOC107423794/LOC107410189/LOC107426556/LOC107424…	53	15	107415791/107425892/107415897/107435833/107419191/107432091/107423794/107426556/107413869/107413068/107429114/107430830/107426644/107421433/107428936	38	107430139/107413874/107429603/107422253/107423825/107420698/107433268/107427857/107423665/107413161/107431115/107431860/107407853/107435119/107416134/107419570/107414342/107426670/107415154/107428071/107419657/107410189/107424588/107415330/107422614/107421833/107410251/107418802/107413460/107414866/107410575/107428518/107421940/107407682/107426916/107422175/107428527/107424489
BP	GO:1901605	alpha-amino acid metabolic process	31/3271	60/7759	0.0865876	0.746637	107405872/107417268/107411426/107413940/107429628/107424304/107425181/107403316/107408197/107432101/107427773/107429043/107426966/107410289/107432792/107412544/107432630/107427569/107403905/107431982/107407599/107426973/107423180/107417313/107423516/107415975/107404399/107433784/107403319/107432802/107411449	LOC107405872/LOC107417268/LOC107411426/LOC107413940/LOC107429628/LOC107424304/LOC107425181/LOC107403316/LOC107408197/LOC107432101/LOC107427773/LOC107429043/LOC107426966/LOC107410289/LOC107432792/LOC107412544/LOC107432630/LOC107427569/LOC107403905/LOC107431982/LOC107407599/LOC107426973/LOC107423180/LOC107417313/LOC107423516/LOC107415975/LOC107404399/LOC107433784/LOC107403319/LOC107432802/LOC107411…	31	11	107417268/107411426/107424304/107403316/107432101/107410289/107432792/107403905/107417313/107423516/107411449	20	107405872/107413940/107429628/107425181/107408197/107427773/107429043/107426966/107412544/107432630/107427569/107431982/107407599/107426973/107423180/107415975/107404399/107433784/107403319/107432802
BP	GO:1901135	carbohydrate derivative metabolic process	99/3271	211/7759	0.0889706	0.746637	107426784/107424313/107405872/107427993/107417394/107432061/107413096/107410053/107430461/107415428/107413989/107406679/107430508/107417865/107417915/107433352/107429402/107419932/107433793/107413224/112493419/107420275/107412211/107407197/107421147/107414872/107416407/107418361/107420738/107405150/107426528/107421175/107416073/107413095/107431911/107431881/107419930/107433843/107414254/107413604…	LOC107426784/LOC107424313/LOC107405872/LOC107427993/LOC107417394/LOC107432061/LOC107413096/LOC107410053/LOC107430461/LOC107415428/LOC107413989/LOC107406679/LOC107430508/LOC107417865/LOC107417915/LOC107433352/LOC107429402/LOC107419932/LOC107433793/LOC107413224/LOC112493419/LOC107420275/LOC107412211/LOC107407197/LOC107421147/LOC107414872/LOC107416407/LOC107418361/LOC107420738/LOC107405150/LOC107426…	99	60	107426784/107424313/107432061/107413096/107410053/107430461/107406679/107430508/107417915/107433352/107429402/107419932/107433793/107413224/112493419/107420275/107407197/107414872/107418361/107413095/107431881/107419930/107414254/107413604/107424275/107422228/107422145/novel.378/107412769/107433244/107432150/107415229/107403282/107435049/107424303/107415562/107433318/107421221/112492029/107417622…	39	107405872/107427993/107417394/107415428/107413989/107417865/107412211/107421147/107416407/107420738/107405150/107426528/107421175/107416073/107431911/107433843/107409742/107415154/107427081/107420984/107429018/107429239/107429152/107433776/107421010/107431596/107415188/107421283/107426806/107425765/107407210/107430012/107419718/107426352/107412170/107417808/107426182/107410025/107433744
BP	GO:0008652	cellular amino acid biosynthetic process	29/3271	56/7759	0.0926146	0.746637	107404770/107405872/107405949/107417268/107411426/107413940/107429628/107424304/107425181/107403316/107408197/107432101/107427773/107429043/107410289/107432792/107412544/107432630/107411213/107427569/107415555/107431982/107407599/107423180/107417313/107404399/107433784/107403319/107432802	LOC107404770/LOC107405872/LOC107405949/LOC107417268/LOC107411426/LOC107413940/LOC107429628/LOC107424304/LOC107425181/LOC107403316/LOC107408197/LOC107432101/LOC107427773/LOC107429043/LOC107410289/LOC107432792/LOC107412544/LOC107432630/LOC107411213/LOC107427569/LOC107415555/LOC107431982/LOC107407599/LOC107423180/LOC107417313/LOC107404399/LOC107433784/LOC107403319/LOC107432802	29	9	107405949/107417268/107411426/107424304/107403316/107432101/107410289/107432792/107417313	20	107404770/107405872/107413940/107429628/107425181/107408197/107427773/107429043/107412544/107432630/107411213/107427569/107415555/107431982/107407599/107423180/107404399/107433784/107403319/107432802
BP	GO:0015672	monovalent inorganic cation transport	28/3271	54/7759	0.0958026	0.746637	107427627/107414858/107412615/107426278/107410053/107426766/107429402/107415375/107421079/107421175/107427990/107413604/107422145/107435487/107430104/novel.378/107403282/107421010/107404120/107420369/112492029/107417622/107404101/novel.388/107421253/107427381/107420496/107419050	LOC107427627/LOC107414858/LOC107412615/LOC107426278/LOC107410053/LOC107426766/LOC107429402/LOC107415375/LOC107421079/LOC107421175/LOC107427990/LOC107413604/LOC107422145/LOC107435487/LOC107430104/-/LOC107403282/LOC107421010/LOC107404120/LOC107420369/LOC112492029/LOC107417622/LOC107404101/-/LOC107421253/LOC107427381/LOC107420496/LOC107419050	28	23	107427627/107414858/107412615/107410053/107426766/107429402/107415375/107421079/107427990/107413604/107422145/107430104/novel.378/107403282/107404120/107420369/112492029/107417622/107404101/novel.388/107421253/107427381/107419050	5	107426278/107421175/107435487/107421010/107420496
BP	GO:0042254	ribosome biogenesis	20/3271	37/7759	0.0971105	0.746637	107419849/107426033/107412831/107417678/107414859/107413204/107404012/107415407/107421638/107423460/107412567/107423422/107435087/107420940/107434355/107418372/107415494/107426611/107406332/112490963	LOC107419849/LOC107426033/LOC107412831/LOC107417678/LOC107414859/LOC107413204/LOC107404012/LOC107415407/LOC107421638/LOC107423460/LOC107412567/LOC107423422/LOC107435087/LOC107420940/LOC107434355/LOC107418372/LOC107415494/LOC107426611/LOC107406332/LOC112490963	20	3	107420940/107426611/107406332	17	107419849/107426033/107412831/107417678/107414859/107413204/107404012/107415407/107421638/107423460/107412567/107423422/107435087/107434355/107418372/107415494/112490963
BP	GO:0006163	purine nucleotide metabolic process	44/3271	89/7759	0.0988336	0.746637	107426784/107432061/107413096/107410053/107430461/107417915/107433352/107429402/107433793/112493419/107420275/107414872/107416407/107418361/107421175/107416073/107431911/107414254/107413604/107424275/107422145/novel.378/107432150/107403282/107421010/107428568/107435049/107424303/107433318/107421221/112492029/107417622/107426352/107425941/107412170/107435467/107413340/107404101/novel.388/107421761…	LOC107426784/LOC107432061/LOC107413096/LOC107410053/LOC107430461/LOC107417915/LOC107433352/LOC107429402/LOC107433793/LOC112493419/LOC107420275/LOC107414872/LOC107416407/LOC107418361/LOC107421175/LOC107416073/LOC107431911/LOC107414254/LOC107413604/LOC107424275/LOC107422145/-/LOC107432150/LOC107403282/LOC107421010/LOC107428568/LOC107435049/LOC107424303/LOC107433318/LOC107421221/LOC112492029/LOC1074…	44	36	107426784/107432061/107413096/107410053/107430461/107417915/107433352/107429402/107433793/112493419/107420275/107414872/107418361/107414254/107413604/107424275/107422145/novel.378/107432150/107403282/107435049/107424303/107433318/107421221/112492029/107417622/107425941/107435467/107413340/107404101/novel.388/107421761/107427381/107416066/107407446/107419050	8	107416407/107421175/107416073/107431911/107421010/107428568/107426352/107412170
BP	GO:0034637	cellular carbohydrate biosynthetic process	33/3271	65/7759	0.0997931	0.746637	107425442/107417546/107416055/107425592/107429813/107421191/107416024/107417092/107435862/107425511/107415591/107432017/107404500/107429839/107434655/107412376/107414857/107403395/107409322/107431205/107428743/107403396/107412323/107406686/107405464/107418130/107408036/107412431/107421701/107415775/107403267/107434132/107432604	LOC107425442/LOC107417546/LOC107416055/LOC107425592/LOC107429813/LOC107421191/LOC107416024/LOC107417092/LOC107435862/LOC107425511/LOC107415591/LOC107432017/LOC107404500/LOC107429839/LOC107434655/LOC107412376/LOC107414857/LOC107403395/LOC107409322/LOC107431205/LOC107428743/LOC107403396/LOC107412323/LOC107406686/LOC107405464/LOC107418130/LOC107408036/LOC107412431/LOC107421701/LOC107415775/LOC107403…	33	11	107425442/107417546/107416024/107415591/107432017/107409322/107428743/107406686/107408036/107412431/107403267	22	107416055/107425592/107429813/107421191/107417092/107435862/107425511/107404500/107429839/107434655/107412376/107414857/107403395/107431205/107403396/107412323/107405464/107418130/107421701/107415775/107434132/107432604
BP	GO:0006811	ion transport	138/3271	301/7759	0.103618	0.746637	107429308/107409203/107416033/107427627/107414858/107415980/107430493/107428613/107415943/107429661/107415201/107412615/107417780/107426180/107421462/107426387/107420946/107433466/107415062/107426278/107411493/107409971/107435308/107412681/107426842/107415013/107410053/107413350/107426766/107413920/107420163/107409214/107414482/107427939/107420130/107420945/107422737/107416694/107433222/107415063…	LOC107429308/LOC107409203/LOC107416033/LOC107427627/LOC107414858/LOC107415980/LOC107430493/LOC107428613/LOC107415943/LOC107429661/LOC107415201/LOC107412615/LOC107417780/LOC107426180/LOC107421462/LOC107426387/LOC107420946/LOC107433466/LOC107415062/LOC107426278/LOC107411493/LOC107409971/LOC107435308/LOC107412681/LOC107426842/LOC107415013/LOC107410053/LOC107413350/LOC107426766/LOC107413920/LOC107420…	138	86	107429308/107409203/107416033/107427627/107414858/107415980/107430493/107428613/107415943/107429661/107415201/107412615/107426180/107426387/107420946/107411493/107409971/107435308/107412681/107426842/107410053/107426766/107413920/107409214/107414482/107427939/107420130/107420945/107433222/107433562/107427343/107412755/107412282/107422423/107420944/107429402/107409143/107408720/107415375/107410601…	52	107417780/107421462/107433466/107415062/107426278/107415013/107413350/107420163/107422737/107416694/107415063/107411971/107423072/107415892/107428524/107414744/107428047/107421175/107412578/107421641/107411379/107414602/107407360/107418387/107404045/107421219/107409297/107424245/107418041/107435487/107421705/107421010/107427540/112488983/107431278/107413565/107431000/107417149/107435292/107426559…
BP	GO:0051641	cellular localization	64/3271	134/7759	0.108424	0.746637	107415791/107405800/107425347/107430139/107413874/107425892/107427287/107429603/107415897/107435833/107422253/107435025/107423825/107420698/107433268/107427857/107423665/107417209/107413161/107426094/107431115/107431860/107407853/107435119/107416134/107419570/107414342/107419191/107426670/107415154/107428071/107419657/107412368/107432091/107423794/107410189/107426556/107424588/107415330/107422614…	LOC107415791/LOC107405800/LOC107425347/LOC107430139/LOC107413874/LOC107425892/LOC107427287/LOC107429603/LOC107415897/LOC107435833/LOC107422253/LOC107435025/LOC107423825/LOC107420698/LOC107433268/LOC107427857/LOC107423665/LOC107417209/LOC107413161/LOC107426094/LOC107431115/LOC107431860/LOC107407853/LOC107435119/LOC107416134/LOC107419570/LOC107414342/LOC107419191/LOC107426670/LOC107415154/LOC107428…	64	19	107415791/107425347/107425892/107427287/107415897/107435833/107435025/107419191/107432091/107423794/107426556/107434886/107413869/107413068/107429114/107430830/107426644/107421433/107428936	45	107405800/107430139/107413874/107429603/107422253/107423825/107420698/107433268/107427857/107423665/107417209/107413161/107426094/107431115/107431860/107407853/107435119/107416134/107419570/107414342/107426670/107415154/107428071/107419657/107412368/107410189/107424588/107415330/107422614/107421833/107410251/107418802/107431531/107404448/107413460/107414866/107410575/107430247/107428518/107421940…
BP	GO:0006664	glycolipid metabolic process	14/3271	25/7759	0.115418	0.746637	107417394/107415428/107430508/107419932/107407197/107419930/107415154/107429239/107433776/107431596/107421283/107426806/107430012/107429114	LOC107417394/LOC107415428/LOC107430508/LOC107419932/LOC107407197/LOC107419930/LOC107415154/LOC107429239/LOC107433776/LOC107431596/LOC107421283/LOC107426806/LOC107430012/LOC107429114	14	5	107430508/107419932/107407197/107419930/107429114	9	107417394/107415428/107415154/107429239/107433776/107431596/107421283/107426806/107430012
BP	GO:0009308	amine metabolic process	14/3271	25/7759	0.115418	0.746637	107416501/107421646/107418311/107418990/107431600/107423205/107426966/107418914/107420171/107426973/107423201/107428270/107419477/107420502	LOC107416501/LOC107421646/LOC107418311/LOC107418990/LOC107431600/LOC107423205/LOC107426966/LOC107418914/LOC107420171/LOC107426973/LOC107423201/LOC107428270/LOC107419477/LOC107420502	14	6	107416501/107418311/107431600/107423205/107418914/107420171	8	107421646/107418990/107426966/107426973/107423201/107428270/107419477/107420502
BP	GO:1903509	liposaccharide metabolic process	14/3271	25/7759	0.115418	0.746637	107417394/107415428/107430508/107419932/107407197/107419930/107415154/107429239/107433776/107431596/107421283/107426806/107430012/107429114	LOC107417394/LOC107415428/LOC107430508/LOC107419932/LOC107407197/LOC107419930/LOC107415154/LOC107429239/LOC107433776/LOC107431596/LOC107421283/LOC107426806/LOC107430012/LOC107429114	14	5	107430508/107419932/107407197/107419930/107429114	9	107417394/107415428/107415154/107429239/107433776/107431596/107421283/107426806/107430012
BP	GO:0009165	nucleotide biosynthetic process	44/3271	90/7759	0.116707	0.746637	107426784/107405872/107432061/107413096/107418310/107410053/107430461/107424242/107417915/107429402/107433793/107424535/112493419/107420275/107412467/107421116/107416407/107430459/107418361/107421175/107419929/107416073/107431911/107414254/107413604/107422145/novel.378/107432150/107403282/107421010/107428568/107435049/107403358/112492029/107417622/107425941/107412170/107435467/107413340/107404101…	LOC107426784/LOC107405872/LOC107432061/LOC107413096/LOC107418310/LOC107410053/LOC107430461/LOC107424242/LOC107417915/LOC107429402/LOC107433793/LOC107424535/LOC112493419/LOC107420275/LOC107412467/LOC107421116/LOC107416407/LOC107430459/LOC107418361/LOC107421175/LOC107419929/LOC107416073/LOC107431911/LOC107414254/LOC107413604/LOC107422145/-/LOC107432150/LOC107403282/LOC107421010/LOC107428568/LOC1074…	44	35	107426784/107432061/107413096/107418310/107410053/107430461/107417915/107429402/107433793/107424535/112493419/107420275/107412467/107421116/107430459/107418361/107419929/107414254/107413604/107422145/novel.378/107432150/107403282/107435049/107403358/112492029/107417622/107425941/107435467/107413340/107404101/novel.388/107421761/107407446/107419050	9	107405872/107424242/107416407/107421175/107416073/107431911/107421010/107428568/107412170
BP	GO:1901293	nucleoside phosphate biosynthetic process	44/3271	90/7759	0.116707	0.746637	107426784/107405872/107432061/107413096/107418310/107410053/107430461/107424242/107417915/107429402/107433793/107424535/112493419/107420275/107412467/107421116/107416407/107430459/107418361/107421175/107419929/107416073/107431911/107414254/107413604/107422145/novel.378/107432150/107403282/107421010/107428568/107435049/107403358/112492029/107417622/107425941/107412170/107435467/107413340/107404101…	LOC107426784/LOC107405872/LOC107432061/LOC107413096/LOC107418310/LOC107410053/LOC107430461/LOC107424242/LOC107417915/LOC107429402/LOC107433793/LOC107424535/LOC112493419/LOC107420275/LOC107412467/LOC107421116/LOC107416407/LOC107430459/LOC107418361/LOC107421175/LOC107419929/LOC107416073/LOC107431911/LOC107414254/LOC107413604/LOC107422145/-/LOC107432150/LOC107403282/LOC107421010/LOC107428568/LOC1074…	44	35	107426784/107432061/107413096/107418310/107410053/107430461/107417915/107429402/107433793/107424535/112493419/107420275/107412467/107421116/107430459/107418361/107419929/107414254/107413604/107422145/novel.378/107432150/107403282/107435049/107403358/112492029/107417622/107425941/107435467/107413340/107404101/novel.388/107421761/107407446/107419050	9	107405872/107424242/107416407/107421175/107416073/107431911/107421010/107428568/107412170
BP	GO:0009312	oligosaccharide biosynthetic process	12/3271	21/7759	0.121248	0.746637	107417394/107435862/107415591/107432017/107404500/107431205/107428743/107412323/107429239/107433903/107407135/107432604	LOC107417394/LOC107435862/LOC107415591/LOC107432017/LOC107404500/LOC107431205/LOC107428743/LOC107412323/LOC107429239/LOC107433903/LOC107407135/LOC107432604	12	4	107415591/107432017/107428743/107407135	8	107417394/107435862/107404500/107431205/107412323/107429239/107433903/107432604
BP	GO:0022613	ribonucleoprotein complex biogenesis	21/3271	40/7759	0.121908	0.746637	107419849/107426033/107412831/107417678/107414859/107413204/107404012/107415407/107421638/107423460/107412567/107423422/107435087/107420940/107412523/107434355/107418372/107415494/107426611/107406332/112490963	LOC107419849/LOC107426033/LOC107412831/LOC107417678/LOC107414859/LOC107413204/LOC107404012/LOC107415407/LOC107421638/LOC107423460/LOC107412567/LOC107423422/LOC107435087/LOC107420940/LOC107412523/LOC107434355/LOC107418372/LOC107415494/LOC107426611/LOC107406332/LOC112490963	21	4	107420940/107412523/107426611/107406332	17	107419849/107426033/107412831/107417678/107414859/107413204/107404012/107415407/107421638/107423460/107412567/107423422/107435087/107434355/107418372/107415494/112490963
BP	GO:0006886	intracellular protein transport	47/3271	97/7759	0.123275	0.746637	107415791/107413874/107425892/107429603/107415897/107422253/107423825/107420698/107433268/107427857/107423665/107413161/107431115/107431860/107435119/107416134/107419570/107414342/107419191/107426670/107415154/107428071/107419657/107432091/107423794/107410189/107424588/107415330/107422614/107421833/107413869/107410251/107418802/107413460/107414866/107413068/107410575/107429114/107421940/107407682…	LOC107415791/LOC107413874/LOC107425892/LOC107429603/LOC107415897/LOC107422253/LOC107423825/LOC107420698/LOC107433268/LOC107427857/LOC107423665/LOC107413161/LOC107431115/LOC107431860/LOC107435119/LOC107416134/LOC107419570/LOC107414342/LOC107419191/LOC107426670/LOC107415154/LOC107428071/LOC107419657/LOC107432091/LOC107423794/LOC107410189/LOC107424588/LOC107415330/LOC107422614/LOC107421833/LOC107413…	47	12	107415791/107425892/107415897/107419191/107432091/107423794/107413869/107413068/107429114/107430830/107421433/107428936	35	107413874/107429603/107422253/107423825/107420698/107433268/107427857/107423665/107413161/107431115/107431860/107435119/107416134/107419570/107414342/107426670/107415154/107428071/107419657/107410189/107424588/107415330/107422614/107421833/107410251/107418802/107413460/107414866/107410575/107421940/107407682/107426916/107422175/107428527/107424489
BP	GO:0006323	DNA packaging	10/3271	17/7759	0.126117	0.746637	107425932/107434120/107429283/107424398/107419282/107424083/107416293/107425332/107425215/107412213	LOC107425932/LOC107434120/LOC107429283/LOC107424398/LOC107419282/LOC107424083/LOC107416293/LOC107425332/LOC107425215/LOC107412213	10	1	107425215	9	107425932/107434120/107429283/107424398/107419282/107424083/107416293/107425332/107412213
BP	GO:0006766	vitamin metabolic process	10/3271	17/7759	0.126117	0.746637	107410828/107410863/107411338/107405421/107432882/107422606/107405106/107412531/107405380/107425273	LOC107410828/LOC107410863/LOC107411338/LOC107405421/LOC107432882/LOC107422606/LOC107405106/LOC107412531/LOC107405380/LOC107425273	10	4	107410863/107411338/107405421/107405380	6	107410828/107432882/107422606/107405106/107412531/107425273
BP	GO:0006767	water-soluble vitamin metabolic process	10/3271	17/7759	0.126117	0.746637	107410828/107410863/107411338/107405421/107432882/107422606/107405106/107412531/107405380/107425273	LOC107410828/LOC107410863/LOC107411338/LOC107405421/LOC107432882/LOC107422606/LOC107405106/LOC107412531/LOC107405380/LOC107425273	10	4	107410863/107411338/107405421/107405380	6	107410828/107432882/107422606/107405106/107412531/107425273
BP	GO:0009110	vitamin biosynthetic process	10/3271	17/7759	0.126117	0.746637	107410828/107410863/107411338/107405421/107432882/107422606/107405106/107412531/107405380/107425273	LOC107410828/LOC107410863/LOC107411338/LOC107405421/LOC107432882/LOC107422606/LOC107405106/LOC107412531/LOC107405380/LOC107425273	10	4	107410863/107411338/107405421/107405380	6	107410828/107432882/107422606/107405106/107412531/107425273
BP	GO:0042364	water-soluble vitamin biosynthetic process	10/3271	17/7759	0.126117	0.746637	107410828/107410863/107411338/107405421/107432882/107422606/107405106/107412531/107405380/107425273	LOC107410828/LOC107410863/LOC107411338/LOC107405421/LOC107432882/LOC107422606/LOC107405106/LOC107412531/LOC107405380/LOC107425273	10	4	107410863/107411338/107405421/107405380	6	107410828/107432882/107422606/107405106/107412531/107425273
BP	GO:0006066	alcohol metabolic process	9/3271	15/7759	0.127807	0.746637	107425442/107408660/107431207/107419489/107415660/107414089/107426149/107434210/107414022	LOC107425442/LOC107408660/LOC107431207/LOC107419489/LOC107415660/LOC107414089/LOC107426149/LOC107434210/LOC107414022	9	6	107425442/107408660/107431207/107419489/107414089/107414022	3	107415660/107426149/107434210
BP	GO:0008202	steroid metabolic process	9/3271	15/7759	0.127807	0.746637	107430549/107420974/107425735/107422799/107405093/107431850/107414884/107420046/107417514	LOC107430549/LOC107420974/LOC107425735/LOC107422799/LOC107405093/LOC107431850/LOC107414884/LOC107420046/LOC107417514	9	7	107430549/107420974/107425735/107422799/107431850/107414884/107417514	2	107405093/107420046
BP	GO:0000272	polysaccharide catabolic process	7/3271	11/7759	0.128057	0.746637	107430415/107422617/107431507/107429815/107406234/107426875/107430525	LOC107430415/LOC107422617/LOC107431507/LOC107429815/LOC107406234/LOC107426875/LOC107430525	7	5	107430415/107422617/107431507/107426875/107430525	2	107429815/107406234
BP	GO:0006221	pyrimidine nucleotide biosynthetic process	7/3271	11/7759	0.128057	0.746637	107405872/107424242/112493419/107419929/107403358/107435467/107421761	LOC107405872/LOC107424242/LOC112493419/LOC107419929/LOC107403358/LOC107435467/LOC107421761	7	5	112493419/107419929/107403358/107435467/107421761	2	107405872/107424242
BP	GO:0006888	ER to Golgi vesicle-mediated transport	7/3271	11/7759	0.128057	0.746637	107425347/107427287/107429603/107413161/107410189/107422614/107421940	LOC107425347/LOC107427287/LOC107429603/LOC107413161/LOC107410189/LOC107422614/LOC107421940	7	2	107425347/107427287	5	107429603/107413161/107410189/107422614/107421940
BP	GO:0042278	purine nucleoside metabolic process	7/3271	11/7759	0.128057	0.746637	107433352/112493419/107414872/107433318/107426352/107435467/107421761	LOC107433352/LOC112493419/LOC107414872/LOC107433318/LOC107426352/LOC107435467/LOC107421761	7	6	107433352/112493419/107414872/107433318/107435467/107421761	1	107426352
BP	GO:0046128	purine ribonucleoside metabolic process	7/3271	11/7759	0.128057	0.746637	107433352/112493419/107414872/107433318/107426352/107435467/107421761	LOC107433352/LOC112493419/LOC107414872/LOC107433318/LOC107426352/LOC107435467/LOC107421761	7	6	107433352/112493419/107414872/107433318/107435467/107421761	1	107426352
BP	GO:1901068	guanosine-containing compound metabolic process	7/3271	11/7759	0.128057	0.746637	107433352/112493419/107414872/107433318/107426352/107435467/107421761	LOC107433352/LOC112493419/LOC107414872/LOC107433318/LOC107426352/LOC107435467/LOC107421761	7	6	107433352/112493419/107414872/107433318/107435467/107421761	1	107426352
BP	GO:0033865	nucleoside bisphosphate metabolic process	8/3271	13/7759	0.128622	0.746637	107433352/107414872/107418361/107424275/107424303/107433318/107426352/107416066	LOC107433352/LOC107414872/LOC107418361/LOC107424275/LOC107424303/LOC107433318/LOC107426352/LOC107416066	8	7	107433352/107414872/107418361/107424275/107424303/107433318/107416066	1	107426352
BP	GO:0033875	ribonucleoside bisphosphate metabolic process	8/3271	13/7759	0.128622	0.746637	107433352/107414872/107418361/107424275/107424303/107433318/107426352/107416066	LOC107433352/LOC107414872/LOC107418361/LOC107424275/LOC107424303/LOC107433318/LOC107426352/LOC107416066	8	7	107433352/107414872/107418361/107424275/107424303/107433318/107416066	1	107426352
BP	GO:0034032	purine nucleoside bisphosphate metabolic process	8/3271	13/7759	0.128622	0.746637	107433352/107414872/107418361/107424275/107424303/107433318/107426352/107416066	LOC107433352/LOC107414872/LOC107418361/LOC107424275/LOC107424303/LOC107433318/LOC107426352/LOC107416066	8	7	107433352/107414872/107418361/107424275/107424303/107433318/107416066	1	107426352
BP	GO:0000413	protein peptidyl-prolyl isomerization	17/3271	32/7759	0.140377	0.760148	107412176/107430345/107417611/107420107/107425919/107428986/107429883/107415333/107421245/107427743/107410869/107406149/107403302/107435528/107408133/107418891/107418970	LOC107412176/LOC107430345/LOC107417611/LOC107420107/LOC107425919/LOC107428986/LOC107429883/LOC107415333/LOC107421245/LOC107427743/LOC107410869/LOC107406149/LOC107403302/LOC107435528/LOC107408133/LOC107418891/LOC107418970	17	10	107430345/107417611/107420107/107428986/107429883/107427743/107410869/107403302/107408133/107418970	7	107412176/107425919/107415333/107421245/107406149/107435528/107418891
BP	GO:0018208	peptidyl-proline modification	17/3271	32/7759	0.140377	0.760148	107412176/107430345/107417611/107420107/107425919/107428986/107429883/107415333/107421245/107427743/107410869/107406149/107403302/107435528/107408133/107418891/107418970	LOC107412176/LOC107430345/LOC107417611/LOC107420107/LOC107425919/LOC107428986/LOC107429883/LOC107415333/LOC107421245/LOC107427743/LOC107410869/LOC107406149/LOC107403302/LOC107435528/LOC107408133/LOC107418891/LOC107418970	17	10	107430345/107417611/107420107/107428986/107429883/107427743/107410869/107403302/107408133/107418970	7	107412176/107425919/107415333/107421245/107406149/107435528/107418891
BP	GO:0055086	nucleobase-containing small molecule metabolic process	67/3271	143/7759	0.144156	0.760148	107426784/107405872/107432061/107413096/107418310/107410053/107430461/107424242/107406679/107417915/107433352/107429402/107433793/107413224/107424535/112493419/107420275/107412211/107412467/107421116/107414872/107416407/107419459/107430459/107418361/107420738/107426528/107421175/107419929/107416073/107431911/107433843/107414254/107413604/107424275/107422145/novel.378/107412769/107429152/107432150…	LOC107426784/LOC107405872/LOC107432061/LOC107413096/LOC107418310/LOC107410053/LOC107430461/LOC107424242/LOC107406679/LOC107417915/LOC107433352/LOC107429402/LOC107433793/LOC107413224/LOC107424535/LOC112493419/LOC107420275/LOC107412211/LOC107412467/LOC107421116/LOC107414872/LOC107416407/LOC107419459/LOC107430459/LOC107418361/LOC107420738/LOC107426528/LOC107421175/LOC107419929/LOC107416073/LOC107431…	67	49	107426784/107432061/107413096/107418310/107410053/107430461/107406679/107417915/107433352/107429402/107433793/107413224/107424535/112493419/107420275/107412467/107421116/107414872/107430459/107418361/107419929/107414254/107413604/107424275/107422145/novel.378/107412769/107432150/107403282/107412747/107435049/107424303/107433318/107403358/107421221/112492029/107417622/107425941/107435467/107413340…	18	107405872/107424242/107412211/107416407/107419459/107420738/107426528/107421175/107416073/107431911/107433843/107429152/107421010/107428568/107426352/107412170/107410025/107433744
BP	GO:0006399	tRNA metabolic process	46/3271	96/7759	0.147899	0.760148	107404464/107429695/107433164/107427089/107411307/107433948/107425659/107413204/107426749/107416333/107432460/107419627/107429471/107417008/107434803/107417541/107421771/107423266/107420738/107429504/107422448/107415008/107431911/107403780/107423460/107427325/107433267/107423422/107420751/107404365/107408987/107435720/107428562/107416403/107421146/107429459/112491694/107411167/107421792/107426860…	LOC107404464/LOC107429695/LOC107433164/LOC107427089/LOC107411307/LOC107433948/LOC107425659/LOC107413204/LOC107426749/LOC107416333/LOC107432460/LOC107419627/LOC107429471/LOC107417008/LOC107434803/LOC107417541/LOC107421771/LOC107423266/LOC107420738/LOC107429504/LOC107422448/LOC107415008/LOC107431911/LOC107403780/LOC107423460/LOC107427325/LOC107433267/LOC107423422/LOC107420751/LOC107404365/LOC107408…	46	7	107433267/107408987/107411167/107421792/107426860/107407067/107416861	39	107404464/107429695/107433164/107427089/107411307/107433948/107425659/107413204/107426749/107416333/107432460/107419627/107429471/107417008/107434803/107417541/107421771/107423266/107420738/107429504/107422448/107415008/107431911/107403780/107423460/107427325/107423422/107420751/107404365/107435720/107428562/107416403/107421146/107429459/112491694/107425247/107424005/107408411/107410279
BP	GO:0008033	tRNA processing	21/3271	41/7759	0.153995	0.760148	107404464/107411307/107425659/107413204/107432460/107434803/107417541/107423266/107420738/107429504/107431911/107403780/107423460/107423422/107435720/107428562/107416403/107425247/107408411/107410279/107416861	LOC107404464/LOC107411307/LOC107425659/LOC107413204/LOC107432460/LOC107434803/LOC107417541/LOC107423266/LOC107420738/LOC107429504/LOC107431911/LOC107403780/LOC107423460/LOC107423422/LOC107435720/LOC107428562/LOC107416403/LOC107425247/LOC107408411/LOC107410279/LOC107416861	21	1	107416861	20	107404464/107411307/107425659/107413204/107432460/107434803/107417541/107423266/107420738/107429504/107431911/107403780/107423460/107423422/107435720/107428562/107416403/107425247/107408411/107410279
BP	GO:1901137	carbohydrate derivative biosynthetic process	68/3271	146/7759	0.15704	0.760148	107426784/107405872/107427993/107417394/107432061/107413096/107410053/107430461/107415428/107430508/107417865/107417915/107429402/107419932/107433793/112493419/107420275/107407197/107421147/107416407/107418361/107420738/107405150/107421175/107416073/107413095/107431911/107431881/107419930/107414254/107413604/107409742/107422145/novel.378/107427081/107420984/107429018/107429239/107432150/107415229…	LOC107426784/LOC107405872/LOC107427993/LOC107417394/LOC107432061/LOC107413096/LOC107410053/LOC107430461/LOC107415428/LOC107430508/LOC107417865/LOC107417915/LOC107429402/LOC107419932/LOC107433793/LOC112493419/LOC107420275/LOC107407197/LOC107421147/LOC107416407/LOC107418361/LOC107420738/LOC107405150/LOC107421175/LOC107416073/LOC107413095/LOC107431911/LOC107431881/LOC107419930/LOC107414254/LOC107413…	68	41	107426784/107432061/107413096/107410053/107430461/107430508/107417915/107429402/107419932/107433793/112493419/107420275/107407197/107418361/107413095/107431881/107419930/107414254/107413604/107422145/novel.378/107432150/107415229/107403282/107435049/107415562/112492029/107417622/107434779/107425941/107427172/107435467/107413340/107404101/novel.388/107432567/107421761/107434093/107407446/107419050…	27	107405872/107427993/107417394/107415428/107417865/107421147/107416407/107420738/107405150/107421175/107416073/107431911/107409742/107427081/107420984/107429018/107429239/107433776/107421010/107431596/107415188/107421283/107426806/107425765/107430012/107419718/107412170
BP	GO:0035556	intracellular signal transduction	64/3271	137/7759	0.157996	0.760148	107411166/107403864/107423791/107430479/107419202/107422981/107413622/107425184/107432866/107431841/107404169/107435451/107421233/107426440/107425369/107419317/107414998/107421710/107424418/107413830/107429254/107434943/107413269/107412206/107404922/107423457/107412558/107412557/novel.834/107420356/107420383/107421217/107435697/107413865/107413536/107434177/107411064/107410492/107413847/107420406…	LOC107411166/LOC107403864/LOC107423791/LOC107430479/LOC107419202/LOC107422981/LOC107413622/LOC107425184/LOC107432866/LOC107431841/LOC107404169/LOC107435451/LOC107421233/LOC107426440/LOC107425369/LOC107419317/LOC107414998/LOC107421710/LOC107424418/LOC107413830/LOC107429254/LOC107434943/LOC107413269/LOC107412206/LOC107404922/LOC107423457/LOC107412558/LOC107412557/-/LOC107420356/LOC107420383/LOC1074…	64	37	107403864/107423791/107430479/107422981/107425184/107431841/107435451/107421233/107426440/107425369/107419317/107414998/107421710/107424418/107413830/107434943/107413269/107423457/107412558/107412557/novel.834/107421217/107413865/107413536/107434177/107411064/107420406/107403858/107412065/107405130/107432831/107406405/107432390/112489197/107406325/107410786/107432507	27	107411166/107419202/107413622/107432866/107404169/107429254/107412206/107404922/107420356/107420383/107435697/107410492/107413847/107412025/107431106/107423312/107421577/107423839/107429595/107405075/107426598/107405615/107427025/107418994/107425976/107427056/novel.355
BP	GO:0006325	chromatin organization	20/3271	39/7759	0.160001	0.760148	107425932/107434120/107429283/107412844/107424398/107419282/107419101/107424083/107416293/107415080/107412336/107435349/107425332/107434231/107405542/107426915/107422747/107409220/107425215/107412213	LOC107425932/LOC107434120/LOC107429283/LOC107412844/LOC107424398/LOC107419282/LOC107419101/LOC107424083/LOC107416293/LOC107415080/LOC107412336/LOC107435349/LOC107425332/LOC107434231/LOC107405542/LOC107426915/LOC107422747/LOC107409220/LOC107425215/LOC107412213	20	6	107419101/107415080/107435349/107405542/107409220/107425215	14	107425932/107434120/107429283/107412844/107424398/107419282/107424083/107416293/107412336/107425332/107434231/107426915/107422747/107412213
BP	GO:0071702	organic substance transport	82/3271	178/7759	0.160599	0.760148	107421462/107421120/107415062/107435308/107415013/107413350/107425194/107415791/107405800/107419121/107415063/107413874/107425892/107429603/107415897/107422253/107423825/107415892/107420698/107433268/107427857/107423665/107418193/107413161/107429444/107431115/107431860/107434570/107435119/107416134/107419570/107418387/107412609/107414342/107414500/107404045/107419191/107426670/107424245/107415154…	LOC107421462/LOC107421120/LOC107415062/LOC107435308/LOC107415013/LOC107413350/LOC107425194/LOC107415791/LOC107405800/LOC107419121/LOC107415063/LOC107413874/LOC107425892/LOC107429603/LOC107415897/LOC107422253/LOC107423825/LOC107415892/LOC107420698/LOC107433268/LOC107427857/LOC107423665/LOC107418193/LOC107413161/LOC107429444/LOC107431115/LOC107431860/LOC107434570/LOC107435119/LOC107416134/LOC107419…	82	24	107435308/107425194/107415791/107419121/107425892/107415897/107418193/107434570/107412609/107414500/107419191/107432091/107423794/107403617/107413869/107429426/107413068/107429114/107408346/107430830/107419432/107429490/107421433/107428936	58	107421462/107421120/107415062/107415013/107413350/107405800/107415063/107413874/107429603/107422253/107423825/107415892/107420698/107433268/107427857/107423665/107413161/107429444/107431115/107431860/107435119/107416134/107419570/107418387/107414342/107404045/107426670/107424245/107415154/107428071/107419657/107423501/107410189/107411363/112488983/107424588/107415330/107431000/107422614/107421833…
BP	GO:0009144	purine nucleoside triphosphate metabolic process	34/3271	70/7759	0.165918	0.760148	107426784/107432061/107413096/107410053/107430461/107417915/107429402/107433793/112493419/107420275/107416407/107421175/107416073/107431911/107414254/107413604/107422145/novel.378/107432150/107403282/107421010/107435049/107421221/112492029/107417622/107425941/107435467/107413340/107404101/novel.388/107421761/107427381/107407446/107419050	LOC107426784/LOC107432061/LOC107413096/LOC107410053/LOC107430461/LOC107417915/LOC107429402/LOC107433793/LOC112493419/LOC107420275/LOC107416407/LOC107421175/LOC107416073/LOC107431911/LOC107414254/LOC107413604/LOC107422145/-/LOC107432150/LOC107403282/LOC107421010/LOC107435049/LOC107421221/LOC112492029/LOC107417622/LOC107425941/LOC107435467/LOC107413340/LOC107404101/-/LOC107421761/LOC107427381/LOC10…	34	29	107426784/107432061/107413096/107410053/107430461/107417915/107429402/107433793/112493419/107420275/107414254/107413604/107422145/novel.378/107432150/107403282/107435049/107421221/112492029/107417622/107425941/107435467/107413340/107404101/novel.388/107421761/107427381/107407446/107419050	5	107416407/107421175/107416073/107431911/107421010
BP	GO:0009199	ribonucleoside triphosphate metabolic process	34/3271	70/7759	0.165918	0.760148	107426784/107432061/107413096/107410053/107430461/107417915/107429402/107433793/112493419/107420275/107416407/107421175/107416073/107431911/107414254/107413604/107422145/novel.378/107432150/107403282/107421010/107435049/107421221/112492029/107417622/107425941/107435467/107413340/107404101/novel.388/107421761/107427381/107407446/107419050	LOC107426784/LOC107432061/LOC107413096/LOC107410053/LOC107430461/LOC107417915/LOC107429402/LOC107433793/LOC112493419/LOC107420275/LOC107416407/LOC107421175/LOC107416073/LOC107431911/LOC107414254/LOC107413604/LOC107422145/-/LOC107432150/LOC107403282/LOC107421010/LOC107435049/LOC107421221/LOC112492029/LOC107417622/LOC107425941/LOC107435467/LOC107413340/LOC107404101/-/LOC107421761/LOC107427381/LOC10…	34	29	107426784/107432061/107413096/107410053/107430461/107417915/107429402/107433793/112493419/107420275/107414254/107413604/107422145/novel.378/107432150/107403282/107435049/107421221/112492029/107417622/107425941/107435467/107413340/107404101/novel.388/107421761/107427381/107407446/107419050	5	107416407/107421175/107416073/107431911/107421010
BP	GO:0009205	purine ribonucleoside triphosphate metabolic process	34/3271	70/7759	0.165918	0.760148	107426784/107432061/107413096/107410053/107430461/107417915/107429402/107433793/112493419/107420275/107416407/107421175/107416073/107431911/107414254/107413604/107422145/novel.378/107432150/107403282/107421010/107435049/107421221/112492029/107417622/107425941/107435467/107413340/107404101/novel.388/107421761/107427381/107407446/107419050	LOC107426784/LOC107432061/LOC107413096/LOC107410053/LOC107430461/LOC107417915/LOC107429402/LOC107433793/LOC112493419/LOC107420275/LOC107416407/LOC107421175/LOC107416073/LOC107431911/LOC107414254/LOC107413604/LOC107422145/-/LOC107432150/LOC107403282/LOC107421010/LOC107435049/LOC107421221/LOC112492029/LOC107417622/LOC107425941/LOC107435467/LOC107413340/LOC107404101/-/LOC107421761/LOC107427381/LOC10…	34	29	107426784/107432061/107413096/107410053/107430461/107417915/107429402/107433793/112493419/107420275/107414254/107413604/107422145/novel.378/107432150/107403282/107435049/107421221/112492029/107417622/107425941/107435467/107413340/107404101/novel.388/107421761/107427381/107407446/107419050	5	107416407/107421175/107416073/107431911/107421010
BP	GO:0000271	polysaccharide biosynthetic process	24/3271	48/7759	0.16911	0.760148	107417546/107416055/107425592/107429813/107421191/107416024/107417092/107425511/107429839/107434655/107412376/107414857/107403395/107409322/107403396/107406686/107405464/107418130/107408036/107412431/107421701/107415775/107403267/107434132	LOC107417546/LOC107416055/LOC107425592/LOC107429813/LOC107421191/LOC107416024/LOC107417092/LOC107425511/LOC107429839/LOC107434655/LOC107412376/LOC107414857/LOC107403395/LOC107409322/LOC107403396/LOC107406686/LOC107405464/LOC107418130/LOC107408036/LOC107412431/LOC107421701/LOC107415775/LOC107403267/LOC107434132	24	7	107417546/107416024/107409322/107406686/107408036/107412431/107403267	17	107416055/107425592/107429813/107421191/107417092/107425511/107429839/107434655/107412376/107414857/107403395/107403396/107405464/107418130/107421701/107415775/107434132
BP	GO:0009250	glucan biosynthetic process	24/3271	48/7759	0.16911	0.760148	107417546/107416055/107425592/107429813/107421191/107416024/107417092/107425511/107429839/107434655/107412376/107414857/107403395/107409322/107403396/107406686/107405464/107418130/107408036/107412431/107421701/107415775/107403267/107434132	LOC107417546/LOC107416055/LOC107425592/LOC107429813/LOC107421191/LOC107416024/LOC107417092/LOC107425511/LOC107429839/LOC107434655/LOC107412376/LOC107414857/LOC107403395/LOC107409322/LOC107403396/LOC107406686/LOC107405464/LOC107418130/LOC107408036/LOC107412431/LOC107421701/LOC107415775/LOC107403267/LOC107434132	24	7	107417546/107416024/107409322/107406686/107408036/107412431/107403267	17	107416055/107425592/107429813/107421191/107417092/107425511/107429839/107434655/107412376/107414857/107403395/107403396/107405464/107418130/107421701/107415775/107434132
BP	GO:0033692	cellular polysaccharide biosynthetic process	24/3271	48/7759	0.16911	0.760148	107417546/107416055/107425592/107429813/107421191/107416024/107417092/107425511/107429839/107434655/107412376/107414857/107403395/107409322/107403396/107406686/107405464/107418130/107408036/107412431/107421701/107415775/107403267/107434132	LOC107417546/LOC107416055/LOC107425592/LOC107429813/LOC107421191/LOC107416024/LOC107417092/LOC107425511/LOC107429839/LOC107434655/LOC107412376/LOC107414857/LOC107403395/LOC107409322/LOC107403396/LOC107406686/LOC107405464/LOC107418130/LOC107408036/LOC107412431/LOC107421701/LOC107415775/LOC107403267/LOC107434132	24	7	107417546/107416024/107409322/107406686/107408036/107412431/107403267	17	107416055/107425592/107429813/107421191/107417092/107425511/107429839/107434655/107412376/107414857/107403395/107403396/107405464/107418130/107421701/107415775/107434132
BP	GO:0051273	beta-glucan metabolic process	24/3271	48/7759	0.16911	0.760148	107417546/107416055/107425592/107429813/107421191/107416024/107417092/107425511/107429839/107434655/107412376/107414857/107403395/107409322/107403396/107406686/107405464/107418130/107408036/107412431/107421701/107415775/107403267/107434132	LOC107417546/LOC107416055/LOC107425592/LOC107429813/LOC107421191/LOC107416024/LOC107417092/LOC107425511/LOC107429839/LOC107434655/LOC107412376/LOC107414857/LOC107403395/LOC107409322/LOC107403396/LOC107406686/LOC107405464/LOC107418130/LOC107408036/LOC107412431/LOC107421701/LOC107415775/LOC107403267/LOC107434132	24	7	107417546/107416024/107409322/107406686/107408036/107412431/107403267	17	107416055/107425592/107429813/107421191/107417092/107425511/107429839/107434655/107412376/107414857/107403395/107403396/107405464/107418130/107421701/107415775/107434132
BP	GO:0051274	beta-glucan biosynthetic process	24/3271	48/7759	0.16911	0.760148	107417546/107416055/107425592/107429813/107421191/107416024/107417092/107425511/107429839/107434655/107412376/107414857/107403395/107409322/107403396/107406686/107405464/107418130/107408036/107412431/107421701/107415775/107403267/107434132	LOC107417546/LOC107416055/LOC107425592/LOC107429813/LOC107421191/LOC107416024/LOC107417092/LOC107425511/LOC107429839/LOC107434655/LOC107412376/LOC107414857/LOC107403395/LOC107409322/LOC107403396/LOC107406686/LOC107405464/LOC107418130/LOC107408036/LOC107412431/LOC107421701/LOC107415775/LOC107403267/LOC107434132	24	7	107417546/107416024/107409322/107406686/107408036/107412431/107403267	17	107416055/107425592/107429813/107421191/107417092/107425511/107429839/107434655/107412376/107414857/107403395/107403396/107405464/107418130/107421701/107415775/107434132
BP	GO:0006333	chromatin assembly or disassembly	11/3271	20/7759	0.173898	0.760148	107425932/107434120/107429283/107424398/107419282/107424083/107416293/107425332/107409220/107425215/107412213	LOC107425932/LOC107434120/LOC107429283/LOC107424398/LOC107419282/LOC107424083/LOC107416293/LOC107425332/LOC107409220/LOC107425215/LOC107412213	11	2	107409220/107425215	9	107425932/107434120/107429283/107424398/107419282/107424083/107416293/107425332/107412213
BP	GO:0006520	cellular amino acid metabolic process	64/3271	138/7759	0.177122	0.760148	107404770/107405872/107405949/107417268/107429695/107433164/107427089/107411426/107413940/107433948/107429628/107424304/107414132/107425181/107426749/107403316/107408197/107416333/107432101/107403966/107427773/107429043/107426966/107419627/107412325/107429471/107423468/107417008/107410289/107432792/107421771/107412544/107432630/107422448/107415008/107427325/107433267/107411213/107427569/107403905…	LOC107404770/LOC107405872/LOC107405949/LOC107417268/LOC107429695/LOC107433164/LOC107427089/LOC107411426/LOC107413940/LOC107433948/LOC107429628/LOC107424304/LOC107414132/LOC107425181/LOC107426749/LOC107403316/LOC107408197/LOC107416333/LOC107432101/LOC107403966/LOC107427773/LOC107429043/LOC107426966/LOC107419627/LOC107412325/LOC107429471/LOC107423468/LOC107417008/LOC107410289/LOC107432792/LOC107421…	64	19	107405949/107417268/107411426/107424304/107414132/107403316/107432101/107410289/107432792/107433267/107403905/107408987/107417313/107423516/107411167/107421792/107426860/107407067/107411449	45	107404770/107405872/107429695/107433164/107427089/107413940/107433948/107429628/107425181/107426749/107408197/107416333/107403966/107427773/107429043/107426966/107419627/107412325/107429471/107423468/107417008/107421771/107412544/107432630/107422448/107415008/107427325/107411213/107427569/107420751/107415555/107404365/107431982/107407599/107426973/107423180/107421146/107429459/107415975/112491694…
BP	GO:0009142	nucleoside triphosphate biosynthetic process	32/3271	66/7759	0.178498	0.760148	107426784/107432061/107413096/107410053/107430461/107417915/107429402/107433793/112493419/107420275/107416407/107421175/107416073/107431911/107414254/107413604/107422145/novel.378/107432150/107403282/107421010/107435049/112492029/107417622/107425941/107435467/107413340/107404101/novel.388/107421761/107407446/107419050	LOC107426784/LOC107432061/LOC107413096/LOC107410053/LOC107430461/LOC107417915/LOC107429402/LOC107433793/LOC112493419/LOC107420275/LOC107416407/LOC107421175/LOC107416073/LOC107431911/LOC107414254/LOC107413604/LOC107422145/-/LOC107432150/LOC107403282/LOC107421010/LOC107435049/LOC112492029/LOC107417622/LOC107425941/LOC107435467/LOC107413340/LOC107404101/-/LOC107421761/LOC107407446/LOC107419050	32	27	107426784/107432061/107413096/107410053/107430461/107417915/107429402/107433793/112493419/107420275/107414254/107413604/107422145/novel.378/107432150/107403282/107435049/112492029/107417622/107425941/107435467/107413340/107404101/novel.388/107421761/107407446/107419050	5	107416407/107421175/107416073/107431911/107421010
BP	GO:0009145	purine nucleoside triphosphate biosynthetic process	32/3271	66/7759	0.178498	0.760148	107426784/107432061/107413096/107410053/107430461/107417915/107429402/107433793/112493419/107420275/107416407/107421175/107416073/107431911/107414254/107413604/107422145/novel.378/107432150/107403282/107421010/107435049/112492029/107417622/107425941/107435467/107413340/107404101/novel.388/107421761/107407446/107419050	LOC107426784/LOC107432061/LOC107413096/LOC107410053/LOC107430461/LOC107417915/LOC107429402/LOC107433793/LOC112493419/LOC107420275/LOC107416407/LOC107421175/LOC107416073/LOC107431911/LOC107414254/LOC107413604/LOC107422145/-/LOC107432150/LOC107403282/LOC107421010/LOC107435049/LOC112492029/LOC107417622/LOC107425941/LOC107435467/LOC107413340/LOC107404101/-/LOC107421761/LOC107407446/LOC107419050	32	27	107426784/107432061/107413096/107410053/107430461/107417915/107429402/107433793/112493419/107420275/107414254/107413604/107422145/novel.378/107432150/107403282/107435049/112492029/107417622/107425941/107435467/107413340/107404101/novel.388/107421761/107407446/107419050	5	107416407/107421175/107416073/107431911/107421010
BP	GO:0009201	ribonucleoside triphosphate biosynthetic process	32/3271	66/7759	0.178498	0.760148	107426784/107432061/107413096/107410053/107430461/107417915/107429402/107433793/112493419/107420275/107416407/107421175/107416073/107431911/107414254/107413604/107422145/novel.378/107432150/107403282/107421010/107435049/112492029/107417622/107425941/107435467/107413340/107404101/novel.388/107421761/107407446/107419050	LOC107426784/LOC107432061/LOC107413096/LOC107410053/LOC107430461/LOC107417915/LOC107429402/LOC107433793/LOC112493419/LOC107420275/LOC107416407/LOC107421175/LOC107416073/LOC107431911/LOC107414254/LOC107413604/LOC107422145/-/LOC107432150/LOC107403282/LOC107421010/LOC107435049/LOC112492029/LOC107417622/LOC107425941/LOC107435467/LOC107413340/LOC107404101/-/LOC107421761/LOC107407446/LOC107419050	32	27	107426784/107432061/107413096/107410053/107430461/107417915/107429402/107433793/112493419/107420275/107414254/107413604/107422145/novel.378/107432150/107403282/107435049/112492029/107417622/107425941/107435467/107413340/107404101/novel.388/107421761/107407446/107419050	5	107416407/107421175/107416073/107431911/107421010
BP	GO:0009206	purine ribonucleoside triphosphate biosynthetic process	32/3271	66/7759	0.178498	0.760148	107426784/107432061/107413096/107410053/107430461/107417915/107429402/107433793/112493419/107420275/107416407/107421175/107416073/107431911/107414254/107413604/107422145/novel.378/107432150/107403282/107421010/107435049/112492029/107417622/107425941/107435467/107413340/107404101/novel.388/107421761/107407446/107419050	LOC107426784/LOC107432061/LOC107413096/LOC107410053/LOC107430461/LOC107417915/LOC107429402/LOC107433793/LOC112493419/LOC107420275/LOC107416407/LOC107421175/LOC107416073/LOC107431911/LOC107414254/LOC107413604/LOC107422145/-/LOC107432150/LOC107403282/LOC107421010/LOC107435049/LOC112492029/LOC107417622/LOC107425941/LOC107435467/LOC107413340/LOC107404101/-/LOC107421761/LOC107407446/LOC107419050	32	27	107426784/107432061/107413096/107410053/107430461/107417915/107429402/107433793/112493419/107420275/107414254/107413604/107422145/novel.378/107432150/107403282/107435049/112492029/107417622/107425941/107435467/107413340/107404101/novel.388/107421761/107407446/107419050	5	107416407/107421175/107416073/107431911/107421010
BP	GO:0032259	methylation	17/3271	33/7759	0.179971	0.760148	107412844/107432436/107404012/107420807/107415407/107406475/107415080/107412336/107419946/107426331/107412754/107433131/107434231/107422747/107413450/107408411/107430721	LOC107412844/LOC107432436/LOC107404012/LOC107420807/LOC107415407/LOC107406475/LOC107415080/LOC107412336/LOC107419946/LOC107426331/LOC107412754/LOC107433131/LOC107434231/LOC107422747/LOC107413450/LOC107408411/LOC107430721	17	5	107432436/107406475/107415080/107419946/107412754	12	107412844/107404012/107420807/107415407/107412336/107426331/107433131/107434231/107422747/107413450/107408411/107430721
BP	GO:0065004	protein-DNA complex assembly	10/3271	18/7759	0.180116	0.760148	107425932/107434120/107429283/107424398/107419282/107424083/107416293/107425332/107425215/107412213	LOC107425932/LOC107434120/LOC107429283/LOC107424398/LOC107419282/LOC107424083/LOC107416293/LOC107425332/LOC107425215/LOC107412213	10	1	107425215	9	107425932/107434120/107429283/107424398/107419282/107424083/107416293/107425332/107412213
BP	GO:0071824	protein-DNA complex subunit organization	10/3271	18/7759	0.180116	0.760148	107425932/107434120/107429283/107424398/107419282/107424083/107416293/107425332/107425215/107412213	LOC107425932/LOC107434120/LOC107429283/LOC107424398/LOC107419282/LOC107424083/LOC107416293/LOC107425332/LOC107425215/LOC107412213	10	1	107425215	9	107425932/107434120/107429283/107424398/107419282/107424083/107416293/107425332/107412213
BP	GO:0009607	response to biotic stimulus	27/3271	55/7759	0.181667	0.760148	107433241/107422293/107426313/107412153/107422269/107429335/107433206/107422296/107414845/107412154/107422288/107422142/107433229/107433263/107422270/107433200/107429317/112491364/107422286/107433277/107422263/107433223/107422275/107422294/107433242/107433218/107433243	LOC107433241/LOC107422293/LOC107426313/LOC107412153/LOC107422269/LOC107429335/LOC107433206/LOC107422296/LOC107414845/LOC107412154/LOC107422288/LOC107422142/LOC107433229/LOC107433263/LOC107422270/LOC107433200/LOC107429317/LOC112491364/LOC107422286/LOC107433277/LOC107422263/LOC107433223/LOC107422275/LOC107422294/LOC107433242/LOC107433218/LOC107433243	27	19	107433241/107426313/107412153/107429335/107433206/107414845/107412154/107422288/107422142/107433229/107433263/107433200/112491364/107422286/107433277/107433223/107433242/107433218/107433243	8	107422293/107422269/107422296/107422270/107429317/107422263/107422275/107422294
BP	GO:0006081	cellular aldehyde metabolic process	9/3271	16/7759	0.186428	0.760148	107410863/107411338/107405421/107406679/107412211/107433843/107429152/107410025/107406734	LOC107410863/LOC107411338/LOC107405421/LOC107406679/LOC107412211/LOC107433843/LOC107429152/LOC107410025/LOC107406734	9	5	107410863/107411338/107405421/107406679/107406734	4	107412211/107433843/107429152/107410025
BP	GO:0008272	sulfate transport	9/3271	16/7759	0.186428	0.760148	107429308/107426387/107420946/107409971/107420945/107420944/107423072/107427540/107413565	LOC107429308/LOC107426387/LOC107420946/LOC107409971/LOC107420945/LOC107420944/LOC107423072/LOC107427540/LOC107413565	9	6	107429308/107426387/107420946/107409971/107420945/107420944	3	107423072/107427540/107413565
BP	GO:0072348	sulfur compound transport	9/3271	16/7759	0.186428	0.760148	107429308/107426387/107420946/107409971/107420945/107420944/107423072/107427540/107413565	LOC107429308/LOC107426387/LOC107420946/LOC107409971/LOC107420945/LOC107420944/LOC107423072/LOC107427540/LOC107413565	9	6	107429308/107426387/107420946/107409971/107420945/107420944	3	107423072/107427540/107413565
BP	GO:0046907	intracellular transport	51/3271	109/7759	0.186889	0.760148	107415791/107425347/107413874/107425892/107427287/107429603/107415897/107422253/107423825/107420698/107433268/107427857/107423665/107413161/107431115/107431860/107435119/107416134/107419570/107414342/107419191/107426670/107415154/107428071/107419657/107412368/107432091/107423794/107410189/107424588/107415330/107422614/107434886/107421833/107413869/107410251/107418802/107413460/107414866/107413068…	LOC107415791/LOC107425347/LOC107413874/LOC107425892/LOC107427287/LOC107429603/LOC107415897/LOC107422253/LOC107423825/LOC107420698/LOC107433268/LOC107427857/LOC107423665/LOC107413161/LOC107431115/LOC107431860/LOC107435119/LOC107416134/LOC107419570/LOC107414342/LOC107419191/LOC107426670/LOC107415154/LOC107428071/LOC107419657/LOC107412368/LOC107432091/LOC107423794/LOC107410189/LOC107424588/LOC107415…	51	15	107415791/107425347/107425892/107427287/107415897/107419191/107432091/107423794/107434886/107413869/107413068/107429114/107430830/107421433/107428936	36	107413874/107429603/107422253/107423825/107420698/107433268/107427857/107423665/107413161/107431115/107431860/107435119/107416134/107419570/107414342/107426670/107415154/107428071/107419657/107412368/107410189/107424588/107415330/107422614/107421833/107410251/107418802/107413460/107414866/107410575/107421940/107407682/107426916/107422175/107428527/107424489
BP	GO:0051649	establishment of localization in cell	51/3271	109/7759	0.186889	0.760148	107415791/107425347/107413874/107425892/107427287/107429603/107415897/107422253/107423825/107420698/107433268/107427857/107423665/107413161/107431115/107431860/107435119/107416134/107419570/107414342/107419191/107426670/107415154/107428071/107419657/107412368/107432091/107423794/107410189/107424588/107415330/107422614/107434886/107421833/107413869/107410251/107418802/107413460/107414866/107413068…	LOC107415791/LOC107425347/LOC107413874/LOC107425892/LOC107427287/LOC107429603/LOC107415897/LOC107422253/LOC107423825/LOC107420698/LOC107433268/LOC107427857/LOC107423665/LOC107413161/LOC107431115/LOC107431860/LOC107435119/LOC107416134/LOC107419570/LOC107414342/LOC107419191/LOC107426670/LOC107415154/LOC107428071/LOC107419657/LOC107412368/LOC107432091/LOC107423794/LOC107410189/LOC107424588/LOC107415…	51	15	107415791/107425347/107425892/107427287/107415897/107419191/107432091/107423794/107434886/107413869/107413068/107429114/107430830/107421433/107428936	36	107413874/107429603/107422253/107423825/107420698/107433268/107427857/107423665/107413161/107431115/107431860/107435119/107416134/107419570/107414342/107426670/107415154/107428071/107419657/107412368/107410189/107424588/107415330/107422614/107421833/107410251/107418802/107413460/107414866/107410575/107421940/107407682/107426916/107422175/107428527/107424489
BP	GO:0016053	organic acid biosynthetic process	69/3271	150/7759	0.189499	0.760148	107426784/107420951/107404770/107405872/107405949/107432061/107413096/107417268/107430461/107414761/107411426/107413940/107418990/107429628/107424304/107423860/107417915/107425181/107432882/107403316/107433793/107408197/107432101/107427773/107420275/107429043/107403845/107421380/107416407/107410289/107432792/107412544/107432630/107420263/107416073/107431212/107429058/107403679/107431911/107421712…	LOC107426784/LOC107420951/LOC107404770/LOC107405872/LOC107405949/LOC107432061/LOC107413096/LOC107417268/LOC107430461/LOC107414761/LOC107411426/LOC107413940/LOC107418990/LOC107429628/LOC107424304/LOC107423860/LOC107417915/LOC107425181/LOC107432882/LOC107403316/LOC107433793/LOC107408197/LOC107432101/LOC107427773/LOC107420275/LOC107429043/LOC107403845/LOC107421380/LOC107416407/LOC107410289/LOC107432…	69	34	107426784/107420951/107405949/107432061/107413096/107417268/107430461/107414761/107411426/107424304/107423860/107417915/107403316/107433793/107432101/107420275/107403845/107421380/107410289/107432792/107403679/107421712/107426272/107414254/107410870/107420173/107432150/107435049/107417313/107425941/107421713/107413340/107413579/107407446	35	107404770/107405872/107413940/107418990/107429628/107425181/107432882/107408197/107427773/107429043/107416407/107412544/107432630/107420263/107416073/107431212/107429058/107431911/107430748/107411213/107427569/107415555/107431982/107430251/107414370/107407599/107411224/107423180/107404399/107434189/107423575/107433784/107432383/107403319/107432802
BP	GO:0046394	carboxylic acid biosynthetic process	69/3271	150/7759	0.189499	0.760148	107426784/107420951/107404770/107405872/107405949/107432061/107413096/107417268/107430461/107414761/107411426/107413940/107418990/107429628/107424304/107423860/107417915/107425181/107432882/107403316/107433793/107408197/107432101/107427773/107420275/107429043/107403845/107421380/107416407/107410289/107432792/107412544/107432630/107420263/107416073/107431212/107429058/107403679/107431911/107421712…	LOC107426784/LOC107420951/LOC107404770/LOC107405872/LOC107405949/LOC107432061/LOC107413096/LOC107417268/LOC107430461/LOC107414761/LOC107411426/LOC107413940/LOC107418990/LOC107429628/LOC107424304/LOC107423860/LOC107417915/LOC107425181/LOC107432882/LOC107403316/LOC107433793/LOC107408197/LOC107432101/LOC107427773/LOC107420275/LOC107429043/LOC107403845/LOC107421380/LOC107416407/LOC107410289/LOC107432…	69	34	107426784/107420951/107405949/107432061/107413096/107417268/107430461/107414761/107411426/107424304/107423860/107417915/107403316/107433793/107432101/107420275/107403845/107421380/107410289/107432792/107403679/107421712/107426272/107414254/107410870/107420173/107432150/107435049/107417313/107425941/107421713/107413340/107413579/107407446	35	107404770/107405872/107413940/107418990/107429628/107425181/107432882/107408197/107427773/107429043/107416407/107412544/107432630/107420263/107416073/107431212/107429058/107431911/107430748/107411213/107427569/107415555/107431982/107430251/107414370/107407599/107411224/107423180/107404399/107434189/107423575/107433784/107432383/107403319/107432802
BP	GO:0006694	steroid biosynthetic process	8/3271	14/7759	0.192732	0.760148	107430549/107420974/107425735/107422799/107405093/107414884/107420046/107417514	LOC107430549/LOC107420974/LOC107425735/LOC107422799/LOC107405093/LOC107414884/LOC107420046/LOC107417514	8	6	107430549/107420974/107425735/107422799/107414884/107417514	2	107405093/107420046
BP	GO:0006739	NADP metabolic process	8/3271	14/7759	0.192732	0.760148	107406679/107412211/107412467/107421116/107433843/107429152/107410025/107406734	LOC107406679/LOC107412211/LOC107412467/LOC107421116/LOC107433843/LOC107429152/LOC107410025/LOC107406734	8	4	107406679/107412467/107421116/107406734	4	107412211/107433843/107429152/107410025
BP	GO:0009119	ribonucleoside metabolic process	8/3271	14/7759	0.192732	0.760148	107433352/112493419/107414872/107420738/107433318/107426352/107435467/107421761	LOC107433352/LOC112493419/LOC107414872/LOC107420738/LOC107433318/LOC107426352/LOC107435467/LOC107421761	8	6	107433352/112493419/107414872/107433318/107435467/107421761	2	107420738/107426352
BP	GO:0019751	polyol metabolic process	8/3271	14/7759	0.192732	0.760148	107425442/107408660/107419489/107415660/107414089/107426149/107434210/107414022	LOC107425442/LOC107408660/LOC107419489/LOC107415660/LOC107414089/LOC107426149/LOC107434210/LOC107414022	8	5	107425442/107408660/107419489/107414089/107414022	3	107415660/107426149/107434210
BP	GO:0008104	protein localization	64/3271	139/7759	0.197504	0.760148	107421120/107415791/107405800/107430139/107413874/107425892/107429603/107415897/107435833/107422253/107423825/107420698/107433268/107427857/107423665/107413161/107429444/107431115/107431860/107407853/107434570/107435119/107416134/107419570/107412609/107414342/107414500/107419191/107426670/107415154/107428071/107419657/107423501/107432091/107423794/107410189/107411363/107426556/107424588/107415330…	LOC107421120/LOC107415791/LOC107405800/LOC107430139/LOC107413874/LOC107425892/LOC107429603/LOC107415897/LOC107435833/LOC107422253/LOC107423825/LOC107420698/LOC107433268/LOC107427857/LOC107423665/LOC107413161/LOC107429444/LOC107431115/LOC107431860/LOC107407853/LOC107434570/LOC107435119/LOC107416134/LOC107419570/LOC107412609/LOC107414342/LOC107414500/LOC107419191/LOC107426670/LOC107415154/LOC107428…	64	19	107415791/107425892/107415897/107435833/107434570/107412609/107414500/107419191/107432091/107423794/107426556/107413869/107429426/107413068/107429114/107430830/107426644/107421433/107428936	45	107421120/107405800/107430139/107413874/107429603/107422253/107423825/107420698/107433268/107427857/107423665/107413161/107429444/107431115/107431860/107407853/107435119/107416134/107419570/107414342/107426670/107415154/107428071/107419657/107423501/107410189/107411363/107424588/107415330/107422614/107421833/107410251/107418802/107413460/107414866/107422076/107410575/107428518/107421940/107404676…
BP	GO:0006074	(1->3)-beta-D-glucan metabolic process	7/3271	12/7759	0.198842	0.760148	107425592/107434655/107403395/107409322/107403396/107418130/107408036	LOC107425592/LOC107434655/LOC107403395/LOC107409322/LOC107403396/LOC107418130/LOC107408036	7	2	107409322/107408036	5	107425592/107434655/107403395/107403396/107418130
BP	GO:0006075	(1->3)-beta-D-glucan biosynthetic process	7/3271	12/7759	0.198842	0.760148	107425592/107434655/107403395/107409322/107403396/107418130/107408036	LOC107425592/LOC107434655/LOC107403395/LOC107409322/LOC107403396/LOC107418130/LOC107408036	7	2	107409322/107408036	5	107425592/107434655/107403395/107403396/107418130
BP	GO:0006098	pentose-phosphate shunt	6/3271	10/7759	0.20441	0.760148	107406679/107412211/107433843/107429152/107410025/107406734	LOC107406679/LOC107412211/LOC107433843/LOC107429152/LOC107410025/LOC107406734	6	2	107406679/107406734	4	107412211/107433843/107429152/107410025
BP	GO:0009066	aspartate family amino acid metabolic process	6/3271	10/7759	0.20441	0.760148	107411426/107425181/107429043/107432792/107427569/107423516	LOC107411426/LOC107425181/LOC107429043/LOC107432792/LOC107427569/LOC107423516	6	3	107411426/107432792/107423516	3	107425181/107429043/107427569
BP	GO:0015696	ammonium transport	6/3271	10/7759	0.20441	0.760148	107422737/107412282/107430906/107410822/112492981/107431249	LOC107422737/LOC107412282/LOC107430906/LOC107410822/LOC112492981/LOC107431249	6	4	107412282/107430906/107410822/112492981	2	107422737/107431249
BP	GO:0019682	glyceraldehyde-3-phosphate metabolic process	6/3271	10/7759	0.20441	0.760148	107406679/107412211/107433843/107429152/107410025/107406734	LOC107406679/LOC107412211/LOC107433843/LOC107429152/LOC107410025/LOC107406734	6	2	107406679/107406734	4	107412211/107433843/107429152/107410025
BP	GO:0051156	glucose 6-phosphate metabolic process	6/3271	10/7759	0.20441	0.760148	107406679/107412211/107433843/107429152/107410025/107406734	LOC107406679/LOC107412211/LOC107433843/LOC107429152/LOC107410025/LOC107406734	6	2	107406679/107406734	4	107412211/107433843/107429152/107410025
BP	GO:0072522	purine-containing compound biosynthetic process	36/3271	76/7759	0.209093	0.769105	107426784/107432061/107413096/107410053/107430461/107417915/107429402/107433793/112493419/107420275/107416407/107419459/107418361/107421175/107416073/107431911/107414254/107413604/107422145/novel.378/107432150/107403282/107421010/107428568/107435049/112492029/107417622/107425941/107412170/107435467/107413340/107404101/novel.388/107421761/107407446/107419050	LOC107426784/LOC107432061/LOC107413096/LOC107410053/LOC107430461/LOC107417915/LOC107429402/LOC107433793/LOC112493419/LOC107420275/LOC107416407/LOC107419459/LOC107418361/LOC107421175/LOC107416073/LOC107431911/LOC107414254/LOC107413604/LOC107422145/-/LOC107432150/LOC107403282/LOC107421010/LOC107428568/LOC107435049/LOC112492029/LOC107417622/LOC107425941/LOC107412170/LOC107435467/LOC107413340/LOC1074…	36	28	107426784/107432061/107413096/107410053/107430461/107417915/107429402/107433793/112493419/107420275/107418361/107414254/107413604/107422145/novel.378/107432150/107403282/107435049/112492029/107417622/107425941/107435467/107413340/107404101/novel.388/107421761/107407446/107419050	8	107416407/107419459/107421175/107416073/107431911/107421010/107428568/107412170
BP	GO:0016579	protein deubiquitination	13/3271	25/7759	0.212338	0.769105	107431539/107425202/107420024/107425501/107410265/107414903/107422506/107417781/107430532/107426878/107423322/107430502/107419944	LOC107431539/LOC107425202/LOC107420024/LOC107425501/LOC107410265/LOC107414903/LOC107422506/LOC107417781/LOC107430532/LOC107426878/LOC107423322/LOC107430502/LOC107419944	13	3	107425202/107430532/107423322	10	107431539/107420024/107425501/107410265/107414903/107422506/107417781/107426878/107430502/107419944
BP	GO:0070646	protein modification by small protein removal	13/3271	25/7759	0.212338	0.769105	107431539/107425202/107420024/107425501/107410265/107414903/107422506/107417781/107430532/107426878/107423322/107430502/107419944	LOC107431539/LOC107425202/LOC107420024/LOC107425501/LOC107410265/LOC107414903/LOC107422506/LOC107417781/LOC107430532/LOC107426878/LOC107423322/LOC107430502/LOC107419944	13	3	107425202/107430532/107423322	10	107431539/107420024/107425501/107410265/107414903/107422506/107417781/107426878/107430502/107419944
BP	GO:0046034	ATP metabolic process	31/3271	65/7759	0.216662	0.769105	107426784/107432061/107413096/107410053/107430461/107417915/107429402/107433793/107420275/107416407/107421175/107416073/107431911/107414254/107413604/107422145/novel.378/107432150/107403282/107421010/107435049/107421221/112492029/107417622/107425941/107413340/107404101/novel.388/107427381/107407446/107419050	LOC107426784/LOC107432061/LOC107413096/LOC107410053/LOC107430461/LOC107417915/LOC107429402/LOC107433793/LOC107420275/LOC107416407/LOC107421175/LOC107416073/LOC107431911/LOC107414254/LOC107413604/LOC107422145/-/LOC107432150/LOC107403282/LOC107421010/LOC107435049/LOC107421221/LOC112492029/LOC107417622/LOC107425941/LOC107413340/LOC107404101/-/LOC107427381/LOC107407446/LOC107419050	31	26	107426784/107432061/107413096/107410053/107430461/107417915/107429402/107433793/107420275/107414254/107413604/107422145/novel.378/107432150/107403282/107435049/107421221/112492029/107417622/107425941/107413340/107404101/novel.388/107427381/107407446/107419050	5	107416407/107421175/107416073/107431911/107421010
BP	GO:0009247	glycolipid biosynthetic process	12/3271	23/7759	0.221748	0.769105	107417394/107415428/107430508/107419932/107407197/107419930/107429239/107433776/107431596/107421283/107426806/107430012	LOC107417394/LOC107415428/LOC107430508/LOC107419932/LOC107407197/LOC107419930/LOC107429239/LOC107433776/LOC107431596/LOC107421283/LOC107426806/LOC107430012	12	4	107430508/107419932/107407197/107419930	8	107417394/107415428/107429239/107433776/107431596/107421283/107426806/107430012
BP	GO:0043414	macromolecule methylation	12/3271	23/7759	0.221748	0.769105	107412844/107432436/107420807/107415407/107415080/107412336/107419946/107412754/107433131/107434231/107422747/107408411	LOC107412844/LOC107432436/LOC107420807/LOC107415407/LOC107415080/LOC107412336/LOC107419946/LOC107412754/LOC107433131/LOC107434231/LOC107422747/LOC107408411	12	4	107432436/107415080/107419946/107412754	8	107412844/107420807/107415407/107412336/107433131/107434231/107422747/107408411
BP	GO:0046467	membrane lipid biosynthetic process	12/3271	23/7759	0.221748	0.769105	107417394/107415428/107430508/107419932/107407197/107419930/107429239/107433776/107431596/107421283/107426806/107430012	LOC107417394/LOC107415428/LOC107430508/LOC107419932/LOC107407197/LOC107419930/LOC107429239/LOC107433776/LOC107431596/LOC107421283/LOC107426806/LOC107430012	12	4	107430508/107419932/107407197/107419930	8	107417394/107415428/107429239/107433776/107431596/107421283/107426806/107430012
BP	GO:0009141	nucleoside triphosphate metabolic process	34/3271	72/7759	0.224592	0.769105	107426784/107432061/107413096/107410053/107430461/107417915/107429402/107433793/112493419/107420275/107416407/107421175/107416073/107431911/107414254/107413604/107422145/novel.378/107432150/107403282/107421010/107435049/107421221/112492029/107417622/107425941/107435467/107413340/107404101/novel.388/107421761/107427381/107407446/107419050	LOC107426784/LOC107432061/LOC107413096/LOC107410053/LOC107430461/LOC107417915/LOC107429402/LOC107433793/LOC112493419/LOC107420275/LOC107416407/LOC107421175/LOC107416073/LOC107431911/LOC107414254/LOC107413604/LOC107422145/-/LOC107432150/LOC107403282/LOC107421010/LOC107435049/LOC107421221/LOC112492029/LOC107417622/LOC107425941/LOC107435467/LOC107413340/LOC107404101/-/LOC107421761/LOC107427381/LOC10…	34	29	107426784/107432061/107413096/107410053/107430461/107417915/107429402/107433793/112493419/107420275/107414254/107413604/107422145/novel.378/107432150/107403282/107435049/107421221/112492029/107417622/107425941/107435467/107413340/107404101/novel.388/107421761/107427381/107407446/107419050	5	107416407/107421175/107416073/107431911/107421010
BP	GO:0009152	purine ribonucleotide biosynthetic process	34/3271	72/7759	0.224592	0.769105	107426784/107432061/107413096/107410053/107430461/107417915/107429402/107433793/112493419/107420275/107416407/107418361/107421175/107416073/107431911/107414254/107413604/107422145/novel.378/107432150/107403282/107421010/107435049/112492029/107417622/107425941/107412170/107435467/107413340/107404101/novel.388/107421761/107407446/107419050	LOC107426784/LOC107432061/LOC107413096/LOC107410053/LOC107430461/LOC107417915/LOC107429402/LOC107433793/LOC112493419/LOC107420275/LOC107416407/LOC107418361/LOC107421175/LOC107416073/LOC107431911/LOC107414254/LOC107413604/LOC107422145/-/LOC107432150/LOC107403282/LOC107421010/LOC107435049/LOC112492029/LOC107417622/LOC107425941/LOC107412170/LOC107435467/LOC107413340/LOC107404101/-/LOC107421761/LOC10…	34	28	107426784/107432061/107413096/107410053/107430461/107417915/107429402/107433793/112493419/107420275/107418361/107414254/107413604/107422145/novel.378/107432150/107403282/107435049/112492029/107417622/107425941/107435467/107413340/107404101/novel.388/107421761/107407446/107419050	6	107416407/107421175/107416073/107431911/107421010/107412170
BP	GO:0009260	ribonucleotide biosynthetic process	34/3271	72/7759	0.224592	0.769105	107426784/107432061/107413096/107410053/107430461/107417915/107429402/107433793/112493419/107420275/107416407/107418361/107421175/107416073/107431911/107414254/107413604/107422145/novel.378/107432150/107403282/107421010/107435049/112492029/107417622/107425941/107412170/107435467/107413340/107404101/novel.388/107421761/107407446/107419050	LOC107426784/LOC107432061/LOC107413096/LOC107410053/LOC107430461/LOC107417915/LOC107429402/LOC107433793/LOC112493419/LOC107420275/LOC107416407/LOC107418361/LOC107421175/LOC107416073/LOC107431911/LOC107414254/LOC107413604/LOC107422145/-/LOC107432150/LOC107403282/LOC107421010/LOC107435049/LOC112492029/LOC107417622/LOC107425941/LOC107412170/LOC107435467/LOC107413340/LOC107404101/-/LOC107421761/LOC10…	34	28	107426784/107432061/107413096/107410053/107430461/107417915/107429402/107433793/112493419/107420275/107418361/107414254/107413604/107422145/novel.378/107432150/107403282/107435049/112492029/107417622/107425941/107435467/107413340/107404101/novel.388/107421761/107407446/107419050	6	107416407/107421175/107416073/107431911/107421010/107412170
BP	GO:0046390	ribose phosphate biosynthetic process	34/3271	72/7759	0.224592	0.769105	107426784/107432061/107413096/107410053/107430461/107417915/107429402/107433793/112493419/107420275/107416407/107418361/107421175/107416073/107431911/107414254/107413604/107422145/novel.378/107432150/107403282/107421010/107435049/112492029/107417622/107425941/107412170/107435467/107413340/107404101/novel.388/107421761/107407446/107419050	LOC107426784/LOC107432061/LOC107413096/LOC107410053/LOC107430461/LOC107417915/LOC107429402/LOC107433793/LOC112493419/LOC107420275/LOC107416407/LOC107418361/LOC107421175/LOC107416073/LOC107431911/LOC107414254/LOC107413604/LOC107422145/-/LOC107432150/LOC107403282/LOC107421010/LOC107435049/LOC112492029/LOC107417622/LOC107425941/LOC107412170/LOC107435467/LOC107413340/LOC107404101/-/LOC107421761/LOC10…	34	28	107426784/107432061/107413096/107410053/107430461/107417915/107429402/107433793/112493419/107420275/107418361/107414254/107413604/107422145/novel.378/107432150/107403282/107435049/112492029/107417622/107425941/107435467/107413340/107404101/novel.388/107421761/107407446/107419050	6	107416407/107421175/107416073/107431911/107421010/107412170
BP	GO:0072527	pyrimidine-containing compound metabolic process	11/3271	21/7759	0.231812	0.788162	107410828/107405872/107424242/107422606/112493419/107419929/107412769/107412747/107403358/107435467/107421761	LOC107410828/LOC107405872/LOC107424242/LOC107422606/LOC112493419/LOC107419929/LOC107412769/LOC107412747/LOC107403358/LOC107435467/LOC107421761	11	7	112493419/107419929/107412769/107412747/107403358/107435467/107421761	4	107410828/107405872/107424242/107422606
BP	GO:0009126	purine nucleoside monophosphate metabolic process	32/3271	68/7759	0.241464	0.80082	107426784/107432061/107413096/107410053/107430461/107417915/107429402/107433793/107420275/107416407/107421175/107416073/107431911/107414254/107413604/107422145/novel.378/107432150/107403282/107421010/107435049/107421221/112492029/107417622/107425941/107412170/107413340/107404101/novel.388/107427381/107407446/107419050	LOC107426784/LOC107432061/LOC107413096/LOC107410053/LOC107430461/LOC107417915/LOC107429402/LOC107433793/LOC107420275/LOC107416407/LOC107421175/LOC107416073/LOC107431911/LOC107414254/LOC107413604/LOC107422145/-/LOC107432150/LOC107403282/LOC107421010/LOC107435049/LOC107421221/LOC112492029/LOC107417622/LOC107425941/LOC107412170/LOC107413340/LOC107404101/-/LOC107427381/LOC107407446/LOC107419050	32	26	107426784/107432061/107413096/107410053/107430461/107417915/107429402/107433793/107420275/107414254/107413604/107422145/novel.378/107432150/107403282/107435049/107421221/112492029/107417622/107425941/107413340/107404101/novel.388/107427381/107407446/107419050	6	107416407/107421175/107416073/107431911/107421010/107412170
BP	GO:0009161	ribonucleoside monophosphate metabolic process	32/3271	68/7759	0.241464	0.80082	107426784/107432061/107413096/107410053/107430461/107417915/107429402/107433793/107420275/107416407/107421175/107416073/107431911/107414254/107413604/107422145/novel.378/107432150/107403282/107421010/107435049/107421221/112492029/107417622/107425941/107412170/107413340/107404101/novel.388/107427381/107407446/107419050	LOC107426784/LOC107432061/LOC107413096/LOC107410053/LOC107430461/LOC107417915/LOC107429402/LOC107433793/LOC107420275/LOC107416407/LOC107421175/LOC107416073/LOC107431911/LOC107414254/LOC107413604/LOC107422145/-/LOC107432150/LOC107403282/LOC107421010/LOC107435049/LOC107421221/LOC112492029/LOC107417622/LOC107425941/LOC107412170/LOC107413340/LOC107404101/-/LOC107427381/LOC107407446/LOC107419050	32	26	107426784/107432061/107413096/107410053/107430461/107417915/107429402/107433793/107420275/107414254/107413604/107422145/novel.378/107432150/107403282/107435049/107421221/112492029/107417622/107425941/107413340/107404101/novel.388/107427381/107407446/107419050	6	107416407/107421175/107416073/107431911/107421010/107412170
BP	GO:0009167	purine ribonucleoside monophosphate metabolic process	32/3271	68/7759	0.241464	0.80082	107426784/107432061/107413096/107410053/107430461/107417915/107429402/107433793/107420275/107416407/107421175/107416073/107431911/107414254/107413604/107422145/novel.378/107432150/107403282/107421010/107435049/107421221/112492029/107417622/107425941/107412170/107413340/107404101/novel.388/107427381/107407446/107419050	LOC107426784/LOC107432061/LOC107413096/LOC107410053/LOC107430461/LOC107417915/LOC107429402/LOC107433793/LOC107420275/LOC107416407/LOC107421175/LOC107416073/LOC107431911/LOC107414254/LOC107413604/LOC107422145/-/LOC107432150/LOC107403282/LOC107421010/LOC107435049/LOC107421221/LOC112492029/LOC107417622/LOC107425941/LOC107412170/LOC107413340/LOC107404101/-/LOC107427381/LOC107407446/LOC107419050	32	26	107426784/107432061/107413096/107410053/107430461/107417915/107429402/107433793/107420275/107414254/107413604/107422145/novel.378/107432150/107403282/107435049/107421221/112492029/107417622/107425941/107413340/107404101/novel.388/107427381/107407446/107419050	6	107416407/107421175/107416073/107431911/107421010/107412170
BP	GO:0045184	establishment of protein localization	60/3271	132/7759	0.246043	0.80082	107421120/107415791/107405800/107430139/107413874/107425892/107429603/107415897/107422253/107423825/107420698/107433268/107427857/107423665/107413161/107429444/107431115/107431860/107434570/107435119/107416134/107419570/107412609/107414342/107414500/107419191/107426670/107415154/107428071/107419657/107423501/107432091/107423794/107410189/107411363/107424588/107415330/107422614/107421833/107413869…	LOC107421120/LOC107415791/LOC107405800/LOC107430139/LOC107413874/LOC107425892/LOC107429603/LOC107415897/LOC107422253/LOC107423825/LOC107420698/LOC107433268/LOC107427857/LOC107423665/LOC107413161/LOC107429444/LOC107431115/LOC107431860/LOC107434570/LOC107435119/LOC107416134/LOC107419570/LOC107412609/LOC107414342/LOC107414500/LOC107419191/LOC107426670/LOC107415154/LOC107428071/LOC107419657/LOC107423…	60	16	107415791/107425892/107415897/107434570/107412609/107414500/107419191/107432091/107423794/107413869/107429426/107413068/107429114/107430830/107421433/107428936	44	107421120/107405800/107430139/107413874/107429603/107422253/107423825/107420698/107433268/107427857/107423665/107413161/107429444/107431115/107431860/107435119/107416134/107419570/107414342/107426670/107415154/107428071/107419657/107423501/107410189/107411363/107424588/107415330/107422614/107421833/107410251/107418802/107413460/107414866/107422076/107410575/107428518/107421940/107404676/107407682…
BP	GO:0006164	purine nucleotide biosynthetic process	35/3271	75/7759	0.248236	0.80082	107426784/107432061/107413096/107410053/107430461/107417915/107429402/107433793/112493419/107420275/107416407/107418361/107421175/107416073/107431911/107414254/107413604/107422145/novel.378/107432150/107403282/107421010/107428568/107435049/112492029/107417622/107425941/107412170/107435467/107413340/107404101/novel.388/107421761/107407446/107419050	LOC107426784/LOC107432061/LOC107413096/LOC107410053/LOC107430461/LOC107417915/LOC107429402/LOC107433793/LOC112493419/LOC107420275/LOC107416407/LOC107418361/LOC107421175/LOC107416073/LOC107431911/LOC107414254/LOC107413604/LOC107422145/-/LOC107432150/LOC107403282/LOC107421010/LOC107428568/LOC107435049/LOC112492029/LOC107417622/LOC107425941/LOC107412170/LOC107435467/LOC107413340/LOC107404101/-/LOC10…	35	28	107426784/107432061/107413096/107410053/107430461/107417915/107429402/107433793/112493419/107420275/107418361/107414254/107413604/107422145/novel.378/107432150/107403282/107435049/112492029/107417622/107425941/107435467/107413340/107404101/novel.388/107421761/107407446/107419050	7	107416407/107421175/107416073/107431911/107421010/107428568/107412170
BP	GO:0006812	cation transport	86/3271	192/7759	0.249413	0.80082	107416033/107427627/107414858/107415980/107429661/107412615/107433466/107426278/107411493/107412681/107426842/107410053/107426766/107413920/107420163/107414482/107420130/107422737/107416694/107433222/107433562/107427343/107412755/107412282/107422423/107429402/107411971/107409143/107408720/107415375/107410601/107421079/107408396/107414744/107420963/107428047/107421175/107427990/107412578/107421641…	LOC107416033/LOC107427627/LOC107414858/LOC107415980/LOC107429661/LOC107412615/LOC107433466/LOC107426278/LOC107411493/LOC107412681/LOC107426842/LOC107410053/LOC107426766/LOC107413920/LOC107420163/LOC107414482/LOC107420130/LOC107422737/LOC107416694/LOC107433222/LOC107433562/LOC107427343/LOC107412755/LOC107412282/LOC107422423/LOC107429402/LOC107411971/LOC107409143/LOC107408720/LOC107415375/LOC107410…	86	62	107416033/107427627/107414858/107415980/107429661/107412615/107411493/107412681/107426842/107410053/107426766/107413920/107414482/107420130/107433222/107433562/107427343/107412755/107412282/107422423/107429402/107409143/107408720/107415375/107410601/107421079/107408396/107420963/107427990/107413604/107422145/107411755/107430104/novel.378/107430906/107403282/107410822/107411496/107432804/107404120…	24	107433466/107426278/107420163/107422737/107416694/107411971/107414744/107428047/107421175/107412578/107421641/107409297/107418041/107435487/107421705/107421010/107431278/107426559/112490496/107425650/107431970/107431249/107420496/107413547
BP	GO:0006479	protein methylation	9/3271	17/7759	0.254279	0.80082	107412844/107432436/107420807/107415080/107412336/107412754/107433131/107434231/107422747	LOC107412844/LOC107432436/LOC107420807/LOC107415080/LOC107412336/LOC107412754/LOC107433131/LOC107434231/LOC107422747	9	3	107432436/107415080/107412754	6	107412844/107420807/107412336/107433131/107434231/107422747
BP	GO:0008213	protein alkylation	9/3271	17/7759	0.254279	0.80082	107412844/107432436/107420807/107415080/107412336/107412754/107433131/107434231/107422747	LOC107412844/LOC107432436/LOC107420807/LOC107415080/LOC107412336/LOC107412754/LOC107433131/LOC107434231/LOC107422747	9	3	107432436/107415080/107412754	6	107412844/107420807/107412336/107433131/107434231/107422747
BP	GO:0033014	tetrapyrrole biosynthetic process	9/3271	17/7759	0.254279	0.80082	107406323/107421394/107407353/107416652/107417200/107406694/107406401/107410813/107413960	LOC107406323/LOC107421394/LOC107407353/LOC107416652/LOC107417200/LOC107406694/LOC107406401/LOC107410813/LOC107413960	9	4	107406323/107421394/107406401/107410813	5	107407353/107416652/107417200/107406694/107413960
BP	GO:0008654	phospholipid biosynthetic process	14/3271	28/7759	0.256266	0.80082	107425442/107417394/107415428/107430508/107420739/107429239/107433776/107431596/107421283/107426806/107430012/107428265/107427778/107413627	LOC107425442/LOC107417394/LOC107415428/LOC107430508/LOC107420739/LOC107429239/LOC107433776/LOC107431596/LOC107421283/LOC107426806/LOC107430012/LOC107428265/LOC107427778/LOC107413627	14	5	107425442/107430508/107428265/107427778/107413627	9	107417394/107415428/107420739/107429239/107433776/107431596/107421283/107426806/107430012
BP	GO:0015031	protein transport	58/3271	128/7759	0.260725	0.80082	107421120/107415791/107405800/107413874/107425892/107429603/107415897/107422253/107423825/107420698/107433268/107427857/107423665/107413161/107429444/107431115/107431860/107434570/107435119/107416134/107419570/107412609/107414342/107414500/107419191/107426670/107415154/107428071/107419657/107423501/107432091/107423794/107410189/107411363/107424588/107415330/107422614/107421833/107413869/107410251…	LOC107421120/LOC107415791/LOC107405800/LOC107413874/LOC107425892/LOC107429603/LOC107415897/LOC107422253/LOC107423825/LOC107420698/LOC107433268/LOC107427857/LOC107423665/LOC107413161/LOC107429444/LOC107431115/LOC107431860/LOC107434570/LOC107435119/LOC107416134/LOC107419570/LOC107412609/LOC107414342/LOC107414500/LOC107419191/LOC107426670/LOC107415154/LOC107428071/LOC107419657/LOC107423501/LOC107432…	58	16	107415791/107425892/107415897/107434570/107412609/107414500/107419191/107432091/107423794/107413869/107429426/107413068/107429114/107430830/107421433/107428936	42	107421120/107405800/107413874/107429603/107422253/107423825/107420698/107433268/107427857/107423665/107413161/107429444/107431115/107431860/107435119/107416134/107419570/107414342/107426670/107415154/107428071/107419657/107423501/107410189/107411363/107424588/107415330/107422614/107421833/107410251/107418802/107413460/107414866/107422076/107410575/107421940/107404676/107407682/107426916/107422175…
BP	GO:0015833	peptide transport	58/3271	128/7759	0.260725	0.80082	107421120/107415791/107405800/107413874/107425892/107429603/107415897/107422253/107423825/107420698/107433268/107427857/107423665/107413161/107429444/107431115/107431860/107434570/107435119/107416134/107419570/107412609/107414342/107414500/107419191/107426670/107415154/107428071/107419657/107423501/107432091/107423794/107410189/107411363/107424588/107415330/107422614/107421833/107413869/107410251…	LOC107421120/LOC107415791/LOC107405800/LOC107413874/LOC107425892/LOC107429603/LOC107415897/LOC107422253/LOC107423825/LOC107420698/LOC107433268/LOC107427857/LOC107423665/LOC107413161/LOC107429444/LOC107431115/LOC107431860/LOC107434570/LOC107435119/LOC107416134/LOC107419570/LOC107412609/LOC107414342/LOC107414500/LOC107419191/LOC107426670/LOC107415154/LOC107428071/LOC107419657/LOC107423501/LOC107432…	58	16	107415791/107425892/107415897/107434570/107412609/107414500/107419191/107432091/107423794/107413869/107429426/107413068/107429114/107430830/107421433/107428936	42	107421120/107405800/107413874/107429603/107422253/107423825/107420698/107433268/107427857/107423665/107413161/107429444/107431115/107431860/107435119/107416134/107419570/107414342/107426670/107415154/107428071/107419657/107423501/107410189/107411363/107424588/107415330/107422614/107421833/107410251/107418802/107413460/107414866/107422076/107410575/107421940/107404676/107407682/107426916/107422175…
BP	GO:0042886	amide transport	58/3271	128/7759	0.260725	0.80082	107421120/107415791/107405800/107413874/107425892/107429603/107415897/107422253/107423825/107420698/107433268/107427857/107423665/107413161/107429444/107431115/107431860/107434570/107435119/107416134/107419570/107412609/107414342/107414500/107419191/107426670/107415154/107428071/107419657/107423501/107432091/107423794/107410189/107411363/107424588/107415330/107422614/107421833/107413869/107410251…	LOC107421120/LOC107415791/LOC107405800/LOC107413874/LOC107425892/LOC107429603/LOC107415897/LOC107422253/LOC107423825/LOC107420698/LOC107433268/LOC107427857/LOC107423665/LOC107413161/LOC107429444/LOC107431115/LOC107431860/LOC107434570/LOC107435119/LOC107416134/LOC107419570/LOC107412609/LOC107414342/LOC107414500/LOC107419191/LOC107426670/LOC107415154/LOC107428071/LOC107419657/LOC107423501/LOC107432…	58	16	107415791/107425892/107415897/107434570/107412609/107414500/107419191/107432091/107423794/107413869/107429426/107413068/107429114/107430830/107421433/107428936	42	107421120/107405800/107413874/107429603/107422253/107423825/107420698/107433268/107427857/107423665/107413161/107429444/107431115/107431860/107435119/107416134/107419570/107414342/107426670/107415154/107428071/107419657/107423501/107410189/107411363/107424588/107415330/107422614/107421833/107410251/107418802/107413460/107414866/107422076/107410575/107421940/107404676/107407682/107426916/107422175…
BP	GO:0009123	nucleoside monophosphate metabolic process	33/3271	71/7759	0.266492	0.80082	107426784/107405872/107432061/107413096/107410053/107430461/107417915/107429402/107433793/107420275/107416407/107421175/107416073/107431911/107414254/107413604/107422145/novel.378/107432150/107403282/107421010/107435049/107421221/112492029/107417622/107425941/107412170/107413340/107404101/novel.388/107427381/107407446/107419050	LOC107426784/LOC107405872/LOC107432061/LOC107413096/LOC107410053/LOC107430461/LOC107417915/LOC107429402/LOC107433793/LOC107420275/LOC107416407/LOC107421175/LOC107416073/LOC107431911/LOC107414254/LOC107413604/LOC107422145/-/LOC107432150/LOC107403282/LOC107421010/LOC107435049/LOC107421221/LOC112492029/LOC107417622/LOC107425941/LOC107412170/LOC107413340/LOC107404101/-/LOC107427381/LOC107407446/LOC10…	33	26	107426784/107432061/107413096/107410053/107430461/107417915/107429402/107433793/107420275/107414254/107413604/107422145/novel.378/107432150/107403282/107435049/107421221/112492029/107417622/107425941/107413340/107404101/novel.388/107427381/107407446/107419050	7	107405872/107416407/107421175/107416073/107431911/107421010/107412170
BP	GO:0048193	Golgi vesicle transport	13/3271	26/7759	0.26843	0.80082	107425347/107427287/107429603/107410274/107413161/107433721/107410189/107431006/107415330/107418863/107422614/107406349/107421940	LOC107425347/LOC107427287/LOC107429603/LOC107410274/LOC107413161/LOC107433721/LOC107410189/LOC107431006/LOC107415330/LOC107418863/LOC107422614/LOC107406349/LOC107421940	13	3	107425347/107427287/107410274	10	107429603/107413161/107433721/107410189/107431006/107415330/107418863/107422614/107406349/107421940
BP	GO:0006754	ATP biosynthetic process	29/3271	62/7759	0.269709	0.80082	107426784/107432061/107413096/107410053/107430461/107417915/107429402/107433793/107420275/107416407/107421175/107416073/107431911/107414254/107413604/107422145/novel.378/107432150/107403282/107421010/107435049/112492029/107417622/107425941/107413340/107404101/novel.388/107407446/107419050	LOC107426784/LOC107432061/LOC107413096/LOC107410053/LOC107430461/LOC107417915/LOC107429402/LOC107433793/LOC107420275/LOC107416407/LOC107421175/LOC107416073/LOC107431911/LOC107414254/LOC107413604/LOC107422145/-/LOC107432150/LOC107403282/LOC107421010/LOC107435049/LOC112492029/LOC107417622/LOC107425941/LOC107413340/LOC107404101/-/LOC107407446/LOC107419050	29	24	107426784/107432061/107413096/107410053/107430461/107417915/107429402/107433793/107420275/107414254/107413604/107422145/novel.378/107432150/107403282/107435049/112492029/107417622/107425941/107413340/107404101/novel.388/107407446/107419050	5	107416407/107421175/107416073/107431911/107421010
BP	GO:0070085	glycosylation	21/3271	44/7759	0.273707	0.80082	107427993/107417865/107421147/107405150/107431881/107409742/107427081/107420984/107429018/107415229/107415188/107425765/107415562/107434779/107419718/107427172/107432567/107434093/107421673/107412372/107421845	LOC107427993/LOC107417865/LOC107421147/LOC107405150/LOC107431881/LOC107409742/LOC107427081/LOC107420984/LOC107429018/LOC107415229/LOC107415188/LOC107425765/LOC107415562/LOC107434779/LOC107419718/LOC107427172/LOC107432567/LOC107434093/LOC107421673/LOC107412372/LOC107421845	21	9	107431881/107415229/107415562/107434779/107427172/107432567/107434093/107412372/107421845	12	107427993/107417865/107421147/107405150/107409742/107427081/107420984/107429018/107415188/107425765/107419718/107421673
BP	GO:0005976	polysaccharide metabolic process	39/3271	85/7759	0.276863	0.80082	107417546/107416055/107425034/107425592/107430415/107429813/107421191/107416024/107422617/107417092/107425511/107429839/107431507/107434655/107412376/107416878/107414857/107403395/107409322/107429815/107406234/107411876/107426875/107424622/107403396/107406686/107405464/107418130/107428620/107408036/107412431/107421701/107422327/107419753/107415775/107403267/107430525/107434132/107405483	LOC107417546/LOC107416055/LOC107425034/LOC107425592/LOC107430415/LOC107429813/LOC107421191/LOC107416024/LOC107422617/LOC107417092/LOC107425511/LOC107429839/LOC107431507/LOC107434655/LOC107412376/LOC107416878/LOC107414857/LOC107403395/LOC107409322/LOC107429815/LOC107406234/LOC107411876/LOC107426875/LOC107424622/LOC107403396/LOC107406686/LOC107405464/LOC107418130/LOC107428620/LOC107408036/LOC107412…	39	15	107417546/107430415/107416024/107422617/107431507/107409322/107411876/107426875/107424622/107406686/107408036/107412431/107419753/107403267/107430525	24	107416055/107425034/107425592/107429813/107421191/107417092/107425511/107429839/107434655/107412376/107416878/107414857/107403395/107429815/107406234/107403396/107405464/107418130/107428620/107421701/107422327/107415775/107434132/107405483
BP	GO:0051186	cofactor metabolic process	59/3271	131/7759	0.278632	0.80082	107426784/107432786/107410323/107410863/107432061/107413096/107418310/107430461/107411463/107411338/112488987/107405421/107403652/107406679/107417915/107432882/107433793/107424535/107420275/107412211/107412467/107407353/107434821/107421116/107416407/107416895/107416958/107418361/107416073/107431212/107429058/107416652/107431911/107433843/107426272/107414254/107424275/107404067/107435446/107429152…	LOC107426784/LOC107432786/LOC107410323/LOC107410863/LOC107432061/LOC107413096/LOC107418310/LOC107430461/LOC107411463/LOC107411338/LOC112488987/LOC107405421/LOC107403652/LOC107406679/LOC107417915/LOC107432882/LOC107433793/LOC107424535/LOC107420275/LOC107412211/LOC107412467/LOC107407353/LOC107434821/LOC107421116/LOC107416407/LOC107416895/LOC107416958/LOC107418361/LOC107416073/LOC107431212/LOC107429…	59	41	107426784/107410323/107410863/107432061/107413096/107418310/107430461/107411338/107405421/107403652/107406679/107417915/107433793/107424535/107420275/107412467/107434821/107421116/107416895/107416958/107418361/107426272/107414254/107424275/107404067/107435446/107432150/107435049/107414089/107424303/107432818/107425941/107431950/107413340/novel.269/107406734/107406401/107416066/107410813/107414022…	18	107432786/107411463/112488987/107432882/107412211/107407353/107416407/107416073/107431212/107429058/107416652/107431911/107433843/107429152/107417200/107423575/107410025/107413960
BP	GO:0006220	pyrimidine nucleotide metabolic process	7/3271	13/7759	0.280764	0.80082	107405872/107424242/112493419/107419929/107403358/107435467/107421761	LOC107405872/LOC107424242/LOC112493419/LOC107419929/LOC107403358/LOC107435467/LOC107421761	7	5	112493419/107419929/107403358/107435467/107421761	2	107405872/107424242
BP	GO:0032268	regulation of cellular protein metabolic process	7/3271	13/7759	0.280764	0.80082	107426434/107419748/107406232/107421752/107429033/107406171/112490380	LOC107426434/LOC107419748/LOC107406232/LOC107421752/LOC107429033/LOC107406171/LOC112490380	7	7	107426434/107419748/107406232/107421752/107429033/107406171/112490380	0
BP	GO:0051246	regulation of protein metabolic process	7/3271	13/7759	0.280764	0.80082	107426434/107419748/107406232/107421752/107429033/107406171/112490380	LOC107426434/LOC107419748/LOC107406232/LOC107421752/LOC107429033/LOC107406171/LOC112490380	7	7	107426434/107419748/107406232/107421752/107429033/107406171/112490380	0
BP	GO:0051188	cofactor biosynthetic process	41/3271	90/7759	0.290207	0.80082	107426784/107410323/107410863/107432061/107413096/107418310/107430461/107411463/107411338/107405421/107417915/107432882/107433793/107424535/107420275/107412467/107407353/107421116/107416407/107418361/107416073/107431212/107429058/107416652/107431911/107426272/107414254/107435446/107432150/107417200/107435049/107414089/107425941/107431950/107423575/107413340/107406401/107410813/107414022/107407446…	LOC107426784/LOC107410323/LOC107410863/LOC107432061/LOC107413096/LOC107418310/LOC107430461/LOC107411463/LOC107411338/LOC107405421/LOC107417915/LOC107432882/LOC107433793/LOC107424535/LOC107420275/LOC107412467/LOC107407353/LOC107421116/LOC107416407/LOC107418361/LOC107416073/LOC107431212/LOC107429058/LOC107416652/LOC107431911/LOC107426272/LOC107414254/LOC107435446/LOC107432150/LOC107417200/LOC107435…	41	29	107426784/107410323/107410863/107432061/107413096/107418310/107430461/107411338/107405421/107417915/107433793/107424535/107420275/107412467/107421116/107418361/107426272/107414254/107435446/107432150/107435049/107414089/107425941/107431950/107413340/107406401/107410813/107414022/107407446	12	107411463/107432882/107407353/107416407/107416073/107431212/107429058/107416652/107431911/107417200/107423575/107413960
BP	GO:0033036	macromolecule localization	67/3271	150/7759	0.29195	0.80082	107421120/107415791/107405800/107419121/107430139/107413874/107425892/107429603/107415897/107435833/107422253/107423825/107420698/107433268/107432616/107427857/107423665/107413161/107429444/107431115/107431860/107407853/107434570/107435119/107416134/107419570/107412609/107414342/107414500/107419191/107426670/107415154/107428071/107419657/107423501/107432091/107423794/107410189/107411363/107426556…	LOC107421120/LOC107415791/LOC107405800/LOC107419121/LOC107430139/LOC107413874/LOC107425892/LOC107429603/LOC107415897/LOC107435833/LOC107422253/LOC107423825/LOC107420698/LOC107433268/LOC107432616/LOC107427857/LOC107423665/LOC107413161/LOC107429444/LOC107431115/LOC107431860/LOC107407853/LOC107434570/LOC107435119/LOC107416134/LOC107419570/LOC107412609/LOC107414342/LOC107414500/LOC107419191/LOC107426…	67	22	107415791/107419121/107425892/107415897/107435833/107432616/107434570/107412609/107414500/107419191/107432091/107423794/107426556/107413869/107429426/107413068/107429114/107408346/107430830/107426644/107421433/107428936	45	107421120/107405800/107430139/107413874/107429603/107422253/107423825/107420698/107433268/107427857/107423665/107413161/107429444/107431115/107431860/107407853/107435119/107416134/107419570/107414342/107426670/107415154/107428071/107419657/107423501/107410189/107411363/107424588/107415330/107422614/107421833/107410251/107418802/107413460/107414866/107422076/107410575/107428518/107421940/107404676…
BP	GO:0044255	cellular lipid metabolic process	67/3271	150/7759	0.29195	0.80082	107425442/107420951/107417394/107423308/107427034/107414761/107405248/107415428/107414345/107414413/107430508/107423860/107431207/107419932/107421558/107407197/107403845/107420739/107407274/107421380/107421238/107427376/107420263/107416669/107403679/107425623/107410015/107419930/107421712/107430748/107426610/107406525/107434877/107410870/107415154/107422526/107430251/107420173/107414370/107429239…	LOC107425442/LOC107420951/LOC107417394/LOC107423308/LOC107427034/LOC107414761/LOC107405248/LOC107415428/LOC107414345/LOC107414413/LOC107430508/LOC107423860/LOC107431207/LOC107419932/LOC107421558/LOC107407197/LOC107403845/LOC107420739/LOC107407274/LOC107421380/LOC107421238/LOC107427376/LOC107420263/LOC107416669/LOC107403679/LOC107425623/LOC107410015/LOC107419930/LOC107421712/LOC107430748/LOC107426…	67	39	107425442/107420951/107423308/107427034/107414761/107405248/107414345/107414413/107430508/107423860/107431207/107419932/107407197/107403845/107407274/107421380/107416669/107403679/107425623/107410015/107419930/107421712/107406525/107434877/107410870/107422526/107420173/107428265/107406165/107406562/107427778/107413627/107421713/107408856/107429114/107413579/107410724/107417418/107412372	28	107417394/107415428/107421558/107420739/107421238/107427376/107420263/107430748/107426610/107415154/107430251/107414370/107429239/107433776/107431596/107422085/107411224/107421283/107426806/107434859/107430012/107423824/107422411/107434189/107432383/107413508/107416294/107421673
BP	GO:0006732	coenzyme metabolic process	44/3271	97/7759	0.293599	0.80082	107426784/107410323/107410863/107432061/107413096/107418310/107430461/107411463/107411338/107405421/107406679/107417915/107432882/107433793/107424535/107420275/107412211/107412467/107421116/107416407/107418361/107416073/107431212/107429058/107431911/107433843/107426272/107414254/107424275/107435446/107429152/107432150/107435049/107414089/107424303/107425941/107431950/107423575/107413340/107410025…	LOC107426784/LOC107410323/LOC107410863/LOC107432061/LOC107413096/LOC107418310/LOC107430461/LOC107411463/LOC107411338/LOC107405421/LOC107406679/LOC107417915/LOC107432882/LOC107433793/LOC107424535/LOC107420275/LOC107412211/LOC107412467/LOC107421116/LOC107416407/LOC107418361/LOC107416073/LOC107431212/LOC107429058/LOC107431911/LOC107433843/LOC107426272/LOC107414254/LOC107424275/LOC107435446/LOC107429…	44	32	107426784/107410323/107410863/107432061/107413096/107418310/107430461/107411338/107405421/107406679/107417915/107433793/107424535/107420275/107412467/107421116/107418361/107426272/107414254/107424275/107435446/107432150/107435049/107414089/107424303/107425941/107431950/107413340/107406734/107416066/107414022/107407446	12	107411463/107432882/107412211/107416407/107416073/107431212/107429058/107431911/107433843/107429152/107423575/107410025
BP	GO:0018193	peptidyl-amino acid modification	23/3271	49/7759	0.294751	0.80082	107412176/107430345/107412844/107417611/107420107/107425919/107428986/107415080/107429883/107415333/107412336/107421245/107427743/107434231/107405542/107422747/107410869/107406149/107403302/107435528/107408133/107418891/107418970	LOC107412176/LOC107430345/LOC107412844/LOC107417611/LOC107420107/LOC107425919/LOC107428986/LOC107415080/LOC107429883/LOC107415333/LOC107412336/LOC107421245/LOC107427743/LOC107434231/LOC107405542/LOC107422747/LOC107410869/LOC107406149/LOC107403302/LOC107435528/LOC107408133/LOC107418891/LOC107418970	23	12	107430345/107417611/107420107/107428986/107415080/107429883/107427743/107405542/107410869/107403302/107408133/107418970	11	107412176/107412844/107425919/107415333/107412336/107421245/107434231/107422747/107406149/107435528/107418891
BP	GO:0006541	glutamine metabolic process	6/3271	11/7759	0.296032	0.80082	107417268/107429628/107403905/107431982/107417313/107415975	LOC107417268/LOC107429628/LOC107403905/LOC107431982/LOC107417313/LOC107415975	6	3	107417268/107403905/107417313	3	107429628/107431982/107415975
BP	GO:0006576	cellular biogenic amine metabolic process	6/3271	11/7759	0.296032	0.80082	107416501/107418990/107426966/107418914/107426973/107428270	LOC107416501/LOC107418990/LOC107426966/LOC107418914/LOC107426973/LOC107428270	6	2	107416501/107418914	4	107418990/107426966/107426973/107428270
BP	GO:0042558	pteridine-containing compound metabolic process	6/3271	11/7759	0.296032	0.80082	107431212/107429058/107426272/107414089/107423575/107414022	LOC107431212/LOC107429058/LOC107426272/LOC107414089/LOC107423575/LOC107414022	6	3	107426272/107414089/107414022	3	107431212/107429058/107423575
BP	GO:0044106	cellular amine metabolic process	6/3271	11/7759	0.296032	0.80082	107416501/107418990/107426966/107418914/107426973/107428270	LOC107416501/LOC107418990/LOC107426966/LOC107418914/LOC107426973/LOC107428270	6	2	107416501/107418914	4	107418990/107426966/107426973/107428270
BP	GO:0043436	oxoacid metabolic process	119/3271	271/7759	0.296442	0.80082	107426784/107420951/107404770/107405872/107405949/107432061/107413096/107417268/107430461/107414761/107429695/107419758/107433164/107427089/107411426/107413940/107433948/107415953/107414297/107418990/107429628/107424304/107423860/107414132/107417915/107425181/107426749/107432882/107403316/107433793/107432540/107408197/107416333/107432101/107403966/107427773/107420275/107429043/107426966/107419627…	LOC107426784/LOC107420951/LOC107404770/LOC107405872/LOC107405949/LOC107432061/LOC107413096/LOC107417268/LOC107430461/LOC107414761/LOC107429695/LOC107419758/LOC107433164/LOC107427089/LOC107411426/LOC107413940/LOC107433948/LOC107415953/LOC107414297/LOC107418990/LOC107429628/LOC107424304/LOC107423860/LOC107414132/LOC107417915/LOC107425181/LOC107426749/LOC107432882/LOC107403316/LOC107433793/LOC107432…	119	54	107426784/107420951/107405949/107432061/107413096/107417268/107430461/107414761/107419758/107411426/107414297/107424304/107423860/107414132/107417915/107403316/107433793/107432540/107432101/107420275/107403845/107407274/107421380/107410289/107432792/107403679/107421712/107426272/107414254/107427949/107433267/107406525/107403905/107413947/107410870/107420173/107408987/107432150/107435049/107417313…	65	107404770/107405872/107429695/107433164/107427089/107413940/107433948/107415953/107418990/107429628/107425181/107426749/107432882/107408197/107416333/107403966/107427773/107429043/107426966/107419627/107412325/107429471/107423468/107417008/107416407/107421771/107412544/107432630/107420263/107416073/107431212/107422448/107429058/107415008/107431911/107427325/107430748/107411213/107427569/107420751…
BP	GO:0009127	purine nucleoside monophosphate biosynthetic process	30/3271	65/7759	0.296908	0.80082	107426784/107432061/107413096/107410053/107430461/107417915/107429402/107433793/107420275/107416407/107421175/107416073/107431911/107414254/107413604/107422145/novel.378/107432150/107403282/107421010/107435049/112492029/107417622/107425941/107412170/107413340/107404101/novel.388/107407446/107419050	LOC107426784/LOC107432061/LOC107413096/LOC107410053/LOC107430461/LOC107417915/LOC107429402/LOC107433793/LOC107420275/LOC107416407/LOC107421175/LOC107416073/LOC107431911/LOC107414254/LOC107413604/LOC107422145/-/LOC107432150/LOC107403282/LOC107421010/LOC107435049/LOC112492029/LOC107417622/LOC107425941/LOC107412170/LOC107413340/LOC107404101/-/LOC107407446/LOC107419050	30	24	107426784/107432061/107413096/107410053/107430461/107417915/107429402/107433793/107420275/107414254/107413604/107422145/novel.378/107432150/107403282/107435049/112492029/107417622/107425941/107413340/107404101/novel.388/107407446/107419050	6	107416407/107421175/107416073/107431911/107421010/107412170
BP	GO:0009156	ribonucleoside monophosphate biosynthetic process	30/3271	65/7759	0.296908	0.80082	107426784/107432061/107413096/107410053/107430461/107417915/107429402/107433793/107420275/107416407/107421175/107416073/107431911/107414254/107413604/107422145/novel.378/107432150/107403282/107421010/107435049/112492029/107417622/107425941/107412170/107413340/107404101/novel.388/107407446/107419050	LOC107426784/LOC107432061/LOC107413096/LOC107410053/LOC107430461/LOC107417915/LOC107429402/LOC107433793/LOC107420275/LOC107416407/LOC107421175/LOC107416073/LOC107431911/LOC107414254/LOC107413604/LOC107422145/-/LOC107432150/LOC107403282/LOC107421010/LOC107435049/LOC112492029/LOC107417622/LOC107425941/LOC107412170/LOC107413340/LOC107404101/-/LOC107407446/LOC107419050	30	24	107426784/107432061/107413096/107410053/107430461/107417915/107429402/107433793/107420275/107414254/107413604/107422145/novel.378/107432150/107403282/107435049/112492029/107417622/107425941/107413340/107404101/novel.388/107407446/107419050	6	107416407/107421175/107416073/107431911/107421010/107412170
BP	GO:0009168	purine ribonucleoside monophosphate biosynthetic process	30/3271	65/7759	0.296908	0.80082	107426784/107432061/107413096/107410053/107430461/107417915/107429402/107433793/107420275/107416407/107421175/107416073/107431911/107414254/107413604/107422145/novel.378/107432150/107403282/107421010/107435049/112492029/107417622/107425941/107412170/107413340/107404101/novel.388/107407446/107419050	LOC107426784/LOC107432061/LOC107413096/LOC107410053/LOC107430461/LOC107417915/LOC107429402/LOC107433793/LOC107420275/LOC107416407/LOC107421175/LOC107416073/LOC107431911/LOC107414254/LOC107413604/LOC107422145/-/LOC107432150/LOC107403282/LOC107421010/LOC107435049/LOC112492029/LOC107417622/LOC107425941/LOC107412170/LOC107413340/LOC107404101/-/LOC107407446/LOC107419050	30	24	107426784/107432061/107413096/107410053/107430461/107417915/107429402/107433793/107420275/107414254/107413604/107422145/novel.378/107432150/107403282/107435049/112492029/107417622/107425941/107413340/107404101/novel.388/107407446/107419050	6	107416407/107421175/107416073/107431911/107421010/107412170
BP	GO:0006486	protein glycosylation	19/3271	40/7759	0.297784	0.80082	107427993/107417865/107421147/107405150/107431881/107409742/107427081/107420984/107429018/107415229/107415188/107425765/107415562/107434779/107419718/107427172/107432567/107434093/107421845	LOC107427993/LOC107417865/LOC107421147/LOC107405150/LOC107431881/LOC107409742/LOC107427081/LOC107420984/LOC107429018/LOC107415229/LOC107415188/LOC107425765/LOC107415562/LOC107434779/LOC107419718/LOC107427172/LOC107432567/LOC107434093/LOC107421845	19	8	107431881/107415229/107415562/107434779/107427172/107432567/107434093/107421845	11	107427993/107417865/107421147/107405150/107409742/107427081/107420984/107429018/107415188/107425765/107419718
BP	GO:0043413	macromolecule glycosylation	19/3271	40/7759	0.297784	0.80082	107427993/107417865/107421147/107405150/107431881/107409742/107427081/107420984/107429018/107415229/107415188/107425765/107415562/107434779/107419718/107427172/107432567/107434093/107421845	LOC107427993/LOC107417865/LOC107421147/LOC107405150/LOC107431881/LOC107409742/LOC107427081/LOC107420984/LOC107429018/LOC107415229/LOC107415188/LOC107425765/LOC107415562/LOC107434779/LOC107419718/LOC107427172/LOC107432567/LOC107434093/LOC107421845	19	8	107431881/107415229/107415562/107434779/107427172/107432567/107434093/107421845	11	107427993/107417865/107421147/107405150/107409742/107427081/107420984/107429018/107415188/107425765/107419718
BP	GO:0019752	carboxylic acid metabolic process	118/3271	269/7759	0.302606	0.809216	107426784/107420951/107404770/107405872/107405949/107432061/107413096/107417268/107430461/107414761/107429695/107419758/107433164/107427089/107411426/107413940/107433948/107415953/107414297/107418990/107429628/107424304/107423860/107414132/107417915/107425181/107426749/107432882/107403316/107433793/107432540/107408197/107416333/107432101/107403966/107427773/107420275/107429043/107426966/107419627…	LOC107426784/LOC107420951/LOC107404770/LOC107405872/LOC107405949/LOC107432061/LOC107413096/LOC107417268/LOC107430461/LOC107414761/LOC107429695/LOC107419758/LOC107433164/LOC107427089/LOC107411426/LOC107413940/LOC107433948/LOC107415953/LOC107414297/LOC107418990/LOC107429628/LOC107424304/LOC107423860/LOC107414132/LOC107417915/LOC107425181/LOC107426749/LOC107432882/LOC107403316/LOC107433793/LOC107432…	118	53	107426784/107420951/107405949/107432061/107413096/107417268/107430461/107414761/107419758/107411426/107414297/107424304/107423860/107414132/107417915/107403316/107433793/107432540/107432101/107420275/107403845/107407274/107421380/107410289/107432792/107403679/107421712/107426272/107414254/107433267/107406525/107403905/107413947/107410870/107420173/107408987/107432150/107435049/107417313/107414327…	65	107404770/107405872/107429695/107433164/107427089/107413940/107433948/107415953/107418990/107429628/107425181/107426749/107432882/107408197/107416333/107403966/107427773/107429043/107426966/107419627/107412325/107429471/107423468/107417008/107416407/107421771/107412544/107432630/107420263/107416073/107431212/107422448/107429058/107415008/107431911/107427325/107430748/107411213/107427569/107420751…
BP	GO:0009064	glutamine family amino acid metabolic process	10/3271	20/7759	0.311341	0.819846	107417268/107429628/107403905/107431982/107407599/107417313/107415975/107404399/107433784/107432802	LOC107417268/LOC107429628/LOC107403905/LOC107431982/LOC107407599/LOC107417313/LOC107415975/LOC107404399/LOC107433784/LOC107432802	10	3	107417268/107403905/107417313	7	107429628/107431982/107407599/107415975/107404399/107433784/107432802
BP	GO:0098655	cation transmembrane transport	25/3271	54/7759	0.313929	0.819846	107426278/107410053/107429402/107415375/107421079/107421175/107427990/107413604/107422145/107435487/107411755/107430104/novel.378/107403282/107421010/107420369/107431278/112492029/107417622/107404101/novel.388/107421253/107427381/107420496/107419050	LOC107426278/LOC107410053/LOC107429402/LOC107415375/LOC107421079/LOC107421175/LOC107427990/LOC107413604/LOC107422145/LOC107435487/LOC107411755/LOC107430104/-/LOC107403282/LOC107421010/LOC107420369/LOC107431278/LOC112492029/LOC107417622/LOC107404101/-/LOC107421253/LOC107427381/LOC107420496/LOC107419050	25	19	107410053/107429402/107415375/107421079/107427990/107413604/107422145/107411755/107430104/novel.378/107403282/107420369/112492029/107417622/107404101/novel.388/107421253/107427381/107419050	6	107426278/107421175/107435487/107421010/107431278/107420496
BP	GO:0098660	inorganic ion transmembrane transport	25/3271	54/7759	0.313929	0.819846	107426278/107410053/107429402/107415375/107421079/107421175/107427990/107413604/107422145/107435487/107411755/107430104/novel.378/107403282/107421010/107420369/107431278/112492029/107417622/107404101/novel.388/107421253/107427381/107420496/107419050	LOC107426278/LOC107410053/LOC107429402/LOC107415375/LOC107421079/LOC107421175/LOC107427990/LOC107413604/LOC107422145/LOC107435487/LOC107411755/LOC107430104/-/LOC107403282/LOC107421010/LOC107420369/LOC107431278/LOC112492029/LOC107417622/LOC107404101/-/LOC107421253/LOC107427381/LOC107420496/LOC107419050	25	19	107410053/107429402/107415375/107421079/107427990/107413604/107422145/107411755/107430104/novel.378/107403282/107420369/112492029/107417622/107404101/novel.388/107421253/107427381/107419050	6	107426278/107421175/107435487/107421010/107431278/107420496
BP	GO:0098662	inorganic cation transmembrane transport	25/3271	54/7759	0.313929	0.819846	107426278/107410053/107429402/107415375/107421079/107421175/107427990/107413604/107422145/107435487/107411755/107430104/novel.378/107403282/107421010/107420369/107431278/112492029/107417622/107404101/novel.388/107421253/107427381/107420496/107419050	LOC107426278/LOC107410053/LOC107429402/LOC107415375/LOC107421079/LOC107421175/LOC107427990/LOC107413604/LOC107422145/LOC107435487/LOC107411755/LOC107430104/-/LOC107403282/LOC107421010/LOC107420369/LOC107431278/LOC112492029/LOC107417622/LOC107404101/-/LOC107421253/LOC107427381/LOC107420496/LOC107419050	25	19	107410053/107429402/107415375/107421079/107427990/107413604/107422145/107411755/107430104/novel.378/107403282/107420369/112492029/107417622/107404101/novel.388/107421253/107427381/107419050	6	107426278/107421175/107435487/107421010/107431278/107420496
BP	GO:0006082	organic acid metabolic process	119/3271	272/7759	0.315193	0.819846	107426784/107420951/107404770/107405872/107405949/107432061/107413096/107417268/107430461/107414761/107429695/107419758/107433164/107427089/107411426/107413940/107433948/107415953/107414297/107418990/107429628/107424304/107423860/107414132/107417915/107425181/107426749/107432882/107403316/107433793/107432540/107408197/107416333/107432101/107403966/107427773/107420275/107429043/107426966/107419627…	LOC107426784/LOC107420951/LOC107404770/LOC107405872/LOC107405949/LOC107432061/LOC107413096/LOC107417268/LOC107430461/LOC107414761/LOC107429695/LOC107419758/LOC107433164/LOC107427089/LOC107411426/LOC107413940/LOC107433948/LOC107415953/LOC107414297/LOC107418990/LOC107429628/LOC107424304/LOC107423860/LOC107414132/LOC107417915/LOC107425181/LOC107426749/LOC107432882/LOC107403316/LOC107433793/LOC107432…	119	54	107426784/107420951/107405949/107432061/107413096/107417268/107430461/107414761/107419758/107411426/107414297/107424304/107423860/107414132/107417915/107403316/107433793/107432540/107432101/107420275/107403845/107407274/107421380/107410289/107432792/107403679/107421712/107426272/107414254/107427949/107433267/107406525/107403905/107413947/107410870/107420173/107408987/107432150/107435049/107417313…	65	107404770/107405872/107429695/107433164/107427089/107413940/107433948/107415953/107418990/107429628/107425181/107426749/107432882/107408197/107416333/107403966/107427773/107429043/107426966/107419627/107412325/107429471/107423468/107417008/107416407/107421771/107412544/107432630/107420263/107416073/107431212/107422448/107429058/107415008/107431911/107427325/107430748/107411213/107427569/107420751…
BP	GO:0009124	nucleoside monophosphate biosynthetic process	31/3271	68/7759	0.323932	0.831584	107426784/107405872/107432061/107413096/107410053/107430461/107417915/107429402/107433793/107420275/107416407/107421175/107416073/107431911/107414254/107413604/107422145/novel.378/107432150/107403282/107421010/107435049/112492029/107417622/107425941/107412170/107413340/107404101/novel.388/107407446/107419050	LOC107426784/LOC107405872/LOC107432061/LOC107413096/LOC107410053/LOC107430461/LOC107417915/LOC107429402/LOC107433793/LOC107420275/LOC107416407/LOC107421175/LOC107416073/LOC107431911/LOC107414254/LOC107413604/LOC107422145/-/LOC107432150/LOC107403282/LOC107421010/LOC107435049/LOC112492029/LOC107417622/LOC107425941/LOC107412170/LOC107413340/LOC107404101/-/LOC107407446/LOC107419050	31	24	107426784/107432061/107413096/107410053/107430461/107417915/107429402/107433793/107420275/107414254/107413604/107422145/novel.378/107432150/107403282/107435049/112492029/107417622/107425941/107413340/107404101/novel.388/107407446/107419050	7	107405872/107416407/107421175/107416073/107431911/107421010/107412170
BP	GO:0030243	cellulose metabolic process	17/3271	36/7759	0.324947	0.831584	107417546/107416055/107429813/107421191/107416024/107417092/107425511/107429839/107412376/107414857/107406686/107405464/107412431/107421701/107415775/107403267/107434132	LOC107417546/LOC107416055/LOC107429813/LOC107421191/LOC107416024/LOC107417092/LOC107425511/LOC107429839/LOC107412376/LOC107414857/LOC107406686/LOC107405464/LOC107412431/LOC107421701/LOC107415775/LOC107403267/LOC107434132	17	5	107417546/107416024/107406686/107412431/107403267	12	107416055/107429813/107421191/107417092/107425511/107429839/107412376/107414857/107405464/107421701/107415775/107434132
BP	GO:0030244	cellulose biosynthetic process	17/3271	36/7759	0.324947	0.831584	107417546/107416055/107429813/107421191/107416024/107417092/107425511/107429839/107412376/107414857/107406686/107405464/107412431/107421701/107415775/107403267/107434132	LOC107417546/LOC107416055/LOC107429813/LOC107421191/LOC107416024/LOC107417092/LOC107425511/LOC107429839/LOC107412376/LOC107414857/LOC107406686/LOC107405464/LOC107412431/LOC107421701/LOC107415775/LOC107403267/LOC107434132	17	5	107417546/107416024/107406686/107412431/107403267	12	107416055/107429813/107421191/107417092/107425511/107429839/107412376/107414857/107405464/107421701/107415775/107434132
BP	GO:0048522	positive regulation of cellular process	9/3271	18/7759	0.328441	0.836031	107410385/107419748/107406232/107419929/107429033/107406171/107424250/107409760/112490380	LOC107410385/LOC107419748/LOC107406232/LOC107419929/LOC107429033/LOC107406171/LOC107424250/LOC107409760/LOC112490380	9	7	107419748/107406232/107419929/107429033/107406171/107424250/112490380	2	107410385/107409760
BP	GO:0009451	RNA modification	16/3271	34/7759	0.339889	0.860569	107426944/107403773/107420394/107422338/107411778/107415407/107420738/107429504/107415230/107431911/107429845/107419946/107412233/107435720/107424556/107408411	LOC107426944/LOC107403773/LOC107420394/LOC107422338/LOC107411778/LOC107415407/LOC107420738/LOC107429504/LOC107415230/LOC107431911/LOC107429845/LOC107419946/LOC107412233/LOC107435720/LOC107424556/LOC107408411	16	1	107419946	15	107426944/107403773/107420394/107422338/107411778/107415407/107420738/107429504/107415230/107431911/107429845/107412233/107435720/107424556/107408411
BP	GO:0009084	glutamine family amino acid biosynthetic process	8/3271	16/7759	0.347435	0.865859	107417268/107429628/107431982/107407599/107417313/107404399/107433784/107432802	LOC107417268/LOC107429628/LOC107431982/LOC107407599/LOC107417313/LOC107404399/LOC107433784/LOC107432802	8	2	107417268/107417313	6	107429628/107431982/107407599/107404399/107433784/107432802
BP	GO:0046351	disaccharide biosynthetic process	8/3271	16/7759	0.347435	0.865859	107435862/107415591/107432017/107404500/107431205/107428743/107412323/107432604	LOC107435862/LOC107415591/LOC107432017/LOC107404500/LOC107431205/LOC107428743/LOC107412323/LOC107432604	8	3	107415591/107432017/107428743	5	107435862/107404500/107431205/107412323/107432604
BP	GO:0051130	positive regulation of cellular component organization	8/3271	16/7759	0.347435	0.865859	107410385/107419748/107406232/107429033/107406171/107424250/107409760/112490380	LOC107410385/LOC107419748/LOC107406232/LOC107429033/LOC107406171/LOC107424250/LOC107409760/LOC112490380	8	6	107419748/107406232/107429033/107406171/107424250/112490380	2	107410385/107409760
BP	GO:0009108	coenzyme biosynthetic process	35/3271	78/7759	0.35292	0.873175	107426784/107410323/107410863/107432061/107413096/107418310/107430461/107411463/107411338/107405421/107417915/107432882/107433793/107424535/107420275/107412467/107421116/107416407/107418361/107416073/107431212/107429058/107431911/107426272/107414254/107435446/107432150/107435049/107414089/107425941/107431950/107423575/107413340/107414022/107407446	LOC107426784/LOC107410323/LOC107410863/LOC107432061/LOC107413096/LOC107418310/LOC107430461/LOC107411463/LOC107411338/LOC107405421/LOC107417915/LOC107432882/LOC107433793/LOC107424535/LOC107420275/LOC107412467/LOC107421116/LOC107416407/LOC107418361/LOC107416073/LOC107431212/LOC107429058/LOC107431911/LOC107426272/LOC107414254/LOC107435446/LOC107432150/LOC107435049/LOC107414089/LOC107425941/LOC107431…	35	27	107426784/107410323/107410863/107432061/107413096/107418310/107430461/107411338/107405421/107417915/107433793/107424535/107420275/107412467/107421116/107418361/107426272/107414254/107435446/107432150/107435049/107414089/107425941/107431950/107413340/107414022/107407446	8	107411463/107432882/107416407/107416073/107431212/107429058/107431911/107423575
BP	GO:0006643	membrane lipid metabolic process	15/3271	32/7759	0.355874	0.873175	107417394/107415428/107430508/107419932/107407197/107419930/107415154/107422526/107429239/107433776/107431596/107421283/107426806/107430012/107429114	LOC107417394/LOC107415428/LOC107430508/LOC107419932/LOC107407197/LOC107419930/LOC107415154/LOC107422526/LOC107429239/LOC107433776/LOC107431596/LOC107421283/LOC107426806/LOC107430012/LOC107429114	15	6	107430508/107419932/107407197/107419930/107422526/107429114	9	107417394/107415428/107415154/107429239/107433776/107431596/107421283/107426806/107430012
BP	GO:0015698	inorganic anion transport	15/3271	32/7759	0.355874	0.873175	107429308/107428613/107426387/107420946/107409971/107409214/107427939/107420945/107420944/107423072/107428524/107427116/107418317/107427540/107413565	LOC107429308/LOC107428613/LOC107426387/LOC107420946/LOC107409971/LOC107409214/LOC107427939/LOC107420945/LOC107420944/LOC107423072/LOC107428524/LOC107427116/LOC107418317/LOC107427540/LOC107413565	15	11	107429308/107428613/107426387/107420946/107409971/107409214/107427939/107420945/107420944/107427116/107418317	4	107423072/107428524/107427540/107413565
BP	GO:0005992	trehalose biosynthetic process	7/3271	14/7759	0.368797	0.876912	107415591/107432017/107404500/107431205/107428743/107412323/107432604	LOC107415591/LOC107432017/LOC107404500/LOC107431205/LOC107428743/LOC107412323/LOC107432604	7	3	107415591/107432017/107428743	4	107404500/107431205/107412323/107432604
BP	GO:0022406	membrane docking	7/3271	14/7759	0.368797	0.876912	107405800/107435025/107417209/107426094/107431531/107404448/107430247	LOC107405800/LOC107435025/LOC107417209/LOC107426094/LOC107431531/LOC107404448/LOC107430247	7	1	107435025	6	107405800/107417209/107426094/107431531/107404448/107430247
BP	GO:0048278	vesicle docking	7/3271	14/7759	0.368797	0.876912	107405800/107435025/107417209/107426094/107431531/107404448/107430247	LOC107405800/LOC107435025/LOC107417209/LOC107426094/LOC107431531/LOC107404448/LOC107430247	7	1	107435025	6	107405800/107417209/107426094/107431531/107404448/107430247
BP	GO:0051640	organelle localization	7/3271	14/7759	0.368797	0.876912	107405800/107435025/107417209/107426094/107431531/107404448/107430247	LOC107405800/LOC107435025/LOC107417209/LOC107426094/LOC107431531/LOC107404448/LOC107430247	7	1	107435025	6	107405800/107417209/107426094/107431531/107404448/107430247
BP	GO:0140056	organelle localization by membrane tethering	7/3271	14/7759	0.368797	0.876912	107405800/107435025/107417209/107426094/107431531/107404448/107430247	LOC107405800/LOC107435025/LOC107417209/LOC107426094/LOC107431531/LOC107404448/LOC107430247	7	1	107435025	6	107405800/107417209/107426094/107431531/107404448/107430247
BP	GO:0008037	cell recognition	33/3271	74/7759	0.376942	0.876912	107435919/107435910/107421716/107430800/107405593/107421688/107410268/107403590/107432966/107421707/107432138/107405709/112492938/107430761/107428218/107435710/107430718/107404909/107425395/107411429/107431124/107432370/107416947/107430810/107430690/107427679/107429273/107421746/107422271/107416964/107430782/107430967/107421942	LOC107435919/LOC107435910/LOC107421716/LOC107430800/LOC107405593/LOC107421688/LOC107410268/LOC107403590/LOC107432966/LOC107421707/LOC107432138/LOC107405709/LOC112492938/LOC107430761/LOC107428218/LOC107435710/LOC107430718/LOC107404909/LOC107425395/LOC107411429/LOC107431124/LOC107432370/LOC107416947/LOC107430810/LOC107430690/LOC107427679/LOC107429273/LOC107421746/LOC107422271/LOC107416964/LOC107430…	33	12	107435919/107435910/107421716/107410268/107421707/112492938/107428218/107411429/107430810/107421746/107430967/107421942	21	107430800/107405593/107421688/107403590/107432966/107432138/107405709/107430761/107435710/107430718/107404909/107425395/107431124/107432370/107416947/107430690/107427679/107429273/107422271/107416964/107430782
BP	GO:0009856	pollination	33/3271	74/7759	0.376942	0.876912	107435919/107435910/107421716/107430800/107405593/107421688/107410268/107403590/107432966/107421707/107432138/107405709/112492938/107430761/107428218/107435710/107430718/107404909/107425395/107411429/107431124/107432370/107416947/107430810/107430690/107427679/107429273/107421746/107422271/107416964/107430782/107430967/107421942	LOC107435919/LOC107435910/LOC107421716/LOC107430800/LOC107405593/LOC107421688/LOC107410268/LOC107403590/LOC107432966/LOC107421707/LOC107432138/LOC107405709/LOC112492938/LOC107430761/LOC107428218/LOC107435710/LOC107430718/LOC107404909/LOC107425395/LOC107411429/LOC107431124/LOC107432370/LOC107416947/LOC107430810/LOC107430690/LOC107427679/LOC107429273/LOC107421746/LOC107422271/LOC107416964/LOC107430…	33	12	107435919/107435910/107421716/107410268/107421707/112492938/107428218/107411429/107430810/107421746/107430967/107421942	21	107430800/107405593/107421688/107403590/107432966/107432138/107405709/107430761/107435710/107430718/107404909/107425395/107431124/107432370/107416947/107430690/107427679/107429273/107422271/107416964/107430782
BP	GO:0009875	pollen-pistil interaction	33/3271	74/7759	0.376942	0.876912	107435919/107435910/107421716/107430800/107405593/107421688/107410268/107403590/107432966/107421707/107432138/107405709/112492938/107430761/107428218/107435710/107430718/107404909/107425395/107411429/107431124/107432370/107416947/107430810/107430690/107427679/107429273/107421746/107422271/107416964/107430782/107430967/107421942	LOC107435919/LOC107435910/LOC107421716/LOC107430800/LOC107405593/LOC107421688/LOC107410268/LOC107403590/LOC107432966/LOC107421707/LOC107432138/LOC107405709/LOC112492938/LOC107430761/LOC107428218/LOC107435710/LOC107430718/LOC107404909/LOC107425395/LOC107411429/LOC107431124/LOC107432370/LOC107416947/LOC107430810/LOC107430690/LOC107427679/LOC107429273/LOC107421746/LOC107422271/LOC107416964/LOC107430…	33	12	107435919/107435910/107421716/107410268/107421707/112492938/107428218/107411429/107430810/107421746/107430967/107421942	21	107430800/107405593/107421688/107403590/107432966/107432138/107405709/107430761/107435710/107430718/107404909/107425395/107431124/107432370/107416947/107430690/107427679/107429273/107422271/107416964/107430782
BP	GO:0044706	multi-multicellular organism process	33/3271	74/7759	0.376942	0.876912	107435919/107435910/107421716/107430800/107405593/107421688/107410268/107403590/107432966/107421707/107432138/107405709/112492938/107430761/107428218/107435710/107430718/107404909/107425395/107411429/107431124/107432370/107416947/107430810/107430690/107427679/107429273/107421746/107422271/107416964/107430782/107430967/107421942	LOC107435919/LOC107435910/LOC107421716/LOC107430800/LOC107405593/LOC107421688/LOC107410268/LOC107403590/LOC107432966/LOC107421707/LOC107432138/LOC107405709/LOC112492938/LOC107430761/LOC107428218/LOC107435710/LOC107430718/LOC107404909/LOC107425395/LOC107411429/LOC107431124/LOC107432370/LOC107416947/LOC107430810/LOC107430690/LOC107427679/LOC107429273/LOC107421746/LOC107422271/LOC107416964/LOC107430…	33	12	107435919/107435910/107421716/107410268/107421707/112492938/107428218/107411429/107430810/107421746/107430967/107421942	21	107430800/107405593/107421688/107403590/107432966/107432138/107405709/107430761/107435710/107430718/107404909/107425395/107431124/107432370/107416947/107430690/107427679/107429273/107422271/107416964/107430782
BP	GO:0048544	recognition of pollen	33/3271	74/7759	0.376942	0.876912	107435919/107435910/107421716/107430800/107405593/107421688/107410268/107403590/107432966/107421707/107432138/107405709/112492938/107430761/107428218/107435710/107430718/107404909/107425395/107411429/107431124/107432370/107416947/107430810/107430690/107427679/107429273/107421746/107422271/107416964/107430782/107430967/107421942	LOC107435919/LOC107435910/LOC107421716/LOC107430800/LOC107405593/LOC107421688/LOC107410268/LOC107403590/LOC107432966/LOC107421707/LOC107432138/LOC107405709/LOC112492938/LOC107430761/LOC107428218/LOC107435710/LOC107430718/LOC107404909/LOC107425395/LOC107411429/LOC107431124/LOC107432370/LOC107416947/LOC107430810/LOC107430690/LOC107427679/LOC107429273/LOC107421746/LOC107422271/LOC107416964/LOC107430…	33	12	107435919/107435910/107421716/107410268/107421707/112492938/107428218/107411429/107430810/107421746/107430967/107421942	21	107430800/107405593/107421688/107403590/107432966/107432138/107405709/107430761/107435710/107430718/107404909/107425395/107431124/107432370/107416947/107430690/107427679/107429273/107422271/107416964/107430782
BP	GO:0030001	metal ion transport	45/3271	102/7759	0.379385	0.876912	107416033/107427627/107414858/107415980/107429661/107412615/107433466/107426278/107411493/107412681/107426766/107420163/107414482/107420130/107416694/107433222/107433562/107427343/107422423/107411971/107415375/107410601/107414744/107420963/107427990/107412578/107421641/107418041/107411755/107421705/107411496/107432804/107404120/107416041/107431278/107429878/107426559/107431970/107419829/107414936…	LOC107416033/LOC107427627/LOC107414858/LOC107415980/LOC107429661/LOC107412615/LOC107433466/LOC107426278/LOC107411493/LOC107412681/LOC107426766/LOC107420163/LOC107414482/LOC107420130/LOC107416694/LOC107433222/LOC107433562/LOC107427343/LOC107422423/LOC107411971/LOC107415375/LOC107410601/LOC107414744/LOC107420963/LOC107427990/LOC107412578/LOC107421641/LOC107418041/LOC107411755/LOC107421705/LOC107411…	45	30	107416033/107427627/107414858/107415980/107429661/107412615/107411493/107412681/107426766/107414482/107420130/107433222/107433562/107427343/107422423/107415375/107410601/107420963/107427990/107411755/107411496/107432804/107404120/107416041/107429878/107419829/107414936/107410994/107427984/107435442	15	107433466/107426278/107420163/107416694/107411971/107414744/107412578/107421641/107418041/107421705/107431278/107426559/107431970/107420496/107413547
BP	GO:0044085	cellular component biogenesis	51/3271	116/7759	0.379504	0.876912	107425932/107434120/107429283/107419849/107426033/107412831/107417678/107424398/107403652/107414859/107419282/107413204/107424083/107404012/107415407/107410385/107421638/107416895/107426624/107416958/107416293/107423181/107432576/107416968/107432759/107423460/107412567/107404067/107423422/107424250/107409760/107435087/107425332/107429870/107415306/107420940/107412523/107416450/107429031/107434355…	LOC107425932/LOC107434120/LOC107429283/LOC107419849/LOC107426033/LOC107412831/LOC107417678/LOC107424398/LOC107403652/LOC107414859/LOC107419282/LOC107413204/LOC107424083/LOC107404012/LOC107415407/LOC107410385/LOC107421638/LOC107416895/LOC107426624/LOC107416958/LOC107416293/LOC107423181/LOC107432576/LOC107416968/LOC107432759/LOC107423460/LOC107412567/LOC107404067/LOC107423422/LOC107424250/LOC107409…	51	19	107403652/107416895/107426624/107416958/107423181/107432576/107416968/107432759/107404067/107424250/107429870/107420940/107412523/107416450/novel.269/107429409/107426611/107425215/107406332	32	107425932/107434120/107429283/107419849/107426033/107412831/107417678/107424398/107414859/107419282/107413204/107424083/107404012/107415407/107410385/107421638/107416293/107423460/107412567/107423422/107409760/107435087/107425332/107415306/107429031/107434355/107418372/107410333/107415494/107432455/112490963/107412213
BP	GO:0033013	tetrapyrrole metabolic process	10/3271	21/7759	0.383639	0.877944	107406323/107421394/107407353/107434821/107416652/107417200/107406694/107406401/107410813/107413960	LOC107406323/LOC107421394/LOC107407353/LOC107434821/LOC107416652/LOC107417200/LOC107406694/LOC107406401/LOC107410813/LOC107413960	10	5	107406323/107421394/107434821/107406401/107410813	5	107407353/107416652/107417200/107406694/107413960
BP	GO:1901136	carbohydrate derivative catabolic process	10/3271	21/7759	0.383639	0.877944	107424313/107413989/107422228/107433244/107407210/107417808/107406041/107426182/107435297/107423841	LOC107424313/LOC107413989/LOC107422228/LOC107433244/LOC107407210/LOC107417808/LOC107406041/LOC107426182/LOC107435297/LOC107423841	10	6	107424313/107422228/107433244/107406041/107435297/107423841	4	107413989/107407210/107417808/107426182
BP	GO:0006904	vesicle docking involved in exocytosis	6/3271	12/7759	0.393223	0.885609	107405800/107435025/107417209/107426094/107431531/107430247	LOC107405800/LOC107435025/LOC107417209/LOC107426094/LOC107431531/LOC107430247	6	1	107435025	5	107405800/107417209/107426094/107431531/107430247
BP	GO:0140029	exocytic process	6/3271	12/7759	0.393223	0.885609	107405800/107435025/107417209/107426094/107431531/107430247	LOC107405800/LOC107435025/LOC107417209/LOC107426094/LOC107431531/LOC107430247	6	1	107435025	5	107405800/107417209/107426094/107431531/107430247
BP	GO:0009311	oligosaccharide metabolic process	16/3271	35/7759	0.396134	0.885609	107417394/107422272/107435862/107415591/107432017/107404500/107406800/107422414/107431205/107428743/107412323/107429239/107433903/107419708/107407135/107432604	LOC107417394/LOC107422272/LOC107435862/LOC107415591/LOC107432017/LOC107404500/LOC107406800/LOC107422414/LOC107431205/LOC107428743/LOC107412323/LOC107429239/LOC107433903/LOC107419708/LOC107407135/LOC107432604	16	5	107422272/107415591/107432017/107428743/107407135	11	107417394/107435862/107404500/107406800/107422414/107431205/107412323/107429239/107433903/107419708/107432604
BP	GO:0055085	transmembrane transport	214/3271	500/7759	0.399	0.885609	107430839/107405517/107427627/107430074/107414858/107430078/107430493/107404016/107406596/107415943/107423309/107415996/107412587/107409232/107416457/107415201/107412615/107417780/107420765/107412240/107419735/107428373/107428587/107424967/107421462/107420404/107423433/107426827/107414544/107433466/107415062/107431794/107426278/107411493/107435308/107412681/107426842/107415695/107415013/107410053…	LOC107430839/LOC107405517/LOC107427627/LOC107430074/LOC107414858/LOC107430078/LOC107430493/LOC107404016/LOC107406596/LOC107415943/LOC107423309/LOC107415996/LOC107412587/LOC107409232/LOC107416457/LOC107415201/LOC107412615/LOC107417780/LOC107420765/LOC107412240/LOC107419735/LOC107428373/LOC107428587/LOC107424967/LOC107421462/LOC107420404/LOC107423433/LOC107426827/LOC107414544/LOC107433466/LOC107415…	214	116	107430839/107405517/107427627/107430074/107414858/107430493/107404016/107415943/107415996/107412587/107409232/107415201/107412615/107420765/107428587/107424967/107420404/107423433/107426827/107414544/107431794/107411493/107435308/107412681/107426842/107415695/107410053/107433005/107404223/107426766/107413920/107432007/107411016/107412383/107414338/107427939/107412927/107425228/107412755/107417072…	98	107430078/107406596/107423309/107416457/107417780/107412240/107419735/107428373/107421462/107433466/107415062/107426278/107415013/107413350/107420163/107415347/107430079/107430537/107416694/107418499/107423040/107415063/107410288/107432089/107426334/107418469/107422391/107416060/107407000/107419704/107414547/107433527/112488835/107415892/107416113/107433073/107431078/107419824/107428589/107428047…
BP	GO:0043038	amino acid activation	25/3271	56/7759	0.401874	0.885609	107429695/107433164/107427089/107433948/107426749/107416333/107419627/107429471/107417008/107421771/107422448/107415008/107427325/107433267/107420751/107404365/107408987/107421146/107429459/112491694/107411167/107421792/107426860/107424005/107407067	LOC107429695/LOC107433164/LOC107427089/LOC107433948/LOC107426749/LOC107416333/LOC107419627/LOC107429471/LOC107417008/LOC107421771/LOC107422448/LOC107415008/LOC107427325/LOC107433267/LOC107420751/LOC107404365/LOC107408987/LOC107421146/LOC107429459/LOC112491694/LOC107411167/LOC107421792/LOC107426860/LOC107424005/LOC107407067	25	6	107433267/107408987/107411167/107421792/107426860/107407067	19	107429695/107433164/107427089/107433948/107426749/107416333/107419627/107429471/107417008/107421771/107422448/107415008/107427325/107420751/107404365/107421146/107429459/112491694/107424005
BP	GO:0043039	tRNA aminoacylation	25/3271	56/7759	0.401874	0.885609	107429695/107433164/107427089/107433948/107426749/107416333/107419627/107429471/107417008/107421771/107422448/107415008/107427325/107433267/107420751/107404365/107408987/107421146/107429459/112491694/107411167/107421792/107426860/107424005/107407067	LOC107429695/LOC107433164/LOC107427089/LOC107433948/LOC107426749/LOC107416333/LOC107419627/LOC107429471/LOC107417008/LOC107421771/LOC107422448/LOC107415008/LOC107427325/LOC107433267/LOC107420751/LOC107404365/LOC107408987/LOC107421146/LOC107429459/LOC112491694/LOC107411167/LOC107421792/LOC107426860/LOC107424005/LOC107407067	25	6	107433267/107408987/107411167/107421792/107426860/107407067	19	107429695/107433164/107427089/107433948/107426749/107416333/107419627/107429471/107417008/107421771/107422448/107415008/107427325/107420751/107404365/107421146/107429459/112491694/107424005
BP	GO:0043933	protein-containing complex subunit organization	31/3271	70/7759	0.402728	0.885609	107425932/107430246/107434120/107429283/107424398/107411777/107419282/107424083/107410385/107419748/107426624/107416293/107423181/107432576/107406232/107416968/107429033/107432759/107406171/107424250/107409760/107425332/107429870/107415306/107412523/107410333/107429409/107432455/112490380/107425215/107412213	LOC107425932/LOC107430246/LOC107434120/LOC107429283/LOC107424398/LOC107411777/LOC107419282/LOC107424083/LOC107410385/LOC107419748/LOC107426624/LOC107416293/LOC107423181/LOC107432576/LOC107406232/LOC107416968/LOC107429033/LOC107432759/LOC107406171/LOC107424250/LOC107409760/LOC107425332/LOC107429870/LOC107415306/LOC107412523/LOC107410333/LOC107429409/LOC107432455/LOC112490380/LOC107425215/LOC107412…	31	16	107430246/107419748/107426624/107423181/107432576/107406232/107416968/107429033/107432759/107406171/107424250/107429870/107412523/107429409/112490380/107425215	15	107425932/107434120/107429283/107424398/107411777/107419282/107424083/107410385/107416293/107409760/107425332/107415306/107410333/107432455/107412213
BP	GO:0006505	GPI anchor metabolic process	9/3271	19/7759	0.40568	0.885609	107415428/107430508/107415154/107433776/107431596/107421283/107426806/107430012/107429114	LOC107415428/LOC107430508/LOC107415154/LOC107433776/LOC107431596/LOC107421283/LOC107426806/LOC107430012/LOC107429114	9	2	107430508/107429114	7	107415428/107415154/107433776/107431596/107421283/107426806/107430012
BP	GO:0048518	positive regulation of biological process	9/3271	19/7759	0.40568	0.885609	107410385/107419748/107406232/107419929/107429033/107406171/107424250/107409760/112490380	LOC107410385/LOC107419748/LOC107406232/LOC107419929/LOC107429033/LOC107406171/LOC107424250/LOC107409760/LOC112490380	9	7	107419748/107406232/107419929/107429033/107406171/107424250/112490380	2	107410385/107409760
BP	GO:0070972	protein localization to endoplasmic reticulum	9/3271	19/7759	0.40568	0.885609	107425892/107435833/107407853/107432091/107426556/107413068/107407682/107426644/107421433	LOC107425892/LOC107435833/LOC107407853/LOC107432091/LOC107426556/LOC107413068/LOC107407682/LOC107426644/LOC107421433	9	7	107425892/107435833/107432091/107426556/107413068/107426644/107421433	2	107407853/107407682
BP	GO:0016192	vesicle-mediated transport	60/3271	138/7759	0.407455	0.885609	107405198/107405800/107425347/107418940/107413874/107427287/107429603/107415897/107435025/107410274/107426772/107420698/107413788/107408569/107417209/107422953/107413161/107426094/107431115/107431860/107435119/107410022/107419570/107419191/107421170/107426670/107427997/107428071/107411633/107433721/107431189/107412368/107423794/107410189/107431006/107424588/107415330/107414782/107418863/107422614…	LOC107405198/LOC107405800/LOC107425347/LOC107418940/LOC107413874/LOC107427287/LOC107429603/LOC107415897/LOC107435025/LOC107410274/LOC107426772/LOC107420698/LOC107413788/LOC107408569/LOC107417209/LOC107422953/LOC107413161/LOC107426094/LOC107431115/LOC107431860/LOC107435119/LOC107410022/LOC107419570/LOC107419191/LOC107421170/LOC107426670/LOC107427997/LOC107428071/LOC107411633/LOC107433721/LOC107431…	60	21	107405198/107425347/107427287/107415897/107435025/107410274/107413788/107408569/107422953/107410022/107419191/107421170/107431189/107423794/107413869/107406833/107433485/107430830/107406871/107428936/107405668	39	107405800/107418940/107413874/107429603/107426772/107420698/107417209/107413161/107426094/107431115/107431860/107435119/107419570/107426670/107427997/107428071/107411633/107433721/107412368/107410189/107431006/107424588/107415330/107414782/107418863/107422614/107406349/107418032/107418802/107431531/107404448/107413460/107410575/107430247/107421940/107421369/107426916/107422175/107406621
BP	GO:0071103	DNA conformation change	12/3271	26/7759	0.411468	0.890268	107425932/107429950/107434120/107429283/107424398/107419282/107424083/107416293/107425332/107425215/107412213/107422201	LOC107425932/LOC107429950/LOC107434120/LOC107429283/LOC107424398/LOC107419282/LOC107424083/LOC107416293/LOC107425332/LOC107425215/LOC107412213/LOC107422201	12	1	107425215	11	107425932/107429950/107434120/107429283/107424398/107419282/107424083/107416293/107425332/107412213/107422201
BP	GO:0006633	fatty acid biosynthetic process	18/3271	40/7759	0.41601	0.893898	107420951/107414761/107423860/107403845/107421380/107420263/107403679/107421712/107430748/107410870/107430251/107420173/107414370/107411224/107434189/107421713/107413579/107432383	LOC107420951/LOC107414761/LOC107423860/LOC107403845/LOC107421380/LOC107420263/LOC107403679/LOC107421712/LOC107430748/LOC107410870/LOC107430251/LOC107420173/LOC107414370/LOC107411224/LOC107434189/LOC107421713/LOC107413579/LOC107432383	18	11	107420951/107414761/107423860/107403845/107421380/107403679/107421712/107410870/107420173/107421713/107413579	7	107420263/107430748/107430251/107414370/107411224/107434189/107432383
BP	GO:0006418	tRNA aminoacylation for protein translation	24/3271	54/7759	0.416902	0.893898	107429695/107433164/107427089/107433948/107426749/107416333/107419627/107429471/107417008/107421771/107422448/107415008/107427325/107433267/107420751/107404365/107408987/107421146/107429459/112491694/107411167/107421792/107424005/107407067	LOC107429695/LOC107433164/LOC107427089/LOC107433948/LOC107426749/LOC107416333/LOC107419627/LOC107429471/LOC107417008/LOC107421771/LOC107422448/LOC107415008/LOC107427325/LOC107433267/LOC107420751/LOC107404365/LOC107408987/LOC107421146/LOC107429459/LOC112491694/LOC107411167/LOC107421792/LOC107424005/LOC107407067	24	5	107433267/107408987/107411167/107421792/107407067	19	107429695/107433164/107427089/107433948/107426749/107416333/107419627/107429471/107417008/107421771/107422448/107415008/107427325/107420751/107404365/107421146/107429459/112491694/107424005
BP	GO:0051235	maintenance of location	5/3271	10/7759	0.421797	0.894008	107435833/107432616/107407853/107426556/107426644	LOC107435833/LOC107432616/LOC107407853/LOC107426556/LOC107426644	5	4	107435833/107432616/107426556/107426644	1	107407853
BP	GO:0016569	covalent chromatin modification	8/3271	17/7759	0.43024	0.894008	107412844/107419101/107415080/107412336/107435349/107434231/107405542/107422747	LOC107412844/LOC107419101/LOC107415080/LOC107412336/LOC107435349/LOC107434231/LOC107405542/LOC107422747	8	4	107419101/107415080/107435349/107405542	4	107412844/107412336/107434231/107422747
BP	GO:0016570	histone modification	8/3271	17/7759	0.43024	0.894008	107412844/107419101/107415080/107412336/107435349/107434231/107405542/107422747	LOC107412844/LOC107419101/LOC107415080/LOC107412336/LOC107435349/LOC107434231/LOC107405542/LOC107422747	8	4	107419101/107415080/107435349/107405542	4	107412844/107412336/107434231/107422747
BP	GO:0072524	pyridine-containing compound metabolic process	29/3271	66/7759	0.430415	0.894008	107426784/107410863/107432061/107413096/107418310/107430461/107411338/107405421/107406679/107417915/107433793/107424535/107420275/107412211/107412467/107421116/107416407/107416073/107431911/107433843/107414254/107429152/107432150/107435049/107425941/107413340/107410025/107406734/107407446	LOC107426784/LOC107410863/LOC107432061/LOC107413096/LOC107418310/LOC107430461/LOC107411338/LOC107405421/LOC107406679/LOC107417915/LOC107433793/LOC107424535/LOC107420275/LOC107412211/LOC107412467/LOC107421116/LOC107416407/LOC107416073/LOC107431911/LOC107433843/LOC107414254/LOC107429152/LOC107432150/LOC107435049/LOC107425941/LOC107413340/LOC107410025/LOC107406734/LOC107407446	29	22	107426784/107410863/107432061/107413096/107418310/107430461/107411338/107405421/107406679/107417915/107433793/107424535/107420275/107412467/107421116/107414254/107432150/107435049/107425941/107413340/107406734/107407446	7	107412211/107416407/107416073/107431911/107433843/107429152/107410025
BP	GO:0009100	glycoprotein metabolic process	20/3271	45/7759	0.433451	0.894008	107427993/107417865/107421147/107405150/107413095/107431881/107409742/107427081/107420984/107429018/107415229/107415188/107425765/107415562/107434779/107419718/107427172/107432567/107434093/107421845	LOC107427993/LOC107417865/LOC107421147/LOC107405150/LOC107413095/LOC107431881/LOC107409742/LOC107427081/LOC107420984/LOC107429018/LOC107415229/LOC107415188/LOC107425765/LOC107415562/LOC107434779/LOC107419718/LOC107427172/LOC107432567/LOC107434093/LOC107421845	20	9	107413095/107431881/107415229/107415562/107434779/107427172/107432567/107434093/107421845	11	107427993/107417865/107421147/107405150/107409742/107427081/107420984/107429018/107415188/107425765/107419718
BP	GO:0009101	glycoprotein biosynthetic process	20/3271	45/7759	0.433451	0.894008	107427993/107417865/107421147/107405150/107413095/107431881/107409742/107427081/107420984/107429018/107415229/107415188/107425765/107415562/107434779/107419718/107427172/107432567/107434093/107421845	LOC107427993/LOC107417865/LOC107421147/LOC107405150/LOC107413095/LOC107431881/LOC107409742/LOC107427081/LOC107420984/LOC107429018/LOC107415229/LOC107415188/LOC107425765/LOC107415562/LOC107434779/LOC107419718/LOC107427172/LOC107432567/LOC107434093/LOC107421845	20	9	107413095/107431881/107415229/107415562/107434779/107427172/107432567/107434093/107421845	11	107427993/107417865/107421147/107405150/107409742/107427081/107420984/107429018/107415188/107425765/107419718
BP	GO:0006887	exocytosis	14/3271	31/7759	0.434058	0.894008	107405198/107405800/107418940/107435025/107417209/107426094/107410022/107411633/107418032/107431531/107404448/107430247/107421369/107406621	LOC107405198/LOC107405800/LOC107418940/LOC107435025/LOC107417209/LOC107426094/LOC107410022/LOC107411633/LOC107418032/LOC107431531/LOC107404448/LOC107430247/LOC107421369/LOC107406621	14	3	107405198/107435025/107410022	11	107405800/107418940/107417209/107426094/107411633/107418032/107431531/107404448/107430247/107421369/107406621
BP	GO:0032940	secretion by cell	14/3271	31/7759	0.434058	0.894008	107405198/107405800/107418940/107435025/107417209/107426094/107410022/107411633/107418032/107431531/107404448/107430247/107421369/107406621	LOC107405198/LOC107405800/LOC107418940/LOC107435025/LOC107417209/LOC107426094/LOC107410022/LOC107411633/LOC107418032/LOC107431531/LOC107404448/LOC107430247/LOC107421369/LOC107406621	14	3	107405198/107435025/107410022	11	107405800/107418940/107417209/107426094/107411633/107418032/107431531/107404448/107430247/107421369/107406621
BP	GO:0046903	secretion	14/3271	31/7759	0.434058	0.894008	107405198/107405800/107418940/107435025/107417209/107426094/107410022/107411633/107418032/107431531/107404448/107430247/107421369/107406621	LOC107405198/LOC107405800/LOC107418940/LOC107435025/LOC107417209/LOC107426094/LOC107410022/LOC107411633/LOC107418032/LOC107431531/LOC107404448/LOC107430247/LOC107421369/LOC107406621	14	3	107405198/107435025/107410022	11	107405800/107418940/107417209/107426094/107411633/107418032/107431531/107404448/107430247/107421369/107406621
BP	GO:0006952	defense response	33/3271	76/7759	0.454904	0.894008	107433241/107429474/107422293/107426313/107412153/107422269/107429335/107411542/107433206/107422296/107414845/107415181/107413671/107412154/107434030/107422288/107422142/107433229/107433263/107422270/107433200/107429317/112491364/107422286/107433277/107422263/107433223/107424353/107422275/107422294/107433242/107433218/107433243	LOC107433241/LOC107429474/LOC107422293/LOC107426313/LOC107412153/LOC107422269/LOC107429335/LOC107411542/LOC107433206/LOC107422296/LOC107414845/LOC107415181/LOC107413671/LOC107412154/LOC107434030/LOC107422288/LOC107422142/LOC107433229/LOC107433263/LOC107422270/LOC107433200/LOC107429317/LOC112491364/LOC107422286/LOC107433277/LOC107422263/LOC107433223/LOC107424353/LOC107422275/LOC107422294/LOC107433…	33	22	107433241/107429474/107426313/107412153/107429335/107433206/107414845/107415181/107412154/107434030/107422288/107422142/107433229/107433263/107433200/112491364/107422286/107433277/107433223/107433242/107433218/107433243	11	107422293/107422269/107411542/107422296/107413671/107422270/107429317/107422263/107424353/107422275/107422294
BP	GO:0006366	transcription by RNA polymerase II	13/3271	29/7759	0.455071	0.894008	107411017/107424632/107419101/107415060/107433042/107435349/107421332/107424580/107429959/107426376/107420442/107432291/107424081	LOC107411017/LOC107424632/LOC107419101/LOC107415060/LOC107433042/LOC107435349/LOC107421332/LOC107424580/LOC107429959/LOC107426376/LOC107420442/LOC107432291/LOC107424081	13	10	107411017/107424632/107419101/107435349/107421332/107424580/107429959/107420442/107432291/107424081	3	107415060/107433042/107426376
BP	GO:0006026	aminoglycan catabolic process	7/3271	15/7759	0.45793	0.894008	107424313/107422228/107433244/107407210/107406041/107426182/107435297	LOC107424313/LOC107422228/LOC107433244/LOC107407210/LOC107406041/LOC107426182/LOC107435297	7	5	107424313/107422228/107433244/107406041/107435297	2	107407210/107426182
BP	GO:0006030	chitin metabolic process	7/3271	15/7759	0.45793	0.894008	107424313/107422228/107433244/107407210/107406041/107426182/107435297	LOC107424313/LOC107422228/LOC107433244/LOC107407210/LOC107406041/LOC107426182/LOC107435297	7	5	107424313/107422228/107433244/107406041/107435297	2	107407210/107426182
BP	GO:0006032	chitin catabolic process	7/3271	15/7759	0.45793	0.894008	107424313/107422228/107433244/107407210/107406041/107426182/107435297	LOC107424313/LOC107422228/LOC107433244/LOC107407210/LOC107406041/LOC107426182/LOC107435297	7	5	107424313/107422228/107433244/107406041/107435297	2	107407210/107426182
BP	GO:0006040	amino sugar metabolic process	7/3271	15/7759	0.45793	0.894008	107424313/107422228/107433244/107407210/107406041/107426182/107435297	LOC107424313/LOC107422228/LOC107433244/LOC107407210/LOC107406041/LOC107426182/LOC107435297	7	5	107424313/107422228/107433244/107406041/107435297	2	107407210/107426182
BP	GO:0006415	translational termination	7/3271	15/7759	0.45793	0.894008	107430246/107411777/107419748/107406232/107429033/107406171/112490380	LOC107430246/LOC107411777/LOC107419748/LOC107406232/LOC107429033/LOC107406171/LOC112490380	7	6	107430246/107419748/107406232/107429033/107406171/112490380	1	107411777
BP	GO:0016998	cell wall macromolecule catabolic process	7/3271	15/7759	0.45793	0.894008	107424313/107422228/107433244/107407210/107406041/107426182/107435297	LOC107424313/LOC107422228/LOC107433244/LOC107407210/LOC107406041/LOC107426182/LOC107435297	7	5	107424313/107422228/107433244/107406041/107435297	2	107407210/107426182
BP	GO:0044036	cell wall macromolecule metabolic process	7/3271	15/7759	0.45793	0.894008	107424313/107422228/107433244/107407210/107406041/107426182/107435297	LOC107424313/LOC107422228/LOC107433244/LOC107407210/LOC107406041/LOC107426182/LOC107435297	7	5	107424313/107422228/107433244/107406041/107435297	2	107407210/107426182
BP	GO:0046348	amino sugar catabolic process	7/3271	15/7759	0.45793	0.894008	107424313/107422228/107433244/107407210/107406041/107426182/107435297	LOC107424313/LOC107422228/LOC107433244/LOC107407210/LOC107406041/LOC107426182/LOC107435297	7	5	107424313/107422228/107433244/107406041/107435297	2	107407210/107426182
BP	GO:1901071	glucosamine-containing compound metabolic process	7/3271	15/7759	0.45793	0.894008	107424313/107422228/107433244/107407210/107406041/107426182/107435297	LOC107424313/LOC107422228/LOC107433244/LOC107407210/LOC107406041/LOC107426182/LOC107435297	7	5	107424313/107422228/107433244/107406041/107435297	2	107407210/107426182
BP	GO:1901072	glucosamine-containing compound catabolic process	7/3271	15/7759	0.45793	0.894008	107424313/107422228/107433244/107407210/107406041/107426182/107435297	LOC107424313/LOC107422228/LOC107433244/LOC107407210/LOC107406041/LOC107426182/LOC107435297	7	5	107424313/107422228/107433244/107406041/107435297	2	107407210/107426182
BP	GO:0065003	protein-containing complex assembly	24/3271	55/7759	0.463027	0.894008	107425932/107434120/107429283/107424398/107419282/107424083/107410385/107426624/107416293/107423181/107432576/107416968/107432759/107424250/107409760/107425332/107429870/107415306/107412523/107410333/107429409/107432455/107425215/107412213	LOC107425932/LOC107434120/LOC107429283/LOC107424398/LOC107419282/LOC107424083/LOC107410385/LOC107426624/LOC107416293/LOC107423181/LOC107432576/LOC107416968/LOC107432759/LOC107424250/LOC107409760/LOC107425332/LOC107429870/LOC107415306/LOC107412523/LOC107410333/LOC107429409/LOC107432455/LOC107425215/LOC107412213	24	10	107426624/107423181/107432576/107416968/107432759/107424250/107429870/107412523/107429409/107425215	14	107425932/107434120/107429283/107424398/107419282/107424083/107410385/107416293/107409760/107425332/107415306/107410333/107432455/107412213
BP	GO:0006073	cellular glucan metabolic process	32/3271	74/7759	0.469006	0.894008	107417546/107416055/107425034/107425592/107429813/107421191/107416024/107417092/107425511/107429839/107434655/107412376/107416878/107414857/107403395/107409322/107411876/107424622/107403396/107406686/107405464/107418130/107428620/107408036/107412431/107421701/107422327/107419753/107415775/107403267/107434132/107405483	LOC107417546/LOC107416055/LOC107425034/LOC107425592/LOC107429813/LOC107421191/LOC107416024/LOC107417092/LOC107425511/LOC107429839/LOC107434655/LOC107412376/LOC107416878/LOC107414857/LOC107403395/LOC107409322/LOC107411876/LOC107424622/LOC107403396/LOC107406686/LOC107405464/LOC107418130/LOC107428620/LOC107408036/LOC107412431/LOC107421701/LOC107422327/LOC107419753/LOC107415775/LOC107403267/LOC107434…	32	10	107417546/107416024/107409322/107411876/107424622/107406686/107408036/107412431/107419753/107403267	22	107416055/107425034/107425592/107429813/107421191/107417092/107425511/107429839/107434655/107412376/107416878/107414857/107403395/107403396/107405464/107418130/107428620/107421701/107422327/107415775/107434132/107405483
BP	GO:0044042	glucan metabolic process	32/3271	74/7759	0.469006	0.894008	107417546/107416055/107425034/107425592/107429813/107421191/107416024/107417092/107425511/107429839/107434655/107412376/107416878/107414857/107403395/107409322/107411876/107424622/107403396/107406686/107405464/107418130/107428620/107408036/107412431/107421701/107422327/107419753/107415775/107403267/107434132/107405483	LOC107417546/LOC107416055/LOC107425034/LOC107425592/LOC107429813/LOC107421191/LOC107416024/LOC107417092/LOC107425511/LOC107429839/LOC107434655/LOC107412376/LOC107416878/LOC107414857/LOC107403395/LOC107409322/LOC107411876/LOC107424622/LOC107403396/LOC107406686/LOC107405464/LOC107418130/LOC107428620/LOC107408036/LOC107412431/LOC107421701/LOC107422327/LOC107419753/LOC107415775/LOC107403267/LOC107434…	32	10	107417546/107416024/107409322/107411876/107424622/107406686/107408036/107412431/107419753/107403267	22	107416055/107425034/107425592/107429813/107421191/107417092/107425511/107429839/107434655/107412376/107416878/107414857/107403395/107403396/107405464/107418130/107428620/107421701/107422327/107415775/107434132/107405483
BP	GO:0044264	cellular polysaccharide metabolic process	32/3271	74/7759	0.469006	0.894008	107417546/107416055/107425034/107425592/107429813/107421191/107416024/107417092/107425511/107429839/107434655/107412376/107416878/107414857/107403395/107409322/107411876/107424622/107403396/107406686/107405464/107418130/107428620/107408036/107412431/107421701/107422327/107419753/107415775/107403267/107434132/107405483	LOC107417546/LOC107416055/LOC107425034/LOC107425592/LOC107429813/LOC107421191/LOC107416024/LOC107417092/LOC107425511/LOC107429839/LOC107434655/LOC107412376/LOC107416878/LOC107414857/LOC107403395/LOC107409322/LOC107411876/LOC107424622/LOC107403396/LOC107406686/LOC107405464/LOC107418130/LOC107428620/LOC107408036/LOC107412431/LOC107421701/LOC107422327/LOC107419753/LOC107415775/LOC107403267/LOC107434…	32	10	107417546/107416024/107409322/107411876/107424622/107406686/107408036/107412431/107419753/107403267	22	107416055/107425034/107425592/107429813/107421191/107417092/107425511/107429839/107434655/107412376/107416878/107414857/107403395/107403396/107405464/107418130/107428620/107421701/107422327/107415775/107434132/107405483
BP	GO:0009719	response to endogenous stimulus	18/3271	41/7759	0.469542	0.894008	107423687/107423671/107416521/107404980/107429709/107415798/107431869/107426690/107410653/107414929/107426336/107414026/107429710/107426686/107406859/107426685/107429830/107431430	LOC107423687/LOC107423671/LOC107416521/LOC107404980/LOC107429709/LOC107415798/LOC107431869/LOC107426690/LOC107410653/LOC107414929/LOC107426336/LOC107414026/LOC107429710/LOC107426686/LOC107406859/LOC107426685/LOC107429830/LOC107431430	18	13	107423687/107416521/107404980/107429709/107431869/107426690/107414929/107429710/107426686/107406859/107426685/107429830/107431430	5	107423671/107415798/107410653/107426336/107414026
BP	GO:0009725	response to hormone	18/3271	41/7759	0.469542	0.894008	107423687/107423671/107416521/107404980/107429709/107415798/107431869/107426690/107410653/107414929/107426336/107414026/107429710/107426686/107406859/107426685/107429830/107431430	LOC107423687/LOC107423671/LOC107416521/LOC107404980/LOC107429709/LOC107415798/LOC107431869/LOC107426690/LOC107410653/LOC107414929/LOC107426336/LOC107414026/LOC107429710/LOC107426686/LOC107406859/LOC107426685/LOC107429830/LOC107431430	18	13	107423687/107416521/107404980/107429709/107431869/107426690/107414929/107429710/107426686/107406859/107426685/107429830/107431430	5	107423671/107415798/107410653/107426336/107414026
BP	GO:0010033	response to organic substance	18/3271	41/7759	0.469542	0.894008	107423687/107423671/107416521/107404980/107429709/107415798/107431869/107426690/107410653/107414929/107426336/107414026/107429710/107426686/107406859/107426685/107429830/107431430	LOC107423687/LOC107423671/LOC107416521/LOC107404980/LOC107429709/LOC107415798/LOC107431869/LOC107426690/LOC107410653/LOC107414929/LOC107426336/LOC107414026/LOC107429710/LOC107426686/LOC107406859/LOC107426685/LOC107429830/LOC107431430	18	13	107423687/107416521/107404980/107429709/107431869/107426690/107414929/107429710/107426686/107406859/107426685/107429830/107431430	5	107423671/107415798/107410653/107426336/107414026
BP	GO:0006357	regulation of transcription by RNA polymerase II	6/3271	13/7759	0.489616	0.924831	107424632/107415060/107433042/107424580/107432291/107424081	LOC107424632/LOC107415060/LOC107433042/LOC107424580/LOC107432291/LOC107424081	6	4	107424632/107424580/107432291/107424081	2	107415060/107433042
BP	GO:0009073	aromatic amino acid family biosynthetic process	6/3271	13/7759	0.489616	0.924831	107404770/107405949/107413940/107408197/107410289/107415555	LOC107404770/LOC107405949/LOC107413940/LOC107408197/LOC107410289/LOC107415555	6	2	107405949/107410289	4	107404770/107413940/107408197/107415555
BP	GO:0034622	cellular protein-containing complex assembly	21/3271	49/7759	0.515151	0.953086	107425932/107434120/107429283/107424398/107419282/107424083/107410385/107426624/107416293/107423181/107432576/107416968/107424250/107409760/107425332/107415306/107412523/107410333/107429409/107425215/107412213	LOC107425932/LOC107434120/LOC107429283/LOC107424398/LOC107419282/LOC107424083/LOC107410385/LOC107426624/LOC107416293/LOC107423181/LOC107432576/LOC107416968/LOC107424250/LOC107409760/LOC107425332/LOC107415306/LOC107412523/LOC107410333/LOC107429409/LOC107425215/LOC107412213	21	8	107426624/107423181/107432576/107416968/107424250/107412523/107429409/107425215	13	107425932/107434120/107429283/107424398/107419282/107424083/107410385/107416293/107409760/107425332/107415306/107410333/107412213
BP	GO:0070647	protein modification by small protein conjugation or removal	34/3271	80/7759	0.518159	0.953086	107420261/107426788/107428630/107406133/107425624/107412394/107424633/107417208/107403896/107426793/107431539/107418223/107415434/107425202/107429113/107424597/107411106/107420024/107424993/107425501/107410265/107414903/107422506/107417781/107430532/107428372/107426878/107409307/107411107/107427205/107423322/107430502/107425752/107419944	LOC107420261/LOC107426788/LOC107428630/LOC107406133/LOC107425624/LOC107412394/LOC107424633/LOC107417208/LOC107403896/LOC107426793/LOC107431539/LOC107418223/LOC107415434/LOC107425202/LOC107429113/LOC107424597/LOC107411106/LOC107420024/LOC107424993/LOC107425501/LOC107410265/LOC107414903/LOC107422506/LOC107417781/LOC107430532/LOC107428372/LOC107426878/LOC107409307/LOC107411107/LOC107427205/LOC107423…	34	12	107428630/107406133/107425624/107412394/107417208/107403896/107425202/107411106/107430532/107428372/107427205/107423322	22	107420261/107426788/107424633/107426793/107431539/107418223/107415434/107429113/107424597/107420024/107424993/107425501/107410265/107414903/107422506/107417781/107426878/107409307/107411107/107430502/107425752/107419944
BP	GO:0019362	pyridine nucleotide metabolic process	26/3271	61/7759	0.519715	0.953086	107426784/107432061/107413096/107418310/107430461/107406679/107417915/107433793/107424535/107420275/107412211/107412467/107421116/107416407/107416073/107431911/107433843/107414254/107429152/107432150/107435049/107425941/107413340/107410025/107406734/107407446	LOC107426784/LOC107432061/LOC107413096/LOC107418310/LOC107430461/LOC107406679/LOC107417915/LOC107433793/LOC107424535/LOC107420275/LOC107412211/LOC107412467/LOC107421116/LOC107416407/LOC107416073/LOC107431911/LOC107433843/LOC107414254/LOC107429152/LOC107432150/LOC107435049/LOC107425941/LOC107413340/LOC107410025/LOC107406734/LOC107407446	26	19	107426784/107432061/107413096/107418310/107430461/107406679/107417915/107433793/107424535/107420275/107412467/107421116/107414254/107432150/107435049/107425941/107413340/107406734/107407446	7	107412211/107416407/107416073/107431911/107433843/107429152/107410025
BP	GO:0046496	nicotinamide nucleotide metabolic process	26/3271	61/7759	0.519715	0.953086	107426784/107432061/107413096/107418310/107430461/107406679/107417915/107433793/107424535/107420275/107412211/107412467/107421116/107416407/107416073/107431911/107433843/107414254/107429152/107432150/107435049/107425941/107413340/107410025/107406734/107407446	LOC107426784/LOC107432061/LOC107413096/LOC107418310/LOC107430461/LOC107406679/LOC107417915/LOC107433793/LOC107424535/LOC107420275/LOC107412211/LOC107412467/LOC107421116/LOC107416407/LOC107416073/LOC107431911/LOC107433843/LOC107414254/LOC107429152/LOC107432150/LOC107435049/LOC107425941/LOC107413340/LOC107410025/LOC107406734/LOC107407446	26	19	107426784/107432061/107413096/107418310/107430461/107406679/107417915/107433793/107424535/107420275/107412467/107421116/107414254/107432150/107435049/107425941/107413340/107406734/107407446	7	107412211/107416407/107416073/107431911/107433843/107429152/107410025
BP	GO:0006778	porphyrin-containing compound metabolic process	5/3271	11/7759	0.5266	0.953086	107407353/107434821/107416652/107417200/107413960	LOC107407353/LOC107434821/LOC107416652/LOC107417200/LOC107413960	5	1	107434821	4	107407353/107416652/107417200/107413960
BP	GO:0016226	iron-sulfur cluster assembly	5/3271	11/7759	0.5266	0.953086	107403652/107416895/107416958/107404067/novel.269	LOC107403652/LOC107416895/LOC107416958/LOC107404067/-	5	5	107403652/107416895/107416958/107404067/novel.269	0
BP	GO:0016571	histone methylation	5/3271	11/7759	0.5266	0.953086	107412844/107415080/107412336/107434231/107422747	LOC107412844/LOC107415080/LOC107412336/LOC107434231/LOC107422747	5	1	107415080	4	107412844/107412336/107434231/107422747
BP	GO:0018022	peptidyl-lysine methylation	5/3271	11/7759	0.5266	0.953086	107412844/107415080/107412336/107434231/107422747	LOC107412844/LOC107415080/LOC107412336/LOC107434231/LOC107422747	5	1	107415080	4	107412844/107412336/107434231/107422747
BP	GO:0031163	metallo-sulfur cluster assembly	5/3271	11/7759	0.5266	0.953086	107403652/107416895/107416958/107404067/novel.269	LOC107403652/LOC107416895/LOC107416958/LOC107404067/-	5	5	107403652/107416895/107416958/107404067/novel.269	0
BP	GO:0034968	histone lysine methylation	5/3271	11/7759	0.5266	0.953086	107412844/107415080/107412336/107434231/107422747	LOC107412844/LOC107415080/LOC107412336/LOC107434231/LOC107422747	5	1	107415080	4	107412844/107412336/107434231/107422747
BP	GO:0042440	pigment metabolic process	5/3271	11/7759	0.5266	0.953086	107407353/107434821/107419459/107417200/107410724	LOC107407353/LOC107434821/LOC107419459/LOC107417200/LOC107410724	5	2	107434821/107410724	3	107407353/107419459/107417200
BP	GO:0019725	cellular homeostasis	38/3271	90/7759	0.535577	0.962017	107413912/107420156/107429784/107406308/107418378/107435490/107422367/107426893/107423973/107412500/107411350/107428031/107430877/107435984/107406273/107409575/107428668/107431646/107426045/novel.197/107433276/107421456/107405099/107409681/107419345/107420860/107425524/107409876/107403706/107411494/107429595/107411855/107406421/107420715/107424567/107424004/107431484/107411544	LOC107413912/LOC107420156/LOC107429784/LOC107406308/LOC107418378/LOC107435490/LOC107422367/LOC107426893/LOC107423973/LOC107412500/LOC107411350/LOC107428031/LOC107430877/LOC107435984/LOC107406273/LOC107409575/LOC107428668/LOC107431646/LOC107426045/-/LOC107433276/LOC107421456/LOC107405099/LOC107409681/LOC107419345/LOC107420860/LOC107425524/LOC107409876/LOC107403706/LOC107411494/LOC107429595/LOC1074…	38	27	107413912/107420156/107429784/107406308/107418378/107426893/107423973/107412500/107428031/107435984/107406273/107431646/107426045/novel.197/107421456/107409681/107419345/107420860/107425524/107409876/107411494/107411855/107420715/107424567/107424004/107431484/107411544	11	107435490/107422367/107411350/107430877/107409575/107428668/107433276/107405099/107403706/107429595/107406421
BP	GO:0072330	monocarboxylic acid biosynthetic process	38/3271	90/7759	0.535577	0.962017	107426784/107420951/107432061/107413096/107430461/107414761/107411426/107423860/107417915/107425181/107432882/107433793/107420275/107429043/107403845/107421380/107416407/107420263/107416073/107403679/107431911/107421712/107414254/107430748/107410870/107430251/107420173/107414370/107432150/107435049/107411224/107425941/107434189/107421713/107413340/107413579/107432383/107407446	LOC107426784/LOC107420951/LOC107432061/LOC107413096/LOC107430461/LOC107414761/LOC107411426/LOC107423860/LOC107417915/LOC107425181/LOC107432882/LOC107433793/LOC107420275/LOC107429043/LOC107403845/LOC107421380/LOC107416407/LOC107420263/LOC107416073/LOC107403679/LOC107431911/LOC107421712/LOC107414254/LOC107430748/LOC107410870/LOC107430251/LOC107420173/LOC107414370/LOC107432150/LOC107435049/LOC107411…	38	25	107426784/107420951/107432061/107413096/107430461/107414761/107411426/107423860/107417915/107433793/107420275/107403845/107421380/107403679/107421712/107414254/107410870/107420173/107432150/107435049/107425941/107421713/107413340/107413579/107407446	13	107425181/107432882/107429043/107416407/107420263/107416073/107431911/107430748/107430251/107414370/107411224/107434189/107432383
BP	GO:0044272	sulfur compound biosynthetic process	7/3271	16/7759	0.54387	0.965598	107410828/107411463/107424304/107403316/107422606/107431950/107403319	LOC107410828/LOC107411463/LOC107424304/LOC107403316/LOC107422606/LOC107431950/LOC107403319	7	3	107424304/107403316/107431950	4	107410828/107411463/107422606/107403319
BP	GO:0006508	proteolysis	142/3271	339/7759	0.562128	0.965598	107412702/107422790/107417587/107403518/107405621/107411184/107419194/107430422/107405405/107427621/107433528/107403741/107418255/107426467/107410550/107426701/107434025/107410612/107420482/107415564/107409861/107422070/107424719/107429825/107404057/107409144/107419994/107427623/107413108/107418158/107434252/107403555/107435429/107414694/107433224/107412367/107424414/107414990/107417908/107426781…	LOC107412702/LOC107422790/LOC107417587/LOC107403518/LOC107405621/LOC107411184/LOC107419194/LOC107430422/LOC107405405/LOC107427621/LOC107433528/LOC107403741/LOC107418255/LOC107426467/LOC107410550/LOC107426701/LOC107434025/LOC107410612/LOC107420482/LOC107415564/LOC107409861/LOC107422070/LOC107424719/LOC107429825/LOC107404057/LOC107409144/LOC107419994/LOC107427623/LOC107413108/LOC107418158/LOC107434…	142	71	107412702/107403518/107405621/107419194/107405405/107427621/107403741/107426467/107410550/107426701/107410612/107420482/107415564/107422070/107427623/107434252/107414694/107433224/107424414/107414990/107426781/107434670/107433726/107410772/107423922/107412898/107415108/107411752/107427643/107429310/107419774/107432967/107425202/107424461/107420011/107427637/107433348/107418516/107424861/107420916…	71	107422790/107417587/107411184/107430422/107433528/107418255/107434025/107409861/107424719/107429825/107404057/107409144/107419994/107413108/107418158/107403555/107435429/107412367/107417908/107407834/107426924/107412334/107414512/107414304/107416464/107417360/107429092/107415049/107413243/107425039/107431539/107431522/107421631/107423924/107417585/107429420/107425117/107420024/107420476/107435577…
BP	GO:0006733	oxidoreduction coenzyme metabolic process	26/3271	62/7759	0.562738	0.965598	107426784/107432061/107413096/107418310/107430461/107406679/107417915/107433793/107424535/107420275/107412211/107412467/107421116/107416407/107416073/107431911/107433843/107414254/107429152/107432150/107435049/107425941/107413340/107410025/107406734/107407446	LOC107426784/LOC107432061/LOC107413096/LOC107418310/LOC107430461/LOC107406679/LOC107417915/LOC107433793/LOC107424535/LOC107420275/LOC107412211/LOC107412467/LOC107421116/LOC107416407/LOC107416073/LOC107431911/LOC107433843/LOC107414254/LOC107429152/LOC107432150/LOC107435049/LOC107425941/LOC107413340/LOC107410025/LOC107406734/LOC107407446	26	19	107426784/107432061/107413096/107418310/107430461/107406679/107417915/107433793/107424535/107420275/107412467/107421116/107414254/107432150/107435049/107425941/107413340/107406734/107407446	7	107412211/107416407/107416073/107431911/107433843/107429152/107410025
BP	GO:0044262	cellular carbohydrate metabolic process	46/3271	110/7759	0.565477	0.965598	107425442/107417546/107416055/107425034/107425592/107429813/107421191/107416024/107422272/107417092/107435862/107425511/107415591/107432017/107404500/107429839/107434655/107412376/107416878/107414857/107406800/107403395/107409322/107422414/107431205/107419489/107411876/107428743/107424622/107403396/107412323/107406686/107405464/107418130/107428620/107408036/107412431/107421701/107422327/107419708…	LOC107425442/LOC107417546/LOC107416055/LOC107425034/LOC107425592/LOC107429813/LOC107421191/LOC107416024/LOC107422272/LOC107417092/LOC107435862/LOC107425511/LOC107415591/LOC107432017/LOC107404500/LOC107429839/LOC107434655/LOC107412376/LOC107416878/LOC107414857/LOC107406800/LOC107403395/LOC107409322/LOC107422414/LOC107431205/LOC107419489/LOC107411876/LOC107428743/LOC107424622/LOC107403396/LOC107412…	46	16	107425442/107417546/107416024/107422272/107415591/107432017/107409322/107419489/107411876/107428743/107424622/107406686/107408036/107412431/107419753/107403267	30	107416055/107425034/107425592/107429813/107421191/107417092/107435862/107425511/107404500/107429839/107434655/107412376/107416878/107414857/107406800/107403395/107422414/107431205/107403396/107412323/107405464/107418130/107428620/107421701/107422327/107419708/107415775/107434132/107405483/107432604
BP	GO:0051704	multi-organism process	35/3271	84/7759	0.578084	0.965598	107435919/107412153/107435910/107421716/107430800/107405593/107421688/107410268/107403590/107432966/107421707/107432138/107405709/107412154/112492938/107430761/107428218/107435710/107430718/107404909/107425395/107411429/107431124/107432370/107416947/107430810/107430690/107427679/107429273/107421746/107422271/107416964/107430782/107430967/107421942	LOC107435919/LOC107412153/LOC107435910/LOC107421716/LOC107430800/LOC107405593/LOC107421688/LOC107410268/LOC107403590/LOC107432966/LOC107421707/LOC107432138/LOC107405709/LOC107412154/LOC112492938/LOC107430761/LOC107428218/LOC107435710/LOC107430718/LOC107404909/LOC107425395/LOC107411429/LOC107431124/LOC107432370/LOC107416947/LOC107430810/LOC107430690/LOC107427679/LOC107429273/LOC107421746/LOC107422…	35	14	107435919/107412153/107435910/107421716/107410268/107421707/107412154/112492938/107428218/107411429/107430810/107421746/107430967/107421942	21	107430800/107405593/107421688/107403590/107432966/107432138/107405709/107430761/107435710/107430718/107404909/107425395/107431124/107432370/107416947/107430690/107427679/107429273/107422271/107416964/107430782
BP	GO:0007186	G-protein coupled receptor signaling pathway	6/3271	14/7759	0.580231	0.965598	107420800/107419422/107420057/107425369/107435565/107413167	LOC107420800/LOC107419422/LOC107420057/LOC107425369/LOC107435565/LOC107413167	6	5	107420800/107419422/107420057/107425369/107413167	1	107435565
BP	GO:0018205	peptidyl-lysine modification	6/3271	14/7759	0.580231	0.965598	107412844/107415080/107412336/107434231/107405542/107422747	LOC107412844/LOC107415080/LOC107412336/LOC107434231/LOC107405542/LOC107422747	6	2	107415080/107405542	4	107412844/107412336/107434231/107422747
BP	GO:0001522	pseudouridine synthesis	8/3271	19/7759	0.588771	0.965598	107426944/107403773/107420394/107422338/107411778/107415230/107429845/107412233	LOC107426944/LOC107403773/LOC107420394/LOC107422338/LOC107411778/LOC107415230/LOC107429845/LOC107412233	8	0		8	107426944/107403773/107420394/107422338/107411778/107415230/107429845/107412233
BP	GO:0006470	protein dephosphorylation	8/3271	19/7759	0.588771	0.965598	107430324/107423389/107413600/107404086/107428496/107423270/107413978/107413027	LOC107430324/LOC107423389/LOC107413600/LOC107404086/LOC107428496/LOC107423270/LOC107413978/LOC107413027	8	2	107430324/107413600	6	107423389/107404086/107428496/107423270/107413978/107413027
BP	GO:0015988	energy coupled proton transmembrane transport, against electrochemical gradient	8/3271	19/7759	0.588771	0.965598	107429402/107421079/107435487/107430104/107403282/107420369/107421253/107427381	LOC107429402/LOC107421079/LOC107435487/LOC107430104/LOC107403282/LOC107420369/LOC107421253/LOC107427381	8	7	107429402/107421079/107430104/107403282/107420369/107421253/107427381	1	107435487
BP	GO:0015991	ATP hydrolysis coupled proton transport	8/3271	19/7759	0.588771	0.965598	107429402/107421079/107435487/107430104/107403282/107420369/107421253/107427381	LOC107429402/LOC107421079/LOC107435487/LOC107430104/LOC107403282/LOC107420369/LOC107421253/LOC107427381	8	7	107429402/107421079/107430104/107403282/107420369/107421253/107427381	1	107435487
BP	GO:0016311	dephosphorylation	8/3271	19/7759	0.588771	0.965598	107430324/107423389/107413600/107404086/107428496/107423270/107413978/107413027	LOC107430324/LOC107423389/LOC107413600/LOC107404086/LOC107428496/LOC107423270/LOC107413978/LOC107413027	8	2	107430324/107413600	6	107423389/107404086/107428496/107423270/107413978/107413027
BP	GO:0090662	ATP hydrolysis coupled transmembrane transport	8/3271	19/7759	0.588771	0.965598	107429402/107421079/107435487/107430104/107403282/107420369/107421253/107427381	LOC107429402/LOC107421079/LOC107435487/LOC107430104/LOC107403282/LOC107420369/LOC107421253/LOC107427381	8	7	107429402/107421079/107430104/107403282/107420369/107421253/107427381	1	107435487
BP	GO:0099131	ATP hydrolysis coupled ion transmembrane transport	8/3271	19/7759	0.588771	0.965598	107429402/107421079/107435487/107430104/107403282/107420369/107421253/107427381	LOC107429402/LOC107421079/LOC107435487/LOC107430104/LOC107403282/LOC107420369/LOC107421253/LOC107427381	8	7	107429402/107421079/107430104/107403282/107420369/107421253/107427381	1	107435487
BP	GO:0099132	ATP hydrolysis coupled cation transmembrane transport	8/3271	19/7759	0.588771	0.965598	107429402/107421079/107435487/107430104/107403282/107420369/107421253/107427381	LOC107429402/LOC107421079/LOC107435487/LOC107430104/LOC107403282/LOC107420369/LOC107421253/LOC107427381	8	7	107429402/107421079/107430104/107403282/107420369/107421253/107427381	1	107435487
BP	GO:0005975	carbohydrate metabolic process	208/3271	498/7759	0.589878	0.965598	107425442/107430591/107429325/107426784/107417546/107416055/107435303/107425034/107425592/107430415/107429813/107421191/107427985/107417394/107416024/107418882/107420761/107422272/107432061/107434935/107432849/107413096/107425056/107421796/107411088/107433907/107430461/107422617/107410667/107427342/107417092/107412905/107435862/107418502/107425511/107403725/107412716/107411487/107415591/107426252…	LOC107425442/LOC107430591/LOC107429325/LOC107426784/LOC107417546/LOC107416055/LOC107435303/LOC107425034/LOC107425592/LOC107430415/LOC107429813/LOC107421191/LOC107427985/LOC107417394/LOC107416024/LOC107418882/LOC107420761/LOC107422272/LOC107432061/LOC107434935/LOC107432849/LOC107413096/LOC107425056/LOC107421796/LOC107411088/LOC107433907/LOC107430461/LOC107422617/LOC107410667/LOC107427342/LOC107417…	208	88	107425442/107426784/107417546/107430415/107416024/107422272/107432061/107413096/107411088/107430461/107422617/107427342/107403725/107411487/107415591/107426252/107432017/112489059/107410850/107420267/107422770/107430709/107417915/107431507/107426268/107435312/107433793/107432408/107423734/107418979/107433261/107420275/107430723/107415005/107409322/107418946/107419489/107404971/107414822/novel.845…	120	107430591/107429325/107416055/107435303/107425034/107425592/107429813/107421191/107427985/107417394/107418882/107420761/107434935/107432849/107425056/107421796/107433907/107410667/107417092/107412905/107435862/107418502/107425511/107412716/107429277/107426568/107430599/107412163/107404500/107430300/107428870/107429839/107422824/107407412/107419800/107434655/107412376/107422788/107415022/107416878…
BP	GO:0006631	fatty acid metabolic process	22/3271	53/7759	0.590255	0.965598	107420951/107414761/107423860/107403845/107407274/107421380/107420263/107403679/107421712/107430748/107406525/107410870/107430251/107420173/107414370/107411224/107422411/107434189/107406562/107421713/107413579/107432383	LOC107420951/LOC107414761/LOC107423860/LOC107403845/LOC107407274/LOC107421380/LOC107420263/LOC107403679/LOC107421712/LOC107430748/LOC107406525/LOC107410870/LOC107430251/LOC107420173/LOC107414370/LOC107411224/LOC107422411/LOC107434189/LOC107406562/LOC107421713/LOC107413579/LOC107432383	22	14	107420951/107414761/107423860/107403845/107407274/107421380/107403679/107421712/107406525/107410870/107420173/107406562/107421713/107413579	8	107420263/107430748/107430251/107414370/107411224/107422411/107434189/107432383
BP	GO:0042592	homeostatic process	39/3271	94/7759	0.59164	0.965598	107413912/107420156/107429784/107406308/107418378/107435490/107422367/107426893/107423973/107412500/107411350/107428031/107430877/107435984/107406273/107409575/107428668/107431646/107426045/novel.197/107433276/107421456/107405099/107409681/107419345/107420860/107425524/107409876/107403706/107411494/107429595/107420315/107411855/107406421/107420715/107424567/107424004/107431484/107411544	LOC107413912/LOC107420156/LOC107429784/LOC107406308/LOC107418378/LOC107435490/LOC107422367/LOC107426893/LOC107423973/LOC107412500/LOC107411350/LOC107428031/LOC107430877/LOC107435984/LOC107406273/LOC107409575/LOC107428668/LOC107431646/LOC107426045/-/LOC107433276/LOC107421456/LOC107405099/LOC107409681/LOC107419345/LOC107420860/LOC107425524/LOC107409876/LOC107403706/LOC107411494/LOC107429595/LOC1074…	39	27	107413912/107420156/107429784/107406308/107418378/107426893/107423973/107412500/107428031/107435984/107406273/107431646/107426045/novel.197/107421456/107409681/107419345/107420860/107425524/107409876/107411494/107411855/107420715/107424567/107424004/107431484/107411544	12	107435490/107422367/107411350/107430877/107409575/107428668/107433276/107405099/107403706/107429595/107420315/107406421
BP	GO:0045454	cell redox homeostasis	36/3271	87/7759	0.59929	0.965598	107420156/107429784/107406308/107418378/107435490/107422367/107426893/107423973/107412500/107411350/107428031/107430877/107435984/107406273/107409575/107428668/107431646/107426045/novel.197/107433276/107421456/107405099/107409681/107419345/107420860/107425524/107409876/107403706/107411494/107429595/107411855/107406421/107420715/107424567/107424004/107431484	LOC107420156/LOC107429784/LOC107406308/LOC107418378/LOC107435490/LOC107422367/LOC107426893/LOC107423973/LOC107412500/LOC107411350/LOC107428031/LOC107430877/LOC107435984/LOC107406273/LOC107409575/LOC107428668/LOC107431646/LOC107426045/-/LOC107433276/LOC107421456/LOC107405099/LOC107409681/LOC107419345/LOC107420860/LOC107425524/LOC107409876/LOC107403706/LOC107411494/LOC107429595/LOC107411855/LOC1074…	36	25	107420156/107429784/107406308/107418378/107426893/107423973/107412500/107428031/107435984/107406273/107431646/107426045/novel.197/107421456/107409681/107419345/107420860/107425524/107409876/107411494/107411855/107420715/107424567/107424004/107431484	11	107435490/107422367/107411350/107430877/107409575/107428668/107433276/107405099/107403706/107429595/107406421
BP	GO:0072525	pyridine-containing compound biosynthetic process	23/3271	56/7759	0.61567	0.965598	107426784/107410863/107432061/107413096/107418310/107430461/107411338/107405421/107417915/107433793/107424535/107420275/107412467/107421116/107416407/107416073/107431911/107414254/107432150/107435049/107425941/107413340/107407446	LOC107426784/LOC107410863/LOC107432061/LOC107413096/LOC107418310/LOC107430461/LOC107411338/LOC107405421/LOC107417915/LOC107433793/LOC107424535/LOC107420275/LOC107412467/LOC107421116/LOC107416407/LOC107416073/LOC107431911/LOC107414254/LOC107432150/LOC107435049/LOC107425941/LOC107413340/LOC107407446	23	20	107426784/107410863/107432061/107413096/107418310/107430461/107411338/107405421/107417915/107433793/107424535/107420275/107412467/107421116/107414254/107432150/107435049/107425941/107413340/107407446	3	107416407/107416073/107431911
BP	GO:0006400	tRNA modification	5/3271	12/7759	0.621869	0.965598	107420738/107429504/107431911/107435720/107408411	LOC107420738/LOC107429504/LOC107431911/LOC107435720/LOC107408411	5	0		5	107420738/107429504/107431911/107435720/107408411
BP	GO:0006612	protein targeting to membrane	5/3271	12/7759	0.621869	0.965598	107425892/107432091/107413068/107407682/107421433	LOC107425892/LOC107432091/LOC107413068/LOC107407682/LOC107421433	5	4	107425892/107432091/107413068/107421433	1	107407682
BP	GO:0006613	cotranslational protein targeting to membrane	5/3271	12/7759	0.621869	0.965598	107425892/107432091/107413068/107407682/107421433	LOC107425892/LOC107432091/LOC107413068/LOC107407682/LOC107421433	5	4	107425892/107432091/107413068/107421433	1	107407682
BP	GO:0006614	SRP-dependent cotranslational protein targeting to membrane	5/3271	12/7759	0.621869	0.965598	107425892/107432091/107413068/107407682/107421433	LOC107425892/LOC107432091/LOC107413068/LOC107407682/LOC107421433	5	4	107425892/107432091/107413068/107421433	1	107407682
BP	GO:0009966	regulation of signal transduction	5/3271	12/7759	0.621869	0.965598	107414765/107419929/107435697/107423839/107405075	LOC107414765/LOC107419929/LOC107435697/LOC107423839/LOC107405075	5	2	107414765/107419929	3	107435697/107423839/107405075
BP	GO:0010646	regulation of cell communication	5/3271	12/7759	0.621869	0.965598	107414765/107419929/107435697/107423839/107405075	LOC107414765/LOC107419929/LOC107435697/LOC107423839/LOC107405075	5	2	107414765/107419929	3	107435697/107423839/107405075
BP	GO:0016054	organic acid catabolic process	5/3271	12/7759	0.621869	0.965598	107426966/107406525/107426973/107406562/107411449	LOC107426966/LOC107406525/LOC107426973/LOC107406562/LOC107411449	5	3	107406525/107406562/107411449	2	107426966/107426973
BP	GO:0023051	regulation of signaling	5/3271	12/7759	0.621869	0.965598	107414765/107419929/107435697/107423839/107405075	LOC107414765/LOC107419929/LOC107435697/LOC107423839/LOC107405075	5	2	107414765/107419929	3	107435697/107423839/107405075
BP	GO:0031123	RNA 3'-end processing	5/3271	12/7759	0.621869	0.965598	107435341/107415545/107420912/107414068/107435038	LOC107435341/LOC107415545/LOC107420912/LOC107414068/LOC107435038	5	1	107435038	4	107435341/107415545/107420912/107414068
BP	GO:0045047	protein targeting to ER	5/3271	12/7759	0.621869	0.965598	107425892/107432091/107413068/107407682/107421433	LOC107425892/LOC107432091/LOC107413068/LOC107407682/LOC107421433	5	4	107425892/107432091/107413068/107421433	1	107407682
BP	GO:0046395	carboxylic acid catabolic process	5/3271	12/7759	0.621869	0.965598	107426966/107406525/107426973/107406562/107411449	LOC107426966/LOC107406525/LOC107426973/LOC107406562/LOC107411449	5	3	107406525/107406562/107411449	2	107426966/107426973
BP	GO:0072599	establishment of protein localization to endoplasmic reticulum	5/3271	12/7759	0.621869	0.965598	107425892/107432091/107413068/107407682/107421433	LOC107425892/LOC107432091/LOC107413068/LOC107407682/LOC107421433	5	4	107425892/107432091/107413068/107421433	1	107407682
BP	GO:0005991	trehalose metabolic process	7/3271	17/7759	0.62341	0.965598	107415591/107432017/107404500/107431205/107428743/107412323/107432604	LOC107415591/LOC107432017/LOC107404500/LOC107431205/LOC107428743/LOC107412323/LOC107432604	7	3	107415591/107432017/107428743	4	107404500/107431205/107412323/107432604
BP	GO:0006497	protein lipidation	7/3271	17/7759	0.62341	0.965598	107415428/107430508/107433776/107431596/107421283/107426806/107430012	LOC107415428/LOC107430508/LOC107433776/LOC107431596/LOC107421283/LOC107426806/LOC107430012	7	1	107430508	6	107415428/107433776/107431596/107421283/107426806/107430012
BP	GO:0006506	GPI anchor biosynthetic process	7/3271	17/7759	0.62341	0.965598	107415428/107430508/107433776/107431596/107421283/107426806/107430012	LOC107415428/LOC107430508/LOC107433776/LOC107431596/LOC107421283/LOC107426806/LOC107430012	7	1	107430508	6	107415428/107433776/107431596/107421283/107426806/107430012
BP	GO:0006661	phosphatidylinositol biosynthetic process	7/3271	17/7759	0.62341	0.965598	107415428/107430508/107433776/107431596/107421283/107426806/107430012	LOC107415428/LOC107430508/LOC107433776/LOC107431596/LOC107421283/LOC107426806/LOC107430012	7	1	107430508	6	107415428/107433776/107431596/107421283/107426806/107430012
BP	GO:0022411	cellular component disassembly	7/3271	17/7759	0.62341	0.965598	107430246/107411777/107419748/107406232/107429033/107406171/112490380	LOC107430246/LOC107411777/LOC107419748/LOC107406232/LOC107429033/LOC107406171/LOC112490380	7	6	107430246/107419748/107406232/107429033/107406171/112490380	1	107411777
BP	GO:0032984	protein-containing complex disassembly	7/3271	17/7759	0.62341	0.965598	107430246/107411777/107419748/107406232/107429033/107406171/112490380	LOC107430246/LOC107411777/LOC107419748/LOC107406232/LOC107429033/LOC107406171/LOC112490380	7	6	107430246/107419748/107406232/107429033/107406171/112490380	1	107411777
BP	GO:0042157	lipoprotein metabolic process	7/3271	17/7759	0.62341	0.965598	107415428/107430508/107433776/107431596/107421283/107426806/107430012	LOC107415428/LOC107430508/LOC107433776/LOC107431596/LOC107421283/LOC107426806/LOC107430012	7	1	107430508	6	107415428/107433776/107431596/107421283/107426806/107430012
BP	GO:0042158	lipoprotein biosynthetic process	7/3271	17/7759	0.62341	0.965598	107415428/107430508/107433776/107431596/107421283/107426806/107430012	LOC107415428/LOC107430508/LOC107433776/LOC107431596/LOC107421283/LOC107426806/LOC107430012	7	1	107430508	6	107415428/107433776/107431596/107421283/107426806/107430012
BP	GO:0042737	drug catabolic process	7/3271	17/7759	0.62341	0.965598	107424313/107422228/107433244/107407210/107406041/107426182/107435297	LOC107424313/LOC107422228/LOC107433244/LOC107407210/LOC107406041/LOC107426182/LOC107435297	7	5	107424313/107422228/107433244/107406041/107435297	2	107407210/107426182
BP	GO:0043624	cellular protein complex disassembly	7/3271	17/7759	0.62341	0.965598	107430246/107411777/107419748/107406232/107429033/107406171/112490380	LOC107430246/LOC107411777/LOC107419748/LOC107406232/LOC107429033/LOC107406171/LOC112490380	7	6	107430246/107419748/107406232/107429033/107406171/112490380	1	107411777
BP	GO:0065008	regulation of biological quality	51/3271	124/7759	0.625931	0.965598	107413912/107420156/107405872/107429784/107406308/107418378/107435490/107422367/107426893/107431600/107423973/107412500/107411350/107428031/107435833/107430877/107435984/novel.394/107432616/107406273/107409575/107428668/107407853/107420919/107431646/107426045/novel.197/107424250/107433276/107421456/107405099/107409681/107420171/107419345/107420860/107425524/107426556/107409876/107420502/107403706…	LOC107413912/LOC107420156/LOC107405872/LOC107429784/LOC107406308/LOC107418378/LOC107435490/LOC107422367/LOC107426893/LOC107431600/LOC107423973/LOC107412500/LOC107411350/LOC107428031/LOC107435833/LOC107430877/LOC107435984/-/LOC107432616/LOC107406273/LOC107409575/LOC107428668/LOC107407853/LOC107420919/LOC107431646/LOC107426045/-/LOC107424250/LOC107433276/LOC107421456/LOC107405099/LOC107409681/LOC10…	51	36	107413912/107420156/107429784/107406308/107418378/107426893/107431600/107423973/107412500/107428031/107435833/107435984/novel.394/107432616/107406273/107420919/107431646/107426045/novel.197/107424250/107421456/107409681/107420171/107419345/107420860/107425524/107426556/107409876/107411494/107411855/107420715/107424567/107424004/107431484/107411544/107426644	15	107405872/107435490/107422367/107411350/107430877/107409575/107428668/107407853/107433276/107405099/107420502/107403706/107429595/107420315/107406421
BP	GO:0045017	glycerolipid biosynthetic process	9/3271	22/7759	0.626827	0.965598	107427034/107415428/107430508/107433776/107431596/107421283/107426806/107430012/107417418	LOC107427034/LOC107415428/LOC107430508/LOC107433776/LOC107431596/LOC107421283/LOC107426806/LOC107430012/LOC107417418	9	3	107427034/107430508/107417418	6	107415428/107433776/107431596/107421283/107426806/107430012
BP	GO:0000003	reproduction	33/3271	81/7759	0.643304	0.983094	107435919/107435910/107421716/107430800/107405593/107421688/107410268/107403590/107432966/107421707/107432138/107405709/112492938/107430761/107428218/107435710/107430718/107404909/107425395/107411429/107431124/107432370/107416947/107430810/107430690/107427679/107429273/107421746/107422271/107416964/107430782/107430967/107421942	LOC107435919/LOC107435910/LOC107421716/LOC107430800/LOC107405593/LOC107421688/LOC107410268/LOC107403590/LOC107432966/LOC107421707/LOC107432138/LOC107405709/LOC112492938/LOC107430761/LOC107428218/LOC107435710/LOC107430718/LOC107404909/LOC107425395/LOC107411429/LOC107431124/LOC107432370/LOC107416947/LOC107430810/LOC107430690/LOC107427679/LOC107429273/LOC107421746/LOC107422271/LOC107416964/LOC107430…	33	12	107435919/107435910/107421716/107410268/107421707/112492938/107428218/107411429/107430810/107421746/107430967/107421942	21	107430800/107405593/107421688/107403590/107432966/107432138/107405709/107430761/107435710/107430718/107404909/107425395/107431124/107432370/107416947/107430690/107427679/107429273/107422271/107416964/107430782
BP	GO:0022414	reproductive process	33/3271	81/7759	0.643304	0.983094	107435919/107435910/107421716/107430800/107405593/107421688/107410268/107403590/107432966/107421707/107432138/107405709/112492938/107430761/107428218/107435710/107430718/107404909/107425395/107411429/107431124/107432370/107416947/107430810/107430690/107427679/107429273/107421746/107422271/107416964/107430782/107430967/107421942	LOC107435919/LOC107435910/LOC107421716/LOC107430800/LOC107405593/LOC107421688/LOC107410268/LOC107403590/LOC107432966/LOC107421707/LOC107432138/LOC107405709/LOC112492938/LOC107430761/LOC107428218/LOC107435710/LOC107430718/LOC107404909/LOC107425395/LOC107411429/LOC107431124/LOC107432370/LOC107416947/LOC107430810/LOC107430690/LOC107427679/LOC107429273/LOC107421746/LOC107422271/LOC107416964/LOC107430…	33	12	107435919/107435910/107421716/107410268/107421707/112492938/107428218/107411429/107430810/107421746/107430967/107421942	21	107430800/107405593/107421688/107403590/107432966/107432138/107405709/107430761/107435710/107430718/107404909/107425395/107431124/107432370/107416947/107430690/107427679/107429273/107422271/107416964/107430782
BP	GO:0006397	mRNA processing	17/3271	42/7759	0.644381	0.983094	107432304/107421866/107424339/107415545/107425606/107426724/107407646/107421414/107416386/107431432/107419848/107414842/107433036/107413772/107412523/107428625/107418703	LOC107432304/LOC107421866/LOC107424339/LOC107415545/LOC107425606/LOC107426724/LOC107407646/LOC107421414/LOC107416386/LOC107431432/LOC107419848/LOC107414842/LOC107433036/LOC107413772/LOC107412523/LOC107428625/LOC107418703	17	7	107421866/107426724/107416386/107431432/107414842/107412523/107418703	10	107432304/107424339/107415545/107425606/107407646/107421414/107419848/107433036/107413772/107428625
BP	GO:0006022	aminoglycan metabolic process	8/3271	20/7759	0.659374	0.996079	107424313/107413095/107422228/107433244/107407210/107406041/107426182/107435297	LOC107424313/LOC107413095/LOC107422228/LOC107433244/LOC107407210/LOC107406041/LOC107426182/LOC107435297	8	6	107424313/107413095/107422228/107433244/107406041/107435297	2	107407210/107426182
BP	GO:0005984	disaccharide metabolic process	12/3271	30/7759	0.661263	0.996079	107422272/107435862/107415591/107432017/107404500/107406800/107422414/107431205/107428743/107412323/107419708/107432604	LOC107422272/LOC107435862/LOC107415591/LOC107432017/LOC107404500/LOC107406800/LOC107422414/LOC107431205/LOC107428743/LOC107412323/LOC107419708/LOC107432604	12	4	107422272/107415591/107432017/107428743	8	107435862/107404500/107406800/107422414/107431205/107412323/107419708/107432604
BP	GO:0009116	nucleoside metabolic process	12/3271	30/7759	0.661263	0.996079	107433352/107413224/112493419/107414872/107420738/107426528/107412769/107433318/107426352/107435467/107421761/107433744	LOC107433352/LOC107413224/LOC112493419/LOC107414872/LOC107420738/LOC107426528/LOC107412769/LOC107433318/LOC107426352/LOC107435467/LOC107421761/LOC107433744	12	8	107433352/107413224/112493419/107414872/107412769/107433318/107435467/107421761	4	107420738/107426528/107426352/107433744
BP	GO:1901657	glycosyl compound metabolic process	12/3271	30/7759	0.661263	0.996079	107433352/107413224/112493419/107414872/107420738/107426528/107412769/107433318/107426352/107435467/107421761/107433744	LOC107433352/LOC107413224/LOC112493419/LOC107414872/LOC107420738/LOC107426528/LOC107412769/LOC107433318/LOC107426352/LOC107435467/LOC107421761/LOC107433744	12	8	107433352/107413224/112493419/107414872/107412769/107433318/107435467/107421761	4	107420738/107426528/107426352/107433744
BP	GO:0016071	mRNA metabolic process	18/3271	45/7759	0.669402	0.99805	107432304/107421866/107413204/107424339/107415545/107425606/107426724/107407646/107421414/107416386/107431432/107419848/107414842/107433036/107413772/107412523/107428625/107418703	LOC107432304/LOC107421866/LOC107413204/LOC107424339/LOC107415545/LOC107425606/LOC107426724/LOC107407646/LOC107421414/LOC107416386/LOC107431432/LOC107419848/LOC107414842/LOC107433036/LOC107413772/LOC107412523/LOC107428625/LOC107418703	18	7	107421866/107426724/107416386/107431432/107414842/107412523/107418703	11	107432304/107413204/107424339/107415545/107425606/107407646/107421414/107419848/107433036/107413772/107428625
BP	GO:0000041	transition metal ion transport	4/3271	10/7759	0.67038	0.99805	107422423/107411755/107421705/107431278	LOC107422423/LOC107411755/LOC107421705/LOC107431278	4	2	107422423/107411755	2	107421705/107431278
BP	GO:0006367	transcription initiation from RNA polymerase II promoter	4/3271	10/7759	0.67038	0.99805	107411017/107421332/107429959/107420442	LOC107411017/LOC107421332/LOC107429959/LOC107420442	4	4	107411017/107421332/107429959/107420442	0
BP	GO:0032501	multicellular organismal process	38/3271	94/7759	0.670958	0.99805	107435919/107435910/107421716/107403723/107432342/107430800/107405593/107421688/107410268/107403590/107432966/107421707/107432138/107405709/112492938/107430761/107428218/107435710/107430718/107415108/107404909/107425395/107411429/107431124/107432370/107410267/107416947/107430810/107430690/107427679/107405020/107429273/107421746/107422271/107416964/107430782/107430967/107421942	LOC107435919/LOC107435910/LOC107421716/LOC107403723/LOC107432342/LOC107430800/LOC107405593/LOC107421688/LOC107410268/LOC107403590/LOC107432966/LOC107421707/LOC107432138/LOC107405709/LOC112492938/LOC107430761/LOC107428218/LOC107435710/LOC107430718/LOC107415108/LOC107404909/LOC107425395/LOC107411429/LOC107431124/LOC107432370/LOC107410267/LOC107416947/LOC107430810/LOC107430690/LOC107427679/LOC107405…	38	17	107435919/107435910/107421716/107403723/107432342/107410268/107421707/112492938/107428218/107415108/107411429/107410267/107430810/107405020/107421746/107430967/107421942	21	107430800/107405593/107421688/107403590/107432966/107432138/107405709/107430761/107435710/107430718/107404909/107425395/107431124/107432370/107416947/107430690/107427679/107429273/107422271/107416964/107430782
BP	GO:0006644	phospholipid metabolic process	22/3271	55/7759	0.675804	0.99991	107425442/107417394/107415428/107430508/107421558/107420739/107425623/107426610/107415154/107429239/107433776/107431596/107422085/107421283/107426806/107434859/107430012/107423824/107428265/107427778/107413627/107429114	LOC107425442/LOC107417394/LOC107415428/LOC107430508/LOC107421558/LOC107420739/LOC107425623/LOC107426610/LOC107415154/LOC107429239/LOC107433776/LOC107431596/LOC107422085/LOC107421283/LOC107426806/LOC107434859/LOC107430012/LOC107423824/LOC107428265/LOC107427778/LOC107413627/LOC107429114	22	7	107425442/107430508/107425623/107428265/107427778/107413627/107429114	15	107417394/107415428/107421558/107420739/107426610/107415154/107429239/107433776/107431596/107422085/107421283/107426806/107434859/107430012/107423824
BP	GO:0032787	monocarboxylic acid metabolic process	42/3271	104/7759	0.678775	0.99991	107426784/107420951/107432061/107413096/107430461/107414761/107411426/107423860/107417915/107425181/107432882/107433793/107420275/107429043/107403845/107407274/107421380/107416407/107420263/107416073/107403679/107431911/107421712/107414254/107430748/107406525/107410870/107430251/107420173/107414370/107432150/107435049/107411224/107422411/107425941/107434189/107406562/107421713/107413340/107413579…	LOC107426784/LOC107420951/LOC107432061/LOC107413096/LOC107430461/LOC107414761/LOC107411426/LOC107423860/LOC107417915/LOC107425181/LOC107432882/LOC107433793/LOC107420275/LOC107429043/LOC107403845/LOC107407274/LOC107421380/LOC107416407/LOC107420263/LOC107416073/LOC107403679/LOC107431911/LOC107421712/LOC107414254/LOC107430748/LOC107406525/LOC107410870/LOC107430251/LOC107420173/LOC107414370/LOC107432…	42	28	107426784/107420951/107432061/107413096/107430461/107414761/107411426/107423860/107417915/107433793/107420275/107403845/107407274/107421380/107403679/107421712/107414254/107406525/107410870/107420173/107432150/107435049/107425941/107406562/107421713/107413340/107413579/107407446	14	107425181/107432882/107429043/107416407/107420263/107416073/107431911/107430748/107430251/107414370/107411224/107422411/107434189/107432383
BP	GO:0016567	protein ubiquitination	21/3271	53/7759	0.694472	0.99991	107420261/107426788/107428630/107406133/107425624/107412394/107424633/107417208/107403896/107426793/107418223/107415434/107429113/107424597/107411106/107424993/107428372/107409307/107411107/107427205/107425752	LOC107420261/LOC107426788/LOC107428630/LOC107406133/LOC107425624/LOC107412394/LOC107424633/LOC107417208/LOC107403896/LOC107426793/LOC107418223/LOC107415434/LOC107429113/LOC107424597/LOC107411106/LOC107424993/LOC107428372/LOC107409307/LOC107411107/LOC107427205/LOC107425752	21	9	107428630/107406133/107425624/107412394/107417208/107403896/107411106/107428372/107427205	12	107420261/107426788/107424633/107426793/107418223/107415434/107429113/107424597/107424993/107409307/107411107/107425752
BP	GO:0034404	nucleobase-containing small molecule biosynthetic process	21/3271	53/7759	0.694472	0.99991	107426784/107432061/107413096/107430461/107417915/107433793/112493419/107420275/107416407/107420738/107416073/107431911/107414254/107432150/107435049/107425941/107435467/107413340/107421761/107423841/107407446	LOC107426784/LOC107432061/LOC107413096/LOC107430461/LOC107417915/LOC107433793/LOC112493419/LOC107420275/LOC107416407/LOC107420738/LOC107416073/LOC107431911/LOC107414254/LOC107432150/LOC107435049/LOC107425941/LOC107435467/LOC107413340/LOC107421761/LOC107423841/LOC107407446	21	17	107426784/107432061/107413096/107430461/107417915/107433793/112493419/107420275/107414254/107432150/107435049/107425941/107435467/107413340/107421761/107423841/107407446	4	107416407/107420738/107416073/107431911
BP	GO:0030258	lipid modification	7/3271	18/7759	0.694511	0.99991	107425623/107426610/107406525/107422085/107406562/107421673/107412372	LOC107425623/LOC107426610/LOC107406525/LOC107422085/LOC107406562/LOC107421673/LOC107412372	7	4	107425623/107406525/107406562/107412372	3	107426610/107422085/107421673
BP	GO:0046474	glycerophospholipid biosynthetic process	7/3271	18/7759	0.694511	0.99991	107415428/107430508/107433776/107431596/107421283/107426806/107430012	LOC107415428/LOC107430508/LOC107433776/LOC107431596/LOC107421283/LOC107426806/LOC107430012	7	1	107430508	6	107415428/107433776/107431596/107421283/107426806/107430012
BP	GO:0005985	sucrose metabolic process	5/3271	13/7759	0.704527	0.99991	107422272/107435862/107406800/107422414/107419708	LOC107422272/LOC107435862/LOC107406800/LOC107422414/LOC107419708	5	1	107422272	4	107435862/107406800/107422414/107419708
BP	GO:0022607	cellular component assembly	31/3271	78/7759	0.706971	0.99991	107425932/107434120/107429283/107424398/107403652/107419282/107424083/107410385/107416895/107426624/107416958/107416293/107423181/107432576/107416968/107432759/107404067/107424250/107409760/107425332/107429870/107415306/107412523/107416450/107429031/107410333/novel.269/107429409/107432455/107425215/107412213	LOC107425932/LOC107434120/LOC107429283/LOC107424398/LOC107403652/LOC107419282/LOC107424083/LOC107410385/LOC107416895/LOC107426624/LOC107416958/LOC107416293/LOC107423181/LOC107432576/LOC107416968/LOC107432759/LOC107404067/LOC107424250/LOC107409760/LOC107425332/LOC107429870/LOC107415306/LOC107412523/LOC107416450/LOC107429031/LOC107410333/-/LOC107429409/LOC107432455/LOC107425215/LOC107412213	31	16	107403652/107416895/107426624/107416958/107423181/107432576/107416968/107432759/107404067/107424250/107429870/107412523/107416450/novel.269/107429409/107425215	15	107425932/107434120/107429283/107424398/107419282/107424083/107410385/107416293/107409760/107425332/107415306/107429031/107410333/107432455/107412213
BP	GO:0019359	nicotinamide nucleotide biosynthetic process	20/3271	51/7759	0.713421	0.99991	107426784/107432061/107413096/107418310/107430461/107417915/107433793/107424535/107420275/107412467/107421116/107416407/107416073/107431911/107414254/107432150/107435049/107425941/107413340/107407446	LOC107426784/LOC107432061/LOC107413096/LOC107418310/LOC107430461/LOC107417915/LOC107433793/LOC107424535/LOC107420275/LOC107412467/LOC107421116/LOC107416407/LOC107416073/LOC107431911/LOC107414254/LOC107432150/LOC107435049/LOC107425941/LOC107413340/LOC107407446	20	17	107426784/107432061/107413096/107418310/107430461/107417915/107433793/107424535/107420275/107412467/107421116/107414254/107432150/107435049/107425941/107413340/107407446	3	107416407/107416073/107431911
BP	GO:0019363	pyridine nucleotide biosynthetic process	20/3271	51/7759	0.713421	0.99991	107426784/107432061/107413096/107418310/107430461/107417915/107433793/107424535/107420275/107412467/107421116/107416407/107416073/107431911/107414254/107432150/107435049/107425941/107413340/107407446	LOC107426784/LOC107432061/LOC107413096/LOC107418310/LOC107430461/LOC107417915/LOC107433793/LOC107424535/LOC107420275/LOC107412467/LOC107421116/LOC107416407/LOC107416073/LOC107431911/LOC107414254/LOC107432150/LOC107435049/LOC107425941/LOC107413340/LOC107407446	20	17	107426784/107432061/107413096/107418310/107430461/107417915/107433793/107424535/107420275/107412467/107421116/107414254/107432150/107435049/107425941/107413340/107407446	3	107416407/107416073/107431911
BP	GO:0006575	cellular modified amino acid metabolic process	8/3271	21/7759	0.722196	0.99991	107432786/112488987/107432882/107431212/107429058/107426272/107432818/107423575	LOC107432786/LOC112488987/LOC107432882/LOC107431212/LOC107429058/LOC107426272/LOC107432818/LOC107423575	8	2	107426272/107432818	6	107432786/112488987/107432882/107431212/107429058/107423575
BP	GO:0006165	nucleoside diphosphate phosphorylation	19/3271	49/7759	0.732612	0.99991	107426784/107432061/107413096/107430461/107417915/107433793/112493419/107420275/107416407/107416073/107431911/107414254/107432150/107435049/107425941/107435467/107413340/107421761/107407446	LOC107426784/LOC107432061/LOC107413096/LOC107430461/LOC107417915/LOC107433793/LOC112493419/LOC107420275/LOC107416407/LOC107416073/LOC107431911/LOC107414254/LOC107432150/LOC107435049/LOC107425941/LOC107435467/LOC107413340/LOC107421761/LOC107407446	19	16	107426784/107432061/107413096/107430461/107417915/107433793/112493419/107420275/107414254/107432150/107435049/107425941/107435467/107413340/107421761/107407446	3	107416407/107416073/107431911
BP	GO:0046939	nucleotide phosphorylation	19/3271	49/7759	0.732612	0.99991	107426784/107432061/107413096/107430461/107417915/107433793/112493419/107420275/107416407/107416073/107431911/107414254/107432150/107435049/107425941/107435467/107413340/107421761/107407446	LOC107426784/LOC107432061/LOC107413096/LOC107430461/LOC107417915/LOC107433793/LOC112493419/LOC107420275/LOC107416407/LOC107416073/LOC107431911/LOC107414254/LOC107432150/LOC107435049/LOC107425941/LOC107435467/LOC107413340/LOC107421761/LOC107407446	19	16	107426784/107432061/107413096/107430461/107417915/107433793/112493419/107420275/107414254/107432150/107435049/107425941/107435467/107413340/107421761/107407446	3	107416407/107416073/107431911
BP	GO:0051128	regulation of cellular component organization	9/3271	24/7759	0.74608	0.99991	107410385/107419748/107406232/107429033/107406171/107424250/107409760/107429031/112490380	LOC107410385/LOC107419748/LOC107406232/LOC107429033/LOC107406171/LOC107424250/LOC107409760/LOC107429031/LOC112490380	9	6	107419748/107406232/107429033/107406171/107424250/112490380	3	107410385/107409760/107429031
BP	GO:0006790	sulfur compound metabolic process	16/3271	42/7759	0.753694	0.99991	107432786/107410828/107411463/112488987/107403652/107424304/107403316/107422606/107416895/107416958/107404067/107432818/107423516/107431950/novel.269/107403319	LOC107432786/LOC107410828/LOC107411463/LOC112488987/LOC107403652/LOC107424304/LOC107403316/LOC107422606/LOC107416895/LOC107416958/LOC107404067/LOC107432818/LOC107423516/LOC107431950/-/LOC107403319	16	10	107403652/107424304/107403316/107416895/107416958/107404067/107432818/107423516/107431950/novel.269	6	107432786/107410828/107411463/112488987/107422606/107403319
BP	GO:0009605	response to external stimulus	7/3271	19/7759	0.756193	0.99991	107412153/107413117/107412154/107411699/107418995/107433896/107423319	LOC107412153/LOC107413117/LOC107412154/LOC107411699/LOC107418995/LOC107433896/LOC107423319	7	3	107412153/107413117/107412154	4	107411699/107418995/107433896/107423319
BP	GO:0051276	chromosome organization	25/3271	65/7759	0.766874	0.99991	107425932/107429950/107434120/107429283/107412844/107424398/107419282/107419101/107424083/107416293/107415080/107412336/107435349/107425332/107434231/107405542/107426915/107422747/107409220/107420315/107425215/107416512/107425772/107412213/107422201	LOC107425932/LOC107429950/LOC107434120/LOC107429283/LOC107412844/LOC107424398/LOC107419282/LOC107419101/LOC107424083/LOC107416293/LOC107415080/LOC107412336/LOC107435349/LOC107425332/LOC107434231/LOC107405542/LOC107426915/LOC107422747/LOC107409220/LOC107420315/LOC107425215/LOC107416512/LOC107425772/LOC107412213/LOC107422201	25	6	107419101/107415080/107435349/107405542/107409220/107425215	19	107425932/107429950/107434120/107429283/107412844/107424398/107419282/107424083/107416293/107412336/107425332/107434231/107426915/107422747/107420315/107416512/107425772/107412213/107422201
BP	GO:0032446	protein modification by small protein conjugation	21/3271	55/7759	0.768039	0.99991	107420261/107426788/107428630/107406133/107425624/107412394/107424633/107417208/107403896/107426793/107418223/107415434/107429113/107424597/107411106/107424993/107428372/107409307/107411107/107427205/107425752	LOC107420261/LOC107426788/LOC107428630/LOC107406133/LOC107425624/LOC107412394/LOC107424633/LOC107417208/LOC107403896/LOC107426793/LOC107418223/LOC107415434/LOC107429113/LOC107424597/LOC107411106/LOC107424993/LOC107428372/LOC107409307/LOC107411107/LOC107427205/LOC107425752	21	9	107428630/107406133/107425624/107412394/107417208/107403896/107411106/107428372/107427205	12	107420261/107426788/107424633/107426793/107418223/107415434/107429113/107424597/107424993/107409307/107411107/107425752
BP	GO:0046434	organophosphate catabolic process	19/3271	50/7759	0.769416	0.99991	107426784/107432061/107413096/107430461/107413989/107417915/107433793/107420275/107416407/107416073/107431911/107414254/107432150/107435049/107425941/107417808/107413340/107423841/107407446	LOC107426784/LOC107432061/LOC107413096/LOC107430461/LOC107413989/LOC107417915/LOC107433793/LOC107420275/LOC107416407/LOC107416073/LOC107431911/LOC107414254/LOC107432150/LOC107435049/LOC107425941/LOC107417808/LOC107413340/LOC107423841/LOC107407446	19	14	107426784/107432061/107413096/107430461/107417915/107433793/107420275/107414254/107432150/107435049/107425941/107413340/107423841/107407446	5	107413989/107416407/107416073/107431911/107417808
BP	GO:0009072	aromatic amino acid family metabolic process	8/3271	22/7759	0.776693	0.99991	107404770/107405949/107413940/107408197/107426966/107410289/107415555/107426973	LOC107404770/LOC107405949/LOC107413940/LOC107408197/LOC107426966/LOC107410289/LOC107415555/LOC107426973	8	2	107405949/107410289	6	107404770/107413940/107408197/107426966/107415555/107426973
BP	GO:0007017	microtubule-based process	26/3271	68/7759	0.781806	0.99991	107430359/107425162/107410269/107419991/107424905/107403715/107413821/107424285/107410385/107434406/107420410/107421093/107424413/107409760/107429274/107412249/107433141/107430656/107421275/107414313/107418511/107421322/107416563/107404259/107414217/107418886	LOC107430359/LOC107425162/LOC107410269/LOC107419991/LOC107424905/LOC107403715/LOC107413821/LOC107424285/LOC107410385/LOC107434406/LOC107420410/LOC107421093/LOC107424413/LOC107409760/LOC107429274/LOC107412249/LOC107433141/LOC107430656/LOC107421275/LOC107414313/LOC107418511/LOC107421322/LOC107416563/LOC107404259/LOC107414217/LOC107418886	26	10	107430359/107425162/107419991/107403715/107430656/107421275/107414313/107418511/107421322/107404259	16	107410269/107424905/107413821/107424285/107410385/107434406/107420410/107421093/107424413/107409760/107429274/107412249/107433141/107416563/107414217/107418886
BP	GO:0033365	protein localization to organelle	11/3271	30/7759	0.785493	0.99991	107425892/107435833/107433268/107407853/107432091/107426556/107413068/107407682/107426644/107421433/107424489	LOC107425892/LOC107435833/LOC107433268/LOC107407853/LOC107432091/LOC107426556/LOC107413068/LOC107407682/LOC107426644/LOC107421433/LOC107424489	11	7	107425892/107435833/107432091/107426556/107413068/107426644/107421433	4	107433268/107407853/107407682/107424489
BP	GO:0005996	monosaccharide metabolic process	9/3271	25/7759	0.794697	0.99991	107427985/107433907/107412716/107411487/107420275/107423482/107414837/107423410/107421398	LOC107427985/LOC107433907/LOC107412716/LOC107411487/LOC107420275/LOC107423482/LOC107414837/LOC107423410/LOC107421398	9	3	107411487/107420275/107421398	6	107427985/107433907/107412716/107423482/107414837/107423410
BP	GO:0016052	carbohydrate catabolic process	23/3271	61/7759	0.79808	0.99991	107426784/107430415/107432061/107413096/107430461/107422617/107417915/107431507/107433793/107420275/107416407/107429815/107406234/107416073/107431911/107414254/107426875/107432150/107435049/107425941/107413340/107430525/107407446	LOC107426784/LOC107430415/LOC107432061/LOC107413096/LOC107430461/LOC107422617/LOC107417915/LOC107431507/LOC107433793/LOC107420275/LOC107416407/LOC107429815/LOC107406234/LOC107416073/LOC107431911/LOC107414254/LOC107426875/LOC107432150/LOC107435049/LOC107425941/LOC107413340/LOC107430525/LOC107407446	23	18	107426784/107430415/107432061/107413096/107430461/107422617/107417915/107431507/107433793/107420275/107414254/107426875/107432150/107435049/107425941/107413340/107430525/107407446	5	107416407/107429815/107406234/107416073/107431911
BP	GO:0009166	nucleotide catabolic process	17/3271	46/7759	0.806153	0.99991	107426784/107432061/107413096/107430461/107417915/107433793/107420275/107416407/107416073/107431911/107414254/107432150/107435049/107425941/107413340/107423841/107407446	LOC107426784/LOC107432061/LOC107413096/LOC107430461/LOC107417915/LOC107433793/LOC107420275/LOC107416407/LOC107416073/LOC107431911/LOC107414254/LOC107432150/LOC107435049/LOC107425941/LOC107413340/LOC107423841/LOC107407446	17	14	107426784/107432061/107413096/107430461/107417915/107433793/107420275/107414254/107432150/107435049/107425941/107413340/107423841/107407446	3	107416407/107416073/107431911
BP	GO:1901292	nucleoside phosphate catabolic process	17/3271	46/7759	0.806153	0.99991	107426784/107432061/107413096/107430461/107417915/107433793/107420275/107416407/107416073/107431911/107414254/107432150/107435049/107425941/107413340/107423841/107407446	LOC107426784/LOC107432061/LOC107413096/LOC107430461/LOC107417915/LOC107433793/LOC107420275/LOC107416407/LOC107416073/LOC107431911/LOC107414254/LOC107432150/LOC107435049/LOC107425941/LOC107413340/LOC107423841/LOC107407446	17	14	107426784/107432061/107413096/107430461/107417915/107433793/107420275/107414254/107432150/107435049/107425941/107413340/107423841/107407446	3	107416407/107416073/107431911
BP	GO:0072657	protein localization to membrane	7/3271	20/7759	0.808327	0.99991	107430139/107425892/107432091/107413068/107428518/107407682/107421433	LOC107430139/LOC107425892/LOC107432091/LOC107413068/LOC107428518/LOC107407682/LOC107421433	7	4	107425892/107432091/107413068/107421433	3	107430139/107428518/107407682
BP	GO:0090150	establishment of protein localization to membrane	7/3271	20/7759	0.808327	0.99991	107430139/107425892/107432091/107413068/107428518/107407682/107421433	LOC107430139/LOC107425892/LOC107432091/LOC107413068/LOC107428518/LOC107407682/LOC107421433	7	4	107425892/107432091/107413068/107421433	3	107430139/107428518/107407682
BP	GO:0006813	potassium ion transport	5/3271	15/7759	0.829489	0.99991	107426278/107426766/107415375/107427990/107420496	LOC107426278/LOC107426766/LOC107415375/LOC107427990/LOC107420496	5	3	107426766/107415375/107427990	2	107426278/107420496
BP	GO:0009132	nucleoside diphosphate metabolic process	19/3271	52/7759	0.832367	0.99991	107426784/107432061/107413096/107430461/107417915/107433793/112493419/107420275/107416407/107416073/107431911/107414254/107432150/107435049/107425941/107435467/107413340/107421761/107407446	LOC107426784/LOC107432061/LOC107413096/LOC107430461/LOC107417915/LOC107433793/LOC112493419/LOC107420275/LOC107416407/LOC107416073/LOC107431911/LOC107414254/LOC107432150/LOC107435049/LOC107425941/LOC107435467/LOC107413340/LOC107421761/LOC107407446	19	16	107426784/107432061/107413096/107430461/107417915/107433793/112493419/107420275/107414254/107432150/107435049/107425941/107435467/107413340/107421761/107407446	3	107416407/107416073/107431911
BP	GO:0007264	small GTPase mediated signal transduction	29/3271	78/7759	0.843802	0.99991	107425184/107431841/107404169/107435451/107421233/107426440/107421710/107413830/107413269/107404922/107423457/107412558/107412557/107421217/107435697/107413536/107434177/107411064/107420406/107412025/107405130/107432831/107431106/107432390/107423839/107405075/107405615/112489197/107432507	LOC107425184/LOC107431841/LOC107404169/LOC107435451/LOC107421233/LOC107426440/LOC107421710/LOC107413830/LOC107413269/LOC107404922/LOC107423457/LOC107412558/LOC107412557/LOC107421217/LOC107435697/LOC107413536/LOC107434177/LOC107411064/LOC107420406/LOC107412025/LOC107405130/LOC107432831/LOC107431106/LOC107432390/LOC107423839/LOC107405075/LOC107405615/LOC112489197/LOC107432507	29	21	107425184/107431841/107435451/107421233/107426440/107421710/107413830/107413269/107423457/107412558/107412557/107421217/107413536/107434177/107411064/107420406/107405130/107432831/107432390/112489197/107432507	8	107404169/107404922/107435697/107412025/107431106/107423839/107405075/107405615
BP	GO:0015979	photosynthesis	18/3271	50/7759	0.848206	0.99991	107425674/107434253/107424040/107426460/107428949/107421293/novel.394/107415237/107423181/107416968/107413542/novel.378/107417186/107404874/107429625/107417603/107425881/107418592	LOC107425674/LOC107434253/LOC107424040/LOC107426460/LOC107428949/LOC107421293/-/LOC107415237/LOC107423181/LOC107416968/LOC107413542/-/LOC107417186/LOC107404874/LOC107429625/LOC107417603/LOC107425881/LOC107418592	18	17	107425674/107434253/107424040/107426460/107428949/107421293/novel.394/107415237/107423181/107416968/107413542/novel.378/107417186/107404874/107417603/107425881/107418592	1	107429625
BP	GO:0006090	pyruvate metabolic process	16/3271	45/7759	0.853573	0.99991	107426784/107432061/107413096/107430461/107417915/107433793/107420275/107416407/107416073/107431911/107414254/107432150/107435049/107425941/107413340/107407446	LOC107426784/LOC107432061/LOC107413096/LOC107430461/LOC107417915/LOC107433793/LOC107420275/LOC107416407/LOC107416073/LOC107431911/LOC107414254/LOC107432150/LOC107435049/LOC107425941/LOC107413340/LOC107407446	16	13	107426784/107432061/107413096/107430461/107417915/107433793/107420275/107414254/107432150/107435049/107425941/107413340/107407446	3	107416407/107416073/107431911
BP	GO:0006096	glycolytic process	16/3271	45/7759	0.853573	0.99991	107426784/107432061/107413096/107430461/107417915/107433793/107420275/107416407/107416073/107431911/107414254/107432150/107435049/107425941/107413340/107407446	LOC107426784/LOC107432061/LOC107413096/LOC107430461/LOC107417915/LOC107433793/LOC107420275/LOC107416407/LOC107416073/LOC107431911/LOC107414254/LOC107432150/LOC107435049/LOC107425941/LOC107413340/LOC107407446	16	13	107426784/107432061/107413096/107430461/107417915/107433793/107420275/107414254/107432150/107435049/107425941/107413340/107407446	3	107416407/107416073/107431911
BP	GO:0006757	ATP generation from ADP	16/3271	45/7759	0.853573	0.99991	107426784/107432061/107413096/107430461/107417915/107433793/107420275/107416407/107416073/107431911/107414254/107432150/107435049/107425941/107413340/107407446	LOC107426784/LOC107432061/LOC107413096/LOC107430461/LOC107417915/LOC107433793/LOC107420275/LOC107416407/LOC107416073/LOC107431911/LOC107414254/LOC107432150/LOC107435049/LOC107425941/LOC107413340/LOC107407446	16	13	107426784/107432061/107413096/107430461/107417915/107433793/107420275/107414254/107432150/107435049/107425941/107413340/107407446	3	107416407/107416073/107431911
BP	GO:0009135	purine nucleoside diphosphate metabolic process	16/3271	45/7759	0.853573	0.99991	107426784/107432061/107413096/107430461/107417915/107433793/107420275/107416407/107416073/107431911/107414254/107432150/107435049/107425941/107413340/107407446	LOC107426784/LOC107432061/LOC107413096/LOC107430461/LOC107417915/LOC107433793/LOC107420275/LOC107416407/LOC107416073/LOC107431911/LOC107414254/LOC107432150/LOC107435049/LOC107425941/LOC107413340/LOC107407446	16	13	107426784/107432061/107413096/107430461/107417915/107433793/107420275/107414254/107432150/107435049/107425941/107413340/107407446	3	107416407/107416073/107431911
BP	GO:0009179	purine ribonucleoside diphosphate metabolic process	16/3271	45/7759	0.853573	0.99991	107426784/107432061/107413096/107430461/107417915/107433793/107420275/107416407/107416073/107431911/107414254/107432150/107435049/107425941/107413340/107407446	LOC107426784/LOC107432061/LOC107413096/LOC107430461/LOC107417915/LOC107433793/LOC107420275/LOC107416407/LOC107416073/LOC107431911/LOC107414254/LOC107432150/LOC107435049/LOC107425941/LOC107413340/LOC107407446	16	13	107426784/107432061/107413096/107430461/107417915/107433793/107420275/107414254/107432150/107435049/107425941/107413340/107407446	3	107416407/107416073/107431911
BP	GO:0009185	ribonucleoside diphosphate metabolic process	16/3271	45/7759	0.853573	0.99991	107426784/107432061/107413096/107430461/107417915/107433793/107420275/107416407/107416073/107431911/107414254/107432150/107435049/107425941/107413340/107407446	LOC107426784/LOC107432061/LOC107413096/LOC107430461/LOC107417915/LOC107433793/LOC107420275/LOC107416407/LOC107416073/LOC107431911/LOC107414254/LOC107432150/LOC107435049/LOC107425941/LOC107413340/LOC107407446	16	13	107426784/107432061/107413096/107430461/107417915/107433793/107420275/107414254/107432150/107435049/107425941/107413340/107407446	3	107416407/107416073/107431911
BP	GO:0042866	pyruvate biosynthetic process	16/3271	45/7759	0.853573	0.99991	107426784/107432061/107413096/107430461/107417915/107433793/107420275/107416407/107416073/107431911/107414254/107432150/107435049/107425941/107413340/107407446	LOC107426784/LOC107432061/LOC107413096/LOC107430461/LOC107417915/LOC107433793/LOC107420275/LOC107416407/LOC107416073/LOC107431911/LOC107414254/LOC107432150/LOC107435049/LOC107425941/LOC107413340/LOC107407446	16	13	107426784/107432061/107413096/107430461/107417915/107433793/107420275/107414254/107432150/107435049/107425941/107413340/107407446	3	107416407/107416073/107431911
BP	GO:0046031	ADP metabolic process	16/3271	45/7759	0.853573	0.99991	107426784/107432061/107413096/107430461/107417915/107433793/107420275/107416407/107416073/107431911/107414254/107432150/107435049/107425941/107413340/107407446	LOC107426784/LOC107432061/LOC107413096/LOC107430461/LOC107417915/LOC107433793/LOC107420275/LOC107416407/LOC107416073/LOC107431911/LOC107414254/LOC107432150/LOC107435049/LOC107425941/LOC107413340/LOC107407446	16	13	107426784/107432061/107413096/107430461/107417915/107433793/107420275/107414254/107432150/107435049/107425941/107413340/107407446	3	107416407/107416073/107431911
BP	GO:0010638	positive regulation of organelle organization	3/3271	10/7759	0.865195	0.99991	107410385/107424250/107409760	LOC107410385/LOC107424250/LOC107409760	3	1	107424250	2	107410385/107409760
BP	GO:0019684	photosynthesis, light reaction	3/3271	10/7759	0.865195	0.99991	novel.394/107423181/107416968	-/LOC107423181/LOC107416968	3	3	novel.394/107423181/107416968	0
BP	GO:0031334	positive regulation of protein complex assembly	3/3271	10/7759	0.865195	0.99991	107410385/107424250/107409760	LOC107410385/LOC107424250/LOC107409760	3	1	107424250	2	107410385/107409760
BP	GO:0032273	positive regulation of protein polymerization	3/3271	10/7759	0.865195	0.99991	107410385/107424250/107409760	LOC107410385/LOC107424250/LOC107409760	3	1	107424250	2	107410385/107409760
BP	GO:0044089	positive regulation of cellular component biogenesis	3/3271	10/7759	0.865195	0.99991	107410385/107424250/107409760	LOC107410385/LOC107424250/LOC107409760	3	1	107424250	2	107410385/107409760
BP	GO:0046834	lipid phosphorylation	3/3271	10/7759	0.865195	0.99991	107425623/107426610/107422085	LOC107425623/LOC107426610/LOC107422085	3	1	107425623	2	107426610/107422085
BP	GO:0046854	phosphatidylinositol phosphorylation	3/3271	10/7759	0.865195	0.99991	107425623/107426610/107422085	LOC107425623/LOC107426610/LOC107422085	3	1	107425623	2	107426610/107422085
BP	GO:0051495	positive regulation of cytoskeleton organization	3/3271	10/7759	0.865195	0.99991	107410385/107424250/107409760	LOC107410385/LOC107424250/LOC107409760	3	1	107424250	2	107410385/107409760
BP	GO:0061024	membrane organization	3/3271	10/7759	0.865195	0.99991	107430139/107415330/107428518	LOC107430139/LOC107415330/LOC107428518	3	0		3	107430139/107415330/107428518
BP	GO:1902905	positive regulation of supramolecular fiber organization	3/3271	10/7759	0.865195	0.99991	107410385/107424250/107409760	LOC107410385/LOC107424250/LOC107409760	3	1	107424250	2	107410385/107409760
BP	GO:0016042	lipid catabolic process	4/3271	13/7759	0.868252	0.99991	107433273/107406525/107406727/107406562	LOC107433273/LOC107406525/LOC107406727/LOC107406562	4	3	107433273/107406525/107406562	1	107406727
BP	GO:0044087	regulation of cellular component biogenesis	4/3271	13/7759	0.868252	0.99991	107410385/107424250/107409760/107429031	LOC107410385/LOC107424250/LOC107409760/LOC107429031	4	1	107424250	3	107410385/107409760/107429031
BP	GO:0071804	cellular potassium ion transport	4/3271	13/7759	0.868252	0.99991	107426278/107415375/107427990/107420496	LOC107426278/LOC107415375/LOC107427990/LOC107420496	4	2	107415375/107427990	2	107426278/107420496
BP	GO:0071805	potassium ion transmembrane transport	4/3271	13/7759	0.868252	0.99991	107426278/107415375/107427990/107420496	LOC107426278/LOC107415375/LOC107427990/LOC107420496	4	2	107415375/107427990	2	107426278/107420496
BP	GO:0006352	DNA-templated transcription, initiation	9/3271	27/7759	0.870564	0.99991	107414612/107411017/107403369/107435307/107428976/107431977/107421332/107429959/107420442	LOC107414612/LOC107411017/LOC107403369/LOC107435307/LOC107428976/LOC107431977/LOC107421332/LOC107429959/LOC107420442	9	7	107414612/107411017/107403369/107435307/107421332/107429959/107420442	2	107428976/107431977
BP	GO:0006091	generation of precursor metabolites and energy	23/3271	64/7759	0.87315	0.99991	107426784/107432061/107413096/107430461/107417915/107433793/107432540/107420275/novel.394/107416407/107423181/107416073/107416968/107431911/107414254/107432150/107435049/107417169/107424932/107421221/107425941/107413340/107407446	LOC107426784/LOC107432061/LOC107413096/LOC107430461/LOC107417915/LOC107433793/LOC107432540/LOC107420275/-/LOC107416407/LOC107423181/LOC107416073/LOC107416968/LOC107431911/LOC107414254/LOC107432150/LOC107435049/LOC107417169/LOC107424932/LOC107421221/LOC107425941/LOC107413340/LOC107407446	23	19	107426784/107432061/107413096/107430461/107417915/107433793/107432540/107420275/novel.394/107423181/107416968/107414254/107432150/107435049/107424932/107421221/107425941/107413340/107407446	4	107416407/107416073/107431911/107417169
BP	GO:0048583	regulation of response to stimulus	5/3271	16/7759	0.873574	0.99991	107414765/107419929/107435697/107423839/107405075	LOC107414765/LOC107419929/LOC107435697/LOC107423839/LOC107405075	5	2	107414765/107419929	3	107435697/107423839/107405075
BP	GO:0044282	small molecule catabolic process	6/3271	19/7759	0.879781	0.99991	107426966/107428375/107406525/107426973/107406562/107411449	LOC107426966/LOC107428375/LOC107406525/LOC107426973/LOC107406562/LOC107411449	6	3	107406525/107406562/107411449	3	107426966/107428375/107426973
BP	GO:0072594	establishment of protein localization to organelle	7/3271	22/7759	0.886251	0.99991	107425892/107433268/107432091/107413068/107407682/107421433/107424489	LOC107425892/LOC107433268/LOC107432091/LOC107413068/LOC107407682/LOC107421433/LOC107424489	7	4	107425892/107432091/107413068/107421433	3	107433268/107407682/107424489
BP	GO:0046486	glycerolipid metabolic process	17/3271	49/7759	0.887047	0.99991	107427034/107415428/107430508/107421558/107425623/107426610/107415154/107433776/107431596/107422085/107421283/107426806/107434859/107430012/107423824/107429114/107417418	LOC107427034/LOC107415428/LOC107430508/LOC107421558/LOC107425623/LOC107426610/LOC107415154/LOC107433776/LOC107431596/LOC107422085/LOC107421283/LOC107426806/LOC107434859/LOC107430012/LOC107423824/LOC107429114/LOC107417418	17	5	107427034/107430508/107425623/107429114/107417418	12	107415428/107421558/107426610/107415154/107433776/107431596/107422085/107421283/107426806/107434859/107430012/107423824
BP	GO:0042221	response to chemical	46/3271	124/7759	0.893459	0.99991	107412587/107423687/107420765/107412240/107419806/107428587/107423433/107433005/107425228/107417072/107423671/107422391/107416521/107428524/112493227/107404980/107431078/107416623/107416084/107419518/107418818/107406711/107429709/107418817/107415798/107431869/107425217/107420747/107426690/107418317/107426563/107410653/107416100/107423576/107414929/107426336/107414026/107429710/107426686/107406859…	LOC107412587/LOC107423687/LOC107420765/LOC107412240/LOC107419806/LOC107428587/LOC107423433/LOC107433005/LOC107425228/LOC107417072/LOC107423671/LOC107422391/LOC107416521/LOC107428524/LOC112493227/LOC107404980/LOC107431078/LOC107416623/LOC107416084/LOC107419518/LOC107418818/LOC107406711/LOC107429709/LOC107418817/LOC107415798/LOC107431869/LOC107425217/LOC107420747/LOC107426690/LOC107418317/LOC107426…	46	33	107412587/107423687/107420765/107419806/107428587/107423433/107433005/107425228/107417072/107416521/112493227/107404980/107416623/107416084/107419518/107418818/107406711/107429709/107431869/107425217/107426690/107418317/107426563/107416100/107423576/107414929/107429710/107426686/107406859/107426685/107429830/107431430/107425809	13	107412240/107423671/107422391/107428524/107431078/107418817/107415798/107420747/107410653/107426336/107414026/107425785/107425234
BP	GO:0046488	phosphatidylinositol metabolic process	15/3271	44/7759	0.893519	0.99991	107415428/107430508/107421558/107425623/107426610/107415154/107433776/107431596/107422085/107421283/107426806/107434859/107430012/107423824/107429114	LOC107415428/LOC107430508/LOC107421558/LOC107425623/LOC107426610/LOC107415154/LOC107433776/LOC107431596/LOC107422085/LOC107421283/LOC107426806/LOC107434859/LOC107430012/LOC107423824/LOC107429114	15	3	107430508/107425623/107429114	12	107415428/107421558/107426610/107415154/107433776/107431596/107422085/107421283/107426806/107434859/107430012/107423824
BP	GO:0006006	glucose metabolic process	4/3271	14/7759	0.90612	0.99991	107433907/107420275/107414837/107421398	LOC107433907/LOC107420275/LOC107414837/LOC107421398	4	2	107420275/107421398	2	107433907/107414837
BP	GO:0010876	lipid localization	3/3271	11/7759	0.907441	0.99991	107419121/107432616/107408346	LOC107419121/LOC107432616/LOC107408346	3	3	107419121/107432616/107408346	0
BP	GO:0017038	protein import	3/3271	11/7759	0.907441	0.99991	107421120/107433268/107424489	LOC107421120/LOC107433268/LOC107424489	3	0		3	107421120/107433268/107424489
BP	GO:0070838	divalent metal ion transport	3/3271	11/7759	0.907441	0.99991	107412578/107421705/107435442	LOC107412578/LOC107421705/LOC107435442	3	1	107435442	2	107412578/107421705
BP	GO:0072511	divalent inorganic cation transport	3/3271	11/7759	0.907441	0.99991	107412578/107421705/107435442	LOC107412578/LOC107421705/LOC107435442	3	1	107435442	2	107412578/107421705
BP	GO:0000375	RNA splicing, via transesterification reactions	5/3271	17/7759	0.90756	0.99991	107421866/107426724/107407646/107416386/107412523	LOC107421866/LOC107426724/LOC107407646/LOC107416386/LOC107412523	5	4	107421866/107426724/107416386/107412523	1	107407646
BP	GO:0000377	RNA splicing, via transesterification reactions with bulged adenosine as nucleophile	5/3271	17/7759	0.90756	0.99991	107421866/107426724/107407646/107416386/107412523	LOC107421866/LOC107426724/LOC107407646/LOC107416386/LOC107412523	5	4	107421866/107426724/107416386/107412523	1	107407646
BP	GO:0000398	mRNA splicing, via spliceosome	5/3271	17/7759	0.90756	0.99991	107421866/107426724/107407646/107416386/107412523	LOC107421866/LOC107426724/LOC107407646/LOC107416386/LOC107412523	5	4	107421866/107426724/107416386/107412523	1	107407646
BP	GO:0010035	response to inorganic substance	5/3271	17/7759	0.90756	0.99991	107419806/107428524/107418317/107425785/107425809	LOC107419806/LOC107428524/LOC107418317/LOC107425785/LOC107425809	5	3	107419806/107418317/107425809	2	107428524/107425785
BP	GO:0007154	cell communication	147/3271	377/7759	0.908516	0.99991	107431021/107433319/107408981/107411166/107403864/107423791/107435919/107410429/107420800/107430479/107414192/107424096/107419202/107431022/107413117/107435910/107421716/107414351/107430800/107419422/107422981/107405593/107414765/107421688/107410268/107410160/107418350/107413622/107425184/107432866/107431841/107403590/107404169/107435451/107432966/107421707/107432138/107405709/112492938/107426328…	LOC107431021/LOC107433319/LOC107408981/LOC107411166/LOC107403864/LOC107423791/LOC107435919/LOC107410429/LOC107420800/LOC107430479/LOC107414192/LOC107424096/LOC107419202/LOC107431022/LOC107413117/LOC107435910/LOC107421716/LOC107414351/LOC107430800/LOC107419422/LOC107422981/LOC107405593/LOC107414765/LOC107421688/LOC107410268/LOC107410160/LOC107418350/LOC107413622/LOC107425184/LOC107432866/LOC107431…	147	83	107431021/107433319/107403864/107423791/107435919/107410429/107420800/107430479/107424096/107431022/107413117/107435910/107421716/107419422/107422981/107414765/107410268/107410160/107425184/107431841/107435451/107421707/112492938/107426328/107421233/107426440/107420057/107425369/107431191/107419317/107414998/107428218/107421710/107424418/107413830/107434943/112489490/107411520/107413269/107423457…	64	107408981/107411166/107414192/107419202/107414351/107430800/107405593/107421688/107418350/107413622/107432866/107403590/107404169/107432966/107432138/107405709/107430761/107435710/107429254/107430718/107412206/107404909/107404922/107425395/107431124/107420356/107432370/107420383/107416947/107435697/107430690/107418995/107427679/107410492/112490584/107429273/107413847/107412025/112493158/107435565…
BP	GO:0006855	drug transmembrane transport	23/3271	66/7759	0.909763	0.99991	107412587/107420765/107412240/107428587/107423433/107433005/107425228/107417072/107422391/112493227/107431078/107416623/107416084/107419518/107418818/107406711/107418817/107425217/107420747/107426563/107416100/107423576/107425234	LOC107412587/LOC107420765/LOC107412240/LOC107428587/LOC107423433/LOC107433005/LOC107425228/LOC107417072/LOC107422391/LOC112493227/LOC107431078/LOC107416623/LOC107416084/LOC107419518/LOC107418818/LOC107406711/LOC107418817/LOC107425217/LOC107420747/LOC107426563/LOC107416100/LOC107423576/LOC107425234	23	17	107412587/107420765/107428587/107423433/107433005/107425228/107417072/112493227/107416623/107416084/107419518/107418818/107406711/107425217/107426563/107416100/107423576	6	107412240/107422391/107431078/107418817/107420747/107425234
BP	GO:0015893	drug transport	23/3271	66/7759	0.909763	0.99991	107412587/107420765/107412240/107428587/107423433/107433005/107425228/107417072/107422391/112493227/107431078/107416623/107416084/107419518/107418818/107406711/107418817/107425217/107420747/107426563/107416100/107423576/107425234	LOC107412587/LOC107420765/LOC107412240/LOC107428587/LOC107423433/LOC107433005/LOC107425228/LOC107417072/LOC107422391/LOC112493227/LOC107431078/LOC107416623/LOC107416084/LOC107419518/LOC107418818/LOC107406711/LOC107418817/LOC107425217/LOC107420747/LOC107426563/LOC107416100/LOC107423576/LOC107425234	23	17	107412587/107420765/107428587/107423433/107433005/107425228/107417072/112493227/107416623/107416084/107419518/107418818/107406711/107425217/107426563/107416100/107423576	6	107412240/107422391/107431078/107418817/107420747/107425234
BP	GO:0042493	response to drug	23/3271	66/7759	0.909763	0.99991	107412587/107420765/107412240/107428587/107423433/107433005/107425228/107417072/107422391/112493227/107431078/107416623/107416084/107419518/107418818/107406711/107418817/107425217/107420747/107426563/107416100/107423576/107425234	LOC107412587/LOC107420765/LOC107412240/LOC107428587/LOC107423433/LOC107433005/LOC107425228/LOC107417072/LOC107422391/LOC112493227/LOC107431078/LOC107416623/LOC107416084/LOC107419518/LOC107418818/LOC107406711/LOC107418817/LOC107425217/LOC107420747/LOC107426563/LOC107416100/LOC107423576/LOC107425234	23	17	107412587/107420765/107428587/107423433/107433005/107425228/107417072/112493227/107416623/107416084/107419518/107418818/107406711/107425217/107426563/107416100/107423576	6	107412240/107422391/107431078/107418817/107420747/107425234
BP	GO:0006650	glycerophospholipid metabolic process	15/3271	45/7759	0.913491	0.99991	107415428/107430508/107421558/107425623/107426610/107415154/107433776/107431596/107422085/107421283/107426806/107434859/107430012/107423824/107429114	LOC107415428/LOC107430508/LOC107421558/LOC107425623/LOC107426610/LOC107415154/LOC107433776/LOC107431596/LOC107422085/LOC107421283/LOC107426806/LOC107434859/LOC107430012/LOC107423824/LOC107429114	15	3	107430508/107425623/107429114	12	107415428/107421558/107426610/107415154/107433776/107431596/107422085/107421283/107426806/107434859/107430012/107423824
BP	GO:0008380	RNA splicing	7/3271	23/7759	0.913962	0.99991	107411307/107421866/107426724/107407646/107416386/107403780/107412523	LOC107411307/LOC107421866/LOC107426724/LOC107407646/LOC107416386/LOC107403780/LOC107412523	7	4	107421866/107426724/107416386/107412523	3	107411307/107407646/107403780
BP	GO:0006284	base-excision repair	4/3271	15/7759	0.933986	0.99991	107409860/107407771/107421847/107407231	LOC107409860/LOC107407771/LOC107421847/LOC107407231	4	4	107409860/107407771/107421847/107407231	0
BP	GO:0007010	cytoskeleton organization	7/3271	24/7759	0.935635	0.99991	107428829/107410385/107403956/107424250/107429255/107409760/107426904	LOC107428829/LOC107410385/LOC107403956/LOC107424250/LOC107429255/LOC107409760/LOC107426904	7	1	107424250	6	107428829/107410385/107403956/107429255/107409760/107426904
BP	GO:0009733	response to auxin	7/3271	24/7759	0.935635	0.99991	107423687/107431869/107426690/107410653/107414929/107426686/107426685	LOC107423687/LOC107431869/LOC107426690/LOC107410653/LOC107414929/LOC107426686/LOC107426685	7	6	107423687/107431869/107426690/107414929/107426686/107426685	1	107410653
BP	GO:0022900	electron transport chain	3/3271	12/7759	0.937297	0.99991	novel.394/107424932/107421221	-/LOC107424932/LOC107421221	3	3	novel.394/107424932/107421221	0
BP	GO:0032271	regulation of protein polymerization	3/3271	12/7759	0.937297	0.99991	107410385/107424250/107409760	LOC107410385/LOC107424250/LOC107409760	3	1	107424250	2	107410385/107409760
BP	GO:0043254	regulation of protein complex assembly	3/3271	12/7759	0.937297	0.99991	107410385/107424250/107409760	LOC107410385/LOC107424250/LOC107409760	3	1	107424250	2	107410385/107409760
BP	GO:0051258	protein polymerization	3/3271	12/7759	0.937297	0.99991	107410385/107424250/107409760	LOC107410385/LOC107424250/LOC107409760	3	1	107424250	2	107410385/107409760
BP	GO:0051493	regulation of cytoskeleton organization	3/3271	12/7759	0.937297	0.99991	107410385/107424250/107409760	LOC107410385/LOC107424250/LOC107409760	3	1	107424250	2	107410385/107409760
BP	GO:0097435	supramolecular fiber organization	3/3271	12/7759	0.937297	0.99991	107410385/107424250/107409760	LOC107410385/LOC107424250/LOC107409760	3	1	107424250	2	107410385/107409760
BP	GO:1902903	regulation of supramolecular fiber organization	3/3271	12/7759	0.937297	0.99991	107410385/107424250/107409760	LOC107410385/LOC107424250/LOC107409760	3	1	107424250	2	107410385/107409760
BP	GO:0043604	amide biosynthetic process	128/3271	335/7759	0.940278	0.99991	107433044/107408171/107430246/107429790/107422276/107427916/107429695/112489358/107404548/107433164/107427089/107426276/107411426/107433948/107405989/107430871/107410441/107411777/107414102/107425181/107426749/107432882/107416326/107416893/107405406/107416333/107412548/107419275/107417036/107429043/107425394/107419627/107415002/107429471/107420281/107406080/107414973/107417008/107419748/107431001…	LOC107433044/LOC107408171/LOC107430246/LOC107429790/LOC107422276/LOC107427916/LOC107429695/LOC112489358/LOC107404548/LOC107433164/LOC107427089/LOC107426276/LOC107411426/LOC107433948/LOC107405989/LOC107430871/LOC107410441/LOC107411777/LOC107414102/LOC107425181/LOC107426749/LOC107432882/LOC107416326/LOC107416893/LOC107405406/LOC107416333/LOC107412548/LOC107419275/LOC107417036/LOC107429043/LOC107425…	128	67	107433044/107408171/107430246/107422276/107427916/107426276/107411426/107405989/107430871/107410441/107416326/107405406/107417036/107425394/107415002/107420281/107414973/107419748/107423742/107414706/107406232/107414024/107426583/107429033/107412236/107420978/107433281/107406171/107426272/107405196/107411452/107422791/107426410/107433267/107434020/107433035/107411046/107411226/107408987/107410862…	61	107429790/107429695/112489358/107404548/107433164/107427089/107433948/107411777/107414102/107425181/107426749/107432882/107416893/107416333/107412548/107419275/107429043/107419627/107429471/107406080/107417008/107431001/107431076/107435396/107421771/107424560/107403542/107431212/107422448/107424350/107429058/107415008/107415035/107410861/107405296/107427325/107430425/107423173/107424700/107420751…
BP	GO:0007165	signal transduction	113/3271	298/7759	0.942437	0.99991	107431021/107433319/107408981/107411166/107403864/107423791/107410429/107420800/107430479/107414192/107424096/107419202/107431022/107413117/107414351/107419422/107422981/107414765/107410160/107418350/107413622/107425184/107432866/107431841/107404169/107435451/107426328/107421233/107426440/107420057/107425369/107431191/107419317/107414998/107421710/107424418/107413830/107429254/107434943/112489490…	LOC107431021/LOC107433319/LOC107408981/LOC107411166/LOC107403864/LOC107423791/LOC107410429/LOC107420800/LOC107430479/LOC107414192/LOC107424096/LOC107419202/LOC107431022/LOC107413117/LOC107414351/LOC107419422/LOC107422981/LOC107414765/LOC107410160/LOC107418350/LOC107413622/LOC107425184/LOC107432866/LOC107431841/LOC107404169/LOC107435451/LOC107426328/LOC107421233/LOC107426440/LOC107420057/LOC107425…	113	71	107431021/107433319/107403864/107423791/107410429/107420800/107430479/107424096/107431022/107413117/107419422/107422981/107414765/107410160/107425184/107431841/107435451/107426328/107421233/107426440/107420057/107425369/107431191/107419317/107414998/107421710/107424418/107413830/107434943/112489490/107411520/107413269/107423457/107412558/107430334/107412557/novel.834/107419929/107404014/107421217…	42	107408981/107411166/107414192/107419202/107414351/107418350/107413622/107432866/107404169/107429254/107412206/107404922/107420356/107420383/107435697/107418995/107410492/112490584/107413847/107412025/112493158/107435565/107434915/107418384/107431106/107423312/107421577/107423839/107429595/107405075/107426598/107405615/107427025/107410854/107418994/107424130/107425976/107419543/107430357/107427056…
BP	GO:0023052	signaling	113/3271	298/7759	0.942437	0.99991	107431021/107433319/107408981/107411166/107403864/107423791/107410429/107420800/107430479/107414192/107424096/107419202/107431022/107413117/107414351/107419422/107422981/107414765/107410160/107418350/107413622/107425184/107432866/107431841/107404169/107435451/107426328/107421233/107426440/107420057/107425369/107431191/107419317/107414998/107421710/107424418/107413830/107429254/107434943/112489490…	LOC107431021/LOC107433319/LOC107408981/LOC107411166/LOC107403864/LOC107423791/LOC107410429/LOC107420800/LOC107430479/LOC107414192/LOC107424096/LOC107419202/LOC107431022/LOC107413117/LOC107414351/LOC107419422/LOC107422981/LOC107414765/LOC107410160/LOC107418350/LOC107413622/LOC107425184/LOC107432866/LOC107431841/LOC107404169/LOC107435451/LOC107426328/LOC107421233/LOC107426440/LOC107420057/LOC107425…	113	71	107431021/107433319/107403864/107423791/107410429/107420800/107430479/107424096/107431022/107413117/107419422/107422981/107414765/107410160/107425184/107431841/107435451/107426328/107421233/107426440/107420057/107425369/107431191/107419317/107414998/107421710/107424418/107413830/107434943/112489490/107411520/107413269/107423457/107412558/107430334/107412557/novel.834/107419929/107404014/107421217…	42	107408981/107411166/107414192/107419202/107414351/107418350/107413622/107432866/107404169/107429254/107412206/107404922/107420356/107420383/107435697/107418995/107410492/112490584/107413847/107412025/112493158/107435565/107434915/107418384/107431106/107423312/107421577/107423839/107429595/107405075/107426598/107405615/107427025/107410854/107418994/107424130/107425976/107419543/107430357/107427056…
BP	GO:0019318	hexose metabolic process	6/3271	22/7759	0.951917	0.99991	107427985/107433907/107411487/107420275/107414837/107421398	LOC107427985/LOC107433907/LOC107411487/LOC107420275/LOC107414837/LOC107421398	6	3	107411487/107420275/107421398	3	107427985/107433907/107414837
BP	GO:0006605	protein targeting	5/3271	19/7759	0.952353	0.99991	107425892/107432091/107413068/107407682/107421433	LOC107425892/LOC107432091/LOC107413068/LOC107407682/LOC107421433	5	4	107425892/107432091/107413068/107421433	1	107407682
BP	GO:0007034	vacuolar transport	4/3271	16/7759	0.954124	0.99991	107430896/107424137/107404237/107424037	LOC107430896/LOC107424137/LOC107404237/LOC107424037	4	4	107430896/107424137/107404237/107424037	0
BP	GO:0042545	cell wall modification	9/3271	31/7759	0.954644	0.99991	107414790/107425602/107429290/107423820/107418947/107422230/107411741/107405028/107415956	LOC107414790/LOC107425602/LOC107429290/LOC107423820/LOC107418947/LOC107422230/LOC107411741/LOC107405028/LOC107415956	9	4	107414790/107429290/107418947/107415956	5	107425602/107423820/107422230/107411741/107405028
BP	GO:0071840	cellular component organization or biogenesis	92/3271	248/7759	0.956641	0.99991	107414790/107425932/107430246/107429950/107434120/107429283/107419849/107426033/107412831/107428829/107417678/107412844/107424398/107403652/107430139/107411777/107414859/107419282/107413204/107419101/107424083/107404012/107425602/107429290/107415407/107410385/107433480/107421638/107419748/107416895/107426624/107416958/107416293/107423181/107432576/107406232/107403956/107416968/107414329/107429033…	LOC107414790/LOC107425932/LOC107430246/LOC107429950/LOC107434120/LOC107429283/LOC107419849/LOC107426033/LOC107412831/LOC107428829/LOC107417678/LOC107412844/LOC107424398/LOC107403652/LOC107430139/LOC107411777/LOC107414859/LOC107419282/LOC107413204/LOC107419101/LOC107424083/LOC107404012/LOC107425602/LOC107429290/LOC107415407/LOC107410385/LOC107433480/LOC107421638/LOC107419748/LOC107416895/LOC107426…	92	37	107414790/107430246/107403652/107419101/107429290/107433480/107419748/107416895/107426624/107416958/107423181/107432576/107406232/107416968/107414329/107429033/107415080/107432759/107406171/107404067/107414330/107424250/107435349/107429870/107405542/107420940/107412523/107416450/107409220/107418947/novel.269/107429409/107426611/112490380/107425215/107406332/107415956	55	107425932/107429950/107434120/107429283/107419849/107426033/107412831/107428829/107417678/107412844/107424398/107430139/107411777/107414859/107419282/107413204/107424083/107404012/107425602/107415407/107410385/107421638/107416293/107403956/107423460/107412567/107412336/107423422/107429255/107409760/107435087/107425332/107434231/107423820/107415306/107426904/107426915/107415330/107422747/107429031…
BP	GO:0006412	translation	118/3271	315/7759	0.963192	0.99991	107433044/107408171/107430246/107429790/107422276/107427916/107429695/112489358/107404548/107433164/107427089/107426276/107433948/107405989/107430871/107410441/107411777/107414102/107426749/107416326/107416893/107405406/107416333/107412548/107419275/107417036/107425394/107419627/107415002/107429471/107420281/107406080/107414973/107417008/107419748/107431001/107423742/107431076/107435396/107414706…	LOC107433044/LOC107408171/LOC107430246/LOC107429790/LOC107422276/LOC107427916/LOC107429695/LOC112489358/LOC107404548/LOC107433164/LOC107427089/LOC107426276/LOC107433948/LOC107405989/LOC107430871/LOC107410441/LOC107411777/LOC107414102/LOC107426749/LOC107416326/LOC107416893/LOC107405406/LOC107416333/LOC107412548/LOC107419275/LOC107417036/LOC107425394/LOC107419627/LOC107415002/LOC107429471/LOC107420…	118	64	107433044/107408171/107430246/107422276/107427916/107426276/107405989/107430871/107410441/107416326/107405406/107417036/107425394/107415002/107420281/107414973/107419748/107423742/107414706/107406232/107414024/107426583/107429033/107412236/107420978/107433281/107406171/107405196/107411452/107422791/107426410/107433267/107434020/107433035/107411046/107411226/107408987/107410862/107411571/107413126…	54	107429790/107429695/112489358/107404548/107433164/107427089/107433948/107411777/107414102/107426749/107416893/107416333/107412548/107419275/107419627/107429471/107406080/107417008/107431001/107431076/107435396/107421771/107424560/107403542/107422448/107424350/107415008/107415035/107410861/107405296/107427325/107430425/107423173/107424700/107420751/107411367/107404365/107424076/107405050/107431224…
BP	GO:0010038	response to metal ion	2/3271	10/7759	0.965337	0.99991	107425785/107425809	LOC107425785/LOC107425809	2	1	107425809	1	107425785
BP	GO:0015693	magnesium ion transport	2/3271	10/7759	0.965337	0.99991	107412578/107435442	LOC107412578/LOC107435442	2	1	107435442	1	107412578
BP	GO:0016485	protein processing	2/3271	10/7759	0.965337	0.99991	107417360/107423279	LOC107417360/LOC107423279	2	0		2	107417360/107423279
BP	GO:0043207	response to external biotic stimulus	2/3271	10/7759	0.965337	0.99991	107412153/107412154	LOC107412153/LOC107412154	2	2	107412153/107412154	0
BP	GO:0051707	response to other organism	2/3271	10/7759	0.965337	0.99991	107412153/107412154	LOC107412153/LOC107412154	2	2	107412153/107412154	0
BP	GO:0098542	defense response to other organism	2/3271	10/7759	0.965337	0.99991	107412153/107412154	LOC107412153/LOC107412154	2	2	107412153/107412154	0
BP	GO:0007275	multicellular organism development	5/3271	20/7759	0.966337	0.99991	107403723/107432342/107415108/107410267/107405020	LOC107403723/LOC107432342/LOC107415108/LOC107410267/LOC107405020	5	5	107403723/107432342/107415108/107410267/107405020	0
BP	GO:0032502	developmental process	5/3271	20/7759	0.966337	0.99991	107403723/107432342/107415108/107410267/107405020	LOC107403723/LOC107432342/LOC107415108/LOC107410267/LOC107405020	5	5	107403723/107432342/107415108/107410267/107405020	0
BP	GO:0048856	anatomical structure development	5/3271	20/7759	0.966337	0.99991	107403723/107432342/107415108/107410267/107405020	LOC107403723/LOC107432342/LOC107415108/LOC107410267/LOC107405020	5	5	107403723/107432342/107415108/107410267/107405020	0
BP	GO:0006928	movement of cell or subcellular component	16/3271	52/7759	0.966673	0.99991	107425162/107410269/107419991/107424905/107413821/107424285/107434406/107420410/107421093/107424413/107412249/107421275/107421322/107416563/107404259/107418886	LOC107425162/LOC107410269/LOC107419991/LOC107424905/LOC107413821/LOC107424285/LOC107434406/LOC107420410/LOC107421093/LOC107424413/LOC107412249/LOC107421275/LOC107421322/LOC107416563/LOC107404259/LOC107418886	16	5	107425162/107419991/107421275/107421322/107404259	11	107410269/107424905/107413821/107424285/107434406/107420410/107421093/107424413/107412249/107416563/107418886
BP	GO:0007018	microtubule-based movement	16/3271	52/7759	0.966673	0.99991	107425162/107410269/107419991/107424905/107413821/107424285/107434406/107420410/107421093/107424413/107412249/107421275/107421322/107416563/107404259/107418886	LOC107425162/LOC107410269/LOC107419991/LOC107424905/LOC107413821/LOC107424285/LOC107434406/LOC107420410/LOC107421093/LOC107424413/LOC107412249/LOC107421275/LOC107421322/LOC107416563/LOC107404259/LOC107418886	16	5	107425162/107419991/107421275/107421322/107404259	11	107410269/107424905/107413821/107424285/107434406/107420410/107421093/107424413/107412249/107416563/107418886
BP	GO:0043603	cellular amide metabolic process	133/3271	356/7759	0.973819	0.99991	107433044/107432786/107408171/107430246/107429790/107422276/107427916/107429695/112489358/107404548/107433164/107427089/107426276/107411426/112488987/107433948/107405989/107430871/107410441/107411777/107414102/107425181/107426749/107432882/107416326/107416893/107405406/107416333/107412548/107419275/107417036/107429043/107425394/107419627/107415002/107429471/107420281/107406080/107414973/107417008…	LOC107433044/LOC107432786/LOC107408171/LOC107430246/LOC107429790/LOC107422276/LOC107427916/LOC107429695/LOC112489358/LOC107404548/LOC107433164/LOC107427089/LOC107426276/LOC107411426/LOC112488987/LOC107433948/LOC107405989/LOC107430871/LOC107410441/LOC107411777/LOC107414102/LOC107425181/LOC107426749/LOC107432882/LOC107416326/LOC107416893/LOC107405406/LOC107416333/LOC107412548/LOC107419275/LOC107417…	133	68	107433044/107408171/107430246/107422276/107427916/107426276/107411426/107405989/107430871/107410441/107416326/107405406/107417036/107425394/107415002/107420281/107414973/107419748/107423742/107414706/107406232/107414024/107426583/107429033/107412236/107420978/107433281/107406171/107426272/107405196/107411452/107422791/107426410/107433267/107434020/107433035/107411046/107411226/107408987/107410862…	65	107432786/107429790/107429695/112489358/107404548/107433164/107427089/112488987/107433948/107411777/107414102/107425181/107426749/107432882/107416893/107416333/107412548/107419275/107429043/107419627/107429471/107406080/107417008/107431001/107431076/107435396/107421771/107424560/107403542/107428375/107431212/107422448/107424350/107429058/107415008/107415035/107410861/107405296/107427325/107430425…
BP	GO:0044270	cellular nitrogen compound catabolic process	21/3271	67/7759	0.974386	0.99991	107426784/107432061/107413096/107430461/107417915/107433793/107420275/107426966/107434821/107416407/107428375/107416073/107431911/107414254/107432150/107435049/107426973/107425941/107413340/107423841/107407446	LOC107426784/LOC107432061/LOC107413096/LOC107430461/LOC107417915/LOC107433793/LOC107420275/LOC107426966/LOC107434821/LOC107416407/LOC107428375/LOC107416073/LOC107431911/LOC107414254/LOC107432150/LOC107435049/LOC107426973/LOC107425941/LOC107413340/LOC107423841/LOC107407446	21	15	107426784/107432061/107413096/107430461/107417915/107433793/107420275/107434821/107414254/107432150/107435049/107425941/107413340/107423841/107407446	6	107426966/107416407/107428375/107416073/107431911/107426973
BP	GO:0006281	DNA repair	25/3271	78/7759	0.974688	0.99991	107409860/107424019/107407771/107435698/107422832/107431173/107422746/107426229/107408749/107414429/107429420/107430282/107421580/107432145/107421847/107432995/107419554/107414924/107432096/107407231/107430483/107419652/107423396/107423319/107414469	LOC107409860/LOC107424019/LOC107407771/LOC107435698/LOC107422832/LOC107431173/LOC107422746/LOC107426229/LOC107408749/LOC107414429/LOC107429420/LOC107430282/LOC107421580/LOC107432145/LOC107421847/LOC107432995/LOC107419554/LOC107414924/LOC107432096/LOC107407231/LOC107430483/LOC107419652/LOC107423396/LOC107423319/LOC107414469	25	14	107409860/107407771/107422832/107431173/107430282/107421847/107432995/107414924/107432096/107407231/107430483/107419652/107423396/107414469	11	107424019/107435698/107422746/107426229/107408749/107414429/107429420/107421580/107432145/107419554/107423319
BP	GO:0006511	ubiquitin-dependent protein catabolic process	13/3271	45/7759	0.976926	0.99991	107433224/107426781/107412898/107415108/107411752/107424461/107429420/107413867/107416726/107416396/107435484/107420295/107428957	LOC107433224/LOC107426781/LOC107412898/LOC107415108/LOC107411752/LOC107424461/LOC107429420/LOC107413867/LOC107416726/LOC107416396/LOC107435484/LOC107420295/LOC107428957	13	9	107433224/107426781/107412898/107415108/107411752/107424461/107416396/107435484/107420295	4	107429420/107413867/107416726/107428957
BP	GO:0019941	modification-dependent protein catabolic process	13/3271	45/7759	0.976926	0.99991	107433224/107426781/107412898/107415108/107411752/107424461/107429420/107413867/107416726/107416396/107435484/107420295/107428957	LOC107433224/LOC107426781/LOC107412898/LOC107415108/LOC107411752/LOC107424461/LOC107429420/LOC107413867/LOC107416726/LOC107416396/LOC107435484/LOC107420295/LOC107428957	13	9	107433224/107426781/107412898/107415108/107411752/107424461/107416396/107435484/107420295	4	107429420/107413867/107416726/107428957
BP	GO:0043632	modification-dependent macromolecule catabolic process	13/3271	45/7759	0.976926	0.99991	107433224/107426781/107412898/107415108/107411752/107424461/107429420/107413867/107416726/107416396/107435484/107420295/107428957	LOC107433224/LOC107426781/LOC107412898/LOC107415108/LOC107411752/LOC107424461/LOC107429420/LOC107413867/LOC107416726/LOC107416396/LOC107435484/LOC107420295/LOC107428957	13	9	107433224/107426781/107412898/107415108/107411752/107424461/107416396/107435484/107420295	4	107429420/107413867/107416726/107428957
BP	GO:0010629	negative regulation of gene expression	2/3271	11/7759	0.978203	0.99991	107426083/107413436	LOC107426083/LOC107413436	2	1	107426083	1	107413436
BP	GO:0051604	protein maturation	2/3271	11/7759	0.978203	0.99991	107417360/107423279	LOC107417360/LOC107423279	2	0		2	107417360/107423279
BP	GO:0065009	regulation of molecular function	2/3271	11/7759	0.978203	0.99991	107426434/107421752	LOC107426434/LOC107421752	2	2	107426434/107421752	0
BP	GO:0043043	peptide biosynthetic process	120/3271	325/7759	0.97829	0.99991	107433044/107408171/107430246/107429790/107422276/107427916/107429695/112489358/107404548/107433164/107427089/107426276/107433948/107405989/107430871/107410441/107411777/107414102/107426749/107416326/107416893/107405406/107416333/107412548/107419275/107417036/107425394/107419627/107415002/107429471/107420281/107406080/107414973/107417008/107419748/107431001/107423742/107431076/107435396/107414706…	LOC107433044/LOC107408171/LOC107430246/LOC107429790/LOC107422276/LOC107427916/LOC107429695/LOC112489358/LOC107404548/LOC107433164/LOC107427089/LOC107426276/LOC107433948/LOC107405989/LOC107430871/LOC107410441/LOC107411777/LOC107414102/LOC107426749/LOC107416326/LOC107416893/LOC107405406/LOC107416333/LOC107412548/LOC107419275/LOC107417036/LOC107425394/LOC107419627/LOC107415002/LOC107429471/LOC107420…	120	65	107433044/107408171/107430246/107422276/107427916/107426276/107405989/107430871/107410441/107416326/107405406/107417036/107425394/107415002/107420281/107414973/107419748/107423742/107414706/107406232/107414024/107426583/107429033/107412236/107420978/107433281/107406171/107405196/107411452/107422791/107426410/107433267/107434020/107433035/107411046/107411226/107408987/107410862/107411571/107413126…	55	107429790/107429695/112489358/107404548/107433164/107427089/107433948/107411777/107414102/107426749/107416893/107416333/107412548/107419275/107419627/107429471/107406080/107417008/107431001/107431076/107435396/107421771/107424560/107403542/107422448/107424350/107415008/107415035/107410861/107405296/107427325/107430425/107423173/107424700/107420751/107411367/107404365/107424076/107405050/107431224…
BP	GO:0019439	aromatic compound catabolic process	21/3271	68/7759	0.979469	0.99991	107426784/107432061/107413096/107430461/107417915/107424321/107433793/107420275/107426966/107434821/107416407/107416073/107431911/107414254/107432150/107435049/107426973/107425941/107413340/107423841/107407446	LOC107426784/LOC107432061/LOC107413096/LOC107430461/LOC107417915/LOC107424321/LOC107433793/LOC107420275/LOC107426966/LOC107434821/LOC107416407/LOC107416073/LOC107431911/LOC107414254/LOC107432150/LOC107435049/LOC107426973/LOC107425941/LOC107413340/LOC107423841/LOC107407446	21	15	107426784/107432061/107413096/107430461/107417915/107433793/107420275/107434821/107414254/107432150/107435049/107425941/107413340/107423841/107407446	6	107424321/107426966/107416407/107416073/107431911/107426973
BP	GO:0071554	cell wall organization or biogenesis	18/3271	60/7759	0.981153	0.99991	107414790/107424313/107425602/107429290/107433480/107422228/107433244/107423820/107407210/107416450/107406041/107418947/107426182/107435297/107422230/107411741/107405028/107415956	LOC107414790/LOC107424313/LOC107425602/LOC107429290/LOC107433480/LOC107422228/LOC107433244/LOC107423820/LOC107407210/LOC107416450/LOC107406041/LOC107418947/LOC107426182/LOC107435297/LOC107422230/LOC107411741/LOC107405028/LOC107415956	18	11	107414790/107424313/107429290/107433480/107422228/107433244/107416450/107406041/107418947/107435297/107415956	7	107425602/107423820/107407210/107426182/107422230/107411741/107405028
BP	GO:1901565	organonitrogen compound catabolic process	28/3271	88/7759	0.982581	0.99991	107424313/107418869/107433224/107426781/107426966/107434821/107412898/107415108/107411752/107428375/107424461/107429420/107418516/107422228/107413867/107433244/107416726/107426973/107407210/107416396/107406041/107435484/107426182/107435297/107420295/107435701/107411449/107428957	LOC107424313/LOC107418869/LOC107433224/LOC107426781/LOC107426966/LOC107434821/LOC107412898/LOC107415108/LOC107411752/LOC107428375/LOC107424461/LOC107429420/LOC107418516/LOC107422228/LOC107413867/LOC107433244/LOC107416726/LOC107426973/LOC107407210/LOC107416396/LOC107406041/LOC107435484/LOC107426182/LOC107435297/LOC107420295/LOC107435701/LOC107411449/LOC107428957	28	19	107424313/107418869/107433224/107426781/107434821/107412898/107415108/107411752/107424461/107418516/107422228/107433244/107416396/107406041/107435484/107435297/107420295/107435701/107411449	9	107426966/107428375/107429420/107413867/107416726/107426973/107407210/107426182/107428957
BP	GO:0046700	heterocycle catabolic process	20/3271	66/7759	0.982822	0.99991	107426784/107432061/107413096/107430461/107417915/107433793/107420275/107426966/107434821/107416407/107416073/107431911/107414254/107432150/107435049/107426973/107425941/107413340/107423841/107407446	LOC107426784/LOC107432061/LOC107413096/LOC107430461/LOC107417915/LOC107433793/LOC107420275/LOC107426966/LOC107434821/LOC107416407/LOC107416073/LOC107431911/LOC107414254/LOC107432150/LOC107435049/LOC107426973/LOC107425941/LOC107413340/LOC107423841/LOC107407446	20	15	107426784/107432061/107413096/107430461/107417915/107433793/107420275/107434821/107414254/107432150/107435049/107425941/107413340/107423841/107407446	5	107426966/107416407/107416073/107431911/107426973
BP	GO:0006974	cellular response to DNA damage stimulus	25/3271	80/7759	0.983349	0.99991	107409860/107424019/107407771/107435698/107422832/107431173/107422746/107426229/107408749/107414429/107429420/107430282/107421580/107432145/107421847/107432995/107419554/107414924/107432096/107407231/107430483/107419652/107423396/107423319/107414469	LOC107409860/LOC107424019/LOC107407771/LOC107435698/LOC107422832/LOC107431173/LOC107422746/LOC107426229/LOC107408749/LOC107414429/LOC107429420/LOC107430282/LOC107421580/LOC107432145/LOC107421847/LOC107432995/LOC107419554/LOC107414924/LOC107432096/LOC107407231/LOC107430483/LOC107419652/LOC107423396/LOC107423319/LOC107414469	25	14	107409860/107407771/107422832/107431173/107430282/107421847/107432995/107414924/107432096/107407231/107430483/107419652/107423396/107414469	11	107424019/107435698/107422746/107426229/107408749/107414429/107429420/107421580/107432145/107419554/107423319
BP	GO:0033554	cellular response to stress	25/3271	80/7759	0.983349	0.99991	107409860/107424019/107407771/107435698/107422832/107431173/107422746/107426229/107408749/107414429/107429420/107430282/107421580/107432145/107421847/107432995/107419554/107414924/107432096/107407231/107430483/107419652/107423396/107423319/107414469	LOC107409860/LOC107424019/LOC107407771/LOC107435698/LOC107422832/LOC107431173/LOC107422746/LOC107426229/LOC107408749/LOC107414429/LOC107429420/LOC107430282/LOC107421580/LOC107432145/LOC107421847/LOC107432995/LOC107419554/LOC107414924/LOC107432096/LOC107407231/LOC107430483/LOC107419652/LOC107423396/LOC107423319/LOC107414469	25	14	107409860/107407771/107422832/107431173/107430282/107421847/107432995/107414924/107432096/107407231/107430483/107419652/107423396/107414469	11	107424019/107435698/107422746/107426229/107408749/107414429/107429420/107421580/107432145/107419554/107423319
BP	GO:0006518	peptide metabolic process	124/3271	338/7759	0.98425	0.99991	107433044/107432786/107408171/107430246/107429790/107422276/107427916/107429695/112489358/107404548/107433164/107427089/107426276/112488987/107433948/107405989/107430871/107410441/107411777/107414102/107426749/107416326/107416893/107405406/107416333/107412548/107419275/107417036/107425394/107419627/107415002/107429471/107420281/107406080/107414973/107417008/107419748/107431001/107423742/107431076…	LOC107433044/LOC107432786/LOC107408171/LOC107430246/LOC107429790/LOC107422276/LOC107427916/LOC107429695/LOC112489358/LOC107404548/LOC107433164/LOC107427089/LOC107426276/LOC112488987/LOC107433948/LOC107405989/LOC107430871/LOC107410441/LOC107411777/LOC107414102/LOC107426749/LOC107416326/LOC107416893/LOC107405406/LOC107416333/LOC107412548/LOC107419275/LOC107417036/LOC107425394/LOC107419627/LOC107415…	124	66	107433044/107408171/107430246/107422276/107427916/107426276/107405989/107430871/107410441/107416326/107405406/107417036/107425394/107415002/107420281/107414973/107419748/107423742/107414706/107406232/107414024/107426583/107429033/107412236/107420978/107433281/107406171/107405196/107411452/107422791/107426410/107433267/107434020/107433035/107411046/107411226/107408987/107410862/107411571/107413126…	58	107432786/107429790/107429695/112489358/107404548/107433164/107427089/112488987/107433948/107411777/107414102/107426749/107416893/107416333/107412548/107419275/107419627/107429471/107406080/107417008/107431001/107431076/107435396/107421771/107424560/107403542/107422448/107424350/107415008/107415035/107410861/107405296/107427325/107430425/107423173/107424700/107420751/107411367/107404365/107423279…
BP	GO:0034655	nucleobase-containing compound catabolic process	17/3271	58/7759	0.984589	0.99991	107426784/107432061/107413096/107430461/107417915/107433793/107420275/107416407/107416073/107431911/107414254/107432150/107435049/107425941/107413340/107423841/107407446	LOC107426784/LOC107432061/LOC107413096/LOC107430461/LOC107417915/LOC107433793/LOC107420275/LOC107416407/LOC107416073/LOC107431911/LOC107414254/LOC107432150/LOC107435049/LOC107425941/LOC107413340/LOC107423841/LOC107407446	17	14	107426784/107432061/107413096/107430461/107417915/107433793/107420275/107414254/107432150/107435049/107425941/107413340/107423841/107407446	3	107416407/107416073/107431911
BP	GO:0051726	regulation of cell cycle	4/3271	19/7759	0.985482	0.99991	107426434/107421752/107428703/107429031	LOC107426434/LOC107421752/LOC107428703/LOC107429031	4	2	107426434/107421752	2	107428703/107429031
BP	GO:0009664	plant-type cell wall organization	2/3271	12/7759	0.986384	0.99991	107433480/107416450	LOC107433480/LOC107416450	2	2	107433480/107416450	0
BP	GO:0009892	negative regulation of metabolic process	2/3271	12/7759	0.986384	0.99991	107426083/107413436	LOC107426083/LOC107413436	2	1	107426083	1	107413436
BP	GO:0010605	negative regulation of macromolecule metabolic process	2/3271	12/7759	0.986384	0.99991	107426083/107413436	LOC107426083/LOC107413436	2	1	107426083	1	107413436
BP	GO:0071669	plant-type cell wall organization or biogenesis	2/3271	12/7759	0.986384	0.99991	107433480/107416450	LOC107433480/LOC107416450	2	2	107433480/107416450	0
BP	GO:1901361	organic cyclic compound catabolic process	20/3271	67/7759	0.986412	0.99991	107426784/107432061/107413096/107430461/107417915/107433793/107420275/107426966/107434821/107416407/107416073/107431911/107414254/107432150/107435049/107426973/107425941/107413340/107423841/107407446	LOC107426784/LOC107432061/LOC107413096/LOC107430461/LOC107417915/LOC107433793/LOC107420275/LOC107426966/LOC107434821/LOC107416407/LOC107416073/LOC107431911/LOC107414254/LOC107432150/LOC107435049/LOC107426973/LOC107425941/LOC107413340/LOC107423841/LOC107407446	20	15	107426784/107432061/107413096/107430461/107417915/107433793/107420275/107434821/107414254/107432150/107435049/107425941/107413340/107423841/107407446	5	107426966/107416407/107416073/107431911/107426973
BP	GO:0006979	response to oxidative stress	28/3271	90/7759	0.988514	0.99991	107407004/107411607/107421730/107431273/107413963/107405100/107424578/107405097/107411518/107426020/107404526/107415435/112492765/107411277/107424432/107410255/107407047/107429895/107424697/107429896/107434835/107407421/107404629/107415104/107427935/107406150/107418715/107417746	LOC107407004/LOC107411607/LOC107421730/LOC107431273/LOC107413963/LOC107405100/LOC107424578/LOC107405097/LOC107411518/LOC107426020/LOC107404526/LOC107415435/LOC112492765/LOC107411277/LOC107424432/LOC107410255/LOC107407047/LOC107429895/LOC107424697/LOC107429896/LOC107434835/LOC107407421/LOC107404629/LOC107415104/LOC107427935/LOC107406150/LOC107418715/LOC107417746	28	19	107407004/107421730/107431273/107413963/107424578/107426020/107404526/112492765/107424432/107407047/107429895/107424697/107429896/107434835/107407421/107427935/107406150/107418715/107417746	9	107411607/107405100/107405097/107411518/107415435/107411277/107410255/107404629/107415104
BP	GO:0009057	macromolecule catabolic process	30/3271	96/7759	0.989662	0.99991	107424313/107430415/107418869/107422617/107433224/107431507/107426781/107412898/107415108/107411752/107429815/107424461/107406234/107429420/107418516/107426875/107422228/107413867/107433244/107416726/107407210/107416396/107406041/107435484/107426182/107435297/107420295/107435701/107430525/107428957	LOC107424313/LOC107430415/LOC107418869/LOC107422617/LOC107433224/LOC107431507/LOC107426781/LOC107412898/LOC107415108/LOC107411752/LOC107429815/LOC107424461/LOC107406234/LOC107429420/LOC107418516/LOC107426875/LOC107422228/LOC107413867/LOC107433244/LOC107416726/LOC107407210/LOC107416396/LOC107406041/LOC107435484/LOC107426182/LOC107435297/LOC107420295/LOC107435701/LOC107430525/LOC107428957	30	22	107424313/107430415/107418869/107422617/107433224/107431507/107426781/107412898/107415108/107411752/107424461/107418516/107426875/107422228/107433244/107416396/107406041/107435484/107435297/107420295/107435701/107430525	8	107429815/107406234/107429420/107413867/107416726/107407210/107426182/107428957
BP	GO:0006950	response to stress	110/3271	307/7759	0.990998	0.99991	107433241/107407004/107419806/107433142/107429474/107416971/107409860/107416986/107426150/107411607/107422293/107426313/107421730/107431273/107412153/107422269/107413963/107424019/107429335/107427493/107411542/107407771/107433206/107405100/107422296/107414845/107435698/107415779/107415181/107413671/107424578/107430676/107412154/107434030/107422832/107431173/107422746/107405097/107411518/107415288…	LOC107433241/LOC107407004/LOC107419806/LOC107433142/LOC107429474/LOC107416971/LOC107409860/LOC107416986/LOC107426150/LOC107411607/LOC107422293/LOC107426313/LOC107421730/LOC107431273/LOC107412153/LOC107422269/LOC107413963/LOC107424019/LOC107429335/LOC107427493/LOC107411542/LOC107407771/LOC107433206/LOC107405100/LOC107422296/LOC107414845/LOC107435698/LOC107415779/LOC107415181/LOC107413671/LOC107424…	110	71	107433241/107407004/107419806/107433142/107429474/107409860/107426313/107421730/107431273/107412153/107413963/107429335/107427493/107407771/107433206/107414845/107415779/107415181/107424578/107430676/107412154/107434030/107422832/107431173/107415288/107426020/107422288/107430166/107422142/107421300/107404526/107433229/107433263/107433200/107409309/107430282/112492765/112491364/107411766/107422286…	39	107416971/107416986/107426150/107411607/107422293/107422269/107424019/107411542/107405100/107422296/107435698/107413671/107422746/107405097/107411518/107426229/107418789/107408749/107414429/107429420/107422270/107415435/107421580/107413302/107432145/107429317/107411277/107405964/107423105/107410255/107422263/107419554/107429130/107424353/107422275/107404629/107415104/107422294/107423319
BP	GO:0051716	cellular response to stimulus	138/3271	379/7759	0.991581	0.99991	107431021/107433319/107408981/107411166/107403864/107423791/107410429/107420800/107430479/107414192/107409860/107424096/107419202/107431022/107413117/107424019/107414351/107407771/107419422/107422981/107414765/107435698/107410160/107418350/107413622/107425184/107432866/107431841/107404169/107435451/107426328/107421233/107422832/107431173/107422746/107426440/107420057/107425369/107431191/107419317…	LOC107431021/LOC107433319/LOC107408981/LOC107411166/LOC107403864/LOC107423791/LOC107410429/LOC107420800/LOC107430479/LOC107414192/LOC107409860/LOC107424096/LOC107419202/LOC107431022/LOC107413117/LOC107424019/LOC107414351/LOC107407771/LOC107419422/LOC107422981/LOC107414765/LOC107435698/LOC107410160/LOC107418350/LOC107413622/LOC107425184/LOC107432866/LOC107431841/LOC107404169/LOC107435451/LOC107426…	138	85	107431021/107433319/107403864/107423791/107410429/107420800/107430479/107409860/107424096/107431022/107413117/107407771/107419422/107422981/107414765/107410160/107425184/107431841/107435451/107426328/107421233/107422832/107431173/107426440/107420057/107425369/107431191/107419317/107414998/107421710/107424418/107413830/107434943/112489490/107411520/107413269/107423457/107412558/107430334/107412557…	53	107408981/107411166/107414192/107419202/107424019/107414351/107435698/107418350/107413622/107432866/107404169/107422746/107429254/107426229/107412206/107404922/107408749/107420356/107420383/107414429/107429420/107435697/107418995/107421580/107432145/107410492/112490584/107413847/107412025/112493158/107435565/107434915/107418384/107431106/107423312/107419554/107421577/107423839/107429595/107405075…
BP	GO:0033043	regulation of organelle organization	3/3271	17/7759	0.992274	0.99991	107410385/107424250/107409760	LOC107410385/LOC107424250/LOC107409760	3	1	107424250	2	107410385/107409760
BP	GO:0006260	DNA replication	13/3271	49/7759	0.992352	0.99991	107432257/107410533/107434592/107421026/107432337/107420696/107405386/107429981/107409151/107431799/107410938/107410679/107432096	LOC107432257/LOC107410533/LOC107434592/LOC107421026/LOC107432337/LOC107420696/LOC107405386/LOC107429981/LOC107409151/LOC107431799/LOC107410938/LOC107410679/LOC107432096	13	7	107410533/107421026/107432337/107409151/107431799/107410938/107432096	6	107432257/107434592/107420696/107405386/107429981/107410679
BP	GO:0045229	external encapsulating structure organization	11/3271	43/7759	0.992362	0.99991	107414790/107425602/107429290/107433480/107423820/107416450/107418947/107422230/107411741/107405028/107415956	LOC107414790/LOC107425602/LOC107429290/LOC107433480/LOC107423820/LOC107416450/LOC107418947/LOC107422230/LOC107411741/LOC107405028/LOC107415956	11	6	107414790/107429290/107433480/107416450/107418947/107415956	5	107425602/107423820/107422230/107411741/107405028
BP	GO:0071555	cell wall organization	11/3271	43/7759	0.992362	0.99991	107414790/107425602/107429290/107433480/107423820/107416450/107418947/107422230/107411741/107405028/107415956	LOC107414790/LOC107425602/LOC107429290/LOC107433480/LOC107423820/LOC107416450/LOC107418947/LOC107422230/LOC107411741/LOC107405028/LOC107415956	11	6	107414790/107429290/107433480/107416450/107418947/107415956	5	107425602/107423820/107422230/107411741/107405028
BP	GO:0016043	cellular component organization	72/3271	210/7759	0.99255	0.99991	107414790/107425932/107430246/107429950/107434120/107429283/107428829/107412844/107424398/107403652/107430139/107411777/107419282/107419101/107424083/107425602/107429290/107410385/107433480/107419748/107416895/107426624/107416958/107416293/107423181/107432576/107406232/107403956/107416968/107414329/107429033/107415080/107432759/107406171/107404067/107412336/107414330/107424250/107429255/107435349…	LOC107414790/LOC107425932/LOC107430246/LOC107429950/LOC107434120/LOC107429283/LOC107428829/LOC107412844/LOC107424398/LOC107403652/LOC107430139/LOC107411777/LOC107419282/LOC107419101/LOC107424083/LOC107425602/LOC107429290/LOC107410385/LOC107433480/LOC107419748/LOC107416895/LOC107426624/LOC107416958/LOC107416293/LOC107423181/LOC107432576/LOC107406232/LOC107403956/LOC107416968/LOC107414329/LOC107429…	72	34	107414790/107430246/107403652/107419101/107429290/107433480/107419748/107416895/107426624/107416958/107423181/107432576/107406232/107416968/107414329/107429033/107415080/107432759/107406171/107404067/107414330/107424250/107435349/107429870/107405542/107412523/107416450/107409220/107418947/novel.269/107429409/112490380/107425215/107415956	38	107425932/107429950/107434120/107429283/107428829/107412844/107424398/107430139/107411777/107419282/107424083/107425602/107410385/107416293/107403956/107412336/107429255/107409760/107425332/107434231/107423820/107415306/107426904/107426915/107415330/107422747/107429031/107422230/107420315/107411741/107410333/107428518/107432455/107416512/107425772/107412213/107422201/107405028
BP	GO:0030163	protein catabolic process	16/3271	59/7759	0.994429	0.99991	107418869/107433224/107426781/107412898/107415108/107411752/107424461/107429420/107418516/107413867/107416726/107416396/107435484/107420295/107435701/107428957	LOC107418869/LOC107433224/LOC107426781/LOC107412898/LOC107415108/LOC107411752/LOC107424461/LOC107429420/LOC107418516/LOC107413867/LOC107416726/LOC107416396/LOC107435484/LOC107420295/LOC107435701/LOC107428957	16	12	107418869/107433224/107426781/107412898/107415108/107411752/107424461/107418516/107416396/107435484/107420295/107435701	4	107429420/107413867/107416726/107428957
BP	GO:0006996	organelle organization	35/3271	113/7759	0.994752	0.99991	107425932/107429950/107434120/107429283/107428829/107412844/107424398/107419282/107419101/107424083/107410385/107416293/107403956/107414329/107415080/107412336/107414330/107424250/107429255/107435349/107409760/107425332/107434231/107405542/107426904/107426915/107415330/107422747/107409220/107420315/107425215/107416512/107425772/107412213/107422201	LOC107425932/LOC107429950/LOC107434120/LOC107429283/LOC107428829/LOC107412844/LOC107424398/LOC107419282/LOC107419101/LOC107424083/LOC107410385/LOC107416293/LOC107403956/LOC107414329/LOC107415080/LOC107412336/LOC107414330/LOC107424250/LOC107429255/LOC107435349/LOC107409760/LOC107425332/LOC107434231/LOC107405542/LOC107426904/LOC107426915/LOC107415330/LOC107422747/LOC107409220/LOC107420315/LOC107425…	35	9	107419101/107414329/107415080/107414330/107424250/107435349/107405542/107409220/107425215	26	107425932/107429950/107434120/107429283/107428829/107412844/107424398/107419282/107424083/107410385/107416293/107403956/107412336/107429255/107409760/107425332/107434231/107426904/107426915/107415330/107422747/107420315/107416512/107425772/107412213/107422201
BP	GO:0044257	cellular protein catabolic process	15/3271	57/7759	0.99574	0.99991	107433224/107426781/107412898/107415108/107411752/107424461/107429420/107418516/107413867/107416726/107416396/107435484/107420295/107435701/107428957	LOC107433224/LOC107426781/LOC107412898/LOC107415108/LOC107411752/LOC107424461/LOC107429420/LOC107418516/LOC107413867/LOC107416726/LOC107416396/LOC107435484/LOC107420295/LOC107435701/LOC107428957	15	11	107433224/107426781/107412898/107415108/107411752/107424461/107418516/107416396/107435484/107420295/107435701	4	107429420/107413867/107416726/107428957
BP	GO:0051603	proteolysis involved in cellular protein catabolic process	15/3271	57/7759	0.99574	0.99991	107433224/107426781/107412898/107415108/107411752/107424461/107429420/107418516/107413867/107416726/107416396/107435484/107420295/107435701/107428957	LOC107433224/LOC107426781/LOC107412898/LOC107415108/LOC107411752/LOC107424461/LOC107429420/LOC107418516/LOC107413867/LOC107416726/LOC107416396/LOC107435484/LOC107420295/LOC107435701/LOC107428957	15	11	107433224/107426781/107412898/107415108/107411752/107424461/107418516/107416396/107435484/107420295/107435701	4	107429420/107413867/107416726/107428957
BP	GO:0042546	cell wall biogenesis	1/3271	10/7759	0.995825	0.99991	107416450	LOC107416450	1	1	107416450	0
BP	GO:0009056	catabolic process	61/3271	186/7759	0.996776	0.99991	107426784/107424313/107430415/107432061/107418869/107413096/107430461/107422617/107413989/107433273/107433224/107417915/107431507/107424321/107433793/107426781/107420275/107426966/107434821/107416407/107412898/107415108/107411752/107429815/107428375/107424461/107406234/107416073/107431911/107429420/107418516/107414254/107426875/107422228/107406525/112490919/107413867/107433244/107432150/107435049…	LOC107426784/LOC107424313/LOC107430415/LOC107432061/LOC107418869/LOC107413096/LOC107430461/LOC107422617/LOC107413989/LOC107433273/LOC107433224/LOC107417915/LOC107431507/LOC107424321/LOC107433793/LOC107426781/LOC107420275/LOC107426966/LOC107434821/LOC107416407/LOC107412898/LOC107415108/LOC107411752/LOC107429815/LOC107428375/LOC107424461/LOC107406234/LOC107416073/LOC107431911/LOC107429420/LOC107418…	61	42	107426784/107424313/107430415/107432061/107418869/107413096/107430461/107422617/107433273/107433224/107417915/107431507/107433793/107426781/107420275/107434821/107412898/107415108/107411752/107424461/107418516/107414254/107426875/107422228/107406525/107433244/107432150/107435049/107416396/107425941/107406562/107406041/107435484/107413340/107423622/107435297/107423841/107420295/107435701/107430525…	19	107413989/107424321/107426966/107416407/107429815/107428375/107406234/107416073/107431911/107429420/112490919/107413867/107416726/107426973/107407210/107406727/107417808/107426182/107428957
BP	GO:1901575	organic substance catabolic process	58/3271	178/7759	0.996798	0.99991	107426784/107424313/107430415/107432061/107418869/107413096/107430461/107422617/107413989/107433273/107433224/107417915/107431507/107433793/107426781/107420275/107426966/107434821/107416407/107412898/107415108/107411752/107429815/107428375/107424461/107406234/107416073/107431911/107429420/107418516/107414254/107426875/107422228/107406525/107413867/107433244/107432150/107435049/107416726/107426973…	LOC107426784/LOC107424313/LOC107430415/LOC107432061/LOC107418869/LOC107413096/LOC107430461/LOC107422617/LOC107413989/LOC107433273/LOC107433224/LOC107417915/LOC107431507/LOC107433793/LOC107426781/LOC107420275/LOC107426966/LOC107434821/LOC107416407/LOC107412898/LOC107415108/LOC107411752/LOC107429815/LOC107428375/LOC107424461/LOC107406234/LOC107416073/LOC107431911/LOC107429420/LOC107418516/LOC107414…	58	41	107426784/107424313/107430415/107432061/107418869/107413096/107430461/107422617/107433273/107433224/107417915/107431507/107433793/107426781/107420275/107434821/107412898/107415108/107411752/107424461/107418516/107414254/107426875/107422228/107406525/107433244/107432150/107435049/107416396/107425941/107406562/107406041/107435484/107413340/107435297/107423841/107420295/107435701/107430525/107411449…	17	107413989/107426966/107416407/107429815/107428375/107406234/107416073/107431911/107429420/107413867/107416726/107426973/107407210/107406727/107417808/107426182/107428957
BP	GO:0007049	cell cycle	9/3271	40/7759	0.997307	0.99991	107426434/107413652/107421752/107419929/107426908/107428703/107410261/107429031/107413639	LOC107426434/LOC107413652/LOC107421752/LOC107419929/LOC107426908/LOC107428703/LOC107410261/LOC107429031/LOC107413639	9	5	107426434/107421752/107419929/107410261/107413639	4	107413652/107426908/107428703/107429031
BP	GO:0007059	chromosome segregation	1/3271	11/7759	0.997587	0.99991	107419912	LOC107419912	1	1	107419912	0
BP	GO:0048285	organelle fission	2/3271	16/7759	0.998028	0.99991	107414329/107414330	LOC107414329/LOC107414330	2	2	107414329/107414330	0
BP	GO:0044248	cellular catabolic process	49/3271	158/7759	0.998618	0.99991	107426784/107424313/107432061/107413096/107430461/107433224/107417915/107424321/107433793/107426781/107420275/107426966/107434821/107416407/107412898/107415108/107411752/107428375/107424461/107416073/107431911/107429420/107418516/107414254/107422228/107406525/112490919/107413867/107433244/107432150/107435049/107416726/107426973/107407210/107416396/107425941/107406562/107406041/107435484/107413340…	LOC107426784/LOC107424313/LOC107432061/LOC107413096/LOC107430461/LOC107433224/LOC107417915/LOC107424321/LOC107433793/LOC107426781/LOC107420275/LOC107426966/LOC107434821/LOC107416407/LOC107412898/LOC107415108/LOC107411752/LOC107428375/LOC107424461/LOC107416073/LOC107431911/LOC107429420/LOC107418516/LOC107414254/LOC107422228/LOC107406525/LOC112490919/LOC107413867/LOC107433244/LOC107432150/LOC107435…	49	35	107426784/107424313/107432061/107413096/107430461/107433224/107417915/107433793/107426781/107420275/107434821/107412898/107415108/107411752/107424461/107418516/107414254/107422228/107406525/107433244/107432150/107435049/107416396/107425941/107406562/107406041/107435484/107413340/107423622/107435297/107423841/107420295/107435701/107411449/107407446	14	107424321/107426966/107416407/107428375/107416073/107431911/107429420/112490919/107413867/107416726/107426973/107407210/107426182/107428957
BP	GO:0006259	DNA metabolic process	45/3271	151/7759	0.999414	0.99991	107432257/107409860/107429950/novel.659/107410533/107424019/107407771/107435698/107434592/107421026/107422832/107431173/107422746/107426229/107432337/107420696/107408749/novel.247/novel.467/107414429/107429420/107430282/107421580/107432145/107405386/novel.336/107429981/107421847/107409151/107431799/107432995/107410938/novel.79/107410679/107419554/107420315/107414924/107432096/107407231/107430483/…	LOC107432257/LOC107409860/LOC107429950/-/LOC107410533/LOC107424019/LOC107407771/LOC107435698/LOC107434592/LOC107421026/LOC107422832/LOC107431173/LOC107422746/LOC107426229/LOC107432337/LOC107420696/LOC107408749/-/-/LOC107414429/LOC107429420/LOC107430282/LOC107421580/LOC107432145/LOC107405386/-/LOC107429981/LOC107421847/LOC107409151/LOC107431799/LOC107432995/LOC107410938/-/LOC107410679/LOC107419554…	45	22	107409860/107410533/107407771/107421026/107422832/107431173/107432337/novel.467/107430282/107421847/107409151/107431799/107432995/107410938/novel.79/107414924/107432096/107407231/107430483/107419652/107423396/107414469	23	107432257/107429950/novel.659/107424019/107435698/107434592/107422746/107426229/107420696/107408749/novel.247/107414429/107429420/107421580/107432145/107405386/novel.336/107429981/107410679/107419554/107420315/107422201/107423319
BP	GO:0048523	negative regulation of cellular process	1/3271	14/7759	0.999535	0.99991	107426083	LOC107426083	1	1	107426083	0
BP	GO:0044265	cellular macromolecule catabolic process	15/3271	68/7759	0.999858	0.99991	107433224/107426781/107412898/107415108/107411752/107424461/107429420/107418516/107413867/107416726/107416396/107435484/107420295/107435701/107428957	LOC107433224/LOC107426781/LOC107412898/LOC107415108/LOC107411752/LOC107424461/LOC107429420/LOC107418516/LOC107413867/LOC107416726/LOC107416396/LOC107435484/LOC107420295/LOC107435701/LOC107428957	15	11	107433224/107426781/107412898/107415108/107411752/107424461/107418516/107416396/107435484/107420295/107435701	4	107429420/107413867/107416726/107428957
BP	GO:0048519	negative regulation of biological process	2/3271	22/7759	0.999902	0.99991	107426083/107413436	LOC107426083/LOC107413436	2	1	107426083	1	107413436
BP	GO:0022402	cell cycle process	1/3271	17/7759	0.99991	0.99991	107429031	LOC107429031	1	0		1	107429031
CC	GO:0030117	membrane coat	19/1030	29/2617	0.00375069	0.215551	107432103/107413874/107429603/107420698/107413161/107431115/107431860/107426670/107428071/107410189/107422614/107413869/107418802/107413460/107410575/107421940/107426916/107430830/107422175	LOC107432103/LOC107413874/LOC107429603/LOC107420698/LOC107413161/LOC107431115/LOC107431860/LOC107426670/LOC107428071/LOC107410189/LOC107422614/LOC107413869/LOC107418802/LOC107413460/LOC107410575/LOC107421940/LOC107426916/LOC107430830/LOC107422175	19	2	107413869/107430830	17	107432103/107413874/107429603/107420698/107413161/107431115/107431860/107426670/107428071/107410189/107422614/107418802/107413460/107410575/107421940/107426916/107422175
CC	GO:0048475	coated membrane	19/1030	29/2617	0.00375069	0.215551	107432103/107413874/107429603/107420698/107413161/107431115/107431860/107426670/107428071/107410189/107422614/107413869/107418802/107413460/107410575/107421940/107426916/107430830/107422175	LOC107432103/LOC107413874/LOC107429603/LOC107420698/LOC107413161/LOC107431115/LOC107431860/LOC107426670/LOC107428071/LOC107410189/LOC107422614/LOC107413869/LOC107418802/LOC107413460/LOC107410575/LOC107421940/LOC107426916/LOC107430830/LOC107422175	19	2	107413869/107430830	17	107432103/107413874/107429603/107420698/107413161/107431115/107431860/107426670/107428071/107410189/107422614/107418802/107413460/107410575/107421940/107426916/107422175
CC	GO:0000785	chromatin	11/1030	15/2617	0.00795773	0.215551	107425932/107434120/107429283/107419009/107424398/107426162/107424083/107416293/107411750/107425332/107412213	LOC107425932/LOC107434120/LOC107429283/LOC107419009/LOC107424398/LOC107426162/LOC107424083/LOC107416293/LOC107411750/LOC107425332/LOC107412213	11	1	107426162	10	107425932/107434120/107429283/107419009/107424398/107424083/107416293/107411750/107425332/107412213
CC	GO:0005875	microtubule associated complex	8/1030	10/2617	0.0108643	0.215551	107430359/107403715/107429274/107433141/107430656/107414313/107418511/107414217	LOC107430359/LOC107403715/LOC107429274/LOC107433141/LOC107430656/LOC107414313/LOC107418511/LOC107414217	8	5	107430359/107403715/107430656/107414313/107418511	3	107429274/107433141/107414217
CC	GO:0045259	proton-transporting ATP synthase complex	10/1030	14/2617	0.0152074	0.215551	107429402/107421175/107413604/107422145/107403282/107421010/112492029/107404101/novel.388/107419050	LOC107429402/LOC107421175/LOC107413604/LOC107422145/LOC107403282/LOC107421010/LOC112492029/LOC107404101/-/LOC107419050	10	8	107429402/107413604/107422145/107403282/112492029/107404101/novel.388/107419050	2	107421175/107421010
CC	GO:0015630	microtubule cytoskeleton	11/1030	16/2617	0.0164835	0.215551	107430359/107403715/107419912/107410385/107409760/107429274/107433141/107430656/107414313/107418511/107414217	LOC107430359/LOC107403715/LOC107419912/LOC107410385/LOC107409760/LOC107429274/LOC107433141/LOC107430656/LOC107414313/LOC107418511/LOC107414217	11	6	107430359/107403715/107419912/107430656/107414313/107418511	5	107410385/107409760/107429274/107433141/107414217
CC	GO:0098797	plasma membrane protein complex	13/1030	21/2617	0.0301657	0.215551	107420800/107425592/107413874/107434655/107403395/107409322/107403396/107418130/107408036/107413869/107413167/107430830/107422187	LOC107420800/LOC107425592/LOC107413874/LOC107434655/LOC107403395/LOC107409322/LOC107403396/LOC107418130/LOC107408036/LOC107413869/LOC107413167/LOC107430830/LOC107422187	13	6	107420800/107409322/107408036/107413869/107413167/107430830	7	107425592/107413874/107434655/107403395/107403396/107418130/107422187
CC	GO:0005798	Golgi-associated vesicle	11/1030	17/2617	0.0303118	0.215551	107413874/107429603/107413161/107426670/107428071/107410189/107422614/107413869/107421940/107426916/107430830	LOC107413874/LOC107429603/LOC107413161/LOC107426670/LOC107428071/LOC107410189/LOC107422614/LOC107413869/LOC107421940/LOC107426916/LOC107430830	11	2	107413869/107430830	9	107413874/107429603/107413161/107426670/107428071/107410189/107422614/107421940/107426916
CC	GO:0012506	vesicle membrane	11/1030	17/2617	0.0303118	0.215551	107413874/107429603/107413161/107426670/107428071/107410189/107422614/107413869/107421940/107426916/107430830	LOC107413874/LOC107429603/LOC107413161/LOC107426670/LOC107428071/LOC107410189/LOC107422614/LOC107413869/LOC107421940/LOC107426916/LOC107430830	11	2	107413869/107430830	9	107413874/107429603/107413161/107426670/107428071/107410189/107422614/107421940/107426916
CC	GO:0030120	vesicle coat	11/1030	17/2617	0.0303118	0.215551	107413874/107429603/107413161/107426670/107428071/107410189/107422614/107413869/107421940/107426916/107430830	LOC107413874/LOC107429603/LOC107413161/LOC107426670/LOC107428071/LOC107410189/LOC107422614/LOC107413869/LOC107421940/LOC107426916/LOC107430830	11	2	107413869/107430830	9	107413874/107429603/107413161/107426670/107428071/107410189/107422614/107421940/107426916
CC	GO:0030135	coated vesicle	11/1030	17/2617	0.0303118	0.215551	107413874/107429603/107413161/107426670/107428071/107410189/107422614/107413869/107421940/107426916/107430830	LOC107413874/LOC107429603/LOC107413161/LOC107426670/LOC107428071/LOC107410189/LOC107422614/LOC107413869/LOC107421940/LOC107426916/LOC107430830	11	2	107413869/107430830	9	107413874/107429603/107413161/107426670/107428071/107410189/107422614/107421940/107426916
CC	GO:0030659	cytoplasmic vesicle membrane	11/1030	17/2617	0.0303118	0.215551	107413874/107429603/107413161/107426670/107428071/107410189/107422614/107413869/107421940/107426916/107430830	LOC107413874/LOC107429603/LOC107413161/LOC107426670/LOC107428071/LOC107410189/LOC107422614/LOC107413869/LOC107421940/LOC107426916/LOC107430830	11	2	107413869/107430830	9	107413874/107429603/107413161/107426670/107428071/107410189/107422614/107421940/107426916
CC	GO:0030660	Golgi-associated vesicle membrane	11/1030	17/2617	0.0303118	0.215551	107413874/107429603/107413161/107426670/107428071/107410189/107422614/107413869/107421940/107426916/107430830	LOC107413874/LOC107429603/LOC107413161/LOC107426670/LOC107428071/LOC107410189/LOC107422614/LOC107413869/LOC107421940/LOC107426916/LOC107430830	11	2	107413869/107430830	9	107413874/107429603/107413161/107426670/107428071/107410189/107422614/107421940/107426916
CC	GO:0030662	coated vesicle membrane	11/1030	17/2617	0.0303118	0.215551	107413874/107429603/107413161/107426670/107428071/107410189/107422614/107413869/107421940/107426916/107430830	LOC107413874/LOC107429603/LOC107413161/LOC107426670/LOC107428071/LOC107410189/LOC107422614/LOC107413869/LOC107421940/LOC107426916/LOC107430830	11	2	107413869/107430830	9	107413874/107429603/107413161/107426670/107428071/107410189/107422614/107421940/107426916
CC	GO:0031410	cytoplasmic vesicle	11/1030	17/2617	0.0303118	0.215551	107413874/107429603/107413161/107426670/107428071/107410189/107422614/107413869/107421940/107426916/107430830	LOC107413874/LOC107429603/LOC107413161/LOC107426670/LOC107428071/LOC107410189/LOC107422614/LOC107413869/LOC107421940/LOC107426916/LOC107430830	11	2	107413869/107430830	9	107413874/107429603/107413161/107426670/107428071/107410189/107422614/107421940/107426916
CC	GO:0031982	vesicle	11/1030	17/2617	0.0303118	0.215551	107413874/107429603/107413161/107426670/107428071/107410189/107422614/107413869/107421940/107426916/107430830	LOC107413874/LOC107429603/LOC107413161/LOC107426670/LOC107428071/LOC107410189/LOC107422614/LOC107413869/LOC107421940/LOC107426916/LOC107430830	11	2	107413869/107430830	9	107413874/107429603/107413161/107426670/107428071/107410189/107422614/107421940/107426916
CC	GO:0044433	cytoplasmic vesicle part	11/1030	17/2617	0.0303118	0.215551	107413874/107429603/107413161/107426670/107428071/107410189/107422614/107413869/107421940/107426916/107430830	LOC107413874/LOC107429603/LOC107413161/LOC107426670/LOC107428071/LOC107410189/LOC107422614/LOC107413869/LOC107421940/LOC107426916/LOC107430830	11	2	107413869/107430830	9	107413874/107429603/107413161/107426670/107428071/107410189/107422614/107421940/107426916
CC	GO:0097708	intracellular vesicle	11/1030	17/2617	0.0303118	0.215551	107413874/107429603/107413161/107426670/107428071/107410189/107422614/107413869/107421940/107426916/107430830	LOC107413874/LOC107429603/LOC107413161/LOC107426670/LOC107428071/LOC107410189/LOC107422614/LOC107413869/LOC107421940/LOC107426916/LOC107430830	11	2	107413869/107430830	9	107413874/107429603/107413161/107426670/107428071/107410189/107422614/107421940/107426916
CC	GO:0098796	membrane protein complex	70/1030	151/2617	0.0427974	0.275719	107425674/107420800/107425592/107434253/107432103/107427911/107413874/107434655/107429402/107429603/107424040/107426460/107403395/107428949/107421293/107420698/107409322/107431034/novel.394/107415237/107421079/107413161/107431115/107431860/107421175/107411918/107413604/107426670/107413542/107422145/107435487/107403396/107428071/107430104/novel.378/107403819/107417186/107403282/107421010/107404874…	LOC107425674/LOC107420800/LOC107425592/LOC107434253/LOC107432103/LOC107427911/LOC107413874/LOC107434655/LOC107429402/LOC107429603/LOC107424040/LOC107426460/LOC107403395/LOC107428949/LOC107421293/LOC107420698/LOC107409322/LOC107431034/-/LOC107415237/LOC107421079/LOC107413161/LOC107431115/LOC107431860/LOC107421175/LOC107411918/LOC107413604/LOC107426670/LOC107413542/LOC107422145/LOC107435487/LOC1074…	70	39	107425674/107420800/107434253/107429402/107424040/107426460/107428949/107421293/107409322/107431034/novel.394/107415237/107421079/107411918/107413604/107413542/107422145/107430104/novel.378/107403819/107417186/107403282/107404874/107408036/107420369/107421221/112492029/107417603/107425881/107413869/107424999/107404101/novel.388/107421253/107413167/107418592/107427381/107430830/107419050	31	107425592/107432103/107427911/107413874/107434655/107429603/107403395/107420698/107413161/107431115/107431860/107421175/107426670/107435487/107403396/107428071/107421010/107423279/107429625/107418130/107410189/107426806/107425765/107422614/107418802/107413460/107410575/107421940/107426916/107422175/107422187
CC	GO:0005886	plasma membrane	15/1030	26/2617	0.0440848	0.275719	107420800/107425592/107430559/107413874/107434655/107403395/107409322/107403396/107418130/107415306/107408036/107413869/107413167/107430830/107422187	LOC107420800/LOC107425592/LOC107430559/LOC107413874/LOC107434655/LOC107403395/LOC107409322/LOC107403396/LOC107418130/LOC107415306/LOC107408036/LOC107413869/LOC107413167/LOC107430830/LOC107422187	15	7	107420800/107430559/107409322/107408036/107413869/107413167/107430830	8	107425592/107413874/107434655/107403395/107403396/107418130/107415306/107422187
CC	GO:0044459	plasma membrane part	13/1030	22/2617	0.047712	0.275719	107420800/107425592/107413874/107434655/107403395/107409322/107403396/107418130/107408036/107413869/107413167/107430830/107422187	LOC107420800/LOC107425592/LOC107413874/LOC107434655/LOC107403395/LOC107409322/LOC107403396/LOC107418130/LOC107408036/LOC107413869/LOC107413167/LOC107430830/LOC107422187	13	6	107420800/107409322/107408036/107413869/107413167/107430830	7	107425592/107413874/107434655/107403395/107403396/107418130/107422187
CC	GO:0000786	nucleosome	8/1030	12/2617	0.0516974	0.275719	107425932/107434120/107429283/107424398/107424083/107416293/107425332/107412213	LOC107425932/LOC107434120/LOC107429283/LOC107424398/LOC107424083/LOC107416293/LOC107425332/LOC107412213	8	0		8	107425932/107434120/107429283/107424398/107424083/107416293/107425332/107412213
CC	GO:0030133	transport vesicle	8/1030	12/2617	0.0516974	0.275719	107413874/107429603/107413161/107410189/107422614/107413869/107421940/107430830	LOC107413874/LOC107429603/LOC107413161/LOC107410189/LOC107422614/LOC107413869/LOC107421940/LOC107430830	8	2	107413869/107430830	6	107413874/107429603/107413161/107410189/107422614/107421940
CC	GO:0030658	transport vesicle membrane	8/1030	12/2617	0.0516974	0.275719	107413874/107429603/107413161/107410189/107422614/107413869/107421940/107430830	LOC107413874/LOC107429603/LOC107413161/LOC107410189/LOC107422614/LOC107413869/LOC107421940/LOC107430830	8	2	107413869/107430830	6	107413874/107429603/107413161/107410189/107422614/107421940
CC	GO:0005794	Golgi apparatus	16/1030	29/2617	0.0606207	0.29844	107420104/107425194/107413874/107435540/107423825/107414342/107426670/107428071/107433903/107415330/107418863/107413869/107430110/107407135/107426916/107430830	LOC107420104/LOC107425194/LOC107413874/LOC107435540/LOC107423825/LOC107414342/LOC107426670/LOC107428071/LOC107433903/LOC107415330/LOC107418863/LOC107413869/LOC107430110/LOC107407135/LOC107426916/LOC107430830	16	5	107420104/107425194/107413869/107407135/107430830	11	107413874/107435540/107423825/107414342/107426670/107428071/107433903/107415330/107418863/107430110/107426916
CC	GO:0044431	Golgi apparatus part	16/1030	29/2617	0.0606207	0.29844	107420104/107425194/107413874/107435540/107423825/107414342/107426670/107428071/107433903/107415330/107418863/107413869/107430110/107407135/107426916/107430830	LOC107420104/LOC107425194/LOC107413874/LOC107435540/LOC107423825/LOC107414342/LOC107426670/LOC107428071/LOC107433903/LOC107415330/LOC107418863/LOC107413869/LOC107430110/LOC107407135/LOC107426916/LOC107430830	16	5	107420104/107425194/107413869/107407135/107430830	11	107413874/107435540/107423825/107414342/107426670/107428071/107433903/107415330/107418863/107430110/107426916
CC	GO:0016469	proton-transporting two-sector ATPase complex	16/1030	30/2617	0.0838281	0.379554	107429402/107421079/107421175/107413604/107422145/107435487/107430104/107403282/107421010/107420369/112492029/107404101/novel.388/107421253/107427381/107419050	LOC107429402/LOC107421079/LOC107421175/LOC107413604/LOC107422145/LOC107435487/LOC107430104/LOC107403282/LOC107421010/LOC107420369/LOC112492029/LOC107404101/-/LOC107421253/LOC107427381/LOC107419050	16	13	107429402/107421079/107413604/107422145/107430104/107403282/107420369/112492029/107404101/novel.388/107421253/107427381/107419050	3	107421175/107435487/107421010
CC	GO:0005743	mitochondrial inner membrane	8/1030	13/2617	0.088958	0.379554	107429402/107418193/107413604/107403282/107403617/107421221/107424999/107404101	LOC107429402/LOC107418193/LOC107413604/LOC107403282/LOC107403617/LOC107421221/LOC107424999/LOC107404101	8	8	107429402/107418193/107413604/107403282/107403617/107421221/107424999/107404101	0
CC	GO:0032993	protein-DNA complex	8/1030	13/2617	0.088958	0.379554	107425932/107434120/107429283/107424398/107424083/107416293/107425332/107412213	LOC107425932/LOC107434120/LOC107429283/LOC107424398/LOC107424083/LOC107416293/LOC107425332/LOC107412213	8	0		8	107425932/107434120/107429283/107424398/107424083/107416293/107425332/107412213
CC	GO:0044815	DNA packaging complex	8/1030	13/2617	0.088958	0.379554	107425932/107434120/107429283/107424398/107424083/107416293/107425332/107412213	LOC107425932/LOC107434120/LOC107429283/LOC107424398/LOC107424083/LOC107416293/LOC107425332/LOC107412213	8	0		8	107425932/107434120/107429283/107424398/107424083/107416293/107425332/107412213
CC	GO:0033177	proton-transporting two-sector ATPase complex, proton-transporting domain	9/1030	16/2617	0.12975	0.535742	107421079/107421175/107413604/107435487/107420369/112492029/107404101/novel.388/107421253	LOC107421079/LOC107421175/LOC107413604/LOC107435487/LOC107420369/LOC112492029/LOC107404101/-/LOC107421253	9	7	107421079/107413604/107420369/112492029/107404101/novel.388/107421253	2	107421175/107435487
CC	GO:0005739	mitochondrion	38/1030	83/2617	0.135198	0.54079	107424967/107432853/107426883/107428090/107435759/107430807/107412946/107420769/107432340/107422423/107421575/107429402/107433934/107426001/107426862/107418193/107435498/107410834/107413604/107415614/107435166/107409123/107403282/107413211/107403617/107425468/107421221/107413931/107424999/107413026/107404101/107434201/107404061/107417248/107413016/107433911/107421534/107428933	LOC107424967/LOC107432853/LOC107426883/LOC107428090/LOC107435759/LOC107430807/LOC107412946/LOC107420769/LOC107432340/LOC107422423/LOC107421575/LOC107429402/LOC107433934/LOC107426001/LOC107426862/LOC107418193/LOC107435498/LOC107410834/LOC107413604/LOC107415614/LOC107435166/LOC107409123/LOC107403282/LOC107413211/LOC107403617/LOC107425468/LOC107421221/LOC107413931/LOC107424999/LOC107413026/LOC107404…	38	15	107424967/107435759/107420769/107422423/107421575/107429402/107418193/107413604/107415614/107409123/107403282/107403617/107421221/107424999/107404101	23	107432853/107426883/107428090/107430807/107412946/107432340/107433934/107426001/107426862/107435498/107410834/107435166/107413211/107425468/107413931/107413026/107434201/107404061/107417248/107413016/107433911/107421534/107428933
CC	GO:0000148	1,3-beta-D-glucan synthase complex	7/1030	12/2617	0.146579	0.568549	107425592/107434655/107403395/107409322/107403396/107418130/107408036	LOC107425592/LOC107434655/LOC107403395/LOC107409322/LOC107403396/LOC107418130/LOC107408036	7	2	107409322/107408036	5	107425592/107434655/107403395/107403396/107418130
CC	GO:0099023	tethering complex	12/1030	24/2617	0.193412	0.722592	107420104/107405198/107405800/107418940/107435540/107410022/107414342/107411633/107418032/107431531/107421369/107406621	LOC107420104/LOC107405198/LOC107405800/LOC107418940/LOC107435540/LOC107410022/LOC107414342/LOC107411633/LOC107418032/LOC107431531/LOC107421369/LOC107406621	12	3	107420104/107405198/107410022	9	107405800/107418940/107435540/107414342/107411633/107418032/107431531/107421369/107406621
CC	GO:0019866	organelle inner membrane	8/1030	15/2617	0.197584	0.722592	107429402/107418193/107413604/107403282/107403617/107421221/107424999/107404101	LOC107429402/LOC107418193/LOC107413604/LOC107403282/LOC107403617/LOC107421221/LOC107424999/LOC107404101	8	8	107429402/107418193/107413604/107403282/107403617/107421221/107424999/107404101	0
CC	GO:0012505	endomembrane system	47/1030	108/2617	0.210282	0.74767	107420104/107425194/107415428/107427911/107434816/107430508/107409041/107431207/107413874/107434796/107429603/107435540/107423825/107431034/107412492/107423481/107413161/107411317/107414342/107411918/107426670/107423332/107428071/107411779/107403819/107429792/107419657/107423279/107410189/107431006/107426806/107425765/107433903/107415330/107418863/107422614/107407355/107413869/107427590/107430110…	LOC107420104/LOC107425194/LOC107415428/LOC107427911/LOC107434816/LOC107430508/LOC107409041/LOC107431207/LOC107413874/LOC107434796/LOC107429603/LOC107435540/LOC107423825/LOC107431034/LOC107412492/LOC107423481/LOC107413161/LOC107411317/LOC107414342/LOC107411918/LOC107426670/LOC107423332/LOC107428071/LOC107411779/LOC107403819/LOC107429792/LOC107419657/LOC107423279/LOC107410189/LOC107431006/LOC107426…	47	14	107420104/107425194/107430508/107431207/107431034/107411918/107423332/107411779/107403819/107429792/107413869/107427590/107407135/107430830	33	107415428/107427911/107434816/107409041/107413874/107434796/107429603/107435540/107423825/107412492/107423481/107413161/107411317/107414342/107426670/107428071/107419657/107423279/107410189/107431006/107426806/107425765/107433903/107415330/107418863/107422614/107407355/107430110/107421940/107404452/107426916/107405216/107428527
CC	GO:0005856	cytoskeleton	16/1030	34/2617	0.225671	0.780701	107430359/107422621/107403715/107424285/107419912/107410385/107424250/107425241/107409760/107429274/107433141/107430656/107414313/107418511/107435807/107414217	LOC107430359/LOC107422621/LOC107403715/LOC107424285/LOC107419912/LOC107410385/LOC107424250/LOC107425241/LOC107409760/LOC107429274/LOC107433141/LOC107430656/LOC107414313/LOC107418511/LOC107435807/LOC107414217	16	8	107430359/107403715/107419912/107424250/107425241/107430656/107414313/107418511	8	107422621/107424285/107410385/107409760/107429274/107433141/107435807/107414217
CC	GO:0098791	Golgi subcompartment	6/1030	11/2617	0.232087	0.781766	107425194/107433903/107415330/107418863/107430110/107407135	LOC107425194/LOC107433903/LOC107415330/LOC107418863/LOC107430110/LOC107407135	6	2	107425194/107407135	4	107433903/107415330/107418863/107430110
CC	GO:0033178	proton-transporting two-sector ATPase complex, catalytic domain	7/1030	14/2617	0.289603	0.90484	107429402/107422145/107430104/107403282/107421010/107427381/107419050	LOC107429402/LOC107422145/LOC107430104/LOC107403282/LOC107421010/LOC107427381/LOC107419050	7	6	107429402/107422145/107430104/107403282/107427381/107419050	1	107421010
CC	GO:0044430	cytoskeletal part	15/1030	33/2617	0.291146	0.90484	107430359/107422621/107403715/107419912/107410385/107424250/107425241/107409760/107429274/107433141/107430656/107414313/107418511/107435807/107414217	LOC107430359/LOC107422621/LOC107403715/LOC107419912/LOC107410385/LOC107424250/LOC107425241/LOC107409760/LOC107429274/LOC107433141/LOC107430656/LOC107414313/LOC107418511/LOC107435807/LOC107414217	15	8	107430359/107403715/107419912/107424250/107425241/107430656/107414313/107418511	7	107422621/107410385/107409760/107429274/107433141/107435807/107414217
CC	GO:0000145	exocyst	9/1030	19/2617	0.311039	0.90484	107405198/107405800/107418940/107410022/107411633/107418032/107431531/107421369/107406621	LOC107405198/LOC107405800/LOC107418940/LOC107410022/LOC107411633/LOC107418032/LOC107431531/LOC107421369/LOC107406621	9	2	107405198/107410022	7	107405800/107418940/107411633/107418032/107431531/107421369/107406621
CC	GO:0005938	cell cortex	9/1030	19/2617	0.311039	0.90484	107405198/107405800/107418940/107410022/107411633/107418032/107431531/107421369/107406621	LOC107405198/LOC107405800/LOC107418940/LOC107410022/LOC107411633/LOC107418032/LOC107431531/LOC107421369/LOC107406621	9	2	107405198/107410022	7	107405800/107418940/107411633/107418032/107431531/107421369/107406621
CC	GO:0044448	cell cortex part	9/1030	19/2617	0.311039	0.90484	107405198/107405800/107418940/107410022/107411633/107418032/107431531/107421369/107406621	LOC107405198/LOC107405800/LOC107418940/LOC107410022/LOC107411633/LOC107418032/LOC107431531/LOC107421369/LOC107406621	9	2	107405198/107410022	7	107405800/107418940/107411633/107418032/107431531/107421369/107406621
CC	GO:0099568	cytoplasmic region	9/1030	19/2617	0.311039	0.90484	107405198/107405800/107418940/107410022/107411633/107418032/107431531/107421369/107406621	LOC107405198/LOC107405800/LOC107418940/LOC107410022/LOC107411633/LOC107418032/LOC107431531/LOC107421369/LOC107406621	9	2	107405198/107410022	7	107405800/107418940/107411633/107418032/107431531/107421369/107406621
CC	GO:0031090	organelle membrane	27/1030	63/2617	0.325781	0.912142	107424967/107425194/107413874/107429402/107429603/107418193/107413161/107414329/107413604/107426670/107415614/107414330/107428071/107403282/107410189/107403617/107415330/107418863/107421221/107422614/107413869/107424999/107404101/107430110/107421940/107426916/107430830	LOC107424967/LOC107425194/LOC107413874/LOC107429402/LOC107429603/LOC107418193/LOC107413161/LOC107414329/LOC107413604/LOC107426670/LOC107415614/LOC107414330/LOC107428071/LOC107403282/LOC107410189/LOC107403617/LOC107415330/LOC107418863/LOC107421221/LOC107422614/LOC107413869/LOC107424999/LOC107404101/LOC107430110/LOC107421940/LOC107426916/LOC107430830	27	15	107424967/107425194/107429402/107418193/107414329/107413604/107415614/107414330/107403282/107403617/107421221/107413869/107424999/107404101/107430830	12	107413874/107429603/107413161/107426670/107428071/107410189/107415330/107418863/107422614/107430110/107421940/107426916
CC	GO:0031984	organelle subcompartment	20/1030	46/2617	0.332565	0.912142	107425194/107415428/107427911/107430508/107431207/107431034/107411317/107411918/107403819/107429792/107423279/107426806/107425765/107433903/107415330/107418863/107427590/107430110/107407135/107405216	LOC107425194/LOC107415428/LOC107427911/LOC107430508/LOC107431207/LOC107431034/LOC107411317/LOC107411918/LOC107403819/LOC107429792/LOC107423279/LOC107426806/LOC107425765/LOC107433903/LOC107415330/LOC107418863/LOC107427590/LOC107430110/LOC107407135/LOC107405216	20	9	107425194/107430508/107431207/107431034/107411918/107403819/107429792/107427590/107407135	11	107415428/107427911/107411317/107423279/107426806/107425765/107433903/107415330/107418863/107430110/107405216
CC	GO:0019773	proteasome core complex, alpha-subunit complex	5/1030	10/2617	0.350668	0.912142	107412898/107411752/107416726/107435484/107420295	LOC107412898/LOC107411752/LOC107416726/LOC107435484/LOC107420295	5	4	107412898/107411752/107435484/107420295	1	107416726
CC	GO:0030118	clathrin coat	5/1030	10/2617	0.350668	0.912142	107413874/107420698/107413869/107410575/107430830	LOC107413874/LOC107420698/LOC107413869/LOC107410575/LOC107430830	5	2	107413869/107430830	3	107413874/107420698/107410575
CC	GO:0030684	preribosome	5/1030	10/2617	0.350668	0.912142	107417678/107429082/107414859/107418372/107406332	LOC107417678/LOC107429082/LOC107414859/LOC107418372/LOC107406332	5	1	107406332	4	107417678/107429082/107414859/107418372
CC	GO:0044422	organelle part	109/1030	269/2617	0.363432	0.912142	107430359/107424967/107425932/107434120/107429283/107420104/107425194/107415428/107426033/107427911/107434816/107419009/107405322/107411017/107424632/107424398/107430807/107430508/107422621/107409041/107431207/107421866/107422423/107413874/107434796/107426162/107419101/107429402/107424083/107403715/107429603/107426724/107435540/107419912/107423825/107410385/107431034/107418193/107413161/107416293…	LOC107430359/LOC107424967/LOC107425932/LOC107434120/LOC107429283/LOC107420104/LOC107425194/LOC107415428/LOC107426033/LOC107427911/LOC107434816/LOC107419009/LOC107405322/LOC107411017/LOC107424632/LOC107424398/LOC107430807/LOC107430508/LOC107422621/LOC107409041/LOC107431207/LOC107421866/LOC107422423/LOC107413874/LOC107434796/LOC107426162/LOC107419101/LOC107429402/LOC107424083/LOC107403715/LOC107429…	109	51	107430359/107424967/107420104/107425194/107411017/107424632/107430508/107431207/107421866/107422423/107426162/107419101/107429402/107403715/107426724/107419912/107431034/107418193/107416386/107414329/107411918/107413604/107415614/107414330/107424250/107435349/107425241/107414842/107403819/107429792/107409123/107403282/107421332/107403617/107424580/107405542/107421221/107412523/107413354/107413869…	58	107425932/107434120/107429283/107415428/107426033/107427911/107434816/107419009/107405322/107424398/107430807/107422621/107409041/107413874/107434796/107424083/107429603/107435540/107423825/107410385/107413161/107416293/107415060/107433042/107411317/107411750/107414342/107426670/107428071/107409760/107429274/107425332/107413211/107423279/107410189/107426806/107425765/107433903/107415330/107418863…
CC	GO:0044446	intracellular organelle part	109/1030	269/2617	0.363432	0.912142	107430359/107424967/107425932/107434120/107429283/107420104/107425194/107415428/107426033/107427911/107434816/107419009/107405322/107411017/107424632/107424398/107430807/107430508/107422621/107409041/107431207/107421866/107422423/107413874/107434796/107426162/107419101/107429402/107424083/107403715/107429603/107426724/107435540/107419912/107423825/107410385/107431034/107418193/107413161/107416293…	LOC107430359/LOC107424967/LOC107425932/LOC107434120/LOC107429283/LOC107420104/LOC107425194/LOC107415428/LOC107426033/LOC107427911/LOC107434816/LOC107419009/LOC107405322/LOC107411017/LOC107424632/LOC107424398/LOC107430807/LOC107430508/LOC107422621/LOC107409041/LOC107431207/LOC107421866/LOC107422423/LOC107413874/LOC107434796/LOC107426162/LOC107419101/LOC107429402/LOC107424083/LOC107403715/LOC107429…	109	51	107430359/107424967/107420104/107425194/107411017/107424632/107430508/107431207/107421866/107422423/107426162/107419101/107429402/107403715/107426724/107419912/107431034/107418193/107416386/107414329/107411918/107413604/107415614/107414330/107424250/107435349/107425241/107414842/107403819/107429792/107409123/107403282/107421332/107403617/107424580/107405542/107421221/107412523/107413354/107413869…	58	107425932/107434120/107429283/107415428/107426033/107427911/107434816/107419009/107405322/107424398/107430807/107422621/107409041/107413874/107434796/107424083/107429603/107435540/107423825/107410385/107413161/107416293/107415060/107433042/107411317/107411750/107414342/107426670/107428071/107409760/107429274/107425332/107413211/107423279/107410189/107426806/107425765/107433903/107415330/107418863…
CC	GO:0044455	mitochondrial membrane part	6/1030	13/2617	0.406558	0.933985	107429402/107413604/107403282/107421221/107424999/107404101	LOC107429402/LOC107413604/LOC107403282/LOC107421221/LOC107424999/LOC107404101	6	6	107429402/107413604/107403282/107421221/107424999/107404101	0
CC	GO:0005740	mitochondrial envelope	12/1030	28/2617	0.421034	0.933985	107424967/107422423/107429402/107418193/107413604/107415614/107409123/107403282/107403617/107421221/107424999/107404101	LOC107424967/LOC107422423/LOC107429402/LOC107418193/LOC107413604/LOC107415614/LOC107409123/LOC107403282/LOC107403617/LOC107421221/LOC107424999/LOC107404101	12	12	107424967/107422423/107429402/107418193/107413604/107415614/107409123/107403282/107403617/107421221/107424999/107404101	0
CC	GO:0098805	whole membrane	15/1030	36/2617	0.450138	0.933985	107424967/107413874/107429603/107413161/107414329/107426670/107415614/107414330/107428071/107410189/107422614/107413869/107421940/107426916/107430830	LOC107424967/LOC107413874/LOC107429603/LOC107413161/LOC107414329/LOC107426670/LOC107415614/LOC107414330/LOC107428071/LOC107410189/LOC107422614/LOC107413869/LOC107421940/LOC107426916/LOC107430830	15	6	107424967/107414329/107415614/107414330/107413869/107430830	9	107413874/107429603/107413161/107426670/107428071/107410189/107422614/107421940/107426916
CC	GO:0044429	mitochondrial part	14/1030	34/2617	0.478455	0.933985	107424967/107430807/107422423/107429402/107418193/107413604/107415614/107409123/107403282/107413211/107403617/107421221/107424999/107404101	LOC107424967/LOC107430807/LOC107422423/LOC107429402/LOC107418193/LOC107413604/LOC107415614/LOC107409123/LOC107403282/LOC107413211/LOC107403617/LOC107421221/LOC107424999/LOC107404101	14	12	107424967/107422423/107429402/107418193/107413604/107415614/107409123/107403282/107403617/107421221/107424999/107404101	2	107430807/107413211
CC	GO:0016592	mediator complex	6/1030	14/2617	0.494275	0.933985	107424632/107415060/107433042/107424580/107432291/107424081	LOC107424632/LOC107415060/LOC107433042/LOC107424580/LOC107432291/LOC107424081	6	4	107424632/107424580/107432291/107424081	2	107415060/107433042
CC	GO:0098798	mitochondrial protein complex	6/1030	14/2617	0.494275	0.933985	107429402/107413604/107403282/107421221/107424999/107404101	LOC107429402/LOC107413604/LOC107403282/LOC107421221/LOC107424999/LOC107404101	6	6	107429402/107413604/107403282/107421221/107424999/107404101	0
CC	GO:0098588	bounding membrane of organelle	19/1030	47/2617	0.495642	0.933985	107424967/107425194/107413874/107429603/107413161/107414329/107426670/107415614/107414330/107428071/107410189/107415330/107418863/107422614/107413869/107430110/107421940/107426916/107430830	LOC107424967/LOC107425194/LOC107413874/LOC107429603/LOC107413161/LOC107414329/LOC107426670/LOC107415614/LOC107414330/LOC107428071/LOC107410189/LOC107415330/LOC107418863/LOC107422614/LOC107413869/LOC107430110/LOC107421940/LOC107426916/LOC107430830	19	7	107424967/107425194/107414329/107415614/107414330/107413869/107430830	12	107413874/107429603/107413161/107426670/107428071/107410189/107415330/107418863/107422614/107430110/107421940/107426916
CC	GO:0031967	organelle envelope	17/1030	42/2617	0.499441	0.933985	107424967/107434816/107409041/107422423/107434796/107429402/107418193/107413604/107415614/107409123/107403282/107403617/107421221/107424999/107404101/107404452/107428527	LOC107424967/LOC107434816/LOC107409041/LOC107422423/LOC107434796/LOC107429402/LOC107418193/LOC107413604/LOC107415614/LOC107409123/LOC107403282/LOC107403617/LOC107421221/LOC107424999/LOC107404101/LOC107404452/LOC107428527	17	12	107424967/107422423/107429402/107418193/107413604/107415614/107409123/107403282/107403617/107421221/107424999/107404101	5	107434816/107409041/107434796/107404452/107428527
CC	GO:0031975	envelope	17/1030	42/2617	0.499441	0.933985	107424967/107434816/107409041/107422423/107434796/107429402/107418193/107413604/107415614/107409123/107403282/107403617/107421221/107424999/107404101/107404452/107428527	LOC107424967/LOC107434816/LOC107409041/LOC107422423/LOC107434796/LOC107429402/LOC107418193/LOC107413604/LOC107415614/LOC107409123/LOC107403282/LOC107403617/LOC107421221/LOC107424999/LOC107404101/LOC107404452/LOC107428527	17	12	107424967/107422423/107429402/107418193/107413604/107415614/107409123/107403282/107403617/107421221/107424999/107404101	5	107434816/107409041/107434796/107404452/107428527
CC	GO:0071944	cell periphery	41/1030	103/2617	0.500486	0.933985	107414790/107420800/107425034/107425592/107405198/107430559/107405800/107418940/107413874/107434655/107425602/107416878/107429290/107403395/107409322/107410022/107411876/107424622/107403396/107411633/107418130/107423820/107415306/107428620/107408036/107422327/107413869/107418032/107431531/107418947/107422230/107411741/107419753/107413167/107421369/107430830/107406621/107405483/107422187/107405028…	LOC107414790/LOC107420800/LOC107425034/LOC107425592/LOC107405198/LOC107430559/LOC107405800/LOC107418940/LOC107413874/LOC107434655/LOC107425602/LOC107416878/LOC107429290/LOC107403395/LOC107409322/LOC107410022/LOC107411876/LOC107424622/LOC107403396/LOC107411633/LOC107418130/LOC107423820/LOC107415306/LOC107428620/LOC107408036/LOC107422327/LOC107413869/LOC107418032/LOC107431531/LOC107418947/LOC107422…	41	16	107414790/107420800/107405198/107430559/107429290/107409322/107410022/107411876/107424622/107408036/107413869/107418947/107419753/107413167/107430830/107415956	25	107425034/107425592/107405800/107418940/107413874/107434655/107425602/107416878/107403395/107403396/107411633/107418130/107423820/107415306/107428620/107422327/107418032/107431531/107422230/107411741/107421369/107406621/107405483/107422187/107405028
CC	GO:0005576	extracellular region	18/1030	45/2617	0.52163	0.933985	107425034/107418546/107418562/107403555/107416878/107416464/107435589/112489243/107411876/107424622/107418545/107415410/107428620/107430266/107422327/107419753/107418543/107405483	LOC107425034/LOC107418546/LOC107418562/LOC107403555/LOC107416878/LOC107416464/LOC107435589/LOC112489243/LOC107411876/LOC107424622/LOC107418545/LOC107415410/LOC107428620/LOC107430266/LOC107422327/LOC107419753/LOC107418543/LOC107405483	18	10	107418546/107418562/107435589/112489243/107411876/107424622/107418545/107430266/107419753/107418543	8	107425034/107403555/107416878/107416464/107415410/107428620/107422327/107405483
CC	GO:0005789	endoplasmic reticulum membrane	14/1030	35/2617	0.533304	0.933985	107415428/107427911/107430508/107431207/107431034/107411317/107411918/107403819/107429792/107423279/107426806/107425765/107427590/107405216	LOC107415428/LOC107427911/LOC107430508/LOC107431207/LOC107431034/LOC107411317/LOC107411918/LOC107403819/LOC107429792/LOC107423279/LOC107426806/LOC107425765/LOC107427590/LOC107405216	14	7	107430508/107431207/107431034/107411918/107403819/107429792/107427590	7	107415428/107427911/107411317/107423279/107426806/107425765/107405216
CC	GO:0042175	nuclear outer membrane-endoplasmic reticulum membrane network	14/1030	35/2617	0.533304	0.933985	107415428/107427911/107430508/107431207/107431034/107411317/107411918/107403819/107429792/107423279/107426806/107425765/107427590/107405216	LOC107415428/LOC107427911/LOC107430508/LOC107431207/LOC107431034/LOC107411317/LOC107411918/LOC107403819/LOC107429792/LOC107423279/LOC107426806/LOC107425765/LOC107427590/LOC107405216	14	7	107430508/107431207/107431034/107411918/107403819/107429792/107427590	7	107415428/107427911/107411317/107423279/107426806/107425765/107405216
CC	GO:0044432	endoplasmic reticulum part	14/1030	35/2617	0.533304	0.933985	107415428/107427911/107430508/107431207/107431034/107411317/107411918/107403819/107429792/107423279/107426806/107425765/107427590/107405216	LOC107415428/LOC107427911/LOC107430508/LOC107431207/LOC107431034/LOC107411317/LOC107411918/LOC107403819/LOC107429792/LOC107423279/LOC107426806/LOC107425765/LOC107427590/LOC107405216	14	7	107430508/107431207/107431034/107411918/107403819/107429792/107427590	7	107415428/107427911/107411317/107423279/107426806/107425765/107405216
CC	GO:0098827	endoplasmic reticulum subcompartment	14/1030	35/2617	0.533304	0.933985	107415428/107427911/107430508/107431207/107431034/107411317/107411918/107403819/107429792/107423279/107426806/107425765/107427590/107405216	LOC107415428/LOC107427911/LOC107430508/LOC107431207/LOC107431034/LOC107411317/LOC107411918/LOC107403819/LOC107429792/LOC107423279/LOC107426806/LOC107425765/LOC107427590/LOC107405216	14	7	107430508/107431207/107431034/107411918/107403819/107429792/107427590	7	107415428/107427911/107411317/107423279/107426806/107425765/107405216
CC	GO:0000228	nuclear chromosome	5/1030	12/2617	0.543693	0.933985	107419009/107426162/107411750/107410673/107409741	LOC107419009/LOC107426162/LOC107411750/LOC107410673/LOC107409741	5	1	107426162	4	107419009/107411750/107410673/107409741
CC	GO:0005643	nuclear pore	5/1030	12/2617	0.543693	0.933985	107434816/107409041/107434796/107404452/107428527	LOC107434816/LOC107409041/LOC107434796/LOC107404452/LOC107428527	5	0		5	107434816/107409041/107434796/107404452/107428527
CC	GO:0005777	peroxisome	5/1030	12/2617	0.543693	0.933985	107414329/107406525/107414330/107409167/107406562	LOC107414329/LOC107406525/LOC107414330/LOC107409167/LOC107406562	5	4	107414329/107406525/107414330/107406562	1	107409167
CC	GO:0030176	integral component of endoplasmic reticulum membrane	5/1030	12/2617	0.543693	0.933985	107427911/107431207/107431034/107403819/107426806	LOC107427911/LOC107431207/LOC107431034/LOC107403819/LOC107426806	5	3	107431207/107431034/107403819	2	107427911/107426806
CC	GO:0031227	intrinsic component of endoplasmic reticulum membrane	5/1030	12/2617	0.543693	0.933985	107427911/107431207/107431034/107403819/107426806	LOC107427911/LOC107431207/LOC107431034/LOC107403819/LOC107426806	5	3	107431207/107431034/107403819	2	107427911/107426806
CC	GO:0042579	microbody	5/1030	12/2617	0.543693	0.933985	107414329/107406525/107414330/107409167/107406562	LOC107414329/LOC107406525/LOC107414330/LOC107409167/LOC107406562	5	4	107414329/107406525/107414330/107406562	1	107409167
CC	GO:0031966	mitochondrial membrane	10/1030	25/2617	0.549678	0.933985	107424967/107429402/107418193/107413604/107415614/107403282/107403617/107421221/107424999/107404101	LOC107424967/LOC107429402/LOC107418193/LOC107413604/LOC107415614/LOC107403282/LOC107403617/LOC107421221/LOC107424999/LOC107404101	10	10	107424967/107429402/107418193/107413604/107415614/107403282/107403617/107421221/107424999/107404101	0
CC	GO:0044444	cytoplasmic part	184/1030	470/2617	0.560498	0.933985	107408171/107424967/107432853/107422276/107427916/107426883/107428090/112489358/107420104/107425194/107432103/107404548/107405198/107415428/107426276/107427911/107435759/107405800/107405989/107430871/107430807/107412946/107410441/107420769/107430508/107431207/107432340/107418940/107422423/107413874/107414102/107425892/107421575/107416326/107429402/107416893/107405406/107412548/107429603/107433934…	LOC107408171/LOC107424967/LOC107432853/LOC107422276/LOC107427916/LOC107426883/LOC107428090/LOC112489358/LOC107420104/LOC107425194/LOC107432103/LOC107404548/LOC107405198/LOC107415428/LOC107426276/LOC107427911/LOC107435759/LOC107405800/LOC107405989/LOC107430871/LOC107430807/LOC107412946/LOC107410441/LOC107420769/LOC107430508/LOC107431207/LOC107432340/LOC107418940/LOC107422423/LOC107413874/LOC107414…	184	87	107408171/107424967/107422276/107427916/107420104/107425194/107405198/107426276/107435759/107405989/107430871/107410441/107420769/107430508/107431207/107422423/107425892/107421575/107416326/107429402/107405406/107425394/107415002/107420281/107414973/107416558/107431034/107418193/107414706/107426583/107410022/107414329/107412236/107420978/107433281/107411918/107429485/107414254/107413604/107405196…	97	107432853/107426883/107428090/112489358/107432103/107404548/107415428/107427911/107405800/107430807/107412946/107432340/107418940/107413874/107414102/107416893/107412548/107429603/107433934/107419275/107426001/107435540/107406080/107423825/107420698/107426862/107431001/107435498/107435396/107412492/107423481/107410834/107413161/107424560/107431115/107431860/107403542/107411317/107424350/107414342…
CC	GO:0031974	membrane-enclosed lumen	27/1030	69/2617	0.56185	0.933985	107426033/107419009/107405322/107411017/107424632/107430807/107422423/107426162/107419101/107415060/107433042/107411750/107435349/107413211/107421332/107424580/107405542/107432757/107413354/107418372/107415494/107420442/107409954/107410673/107409741/107432291/107424081	LOC107426033/LOC107419009/LOC107405322/LOC107411017/LOC107424632/LOC107430807/LOC107422423/LOC107426162/LOC107419101/LOC107415060/LOC107433042/LOC107411750/LOC107435349/LOC107413211/LOC107421332/LOC107424580/LOC107405542/LOC107432757/LOC107413354/LOC107418372/LOC107415494/LOC107420442/LOC107409954/LOC107410673/LOC107409741/LOC107432291/LOC107424081	27	13	107411017/107424632/107422423/107426162/107419101/107435349/107421332/107424580/107405542/107413354/107420442/107432291/107424081	14	107426033/107419009/107405322/107430807/107415060/107433042/107411750/107413211/107432757/107418372/107415494/107409954/107410673/107409741
CC	GO:0043233	organelle lumen	27/1030	69/2617	0.56185	0.933985	107426033/107419009/107405322/107411017/107424632/107430807/107422423/107426162/107419101/107415060/107433042/107411750/107435349/107413211/107421332/107424580/107405542/107432757/107413354/107418372/107415494/107420442/107409954/107410673/107409741/107432291/107424081	LOC107426033/LOC107419009/LOC107405322/LOC107411017/LOC107424632/LOC107430807/LOC107422423/LOC107426162/LOC107419101/LOC107415060/LOC107433042/LOC107411750/LOC107435349/LOC107413211/LOC107421332/LOC107424580/LOC107405542/LOC107432757/LOC107413354/LOC107418372/LOC107415494/LOC107420442/LOC107409954/LOC107410673/LOC107409741/LOC107432291/LOC107424081	27	13	107411017/107424632/107422423/107426162/107419101/107435349/107421332/107424580/107405542/107413354/107420442/107432291/107424081	14	107426033/107419009/107405322/107430807/107415060/107433042/107411750/107413211/107432757/107418372/107415494/107409954/107410673/107409741
CC	GO:0070013	intracellular organelle lumen	27/1030	69/2617	0.56185	0.933985	107426033/107419009/107405322/107411017/107424632/107430807/107422423/107426162/107419101/107415060/107433042/107411750/107435349/107413211/107421332/107424580/107405542/107432757/107413354/107418372/107415494/107420442/107409954/107410673/107409741/107432291/107424081	LOC107426033/LOC107419009/LOC107405322/LOC107411017/LOC107424632/LOC107430807/LOC107422423/LOC107426162/LOC107419101/LOC107415060/LOC107433042/LOC107411750/LOC107435349/LOC107413211/LOC107421332/LOC107424580/LOC107405542/LOC107432757/LOC107413354/LOC107418372/LOC107415494/LOC107420442/LOC107409954/LOC107410673/LOC107409741/LOC107432291/LOC107424081	27	13	107411017/107424632/107422423/107426162/107419101/107435349/107421332/107424580/107405542/107413354/107420442/107432291/107424081	14	107426033/107419009/107405322/107430807/107415060/107433042/107411750/107413211/107432757/107418372/107415494/107409954/107410673/107409741
CC	GO:0009522	photosystem I	6/1030	15/2617	0.577045	0.939327	107425674/107426460/107415237/novel.378/107417186/107418592	LOC107425674/LOC107426460/LOC107415237/-/LOC107417186/LOC107418592	6	6	107425674/107426460/107415237/novel.378/107417186/107418592	0
CC	GO:0005783	endoplasmic reticulum	21/1030	54/2617	0.580231	0.939327	107415428/107427911/107430508/107431207/107431034/107412492/107423481/107411317/107411918/107423332/107411779/107403819/107429792/107419657/107423279/107431006/107426806/107425765/107407355/107427590/107405216	LOC107415428/LOC107427911/LOC107430508/LOC107431207/LOC107431034/LOC107412492/LOC107423481/LOC107411317/LOC107411918/LOC107423332/LOC107411779/LOC107403819/LOC107429792/LOC107419657/LOC107423279/LOC107431006/LOC107426806/LOC107425765/LOC107407355/LOC107427590/LOC107405216	21	9	107430508/107431207/107431034/107411918/107423332/107411779/107403819/107429792/107427590	12	107415428/107427911/107412492/107423481/107411317/107419657/107423279/107431006/107426806/107425765/107407355/107405216
CC	GO:0031981	nuclear lumen	24/1030	62/2617	0.590384	0.939327	107426033/107419009/107405322/107411017/107424632/107426162/107419101/107415060/107433042/107411750/107435349/107421332/107424580/107405542/107432757/107413354/107418372/107415494/107420442/107409954/107410673/107409741/107432291/107424081	LOC107426033/LOC107419009/LOC107405322/LOC107411017/LOC107424632/LOC107426162/LOC107419101/LOC107415060/LOC107433042/LOC107411750/LOC107435349/LOC107421332/LOC107424580/LOC107405542/LOC107432757/LOC107413354/LOC107418372/LOC107415494/LOC107420442/LOC107409954/LOC107410673/LOC107409741/LOC107432291/LOC107424081	24	12	107411017/107424632/107426162/107419101/107435349/107421332/107424580/107405542/107413354/107420442/107432291/107424081	12	107426033/107419009/107405322/107415060/107433042/107411750/107432757/107418372/107415494/107409954/107410673/107409741
CC	GO:0031012	extracellular matrix	4/1030	10/2617	0.601756	0.939327	107403555/107416464/107415410/107430266	LOC107403555/LOC107416464/LOC107415410/LOC107430266	4	1	107430266	3	107403555/107416464/107415410
CC	GO:0044421	extracellular region part	4/1030	10/2617	0.601756	0.939327	107403555/107416464/107415410/107430266	LOC107403555/LOC107416464/LOC107415410/LOC107430266	4	1	107430266	3	107403555/107416464/107415410
CC	GO:0044427	chromosomal part	13/1030	35/2617	0.667668	0.997987	107425932/107434120/107429283/107419009/107424398/107426162/107424083/107419912/107416293/107411750/107425332/107410679/107412213	LOC107425932/LOC107434120/LOC107429283/LOC107419009/LOC107424398/LOC107426162/LOC107424083/LOC107419912/LOC107416293/LOC107411750/LOC107425332/LOC107410679/LOC107412213	13	2	107426162/107419912	11	107425932/107434120/107429283/107419009/107424398/107424083/107416293/107411750/107425332/107410679/107412213
CC	GO:0042765	GPI-anchor transamidase complex	4/1030	11/2617	0.688768	0.997987	107427911/107431034/107403819/107426806	LOC107427911/LOC107431034/LOC107403819/LOC107426806	4	2	107431034/107403819	2	107427911/107426806
CC	GO:0019898	extrinsic component of membrane	8/1030	22/2617	0.689533	0.997987	107420800/107428949/107421293/107413542/107404874/107429625/107417603/107413167	LOC107420800/LOC107428949/LOC107421293/LOC107413542/LOC107404874/LOC107429625/LOC107417603/LOC107413167	8	7	107420800/107428949/107421293/107413542/107404874/107417603/107413167	1	107429625
CC	GO:1990204	oxidoreductase complex	8/1030	22/2617	0.689533	0.997987	107434253/107428949/107421293/107413542/107404874/107429625/107421221/107417603	LOC107434253/LOC107428949/LOC107421293/LOC107413542/LOC107404874/LOC107429625/LOC107421221/LOC107417603	8	7	107434253/107428949/107421293/107413542/107404874/107421221/107417603	1	107429625
CC	GO:1902494	catalytic complex	52/1030	138/2617	0.691225	0.997987	107420800/107425592/107434253/107427911/107419009/107405322/107411017/107412282/107434655/107413204/107426162/107419101/107403395/107428949/107421293/107409322/107431034/107412898/107411752/107411750/107411918/107418516/107414254/107430748/107413542/107403396/107435349/107403819/107432150/107405380/107404874/107416726/107423279/107429625/107418130/107426806/107425765/107408036/107421332/107405542…	LOC107420800/LOC107425592/LOC107434253/LOC107427911/LOC107419009/LOC107405322/LOC107411017/LOC107412282/LOC107434655/LOC107413204/LOC107426162/LOC107419101/LOC107403395/LOC107428949/LOC107421293/LOC107409322/LOC107431034/LOC107412898/LOC107411752/LOC107411750/LOC107411918/LOC107418516/LOC107414254/LOC107430748/LOC107413542/LOC107403396/LOC107435349/LOC107403819/LOC107432150/LOC107405380/LOC107404…	52	32	107420800/107434253/107411017/107412282/107426162/107419101/107428949/107421293/107409322/107431034/107412898/107411752/107411918/107418516/107414254/107413542/107435349/107403819/107432150/107405380/107404874/107408036/107421332/107405542/107421221/107417603/107413354/107435484/107413167/107420442/107420295/107435701	20	107425592/107427911/107419009/107405322/107434655/107413204/107403395/107411750/107430748/107403396/107416726/107423279/107429625/107418130/107426806/107425765/107432757/107409954/107408411/107422187
CC	GO:0005635	nuclear envelope	5/1030	14/2617	0.704472	0.997987	107434816/107409041/107434796/107404452/107428527	LOC107434816/LOC107409041/LOC107434796/LOC107404452/LOC107428527	5	0		5	107434816/107409041/107434796/107404452/107428527
CC	GO:0009523	photosystem II	10/1030	28/2617	0.71937	0.997987	107434253/107424040/107428949/107421293/novel.394/107413542/107404874/107429625/107417603/107425881	LOC107434253/LOC107424040/LOC107428949/LOC107421293/-/LOC107413542/LOC107404874/LOC107429625/LOC107417603/LOC107425881	10	9	107434253/107424040/107428949/107421293/novel.394/107413542/107404874/107417603/107425881	1	107429625
CC	GO:0005694	chromosome	18/1030	50/2617	0.735722	0.997987	107425932/107429950/107434120/107429283/107419009/107424398/107426162/107424083/107419912/107416293/107411750/107425332/107410679/107410673/107416512/107425772/107409741/107412213	LOC107425932/LOC107429950/LOC107434120/LOC107429283/LOC107419009/LOC107424398/LOC107426162/LOC107424083/LOC107419912/LOC107416293/LOC107411750/LOC107425332/LOC107410679/LOC107410673/LOC107416512/LOC107425772/LOC107409741/LOC107412213	18	2	107426162/107419912	16	107425932/107429950/107434120/107429283/107419009/107424398/107424083/107416293/107411750/107425332/107410679/107410673/107416512/107425772/107409741/107412213
CC	GO:1990234	transferase complex	19/1030	53/2617	0.746751	0.997987	107425592/107411017/107434655/107419101/107403395/107409322/107411918/107403396/107435349/107405380/107418130/107425765/107408036/107421332/107405542/107413354/107420442/107409954/107408411	LOC107425592/LOC107411017/LOC107434655/LOC107419101/LOC107403395/LOC107409322/LOC107411918/LOC107403396/LOC107435349/LOC107405380/LOC107418130/LOC107425765/LOC107408036/LOC107421332/LOC107405542/LOC107413354/LOC107420442/LOC107409954/LOC107408411	19	11	107411017/107419101/107409322/107411918/107435349/107405380/107408036/107421332/107405542/107413354/107420442	8	107425592/107434655/107403395/107403396/107418130/107425765/107409954/107408411
CC	GO:0009521	photosystem	16/1030	45/2617	0.749874	0.997987	107425674/107434253/107424040/107426460/107428949/107421293/novel.394/107415237/107413542/novel.378/107417186/107404874/107429625/107417603/107425881/107418592	LOC107425674/LOC107434253/LOC107424040/LOC107426460/LOC107428949/LOC107421293/-/LOC107415237/LOC107413542/-/LOC107417186/LOC107404874/LOC107429625/LOC107417603/LOC107425881/LOC107418592	16	15	107425674/107434253/107424040/107426460/107428949/107421293/novel.394/107415237/107413542/novel.378/107417186/107404874/107417603/107425881/107418592	1	107429625
CC	GO:0009654	photosystem II oxygen evolving complex	7/1030	21/2617	0.783523	0.997987	107434253/107428949/107421293/107413542/107404874/107429625/107417603	LOC107434253/LOC107428949/LOC107421293/LOC107413542/LOC107404874/LOC107429625/LOC107417603	7	6	107434253/107428949/107421293/107413542/107404874/107417603	1	107429625
CC	GO:0009579	thylakoid	17/1030	49/2617	0.793451	0.997987	107425674/107434253/107435557/107424040/107426460/107428949/107421293/novel.394/107415237/107413542/novel.378/107417186/107404874/107429625/107417603/107425881/107418592	LOC107425674/LOC107434253/LOC107435557/LOC107424040/LOC107426460/LOC107428949/LOC107421293/-/LOC107415237/LOC107413542/-/LOC107417186/LOC107404874/LOC107429625/LOC107417603/LOC107425881/LOC107418592	17	16	107425674/107434253/107435557/107424040/107426460/107428949/107421293/novel.394/107415237/107413542/novel.378/107417186/107404874/107417603/107425881/107418592	1	107429625
CC	GO:0044436	thylakoid part	17/1030	49/2617	0.793451	0.997987	107425674/107434253/107435557/107424040/107426460/107428949/107421293/novel.394/107415237/107413542/novel.378/107417186/107404874/107429625/107417603/107425881/107418592	LOC107425674/LOC107434253/LOC107435557/LOC107424040/LOC107426460/LOC107428949/LOC107421293/-/LOC107415237/LOC107413542/-/LOC107417186/LOC107404874/LOC107429625/LOC107417603/LOC107425881/LOC107418592	17	16	107425674/107434253/107435557/107424040/107426460/107428949/107421293/novel.394/107415237/107413542/novel.378/107417186/107404874/107417603/107425881/107418592	1	107429625
CC	GO:0034357	photosynthetic membrane	16/1030	47/2617	0.816241	0.997987	107425674/107434253/107424040/107426460/107428949/107421293/novel.394/107415237/107413542/novel.378/107417186/107404874/107429625/107417603/107425881/107418592	LOC107425674/LOC107434253/LOC107424040/LOC107426460/LOC107428949/LOC107421293/-/LOC107415237/LOC107413542/-/LOC107417186/LOC107404874/LOC107429625/LOC107417603/LOC107425881/LOC107418592	16	15	107425674/107434253/107424040/107426460/107428949/107421293/novel.394/107415237/107413542/novel.378/107417186/107404874/107417603/107425881/107418592	1	107429625
CC	GO:0044428	nuclear part	34/1030	96/2617	0.818721	0.997987	107426033/107434816/107419009/107405322/107411017/107424632/107409041/107421866/107434796/107426162/107419101/107426724/107415060/107416386/107433042/107411750/107435349/107414842/107421332/107424580/107405542/107412523/107432757/107413354/107418372/107415494/107420442/107409954/107410673/107404452/107409741/107428527/107432291/107424081	LOC107426033/LOC107434816/LOC107419009/LOC107405322/LOC107411017/LOC107424632/LOC107409041/LOC107421866/LOC107434796/LOC107426162/LOC107419101/LOC107426724/LOC107415060/LOC107416386/LOC107433042/LOC107411750/LOC107435349/LOC107414842/LOC107421332/LOC107424580/LOC107405542/LOC107412523/LOC107432757/LOC107413354/LOC107418372/LOC107415494/LOC107420442/LOC107409954/LOC107410673/LOC107404452/LOC107409…	34	17	107411017/107424632/107421866/107426162/107419101/107426724/107416386/107435349/107414842/107421332/107424580/107405542/107412523/107413354/107420442/107432291/107424081	17	107426033/107434816/107419009/107405322/107409041/107434796/107415060/107433042/107411750/107432757/107418372/107415494/107409954/107410673/107404452/107409741/107428527
CC	GO:0019867	outer membrane	5/1030	16/2617	0.820841	0.997987	107412680/107424967/107411029/107403583/107415614	LOC107412680/LOC107424967/LOC107411029/LOC107403583/LOC107415614	5	2	107424967/107415614	3	107412680/107411029/107403583
CC	GO:0016459	myosin complex	3/1030	10/2617	0.822633	0.997987	107422621/107425241/107435807	LOC107422621/LOC107425241/LOC107435807	3	1	107425241	2	107422621/107435807
CC	GO:0031300	intrinsic component of organelle membrane	3/1030	10/2617	0.822633	0.997987	107414329/107414330/107418863	LOC107414329/LOC107414330/LOC107418863	3	2	107414329/107414330	1	107418863
CC	GO:0031301	integral component of organelle membrane	3/1030	10/2617	0.822633	0.997987	107414329/107414330/107418863	LOC107414329/LOC107414330/LOC107418863	3	2	107414329/107414330	1	107418863
CC	GO:0000502	proteasome complex	7/1030	22/2617	0.827385	0.997987	107412898/107411752/107418516/107416726/107435484/107420295/107435701	LOC107412898/LOC107411752/LOC107418516/LOC107416726/LOC107435484/LOC107420295/LOC107435701	7	6	107412898/107411752/107418516/107435484/107420295/107435701	1	107416726
CC	GO:0005839	proteasome core complex	7/1030	22/2617	0.827385	0.997987	107412898/107411752/107418516/107416726/107435484/107420295/107435701	LOC107412898/LOC107411752/LOC107418516/LOC107416726/LOC107435484/LOC107420295/LOC107435701	7	6	107412898/107411752/107418516/107435484/107420295/107435701	1	107416726
CC	GO:1905369	endopeptidase complex	7/1030	22/2617	0.827385	0.997987	107412898/107411752/107418516/107416726/107435484/107420295/107435701	LOC107412898/LOC107411752/LOC107418516/LOC107416726/LOC107435484/LOC107420295/LOC107435701	7	6	107412898/107411752/107418516/107435484/107420295/107435701	1	107416726
CC	GO:1905368	peptidase complex	9/1030	28/2617	0.836327	0.997987	107412898/107411752/107418516/107416726/107423279/107413354/107435484/107420295/107435701	LOC107412898/LOC107411752/LOC107418516/LOC107416726/LOC107423279/LOC107413354/LOC107435484/LOC107420295/LOC107435701	9	7	107412898/107411752/107418516/107413354/107435484/107420295/107435701	2	107416726/107423279
CC	GO:0016591	DNA-directed RNA polymerase II, holoenzyme	5/1030	17/2617	0.863382	0.997987	107411017/107419101/107435349/107421332/107420442	LOC107411017/LOC107419101/LOC107435349/LOC107421332/LOC107420442	5	5	107411017/107419101/107435349/107421332/107420442	0
CC	GO:0048046	apoplast	8/1030	26/2617	0.865776	0.997987	107425034/107416878/107411876/107424622/107428620/107422327/107419753/107405483	LOC107425034/LOC107416878/LOC107411876/LOC107424622/LOC107428620/LOC107422327/LOC107419753/LOC107405483	8	3	107411876/107424622/107419753	5	107425034/107416878/107428620/107422327/107405483
CC	GO:0005654	nucleoplasm	14/1030	44/2617	0.883697	0.997987	107411017/107424632/107419101/107415060/107433042/107435349/107421332/107424580/107405542/107413354/107420442/107409954/107432291/107424081	LOC107411017/LOC107424632/LOC107419101/LOC107415060/LOC107433042/LOC107435349/LOC107421332/LOC107424580/LOC107405542/LOC107413354/LOC107420442/LOC107409954/LOC107432291/LOC107424081	14	11	107411017/107424632/107419101/107435349/107421332/107424580/107405542/107413354/107420442/107432291/107424081	3	107415060/107433042/107409954
CC	GO:0044451	nucleoplasm part	14/1030	44/2617	0.883697	0.997987	107411017/107424632/107419101/107415060/107433042/107435349/107421332/107424580/107405542/107413354/107420442/107409954/107432291/107424081	LOC107411017/LOC107424632/LOC107419101/LOC107415060/LOC107433042/LOC107435349/LOC107421332/LOC107424580/LOC107405542/LOC107413354/LOC107420442/LOC107409954/LOC107432291/LOC107424081	14	11	107411017/107424632/107419101/107435349/107421332/107424580/107405542/107413354/107420442/107432291/107424081	3	107415060/107433042/107409954
CC	GO:0000428	DNA-directed RNA polymerase complex	6/1030	21/2617	0.89472	0.997987	107411017/107419101/107435349/107421332/107420442/107409954	LOC107411017/LOC107419101/LOC107435349/LOC107421332/LOC107420442/LOC107409954	6	5	107411017/107419101/107435349/107421332/107420442	1	107409954
CC	GO:0030880	RNA polymerase complex	6/1030	21/2617	0.89472	0.997987	107411017/107419101/107435349/107421332/107420442/107409954	LOC107411017/LOC107419101/LOC107435349/LOC107421332/LOC107420442/LOC107409954	6	5	107411017/107419101/107435349/107421332/107420442	1	107409954
CC	GO:0055029	nuclear DNA-directed RNA polymerase complex	6/1030	21/2617	0.89472	0.997987	107411017/107419101/107435349/107421332/107420442/107409954	LOC107411017/LOC107419101/LOC107435349/LOC107421332/LOC107420442/LOC107409954	6	5	107411017/107419101/107435349/107421332/107420442	1	107409954
CC	GO:0042651	thylakoid membrane	7/1030	25/2617	0.918023	0.997987	107434253/107428949/107421293/107413542/107404874/107429625/107417603	LOC107434253/LOC107428949/LOC107421293/LOC107413542/LOC107404874/LOC107429625/LOC107417603	7	6	107434253/107428949/107421293/107413542/107404874/107417603	1	107429625
CC	GO:0005634	nucleus	155/1030	427/2617	0.92942	0.997987	107406338/107430150/107423323/107413132/107413065/107425932/107425884/107432304/107434120/107415198/107433255/107429283/107413137/107410533/107419849/107426033/107434816/107414386/107419567/107419009/107406208/107405322/107420862/107411017/107412844/107424632/107424398/107425191/107424428/107409041/107426083/107421866/107434796/107435768/107419282/107431544/107404288/107426162/107419101/107425894…	LOC107406338/LOC107430150/LOC107423323/LOC107413132/LOC107413065/LOC107425932/LOC107425884/LOC107432304/LOC107434120/LOC107415198/LOC107433255/LOC107429283/LOC107413137/LOC107410533/LOC107419849/LOC107426033/LOC107434816/LOC107414386/LOC107419567/LOC107419009/LOC107406208/LOC107405322/LOC107420862/LOC107411017/LOC107412844/LOC107424632/LOC107424398/LOC107425191/LOC107424428/LOC107409041/LOC107426…	155	84	107406338/107430150/107423323/107413132/107413065/107425884/107413137/107410533/107414386/107419567/107406208/107411017/107424632/107426083/107421866/107431544/107426162/107419101/107425894/107405809/107429964/107408983/107422832/107431173/107426724/107435131/107406101/107431340/107416521/107431954/107418459/107425981/107415108/107414457/107404980/107416386/107403945/107420051/107429709/107426205…	71	107425932/107432304/107434120/107415198/107433255/107429283/107419849/107426033/107434816/107419009/107405322/107420862/107412844/107424398/107425191/107424428/107409041/107434796/107435768/107419282/107404288/107423671/107424083/107421556/107404012/107420525/107433268/107418254/107422456/107414270/107416293/107415060/107434203/107425139/107433042/107411750/107412336/107415798/107431837/107413934…
[truncated: 336 more rows]
