# Supplementary material for: Integrated Physiological and Transcriptome Analyses of Wild Jujube (Ziziphus jujuba var. spinosa) Under Drought Stress
Source: Int J Mol Sci. 2026 Mar 14;27(6):2669. doi: 10.3390/ijms27062669 (PMC13026995; doi:10.3390/ijms27062669)
Supplement: Supplementary file 1 [file ijms-27-02669-s001.zip › Table S6.xlsx]

## Sheet: NO. 1vsNO. 5_KEGGenrich
KEGG pathway enrichment analysis of DEGs
KEGGID	Description	GeneRatio	BgRatio	pvalue	padj	geneID	geneName	keggID	Count	Up	Up_Gene_names	Down	Down_Gene_names
zju04712	Circadian rhythm - plant	35/2140	48/5133	1.06555e-05	0.00128931	107423826/107420622/107433384/107417151/107420849/107411166/107429253/107423791/107421599/107419202/107422595/107407622/107413622/107432866/107428003/107414605/107422581/107422878/107414998/107411699/107426221/107408095/107410660/107409100/107414436/107404228/107418995/107420584/107409035/107433896/107403656/107424951/107411687/107426598/107426639	LOC107423826/LOC107420622/LOC107433384/LOC107417151/LOC107420849/LOC107411166/LOC107429253/LOC107423791/LOC107421599/LOC107419202/LOC107422595/LOC107407622/LOC107413622/LOC107432866/LOC107428003/LOC107414605/LOC107422581/LOC107422878/LOC107414998/LOC107411699/LOC107426221/LOC107408095/LOC107410660/LOC107409100/LOC107414436/LOC107404228/LOC107418995/LOC107420584/LOC107409035/LOC107433896/LOC107403…	zju:107423826/zju:107420622/zju:107433384/zju:107417151/zju:107420849/zju:107411166/zju:107429253/zju:107423791/zju:107421599/zju:107419202/zju:107422595/zju:107407622/zju:107413622/zju:107432866/zju:107428003/zju:107414605/zju:107422581/zju:107422878/zju:107414998/zju:107411699/zju:107426221/zju:107407622/zju:107410660/zju:107409100/zju:107414436/zju:107404228/zju:107418995/zju:107420584/zju:107…	35	21	107423826/107433384/107417151/107420849/107423791/107422595/107407622/107428003/107414605/107422581/107422878/107414998/107426221/107410660/107409100/107414436/107420584/107409035/107403656/107424951/107411687	14	107420622/107411166/107429253/107421599/107419202/107413622/107432866/107411699/107408095/107404228/107418995/107433896/107426598/107426639
zju03008	Ribosome biogenesis in eukaryotes	56/2140	93/5133	0.000215194	0.0130192	107414175/107425552/107432272/107432062/107404490/107403773/107426033/107417678/107407622/107421213/107429392/107405766/107435581/107414859/107413204/107427652/novel.506/107427894/107421233/107425171/107427097/107417889/107408095/107434803/107409162/107406016/107409100/107418015/107416278/107416692/107421217/107423460/107427882/107426710/107420584/107421705/107426551/107409035/107435087/107413561…	LOC107414175/LOC107425552/LOC107432272/LOC107432062/LOC107404490/LOC107403773/LOC107426033/LOC107417678/LOC107407622/LOC107421213/LOC107429392/LOC107405766/LOC107435581/LOC107414859/LOC107413204/LOC107427652/-/LOC107427894/LOC107421233/LOC107425171/LOC107427097/LOC107417889/LOC107408095/LOC107434803/LOC107409162/LOC107406016/LOC107409100/LOC107418015/LOC107416278/LOC107416692/LOC107421217/LOC1074…	zju:107414175/zju:107425552/zju:107432272/zju:107432062/zju:107404490/zju:107403773/zju:107426033/zju:107417678/zju:107407622/zju:107421213/zju:107416487/zju:107405766/zju:107435581/zju:107414859/zju:107413204/zju:107427097/zju:107429980/zju:107427097/zju:107432390/zju:107425171/zju:107427097/zju:107417889/zju:107407622/zju:107434803/zju:107409162/zju:107406016/zju:107409100/zju:107418015/zju:107…	56	12	107407622/novel.506/107421233/107409100/107416278/107421217/107420584/107409035/107424951/107432390/107406332/107416861	44	107414175/107425552/107432272/107432062/107404490/107403773/107426033/107417678/107421213/107429392/107405766/107435581/107414859/107413204/107427652/107427894/107425171/107427097/107417889/107408095/107434803/107409162/107406016/107418015/107416692/107423460/107427882/107426710/107421705/107426551/107435087/107413561/107431316/107435882/107404405/107425876/107420433/107414866/107425247/107418372…
zju00904	Diterpenoid biosynthesis	16/2140	22/5133	0.0031456	0.126873	107426783/107414377/107413744/107406139/107428821/107406664/107404715/107426109/112493422/107430468/107432734/107430491/107419914/107413058/107424646/107433345	LOC107426783/LOC107414377/LOC107413744/LOC107406139/LOC107428821/LOC107406664/LOC107404715/LOC107426109/LOC112493422/LOC107430468/LOC107432734/LOC107430491/LOC107419914/LOC107413058/LOC107424646/LOC107433345	zju:107426783/zju:107414377/zju:107413744/zju:107406139/zju:107428821/zju:107406664/zju:107432734/zju:107426109/zju:107430487/zju:107430468/zju:107432734/zju:107430491/zju:107419914/zju:107413058/zju:107424646/zju:107433345	16	11	107426783/107406139/107428821/107406664/107426109/112493422/107430468/107432734/107419914/107424646/107433345	5	107414377/107413744/107404715/107430491/107413058
zju00730	Thiamine metabolism	17/2140	26/5133	0.0124841	0.313857	107407137/107420469/107410828/107423308/107425027/107422606/107432862/107421238/107418978/107432357/107427278/107418162/107427854/107434242/107413609/107413508/107421496	LOC107407137/LOC107420469/LOC107410828/LOC107423308/LOC107425027/LOC107422606/LOC107432862/LOC107421238/LOC107418978/LOC107432357/LOC107427278/LOC107418162/LOC107427854/LOC107434242/LOC107413609/LOC107413508/LOC107421496	zju:107420469/zju:107420469/zju:107410828/zju:107423308/zju:107425027/zju:107422606/zju:107432862/zju:107421238/zju:107418978/zju:107432357/zju:107427278/zju:107418162/zju:107427854/zju:107434242/zju:107413609/zju:107413508/zju:107421496	17	9	107423308/107425027/107432862/107427278/107418162/107427854/107434242/107413609/107421496	8	107407137/107420469/107410828/107422606/107421238/107418978/107432357/107413508
zju00710	Carbon fixation in photosynthetic organisms	41/2140	75/5133	0.0152566	0.313857	107435345/107435331/107426784/107418185/107417353/107434241/107419772/107403725/107430709/107417915/107427583/107411085/107432540/107430723/107412211/107428611/107420388/107420693/107429454/novel.845/107420694/107431911/107433843/107410997/107403731/novel.378/107432538/107434740/107417169/107432838/107427681/107417243/107413340/107421671/107413281/107422883/107421706/107421398/107419187/107423358…	LOC107435345/LOC107435331/LOC107426784/LOC107418185/LOC107417353/LOC107434241/LOC107419772/LOC107403725/LOC107430709/LOC107417915/LOC107427583/LOC107411085/LOC107432540/LOC107430723/LOC107412211/LOC107428611/LOC107420388/LOC107420693/LOC107429454/-/LOC107420694/LOC107431911/LOC107433843/LOC107410997/LOC107403731/-/LOC107432538/LOC107434740/LOC107417169/LOC107432838/LOC107427681/LOC107417243/LOC10…	zju:107435345/zju:107435331/zju:107426784/zju:107418185/zju:107417353/zju:107434241/zju:107419772/zju:107403725/zju:107430709/zju:107417915/zju:107427583/zju:107410997/zju:107432540/zju:107430723/zju:107412211/zju:107428611/zju:107420388/zju:107420693/zju:107429454/zju:107427843/zju:107420694/zju:107431911/zju:107418684/zju:107410997/zju:107403731/zju:27963855/zju:107432538/zju:107434740/zju:1074…	41	32	107435345/107435331/107426784/107418185/107417353/107434241/107419772/107403725/107430709/107417915/107427583/107411085/107432540/107430723/107428611/107420388/107420693/107429454/novel.845/107420694/107410997/107403731/novel.378/107432538/107417243/107413340/107421671/107422883/107421706/107421398/107419187/107407446	9	107412211/107431911/107433843/107434740/107417169/107432838/107427681/107413281/107423358
zju00860	Porphyrin and chlorophyll metabolism	34/2140	61/5133	0.0181531	0.313857	107432449/107421070/107423584/107423441/107410684/107431688/107421073/107406323/107431821/107421394/112490981/107407353/107424775/107434821/107434038/107435801/107410210/107416895/107417352/107416958/107422620/107416652/107419241/107419449/107417200/107406694/107430876/107423425/107405855/107410856/107406401/107410813/107434589/107413960	LOC107432449/LOC107421070/LOC107423584/LOC107423441/LOC107410684/LOC107431688/LOC107421073/LOC107406323/LOC107431821/LOC107421394/LOC112490981/LOC107407353/LOC107424775/LOC107434821/LOC107434038/LOC107435801/LOC107410210/LOC107416895/LOC107417352/LOC107416958/LOC107422620/LOC107416652/LOC107419241/LOC107419449/LOC107417200/LOC107406694/LOC107430876/LOC107423425/LOC107405855/LOC107410856/LOC107406…	zju:107432449/zju:107421070/zju:107423584/zju:107423441/zju:107410684/zju:107431688/zju:107421073/zju:107406323/zju:107431821/zju:107421394/zju:107410856/zju:107407353/zju:107424775/zju:107434821/zju:107404683/zju:107404683/zju:107410210/zju:107416895/zju:107417352/zju:107416958/zju:107422620/zju:107416652/zju:107419241/zju:107419449/zju:107417200/zju:107406694/zju:107430876/zju:107423425/zju:107…	34	19	107421070/107423584/107423441/107410684/107431688/107421073/107406323/107421394/112490981/107434821/107410210/107416895/107416958/107422620/107419241/107423425/107410856/107406401/107410813	15	107432449/107431821/107407353/107424775/107434038/107435801/107417352/107416652/107419449/107417200/107406694/107430876/107405855/107434589/107413960
zju00500	Starch and sucrose metabolism	79/2140	158/5133	0.0197329	0.313857	107410852/107430591/107430302/107414286/112491050/107423052/107430415/107420761/107422272/107434935/107432849/107425056/107420649/107432594/107423777/107422617/107410667/107403798/107435862/107435430/107415591/107432017/107429277/112489059/107410850/107430599/107404500/107428870/107422824/107419800/107435312/107415517/107424996/107415022/107431547/107420275/107406800/107425264/107415938/107425478…	LOC107410852/LOC107430591/LOC107430302/LOC107414286/LOC112491050/LOC107423052/LOC107430415/LOC107420761/LOC107422272/LOC107434935/LOC107432849/LOC107425056/LOC107420649/LOC107432594/LOC107423777/LOC107422617/LOC107410667/LOC107403798/LOC107435862/LOC107435430/LOC107415591/LOC107432017/LOC107429277/LOC112489059/LOC107410850/LOC107430599/LOC107404500/LOC107428870/LOC107422824/LOC107419800/LOC107435…	zju:107410852/zju:107430591/zju:107430302/zju:107414286/zju:107430298/zju:107423052/zju:107430415/zju:107420761/zju:107422272/zju:107434935/zju:107432849/zju:107425056/zju:107420649/zju:107432594/zju:107423777/zju:107422617/zju:107410667/zju:107403798/zju:107435862/zju:107435430/zju:107415591/zju:107432017/zju:107429277/zju:112489059/zju:107410850/zju:107430599/zju:107404500/zju:107428870/zju:107…	79	35	107410852/107430302/107414286/112491050/107423052/107430415/107422272/107423777/107422617/107415591/107432017/112489059/107410850/107435312/107415517/107420275/107433591/107414450/107418946/107416186/107428743/novel.29/107429284/107420179/107419960/107413531/107423960/107410766/107417602/107421001/107414777/107405467/107430525/107430563/107430218	44	107430591/107420761/107434935/107432849/107425056/107420649/107432594/107410667/107403798/107435862/107435430/107429277/107430599/107404500/107428870/107422824/107419800/107424996/107415022/107431547/107406800/107425264/107415938/107425478/107422414/107432441/107428855/107433431/107431205/107429815/107406234/107435856/107412323/novel.74/107409332/112489544/107414419/107431224/107419708/107411174/…
zju00360	Phenylalanine metabolism	25/2140	43/5133	0.0213135	0.313857	107421646/107433056/107432580/107418311/107427573/107416589/107423205/107420360/107427572/107404213/107427574/107420693/107420694/107428926/107418973/107414327/107423201/107419477/107422411/107431054/107424108/107427566/107412034/107413687/107425444	LOC107421646/LOC107433056/LOC107432580/LOC107418311/LOC107427573/LOC107416589/LOC107423205/LOC107420360/LOC107427572/LOC107404213/LOC107427574/LOC107420693/LOC107420694/LOC107428926/LOC107418973/LOC107414327/LOC107423201/LOC107419477/LOC107422411/LOC107431054/LOC107424108/LOC107427566/LOC107412034/LOC107413687/LOC107425444	zju:107421646/zju:107404213/zju:107432580/zju:107418311/zju:107427573/zju:107416589/zju:107423205/zju:107420360/zju:107427572/zju:107404213/zju:107427574/zju:107420693/zju:107420694/zju:107428926/zju:107418973/zju:107414327/zju:107423201/zju:107419477/zju:107405566/zju:107431054/zju:107424108/zju:107427566/zju:107412034/zju:107413687/zju:107425444	25	19	107433056/107432580/107418311/107427573/107416589/107423205/107420360/107427572/107404213/107427574/107420693/107420694/107428926/107418973/107414327/107431054/107424108/107413687/107425444	6	107421646/107423201/107419477/107422411/107427566/107412034
zju00900	Terpenoid backbone biosynthesis	33/2140	60/5133	0.0250592	0.313857	107416905/107423308/107403932/107414345/107414413/107404940/107421238/107418411/107427376/107432967/107416820/107416669/107407736/107415786/107410015/107419241/107424275/107413046/112492132/107412754/107424343/107409570/107424303/107430825/107415381/107406165/107432883/107429028/107432921/107413508/107416066/107416294/107410823	LOC107416905/LOC107423308/LOC107403932/LOC107414345/LOC107414413/LOC107404940/LOC107421238/LOC107418411/LOC107427376/LOC107432967/LOC107416820/LOC107416669/LOC107407736/LOC107415786/LOC107410015/LOC107419241/LOC107424275/LOC107413046/LOC112492132/LOC107412754/LOC107424343/LOC107409570/LOC107424303/LOC107430825/LOC107415381/LOC107406165/LOC107432883/LOC107429028/LOC107432921/LOC107413508/LOC107416…	zju:107416905/zju:107423308/zju:107403932/zju:107414345/zju:107414413/zju:107404940/zju:107421238/zju:107418411/zju:107427376/zju:107432967/zju:107416820/zju:107416669/zju:107407736/zju:107415786/zju:107410015/zju:107419241/zju:107424275/zju:107413046/zju:107416820/zju:107412754/zju:107424343/zju:107409570/zju:107424303/zju:107430825/zju:107415381/zju:107406165/zju:107427376/zju:107429028/zju:107…	33	22	107423308/107403932/107414345/107414413/107404940/107418411/107432967/107416820/107416669/107407736/107410015/107419241/107424275/107413046/112492132/107412754/107424343/107424303/107406165/107432883/107416066/107410823	11	107416905/107421238/107427376/107415786/107409570/107430825/107415381/107429028/107432921/107413508/107416294
zju00561	Glycerolipid metabolism	41/2140	77/5133	0.0259386	0.313857	107412693/107433638/107419487/112493344/107403549/107421092/107420470/107407412/107435607/107405014/107425368/107425369/107407197/107420041/107406588/107410573/107430018/107419930/107406692/107426333/107424140/107411917/107430726/107429440/107429630/107430805/107424252/112490920/107419604/107423529/107428629/107421976/107411720/107430729/107420928/107411719/107430808/107431891/107431632/107409186…	LOC107412693/LOC107433638/LOC107419487/LOC112493344/LOC107403549/LOC107421092/LOC107420470/LOC107407412/LOC107435607/LOC107405014/LOC107425368/LOC107425369/LOC107407197/LOC107420041/LOC107406588/LOC107410573/LOC107430018/LOC107419930/LOC107406692/LOC107426333/LOC107424140/LOC107411917/LOC107430726/LOC107429440/LOC107429630/LOC107430805/LOC107424252/LOC112490920/LOC107419604/LOC107423529/LOC107428…	zju:107412693/zju:107433638/zju:107419487/zju:112493344/zju:107403549/zju:107421092/zju:107420470/zju:107407412/zju:107435607/zju:107405014/zju:107421092/zju:107425369/zju:107407197/zju:107420041/zju:107406588/zju:107410573/zju:107430018/zju:107419930/zju:107406692/zju:107426333/zju:107424140/zju:107411917/zju:107430726/zju:107429440/zju:107429630/zju:107430805/zju:107424252/zju:107413885/zju:107…	41	23	107412693/107433638/107419487/112493344/107403549/107420470/107435607/107425368/107425369/107407197/107419930/107411917/107430726/107429440/107429630/107424252/112490920/107428629/107421976/107411720/107430729/107411719/107431891	18	107421092/107407412/107405014/107420041/107406588/107410573/107430018/107406692/107426333/107424140/107430805/107419604/107423529/107420928/107430808/107431632/107409186/107414011
zju04146	Peroxisome	47/2140	93/5133	0.0512262	0.553258	107429863/107410635/107429898/112491372/107421067/107419839/107435086/107412106/107423037/107413991/107410655/107431790/107404462/107406410/107430317/107430148/107420848/107411440/107414133/107425042/107434735/107423371/107417910/107415806/107412613/107432278/107435222/107412675/112492585/107406518/107434802/107406525/107408062/107431524/107416832/107411222/107432656/107434825/107417218/107429922…	LOC107429863/LOC107410635/LOC107429898/LOC112491372/LOC107421067/LOC107419839/LOC107435086/LOC107412106/LOC107423037/LOC107413991/LOC107410655/LOC107431790/LOC107404462/LOC107406410/LOC107430317/LOC107430148/LOC107420848/LOC107411440/LOC107414133/LOC107425042/LOC107434735/LOC107423371/LOC107417910/LOC107415806/LOC107412613/LOC107432278/LOC107435222/LOC107412675/LOC112492585/LOC107406518/LOC107434…	zju:107429863/zju:107410635/zju:107429863/zju:112491372/zju:107421067/zju:107419839/zju:107435086/zju:107412106/zju:107423037/zju:107413991/zju:107410655/zju:107431790/zju:107404462/zju:107406410/zju:107430317/zju:107430148/zju:107420848/zju:107411440/zju:107414133/zju:107425042/zju:107434735/zju:107423371/zju:107417910/zju:107415806/zju:107412613/zju:107432278/zju:107417616/zju:107412675/zju:107…	47	27	107429863/107410635/107429898/112491372/107421067/107419839/107435086/107412106/107413991/107410655/107431790/107404462/107430148/107420848/107411440/107434735/107423371/107417910/107415806/107432278/107435222/107412675/112492585/107406525/107416832/107417218/107406562	20	107423037/107406410/107430317/107414133/107425042/107412613/107406518/107434802/107408062/107431524/107411222/107432656/107434825/107429922/107415472/novel.202/107421846/107432691/107433724/107420070
zju00190	Oxidative phosphorylation	54/2140	109/5133	0.0575017	0.553258	107420789/107415589/107434382/107410053/107432828/112491584/107426858/107420769/107422423/107421079/107424596/107433106/107403657/107421175/107413604/107419449/107428671/107415271/107422145/107435487/107412919/107429697/107430104/107409123/107403282/107434311/107417369/107421010/107417200/107417731/107404902/107431394/107412497/107428380/107420369/107424932/107427780/107421221/112492029/107419781…	LOC107420789/LOC107415589/LOC107434382/LOC107410053/LOC107432828/LOC112491584/LOC107426858/LOC107420769/LOC107422423/LOC107421079/LOC107424596/LOC107433106/LOC107403657/LOC107421175/LOC107413604/LOC107419449/LOC107428671/LOC107415271/LOC107422145/LOC107435487/LOC107412919/LOC107429697/LOC107430104/LOC107409123/LOC107403282/LOC107434311/LOC107417369/LOC107421010/LOC107417200/LOC107417731/LOC107404…	zju:107420789/zju:107415589/zju:107434382/zju:107410053/zju:107432828/zju:107420369/zju:107426858/zju:107420769/zju:107422423/zju:107420369/zju:107424596/zju:107433106/zju:107403657/zju:107421175/zju:107413604/zju:107419449/zju:107428671/zju:107415271/zju:107422145/zju:107435487/zju:107412919/zju:107429697/zju:107430104/zju:107409123/zju:107403282/zju:107434311/zju:107417369/zju:107421010/zju:107…	54	43	107420789/107434382/107410053/107432828/107426858/107420769/107422423/107421079/107424596/107433106/107413604/107428671/107415271/107422145/107412919/107430104/107409123/107403282/107434311/107417731/107404902/107431394/107412497/107428380/107420369/107424932/107427780/107421221/112492029/107419781/107417622/107424999/112491200/107423313/107404101/107409235/novel.388/107421253/107414879/107426271…	11	107415589/112491584/107403657/107421175/107419449/107435487/107429697/107417369/107421010/107417200/107425907
zju00906	Carotenoid biosynthesis	20/2140	36/5133	0.0647496	0.553258	107416592/107409395/107414761/107410357/107412215/107410390/107427062/107406906/107412358/107427259/107427027/107424069/107431993/107423971/107410991/107432039/107419950/107427040/107410724/107406004	LOC107416592/LOC107409395/LOC107414761/LOC107410357/LOC107412215/LOC107410390/LOC107427062/LOC107406906/LOC107412358/LOC107427259/LOC107427027/LOC107424069/LOC107431993/LOC107423971/LOC107410991/LOC107432039/LOC107419950/LOC107427040/LOC107410724/LOC107406004	zju:107416592/zju:107409395/zju:107414761/zju:107410390/zju:107412215/zju:107410390/zju:107427062/zju:107406906/zju:107412358/zju:107427259/zju:107427027/zju:107424069/zju:107432039/zju:107423971/zju:107410991/zju:107432039/zju:107419950/zju:107427027/zju:107410724/zju:107422221	20	10	107416592/107414761/107427062/107406906/107427259/107427027/107410991/107419950/107410724/107406004	10	107409395/107410357/107412215/107410390/107412358/107424069/107431993/107423971/107432039/107427040
zju00300	Lysine biosynthesis	7/2140	10/5133	0.068232	0.553258	107423744/107423468/107427957/107432792/107427569/107422667/107405078	LOC107423744/LOC107423468/LOC107427957/LOC107432792/LOC107427569/LOC107422667/LOC107405078	zju:107423744/zju:107423468/zju:107427957/zju:107432792/zju:107427569/zju:107422667/zju:107405078	7	4	107427957/107432792/107422667/107405078	3	107423744/107423468/107427569
zju00960	Tropane, piperidine and pyridine alkaloid biosynthesis	16/2140	28/5133	0.0716455	0.553258	107421646/107432580/107430788/107418311/112493349/107423205/107411045/107430811/107420360/107410988/107430795/107420693/107420694/107423201/107419477/107425444	LOC107421646/LOC107432580/LOC107430788/LOC107418311/LOC112493349/LOC107423205/LOC107411045/LOC107430811/LOC107420360/LOC107410988/LOC107430795/LOC107420693/LOC107420694/LOC107423201/LOC107419477/LOC107425444	zju:107421646/zju:107432580/zju:107430788/zju:107418311/zju:107430811/zju:107423205/zju:107411045/zju:107430811/zju:107420360/zju:107410988/zju:107430795/zju:107420693/zju:107420694/zju:107423201/zju:107419477/zju:107425444	16	11	107432580/107430788/107418311/112493349/107423205/107430811/107420360/107430795/107420693/107420694/107425444	5	107421646/107411045/107410988/107423201/107419477
zju00950	Isoquinoline alkaloid biosynthesis	15/2140	26/5133	0.073158	0.553258	107421646/107432580/107408734/107418311/107423205/107420360/107403375/107420693/107420694/107404000/107414327/107423201/107419477/107425444/107403631	LOC107421646/LOC107432580/LOC107408734/LOC107418311/LOC107423205/LOC107420360/LOC107403375/LOC107420693/LOC107420694/LOC107404000/LOC107414327/LOC107423201/LOC107419477/LOC107425444/LOC107403631	zju:107421646/zju:107432580/zju:107408734/zju:107418311/zju:107423205/zju:107420360/zju:107403375/zju:107420693/zju:107420694/zju:107404000/zju:107414327/zju:107423201/zju:107419477/zju:107425444/zju:107403631	15	12	107432580/107408734/107418311/107423205/107420360/107403375/107420693/107420694/107404000/107414327/107425444/107403631	3	107421646/107423201/107419477
zju00260	Glycine, serine and threonine metabolism	37/2140	74/5133	0.0904993	0.573801	107421646/107429891/107421024/107418311/107427284/107435796/107410634/107421078/107423205/107424321/107430490/107412325/107431291/107416482/107423468/107427957/107428611/107405416/107427187/107433022/107415705/107424133/107425420/107425846/107406692/107433276/107423201/107419477/107420955/107432308/107429922/107418939/107415199/112491964/107432042/107404484/112488832	LOC107421646/LOC107429891/LOC107421024/LOC107418311/LOC107427284/LOC107435796/LOC107410634/LOC107421078/LOC107423205/LOC107424321/LOC107430490/LOC107412325/LOC107431291/LOC107416482/LOC107423468/LOC107427957/LOC107428611/LOC107405416/LOC107427187/LOC107433022/LOC107415705/LOC107424133/LOC107425420/LOC107425846/LOC107406692/LOC107433276/LOC107423201/LOC107419477/LOC107420955/LOC107432308/LOC107429…	zju:107421646/zju:107429891/zju:107421024/zju:107418311/zju:107427284/zju:107435796/zju:107410634/zju:107421078/zju:107423205/zju:107424321/zju:107430490/zju:107412325/zju:107431291/zju:107416482/zju:107423468/zju:107427957/zju:107428611/zju:107405416/zju:107427187/zju:107433022/zju:107405416/zju:107424133/zju:107425420/zju:112488832/zju:107406692/zju:107433276/zju:107423201/zju:107419477/zju:107…	37	19	107429891/107421024/107418311/107427284/107410634/107421078/107423205/107430490/107416482/107427957/107428611/107405416/107415705/107420955/107432308/107418939/107415199/107432042/107404484	18	107421646/107435796/107424321/107412325/107431291/107423468/107427187/107433022/107424133/107425420/107425846/107406692/107433276/107423201/107419477/107429922/112491964/112488832
zju00400	Phenylalanine, tyrosine and tryptophan biosynthesis	26/2140	50/5133	0.0905728	0.573801	107404770/107405949/107432580/107427740/107421024/107419758/107413940/107415953/107421078/107424467/107408197/107420360/107407172/107416482/107410289/107412113/107420693/107410762/107420694/107412114/107405616/107405479/107426070/107432308/novel.119/107425444	LOC107404770/LOC107405949/LOC107432580/LOC107427740/LOC107421024/LOC107419758/LOC107413940/LOC107415953/LOC107421078/LOC107424467/LOC107408197/LOC107420360/LOC107407172/LOC107416482/LOC107410289/LOC107412113/LOC107420693/LOC107410762/LOC107420694/LOC107412114/LOC107405616/LOC107405479/LOC107426070/LOC107432308/-/LOC107425444	zju:107404770/zju:107405949/zju:107432580/zju:107404770/zju:107421024/zju:107419758/zju:107413940/zju:107415953/zju:107421078/zju:107424467/zju:107408197/zju:107420360/zju:107407172/zju:107416482/zju:107410289/zju:107412113/zju:107420693/zju:107410762/zju:107420694/zju:107412102/zju:107405616/zju:107405479/zju:107426070/zju:107432308/zju:107410289/zju:107425444	26	17	107405949/107432580/107421024/107419758/107421078/107424467/107420360/107416482/107410289/107412113/107420693/107420694/107405479/107426070/107432308/novel.119/107425444	9	107404770/107427740/107413940/107415953/107408197/107407172/107410762/107412114/107405616
zju01230	Biosynthesis of amino acids	116/2140	254/5133	0.105265	0.573801	107404050/107426784/107404770/107418185/107405949/107427740/107412269/107432061/107421024/107413096/107417268/107430461/107434241/107433052/107419758/107411463/107407249/107411426/107413940/107430300/107435796/107415953/107423175/107429628/107424304/107421078/107417915/107427583/107425181/107424467/107411085/107403316/107433793/107408197/107432101/107427773/107409410/107420360/107407172/107412211…	LOC107404050/LOC107426784/LOC107404770/LOC107418185/LOC107405949/LOC107427740/LOC107412269/LOC107432061/LOC107421024/LOC107413096/LOC107417268/LOC107430461/LOC107434241/LOC107433052/LOC107419758/LOC107411463/LOC107407249/LOC107411426/LOC107413940/LOC107430300/LOC107435796/LOC107415953/LOC107423175/LOC107429628/LOC107424304/LOC107421078/LOC107417915/LOC107427583/LOC107425181/LOC107424467/LOC107411…	zju:107404050/zju:107426784/zju:107404770/zju:107418185/zju:107405949/zju:107404770/zju:107412269/zju:107432061/zju:107421024/zju:107413096/zju:107417268/zju:107430461/zju:107434241/zju:107433052/zju:107419758/zju:107411463/zju:107407249/zju:107411426/zju:107413940/zju:107430300/zju:107435796/zju:107415953/zju:107423175/zju:107429628/zju:107424304/zju:107421078/zju:107417915/zju:107427583/zju:107…	116	65	107404050/107426784/107418185/107405949/107432061/107421024/107413096/107417268/107430461/107434241/107419758/107407249/107411426/107423175/107424304/107421078/107417915/107427583/107424467/107411085/107403316/107433793/107432101/107420360/107413210/107416482/107427957/107428611/107410289/107412113/107415806/107432792/107430459/107420693/novel.845/107420694/107410997/107414254/107427207/107405479…	51	107404770/107427740/107412269/107433052/107411463/107413940/107430300/107435796/107415953/107429628/107425181/107408197/107427773/107409410/107407172/107412211/107412325/107423744/107406028/107423468/107410657/107416407/107427187/107433022/107424133/107412544/107410762/107432630/107425846/107431911/107433843/107412114/107426610/107411213/107405616/107427569/107410237/107416375/107407599/107418063…
zju01200	Carbon metabolism	132/2140	291/5133	0.106634	0.573801	107426779/107404050/107435345/107435331/107426784/107420743/107418185/107417353/107412269/107432061/107432849/107413096/107433907/107430461/107419839/107434241/107433052/107419772/107407249/107403725/107427284/107430300/107410634/107406679/107423175/107424304/107430709/107414132/107430317/107417915/107424923/107427583/107435312/107411085/107403316/107427952/107433793/107432540/107430490/107420275…	LOC107426779/LOC107404050/LOC107435345/LOC107435331/LOC107426784/LOC107420743/LOC107418185/LOC107417353/LOC107412269/LOC107432061/LOC107432849/LOC107413096/LOC107433907/LOC107430461/LOC107419839/LOC107434241/LOC107433052/LOC107419772/LOC107407249/LOC107403725/LOC107427284/LOC107430300/LOC107410634/LOC107406679/LOC107423175/LOC107424304/LOC107430709/LOC107414132/LOC107430317/LOC107417915/LOC107424…	zju:107426779/zju:107404050/zju:107435345/zju:107435331/zju:107426784/zju:107420743/zju:107418185/zju:107417353/zju:107412269/zju:107432061/zju:107432849/zju:107413096/zju:107433907/zju:107430461/zju:107419839/zju:107434241/zju:107433052/zju:107419772/zju:107407249/zju:107403725/zju:107427284/zju:107430300/zju:107410634/zju:107406679/zju:107423175/zju:107424304/zju:107430709/zju:107414132/zju:107…	132	85	107426779/107404050/107435345/107435331/107426784/107420743/107418185/107417353/107432061/107413096/107430461/107419839/107434241/107419772/107407249/107403725/107427284/107410634/107406679/107423175/107424304/107430709/107414132/107417915/107427583/107435312/107411085/107403316/107433793/107432540/107430490/107420275/107430723/107434735/107423371/107428611/107424596/107420388/107419804/107410754…	47	107412269/107432849/107433907/107433052/107430300/107430317/107424923/107427952/107412211/107422661/107416407/107433022/107413485/107425846/107421602/107415786/107431911/107433843/107430748/107434802/107406692/107416375/107433276/107405710/107429152/107420303/107434825/107434740/107426537/107424200/107417169/107432838/107427681/107412493/107415472/107422411/novel.202/112491964/107410025/107413281…
zju00511	Other glycan degradation	11/2140	19/5133	0.115303	0.573801	107427985/107422770/107406084/107413911/107405649/107425258/107422526/107412906/107411458/107404088/107426993	LOC107427985/LOC107422770/LOC107406084/LOC107413911/LOC107405649/LOC107425258/LOC107422526/LOC107412906/LOC107411458/LOC107404088/LOC107426993	zju:107427985/zju:107422770/zju:107427985/zju:107413911/zju:107405649/zju:107425258/zju:107422526/zju:107412906/zju:107411458/zju:107404088/zju:107426993	11	3	107422770/107406084/107422526	8	107427985/107413911/107405649/107425258/107412906/107411458/107404088/107426993
zju00196	Photosynthesis - antenna proteins	10/2140	17/5133	0.117901	0.573801	107430393/107416999/107413633/107419977/107413540/107404976/107423894/107416800/107404555/107419233	LOC107430393/LOC107416999/LOC107413633/LOC107419977/LOC107413540/LOC107404976/LOC107423894/LOC107416800/LOC107404555/LOC107419233	zju:107430393/zju:107416999/zju:107413633/zju:107419977/zju:107413540/zju:107404976/zju:107404976/zju:107416800/zju:107404555/zju:107419233	10	8	107430393/107416999/107413633/107419977/107413540/107404976/107416800/107404555	2	107423894/107419233
zju00908	Zeatin biosynthesis	19/2140	36/5133	0.118643	0.573801	107413455/107432019/107431600/107432051/107432014/107432460/107431889/107423266/107413441/107431604/107413556/107431606/107420171/107420502/107413443/107413465/107413426/107413438/107410279	LOC107413455/LOC107432019/LOC107431600/LOC107432051/LOC107432014/LOC107432460/LOC107431889/LOC107423266/LOC107413441/LOC107431604/LOC107413556/LOC107431606/LOC107420171/LOC107420502/LOC107413443/LOC107413465/LOC107413426/LOC107413438/LOC107410279	zju:107413455/zju:107432019/zju:107431600/zju:107432051/zju:107432014/zju:107432460/zju:107431889/zju:107423266/zju:107413441/zju:107431604/zju:107413455/zju:107431606/zju:107420171/zju:107420502/zju:107413443/zju:107413465/zju:107413426/zju:107413438/zju:107410279	19	5	107432019/107431600/107432014/107431606/107420171	14	107413455/107432051/107432460/107431889/107423266/107413441/107431604/107413556/107420502/107413443/107413465/107413426/107413438/107410279
zju00603	Glycosphingolipid biosynthesis - globo and isoglobo series	7/2140	11/5133	0.121318	0.573801	107422770/107405649/107430777/107419604/107421976/107404088/107414011	LOC107422770/LOC107405649/LOC107430777/LOC107419604/LOC107421976/LOC107404088/LOC107414011	zju:107422770/zju:107405649/zju:107430777/zju:107419604/zju:107421976/zju:107404088/zju:107414011	7	3	107422770/107430777/107421976	4	107405649/107419604/107404088/107414011
zju00592	alpha-Linolenic acid metabolism	34/2140	69/5133	0.122666	0.573801	107412659/107421479/107426662/107423912/107426664/107423913/107403688/107432179/107430317/107412929/107421474/107416558/107435988/107421626/107420783/107404526/107421475/107429485/107406525/107426667/107426663/107424141/107428338/107419834/novel.202/107406562/107412494/107416556/107403792/107418715/107412635/107412653/107431632/107424121	LOC107412659/LOC107421479/LOC107426662/LOC107423912/LOC107426664/LOC107423913/LOC107403688/LOC107432179/LOC107430317/LOC107412929/LOC107421474/LOC107416558/LOC107435988/LOC107421626/LOC107420783/LOC107404526/LOC107421475/LOC107429485/LOC107406525/LOC107426667/LOC107426663/LOC107424141/LOC107428338/LOC107419834/-/LOC107406562/LOC107412494/LOC107416556/LOC107403792/LOC107418715/LOC107412635/LOC1074…	zju:107412659/zju:107421479/zju:107426662/zju:107423912/zju:107426664/zju:107423913/zju:107403688/zju:107432179/zju:107430317/zju:107412929/zju:107421474/zju:107416558/zju:107435988/zju:107421626/zju:107420783/zju:107404526/zju:107421475/zju:107429485/zju:107406525/zju:107426667/zju:107426663/zju:107424141/zju:107428338/zju:107419834/zju:107430263/zju:107406562/zju:107412494/zju:107416556/zju:107…	34	18	107426662/107403688/107412929/107416558/107435988/107421626/107420783/107404526/107421475/107429485/107406525/107426667/107419834/107406562/107416556/107403792/107418715/107424121	16	107412659/107421479/107423912/107426664/107423913/107432179/107430317/107421474/107426663/107424141/107428338/novel.202/107412494/107412635/107412653/107431632
zju00130	Ubiquinone and other terpenoid-quinone biosynthesis	24/2140	47/5133	0.123296	0.573801	107413125/107421784/107425921/107413992/107432580/107411586/107414726/107416589/107406287/107403648/107414888/107429107/107407439/107404363/107425337/107428707/107431062/107432279/107433311/107415855/107410777/107404446/107404573/107425338	LOC107413125/LOC107421784/LOC107425921/LOC107413992/LOC107432580/LOC107411586/LOC107414726/LOC107416589/LOC107406287/LOC107403648/LOC107414888/LOC107429107/LOC107407439/LOC107404363/LOC107425337/LOC107428707/LOC107431062/LOC107432279/LOC107433311/LOC107415855/LOC107410777/LOC107404446/LOC107404573/LOC107425338	zju:107413125/zju:107421784/zju:107425921/zju:107413992/zju:107432580/zju:107411586/zju:107414726/zju:107416589/zju:107406287/zju:107403648/zju:107413992/zju:107429107/zju:107407439/zju:107404363/zju:107425337/zju:107428707/zju:107404363/zju:107432279/zju:107433311/zju:107415855/zju:107410777/zju:107404446/zju:107404573/zju:107425338	24	17	107413125/107421784/107425921/107413992/107432580/107411586/107414726/107416589/107406287/107414888/107407439/107425337/107428707/107431062/107432279/107433311/107410777	7	107403648/107429107/107404363/107415855/107404446/107404573/107425338
zju00513	Various types of N-glycan biosynthesis	21/2140	41/5133	0.139542	0.625353	107422770/107417865/107432555/107428197/107405150/107431881/107411918/107432495/107405649/107427081/107429018/107423363/107425765/107415562/107433903/107434779/107421766/107427172/107420480/107407135/107404088	LOC107422770/LOC107417865/LOC107432555/LOC107428197/LOC107405150/LOC107431881/LOC107411918/LOC107432495/LOC107405649/LOC107427081/LOC107429018/LOC107423363/LOC107425765/LOC107415562/LOC107433903/LOC107434779/LOC107421766/LOC107427172/LOC107420480/LOC107407135/LOC107404088	zju:107422770/zju:107417865/zju:107432555/zju:107428197/zju:107405150/zju:107431881/zju:107411918/zju:107432495/zju:107405649/zju:107427081/zju:107429018/zju:107423363/zju:107425765/zju:107405150/zju:107407135/zju:107434779/zju:107421766/zju:107427172/zju:107420480/zju:107407135/zju:107404088	21	8	107422770/107431881/107411918/107423363/107415562/107434779/107427172/107407135	13	107417865/107432555/107428197/107405150/107432495/107405649/107427081/107429018/107425765/107433903/107421766/107420480/107404088
zju03013	RNA transport	88/2140	193/5133	0.147589	0.637795	107433044/107404464/107431770/107432216/107411812/107422117/107432397/107413861/107434816/107424727/107417120/107429052/107409041/107418895/107434796/107413204/107429234/107404258/107419275/107421233/107420479/107417036/107426602/107420807/107417912/107419937/107423742/107427578/107414121/107435169/107434803/107410747/107428259/107403813/107423399/107416692/107421217/107435539/107422791/107433035…	LOC107433044/LOC107404464/LOC107431770/LOC107432216/LOC107411812/LOC107422117/LOC107432397/LOC107413861/LOC107434816/LOC107424727/LOC107417120/LOC107429052/LOC107409041/LOC107418895/LOC107434796/LOC107413204/LOC107429234/LOC107404258/LOC107419275/LOC107421233/LOC107420479/LOC107417036/LOC107426602/LOC107420807/LOC107417912/LOC107419937/LOC107423742/LOC107427578/LOC107414121/LOC107435169/LOC107434…	zju:107433044/zju:107404464/zju:107431770/zju:107432216/zju:107411812/zju:107422117/zju:107432397/zju:107413861/zju:107434816/zju:107424727/zju:107417120/zju:107429052/zju:107409041/zju:107418895/zju:107434796/zju:107413204/zju:107429234/zju:107404258/zju:107419275/zju:107432390/zju:107420479/zju:107417036/zju:107426602/zju:107420807/zju:107417912/zju:107419937/zju:107423742/zju:107427578/zju:107…	88	32	107433044/107432397/107417120/107421233/107417036/107426602/107423742/107428259/107421217/107422791/107433035/107408801/107419946/107419988/107426431/107422252/107414842/107413780/107428536/107411571/107411315/107404826/107420996/107431590/107434886/107413163/107432390/107413170/107422379/107410292/107421212/107416861	56	107404464/107431770/107432216/107411812/107422117/107413861/107434816/107424727/107429052/107409041/107418895/107434796/107413204/107429234/107404258/107419275/107420479/107420807/107417912/107419937/107427578/107414121/107435169/107434803/107410747/107403813/107423399/107416692/107435539/107414702/107410508/107417979/107426193/107420319/107409900/107420007/107424068/107428562/107434442/107435966…
zju00410	beta-Alanine metabolism	28/2140	57/5133	0.156425	0.652668	107421646/107428138/107421092/107418311/107430317/107423205/107416625/107422661/107425368/107428140/107406525/107405710/107408650/107426537/107435113/107418973/107424200/107427862/107423201/107419477/107428053/novel.202/107419655/107428629/107406562/107423979/107425045/107409186	LOC107421646/LOC107428138/LOC107421092/LOC107418311/LOC107430317/LOC107423205/LOC107416625/LOC107422661/LOC107425368/LOC107428140/LOC107406525/LOC107405710/LOC107408650/LOC107426537/LOC107435113/LOC107418973/LOC107424200/LOC107427862/LOC107423201/LOC107419477/LOC107428053/-/LOC107419655/LOC107428629/LOC107406562/LOC107423979/LOC107425045/LOC107409186	zju:107421646/zju:107428138/zju:107421092/zju:107418311/zju:107430317/zju:107423205/zju:107416625/zju:107422661/zju:107421092/zju:107428140/zju:107406525/zju:107405710/zju:107408650/zju:107426537/zju:107435113/zju:107418973/zju:107424200/zju:107427862/zju:107423201/zju:107419477/zju:107428053/zju:107430263/zju:107419655/zju:107428629/zju:107406562/zju:107423979/zju:107425045/zju:107409186	28	10	107428138/107418311/107423205/107416625/107425368/107406525/107435113/107418973/107428629/107406562	18	107421646/107421092/107430317/107422661/107428140/107405710/107408650/107426537/107424200/107427862/107423201/107419477/107428053/novel.202/107419655/107423979/107425045/107409186
zju00052	Galactose metabolism	31/2140	64/5133	0.164944	0.665275	107430302/107414286/107432849/107415484/107408088/107428682/107435312/107432380/107425264/107429837/107416407/107418946/107421126/107411640/107416186/107418508/107411641/107415594/107425258/107412906/107435049/107414419/107431224/107419604/107421976/107419312/107428635/107418477/107428182/107418468/107414011	LOC107430302/LOC107414286/LOC107432849/LOC107415484/LOC107408088/LOC107428682/LOC107435312/LOC107432380/LOC107425264/LOC107429837/LOC107416407/LOC107418946/LOC107421126/LOC107411640/LOC107416186/LOC107418508/LOC107411641/LOC107415594/LOC107425258/LOC107412906/LOC107435049/LOC107414419/LOC107431224/LOC107419604/LOC107421976/LOC107419312/LOC107428635/LOC107418477/LOC107428182/LOC107418468/LOC107414…	zju:107430302/zju:107414286/zju:107432849/zju:107415484/zju:107408088/zju:107428635/zju:107435051/zju:107432380/zju:107425264/zju:107429837/zju:107416407/zju:107418946/zju:107421126/zju:107411640/zju:107416186/zju:107418508/zju:107411641/zju:107415594/zju:107425258/zju:107412906/zju:107435049/zju:107414419/zju:107431224/zju:107419604/zju:107421976/zju:107419312/zju:107428635/zju:107418477/zju:107…	31	19	107430302/107414286/107415484/107408088/107428682/107435312/107432380/107429837/107418946/107421126/107411640/107416186/107418508/107411641/107435049/107421976/107419312/107428635/107428182	12	107432849/107425264/107416407/107415594/107425258/107412906/107414419/107431224/107419604/107418477/107418468/107414011
zju00941	Flavonoid biosynthesis	22/2140	45/5133	0.202158	0.786789	107406528/107411586/107422595/107420289/107406287/107406305/107428003/107424368/107422581/107419096/107406295/107420293/107415994/107410717/107413577/107429483/107430392/107421422/107410662/107433988/107423938/107413997	LOC107406528/LOC107411586/LOC107422595/LOC107420289/LOC107406287/LOC107406305/LOC107428003/LOC107424368/LOC107422581/LOC107419096/LOC107406295/LOC107420293/LOC107415994/LOC107410717/LOC107413577/LOC107429483/LOC107430392/LOC107421422/LOC107410662/LOC107433988/LOC107423938/LOC107413997	zju:107406305/zju:107411586/zju:107422595/zju:107420289/zju:107406287/zju:107406305/zju:107428003/zju:107424368/zju:107422581/zju:107419096/zju:107406305/zju:107420293/zju:107415994/zju:107410717/zju:107413577/zju:107429483/zju:107430392/zju:107421422/zju:107410662/zju:107428351/zju:107423938/zju:107413997	22	20	107406528/107411586/107422595/107420289/107406287/107406305/107428003/107424368/107422581/107419096/107406295/107420293/107415994/107410717/107413577/107430392/107410662/107433988/107423938/107413997	2	107429483/107421422
zju00740	Riboflavin metabolism	12/2140	23/5133	0.208077	0.786789	107419447/107405482/107405446/107419438/107405106/107412531/107405380/107425273/107434220/107423960/107421769/107417326	LOC107419447/LOC107405482/LOC107405446/LOC107419438/LOC107405106/LOC107412531/LOC107405380/LOC107425273/LOC107434220/LOC107423960/LOC107421769/LOC107417326	zju:107419447/zju:107405482/zju:107405446/zju:107419438/zju:107405106/zju:107412531/zju:107405380/zju:107425273/zju:107434220/zju:107423960/zju:107421769/zju:107417326	12	6	107419447/107405446/107419438/107405380/107434220/107423960	6	107405482/107405106/107412531/107425273/107421769/107417326
zju00340	Histidine metabolism	11/2140	21/5133	0.2184	0.8008	107421092/107432101/107427773/107425368/107412544/107432630/107426610/107423180/107428629/107423585/107409186	LOC107421092/LOC107432101/LOC107427773/LOC107425368/LOC107412544/LOC107432630/LOC107426610/LOC107423180/LOC107428629/LOC107423585/LOC107409186	zju:107421092/zju:107432101/zju:107427773/zju:107421092/zju:107412544/zju:107432630/zju:107426610/zju:107423180/zju:107428629/zju:107423585/zju:107409186	11	3	107432101/107425368/107428629	8	107421092/107427773/107412544/107432630/107426610/107423180/107423585/107409186
zju00591	Linoleic acid metabolism	9/2140	17/5133	0.241549	0.806208	107412659/107423042/107411945/107423207/107412008/107428338/107412635/107412653/107431632	LOC107412659/LOC107423042/LOC107411945/LOC107423207/LOC107412008/LOC107428338/LOC107412635/LOC107412653/LOC107431632	zju:107412659/zju:107423042/zju:107411945/zju:107423042/zju:107412008/zju:107428338/zju:107412635/zju:107412653/zju:107431632	9	1	107412008	8	107412659/107423042/107411945/107423207/107428338/107412635/107412653/107431632
zju00750	Vitamin B6 metabolism	9/2140	17/5133	0.241549	0.806208	107410863/107411338/107403782/107435796/107405421/107424133/107414971/107420085/107407487	LOC107410863/LOC107411338/LOC107403782/LOC107435796/LOC107405421/LOC107424133/LOC107414971/LOC107420085/LOC107407487	zju:107410863/zju:107411338/zju:107403782/zju:107435796/zju:107405421/zju:107424133/zju:107414971/zju:107420085/zju:107407487	9	5	107410863/107411338/107403782/107405421/107420085	4	107435796/107424133/107414971/107407487
zju04933	AGE-RAGE signaling pathway in diabetic complications	9/2140	17/5133	0.241549	0.806208	107423242/107428917/107413865/107411133/107413847/107420406/107414341/107405615/107410786	LOC107423242/LOC107428917/LOC107413865/LOC107411133/LOC107413847/LOC107420406/LOC107414341/LOC107405615/LOC107410786	zju:107423242/zju:107428917/zju:107413865/zju:107411133/zju:107413847/zju:107420406/zju:107414341/zju:107405615/zju:107410786	9	7	107423242/107428917/107413865/107411133/107420406/107414341/107410786	2	107413847/107405615
zju00760	Nicotinate and nicotinamide metabolism	13/2140	26/5133	0.252341	0.806208	107415443/107418310/107429819/107425303/107424535/107412467/107421116/107408062/107434952/novel.697/107423960/107429775/107424065	LOC107415443/LOC107418310/LOC107429819/LOC107425303/LOC107424535/LOC107412467/LOC107421116/LOC107408062/LOC107434952/-/LOC107423960/LOC107429775/LOC107424065	zju:107415443/zju:107418310/zju:107429819/zju:107425303/zju:107424535/zju:107412467/zju:107421116/zju:107407551/zju:107434952/zju:107415443/zju:107423960/zju:107429819/zju:107424065	13	10	107415443/107418310/107429819/107425303/107424535/107412467/107421116/107434952/107423960/107429775	3	107408062/novel.697/107424065
zju00250	Alanine, aspartate and glutamate metabolism	28/2140	60/5133	0.255202	0.806208	107415443/107417268/107434241/107411426/107429628/107414132/107425181/107420012/107403966/107403776/107420360/107431291/107428611/107420693/107426528/107425420/107420694/107411308/107407599/107425563/107417313/novel.697/107417088/107424726/107428053/107404399/107412533/107419655	LOC107415443/LOC107417268/LOC107434241/LOC107411426/LOC107429628/LOC107414132/LOC107425181/LOC107420012/LOC107403966/LOC107403776/LOC107420360/LOC107431291/LOC107428611/LOC107420693/LOC107426528/LOC107425420/LOC107420694/LOC107411308/LOC107407599/LOC107425563/LOC107417313/-/LOC107417088/LOC107424726/LOC107428053/LOC107404399/LOC107412533/LOC107419655	zju:107415443/zju:107417268/zju:107434241/zju:107411426/zju:107429628/zju:107414132/zju:107425181/zju:107420012/zju:107403966/zju:107403776/zju:107420360/zju:107431291/zju:107428611/zju:107420693/zju:107426528/zju:107425420/zju:107420694/zju:107411308/zju:107407599/zju:107425563/zju:107419571/zju:107415443/zju:107421276/zju:107424726/zju:107428053/zju:107404399/zju:107412533/zju:107419655	28	12	107415443/107417268/107434241/107411426/107414132/107420012/107420360/107428611/107420693/107420694/107417313/107417088	16	107429628/107425181/107403966/107403776/107431291/107426528/107425420/107411308/107407599/107425563/novel.697/107424726/107428053/107404399/107412533/107419655
zju00970	Aminoacyl-tRNA biosynthesis	31/2140	67/5133	0.259852	0.806208	107429695/107433164/107427089/107433948/107426749/107416333/107419627/107429471/107416367/107417008/107422749/107421771/107420919/107422448/107415008/107427325/107433267/107407103/107420751/107404365/107408987/107404854/107421146/107429459/107411167/107423458/107421792/107426860/107424005/107407067/107412597	LOC107429695/LOC107433164/LOC107427089/LOC107433948/LOC107426749/LOC107416333/LOC107419627/LOC107429471/LOC107416367/LOC107417008/LOC107422749/LOC107421771/LOC107420919/LOC107422448/LOC107415008/LOC107427325/LOC107433267/LOC107407103/LOC107420751/LOC107404365/LOC107408987/LOC107404854/LOC107421146/LOC107429459/LOC107411167/LOC107423458/LOC107421792/LOC107426860/LOC107424005/LOC107407067/LOC107412…	zju:107429695/zju:107433164/zju:107427089/zju:107433948/zju:107426749/zju:107416333/zju:107419627/zju:107429471/zju:107416367/zju:107417008/zju:107422749/zju:107421771/zju:107420919/zju:107422448/zju:107415008/zju:107427325/zju:107433267/zju:107424792/zju:107420751/zju:107404365/zju:107408987/zju:107408987/zju:107421146/zju:107429459/zju:107411167/zju:107423458/zju:107421792/zju:107426860/zju:107…	31	9	107420919/107433267/107407103/107408987/107411167/107421792/107426860/107407067/107412597	22	107429695/107433164/107427089/107433948/107426749/107416333/107419627/107429471/107416367/107417008/107422749/107421771/107422448/107415008/107427325/107420751/107404365/107404854/107421146/107429459/107423458/107424005
zju00220	Arginine biosynthesis	22/2140	47/5133	0.283963	0.840798	107417268/107434241/107429628/107414132/107414210/107403966/107420360/107406028/107428611/107420693/107428375/107420694/107411213/107411168/107407599/107418063/107435996/107417313/107417088/107426535/107404399/107432802	LOC107417268/LOC107434241/LOC107429628/LOC107414132/LOC107414210/LOC107403966/LOC107420360/LOC107406028/LOC107428611/LOC107420693/LOC107428375/LOC107420694/LOC107411213/LOC107411168/LOC107407599/LOC107418063/LOC107435996/LOC107417313/LOC107417088/LOC107426535/LOC107404399/LOC107432802	zju:107417268/zju:107434241/zju:107429628/zju:107414132/zju:107414210/zju:107403966/zju:107420360/zju:107406028/zju:107428611/zju:107420693/zju:107428375/zju:107420694/zju:107411213/zju:107411168/zju:107407599/zju:107418063/zju:107435996/zju:107419571/zju:107421276/zju:107426535/zju:107404399/zju:107432802	22	11	107417268/107434241/107414132/107420360/107428611/107420693/107420694/107411168/107435996/107417313/107417088	11	107429628/107414210/107403966/107406028/107428375/107411213/107407599/107418063/107426535/107404399/107432802
zju00261	Monobactam biosynthesis	6/2140	11/5133	0.284899	0.840798	107435830/107423744/107423468/107427957/107427569/107405078	LOC107435830/LOC107423744/LOC107423468/LOC107427957/LOC107427569/LOC107405078	zju:107408837/zju:107423744/zju:107423468/zju:107427957/zju:107427569/zju:107405078	6	3	107435830/107427957/107405078	3	107423744/107423468/107427569
zju00590	Arachidonic acid metabolism	10/2140	20/5133	0.296162	0.848713	107432786/107407004/112488987/107418554/107423505/107432818/107429895/107429896/107425414/107431632	LOC107432786/LOC107407004/LOC112488987/LOC107418554/LOC107423505/LOC107432818/LOC107429895/LOC107429896/LOC107425414/LOC107431632	zju:107432786/zju:107407004/zju:112488987/zju:107418554/zju:107423505/zju:107432818/zju:107429895/zju:107429896/zju:107425421/zju:107431632	10	6	107407004/107423505/107432818/107429895/107429896/107425414	4	107432786/112488987/107418554/107431632
zju00510	N-Glycan biosynthesis	24/2140	52/5133	0.301609	0.848713	107417865/107431207/107432555/107428197/107411475/107411317/107431881/107411918/107432495/107412360/107433096/107434007/107423363/107415229/107430592/107425765/107433903/107434779/107421766/107427172/107420480/107407135/107405216/107426580	LOC107417865/LOC107431207/LOC107432555/LOC107428197/LOC107411475/LOC107411317/LOC107431881/LOC107411918/LOC107432495/LOC107412360/LOC107433096/LOC107434007/LOC107423363/LOC107415229/LOC107430592/LOC107425765/LOC107433903/LOC107434779/LOC107421766/LOC107427172/LOC107420480/LOC107407135/LOC107405216/LOC107426580	zju:107417865/zju:107431178/zju:107432555/zju:107428197/zju:107411475/zju:107411317/zju:107431881/zju:107411918/zju:107432495/zju:107412360/zju:107433096/zju:107428386/zju:107423363/zju:107415229/zju:107430592/zju:107425765/zju:107407135/zju:107434779/zju:107421766/zju:107427172/zju:107420480/zju:107407135/zju:107405216/zju:107426580	24	10	107431207/107431881/107411918/107433096/107423363/107415229/107434779/107427172/107407135/107426580	14	107417865/107432555/107428197/107411475/107411317/107432495/107412360/107434007/107430592/107425765/107433903/107421766/107420480/107405216
zju00270	Cysteine and methionine metabolism	50/2140	113/5133	0.321065	0.882928	107416501/107414763/107404050/107427008/107432580/107412269/107418882/107423145/107418260/107429901/107411463/107407249/107405777/107423175/107424304/107423143/107427009/107403316/107429899/107417426/107420360/107406801/107431291/107417150/107423468/107427957/107403249/107433022/107420693/107425420/107425846/107420694/107419587/107426397/107414606/107432538/107407414/107430088/107432999/107406356…	LOC107416501/LOC107414763/LOC107404050/LOC107427008/LOC107432580/LOC107412269/LOC107418882/LOC107423145/LOC107418260/LOC107429901/LOC107411463/LOC107407249/LOC107405777/LOC107423175/LOC107424304/LOC107423143/LOC107427009/LOC107403316/LOC107429899/LOC107417426/LOC107420360/LOC107406801/LOC107431291/LOC107417150/LOC107423468/LOC107427957/LOC107403249/LOC107433022/LOC107420693/LOC107425420/LOC107425…	zju:107416501/zju:107414763/zju:107404050/zju:107427008/zju:107432580/zju:107412269/zju:107418882/zju:107423145/zju:107418260/zju:107429901/zju:107411463/zju:107407249/zju:107427009/zju:107423175/zju:107424304/zju:107423143/zju:107427009/zju:107403316/zju:107429899/zju:107417426/zju:107420360/zju:107406801/zju:107431291/zju:107417150/zju:107423468/zju:107427957/zju:107403249/zju:107433022/zju:107…	50	23	107416501/107414763/107404050/107427008/107432580/107407249/107405777/107423175/107424304/107423143/107403316/107420360/107417150/107427957/107420693/107420694/107432538/107407414/107430088/107406356/107423970/107431950/107422883	27	107412269/107418882/107423145/107418260/107429901/107411463/107427009/107429899/107417426/107406801/107431291/107423468/107403249/107433022/107425420/107425846/107419587/107426397/107414606/107432999/107428270/107428628/112491964/107429447/107403319/107417867/112488832
zju00630	Glyoxylate and dicarboxylate metabolism	36/2140	81/5133	0.345359	0.891765	107417353/107417268/107419839/107433052/107427284/107410634/107429628/107424923/107427952/107430490/107434735/107423371/107428611/107410754/107429454/107416543/107412675/107416820/107415786/107434802/107406692/107415423/107416375/107429892/novel.378/112492132/107433276/107432538/107434825/107417313/107417243/107415199/107433784/107422883/107405403/107404484	LOC107417353/LOC107417268/LOC107419839/LOC107433052/LOC107427284/LOC107410634/LOC107429628/LOC107424923/LOC107427952/LOC107430490/LOC107434735/LOC107423371/LOC107428611/LOC107410754/LOC107429454/LOC107416543/LOC107412675/LOC107416820/LOC107415786/LOC107434802/LOC107406692/LOC107415423/LOC107416375/LOC107429892/-/LOC112492132/LOC107433276/LOC107432538/LOC107434825/LOC107417313/LOC107417243/LOC1074…	zju:107417353/zju:107417268/zju:107419839/zju:107433052/zju:107427284/zju:107410634/zju:107429628/zju:107424923/zju:107427952/zju:107430490/zju:107434735/zju:107423371/zju:107428611/zju:107410754/zju:107429454/zju:107416543/zju:107412675/zju:107416820/zju:107415786/zju:107434802/zju:107406692/zju:107415423/zju:107416375/zju:107429892/zju:27963855/zju:107416820/zju:107433276/zju:107432538/zju:1074…	36	24	107417353/107417268/107419839/107427284/107410634/107430490/107434735/107423371/107428611/107410754/107429454/107416543/107412675/107416820/107415423/107429892/novel.378/112492132/107432538/107417313/107417243/107415199/107422883/107404484	12	107433052/107429628/107424923/107427952/107415786/107434802/107406692/107416375/107433276/107434825/107433784/107405403
zju00531	Glycosaminoglycan degradation	11/2140	23/5133	0.346421	0.891765	107422770/107421895/107431459/107405649/107425258/novel.67/107425739/107419148/107427291/107421162/107404088	LOC107422770/LOC107421895/LOC107431459/LOC107405649/LOC107425258/-/LOC107425739/LOC107419148/LOC107427291/LOC107421162/LOC107404088	zju:107422770/zju:107421162/zju:107431459/zju:107405649/zju:107425258/zju:107427291/zju:107425739/zju:107419148/zju:107427291/zju:107421162/zju:107404088	11	2	107422770/107421895	9	107431459/107405649/107425258/novel.67/107425739/107419148/107427291/107421162/107404088
zju00380	Tryptophan metabolism	23/2140	51/5133	0.359586	0.891765	107421092/107419839/107427573/107427572/107425368/107406801/107429139/107427574/107416820/107415786/112492132/107433276/107426074/107418973/107414327/107431393/107428629/107427566/107412034/112491712/107420673/107418463/107409186	LOC107421092/LOC107419839/LOC107427573/LOC107427572/LOC107425368/LOC107406801/LOC107429139/LOC107427574/LOC107416820/LOC107415786/LOC112492132/LOC107433276/LOC107426074/LOC107418973/LOC107414327/LOC107431393/LOC107428629/LOC107427566/LOC107412034/LOC112491712/LOC107420673/LOC107418463/LOC107409186	zju:107421092/zju:107419839/zju:107427573/zju:107427572/zju:107421092/zju:107406801/zju:107429139/zju:107427574/zju:107416820/zju:107415786/zju:107416820/zju:107433276/zju:107426074/zju:107418973/zju:107414327/zju:107431393/zju:107428629/zju:107427566/zju:107412034/zju:107418435/zju:107420673/zju:107418463/zju:107409186	23	12	107419839/107427573/107427572/107425368/107429139/107427574/107416820/112492132/107418973/107414327/107428629/107420673	11	107421092/107406801/107415786/107433276/107426074/107431393/107427566/107412034/112491712/107418463/107409186
zju00350	Tyrosine metabolism	26/2140	58/5133	0.359695	0.891765	107421646/107420743/107432580/107408734/107418311/107416589/107423205/107420360/107403375/107435988/107419804/107419805/107420693/107421626/107420694/107428926/107404000/107414327/107423201/107419477/107431054/107403792/107426469/107414727/107425444/107403631	LOC107421646/LOC107420743/LOC107432580/LOC107408734/LOC107418311/LOC107416589/LOC107423205/LOC107420360/LOC107403375/LOC107435988/LOC107419804/LOC107419805/LOC107420693/LOC107421626/LOC107420694/LOC107428926/LOC107404000/LOC107414327/LOC107423201/LOC107419477/LOC107431054/LOC107403792/LOC107426469/LOC107414727/LOC107425444/LOC107403631	zju:107421646/zju:107420743/zju:107432580/zju:107408734/zju:107418311/zju:107416589/zju:107423205/zju:107420360/zju:107403375/zju:107435988/zju:107419804/zju:107419805/zju:107420693/zju:107421626/zju:107420694/zju:107428926/zju:107404000/zju:107414327/zju:107423201/zju:107419477/zju:107431054/zju:107415195/zju:107426469/zju:107414727/zju:107425444/zju:107403631	26	23	107420743/107432580/107408734/107418311/107416589/107423205/107420360/107403375/107435988/107419804/107419805/107420693/107421626/107420694/107428926/107404000/107414327/107431054/107403792/107426469/107414727/107425444/107403631	3	107421646/107423201/107419477
zju00450	Selenocompound metabolism	10/2140	21/5133	0.366855	0.891765	107435830/107410294/107422448/107431646/107417782/107407414/107430088/107406356/107417882/107410476	LOC107435830/LOC107410294/LOC107422448/LOC107431646/LOC107417782/LOC107407414/LOC107430088/LOC107406356/LOC107417882/LOC107410476	zju:107408837/zju:107410294/zju:107422448/zju:107431646/zju:107417782/zju:107407414/zju:107430088/zju:107406356/zju:107417782/zju:107410476	10	7	107435830/107410294/107431646/107417782/107407414/107430088/107406356	3	107422448/107417882/107410476
zju00670	One carbon pool by folate	9/2140	19/5133	0.389452	0.891765	107405872/107410634/107428568/107423516/107418526/107415199/107409255/107405403/107404484	LOC107405872/LOC107410634/LOC107428568/LOC107423516/LOC107418526/LOC107415199/LOC107409255/LOC107405403/LOC107404484	zju:107405872/zju:107410634/zju:107428568/zju:107423516/zju:107418526/zju:107415199/zju:107409255/zju:107405403/zju:107404484	9	5	107410634/107423516/107415199/107409255/107404484	4	107405872/107428568/107418526/107405403
zju04145	Phagosome	38/2140	87/5133	0.391764	0.891765	107432703/107414521/107431552/107415010/107410332/112491584/107421558/107427937/107418539/107421079/107413830/107429900/107433106/107412492/107423481/107408672/107404922/107427997/107435487/107418042/107409465/107430104/107411779/107420406/107434311/107431189/107411363/107434859/107420369/107405130/107423824/107421253/107405615/107412166/107427381/107424220/107425907/107418006	LOC107432703/LOC107414521/LOC107431552/LOC107415010/LOC107410332/LOC112491584/LOC107421558/LOC107427937/LOC107418539/LOC107421079/LOC107413830/LOC107429900/LOC107433106/LOC107412492/LOC107423481/LOC107408672/LOC107404922/LOC107427997/LOC107435487/LOC107418042/LOC107409465/LOC107430104/LOC107411779/LOC107420406/LOC107434311/LOC107431189/LOC107411363/LOC107434859/LOC107420369/LOC107405130/LOC107423…	zju:107432703/zju:107414521/zju:107431552/zju:107415010/zju:107410332/zju:107420369/zju:107421558/zju:107427937/zju:107418539/zju:107420369/zju:107413830/zju:107429900/zju:107433106/zju:107412492/zju:107423481/zju:107408672/zju:107404922/zju:107427997/zju:107435487/zju:107418042/zju:107435591/zju:107430104/zju:107411779/zju:107420406/zju:107434311/zju:107431189/zju:107411363/zju:107434859/zju:107…	38	20	107415010/107427937/107418539/107421079/107413830/107433106/107408672/107418042/107430104/107411779/107420406/107434311/107431189/107420369/107405130/107421253/107412166/107427381/107424220/107418006	18	107432703/107414521/107431552/107410332/112491584/107421558/107429900/107412492/107423481/107404922/107427997/107435487/107409465/107411363/107434859/107423824/107405615/107425907
zju04626	Plant-pathogen interaction	94/2140	220/5133	0.400521	0.891765	107412702/107430493/107415943/107421107/107404934/107416394/107434569/107416827/107416986/107426701/107409714/107414549/107434534/107433404/107434778/107418972/107431823/107425993/107433397/107409838/107423860/107418301/107407412/107432911/107427532/107432981/107414210/107429242/novel.57/107432914/107427186/107431392/107427847/107416851/107423471/107430166/107416818/107420263/107411379/107420999/…	LOC107412702/LOC107430493/LOC107415943/LOC107421107/LOC107404934/LOC107416394/LOC107434569/LOC107416827/LOC107416986/LOC107426701/LOC107409714/LOC107414549/LOC107434534/LOC107433404/LOC107434778/LOC107418972/LOC107431823/LOC107425993/LOC107433397/LOC107409838/LOC107423860/LOC107418301/LOC107407412/LOC107432911/LOC107427532/LOC107432981/LOC107414210/LOC107429242/-/LOC107432914/LOC107427186/LOC1074…	zju:107412702/zju:107430493/zju:107415943/zju:107421107/zju:107404934/zju:107416249/zju:107434569/zju:107416835/zju:107416986/zju:107426701/zju:107409714/zju:107414549/zju:107434534/zju:107433404/zju:107434778/zju:107418972/zju:107424617/zju:107425993/zju:107433397/zju:107409838/zju:107423860/zju:107418301/zju:107407412/zju:107432911/zju:107427532/zju:107432981/zju:107414210/zju:107429242/zju:107…	94	44	107412702/107430493/107415943/107421107/107404934/107416394/107416827/107426701/107414549/107434534/107433404/107418972/107431823/107433397/107423860/107418301/107432911/107429242/novel.57/107432914/107431392/107427847/107416851/107430166/107416818/107434111/107419326/112490559/107423402/107426810/107422102/107420173/107419549/107411852/107424823/107423657/107427067/107426524/107411165/107416249/…	50	107434569/107416986/107409714/107434778/107425993/107409838/107407412/107427532/107432981/107414210/107427186/107423471/107420263/107411379/107420999/107414602/107427533/107420476/107415637/107431699/107427870/107419468/107430235/107411595/107414370/107434572/107411224/107430444/107404544/107412614/107429130/107434542/107406310/107430631/107424366/107431286/107432383/107422810/107427530/107429923…
zju04122	Sulfur relay system	5/2140	10/5133	0.409773	0.891765	107410323/107425027/107435446/107427612/107417867	LOC107410323/LOC107425027/LOC107435446/LOC107427612/LOC107417867	zju:107410323/zju:107425027/zju:107435446/zju:107427612/zju:107417867	5	4	107410323/107425027/107435446/107427612	1	107417867
zju00280	Valine, leucine and isoleucine degradation	28/2140	64/5133	0.414885	0.891765	107410635/107421092/107414413/107432843/107435732/107422661/107425368/107431291/107433166/107435718/107425420/107416820/107415786/107410015/107426401/112492132/107433276/107405710/107426537/107418973/107424200/107421846/107428629/107425597/107435733/107405227/107425045/107409186	LOC107410635/LOC107421092/LOC107414413/LOC107432843/LOC107435732/LOC107422661/LOC107425368/LOC107431291/LOC107433166/LOC107435718/LOC107425420/LOC107416820/LOC107415786/LOC107410015/LOC107426401/LOC112492132/LOC107433276/LOC107405710/LOC107426537/LOC107418973/LOC107424200/LOC107421846/LOC107428629/LOC107425597/LOC107435733/LOC107405227/LOC107425045/LOC107409186	zju:107410635/zju:107421092/zju:107414413/zju:107435718/zju:107435732/zju:107422661/zju:107421092/zju:107431291/zju:107433166/zju:107435718/zju:107425420/zju:107416820/zju:107415786/zju:107410015/zju:107426401/zju:107416820/zju:107433276/zju:107405710/zju:107426537/zju:107418973/zju:107424200/zju:107421846/zju:107428629/zju:107425596/zju:107435733/zju:107405227/zju:107425045/zju:107409186	28	9	107410635/107414413/107425368/107416820/107410015/107426401/112492132/107418973/107428629	19	107421092/107432843/107435732/107422661/107431291/107433166/107435718/107425420/107415786/107433276/107405710/107426537/107424200/107421846/107425597/107435733/107405227/107425045/107409186
zju00620	Pyruvate metabolism	41/2140	95/5133	0.423499	0.891765	107435345/107435331/107421782/107418882/107432061/107413096/107421092/107430461/107434701/107407753/107427952/107433793/107432540/107409410/107425368/107420388/107419809/107421602/107416820/107415786/107430748/112492132/107433276/107432538/107434740/107417169/107432838/107412493/107425941/107428629/107420671/107431963/107413281/107431896/107425265/107422883/107421706/107421398/107412488/107423358…	LOC107435345/LOC107435331/LOC107421782/LOC107418882/LOC107432061/LOC107413096/LOC107421092/LOC107430461/LOC107434701/LOC107407753/LOC107427952/LOC107433793/LOC107432540/LOC107409410/LOC107425368/LOC107420388/LOC107419809/LOC107421602/LOC107416820/LOC107415786/LOC107430748/LOC112492132/LOC107433276/LOC107432538/LOC107434740/LOC107417169/LOC107432838/LOC107412493/LOC107425941/LOC107428629/LOC107420…	zju:107435345/zju:107435331/zju:107421782/zju:107418882/zju:107432061/zju:107413096/zju:107421092/zju:107430461/zju:107434701/zju:107407737/zju:107427952/zju:107433793/zju:107432540/zju:107409410/zju:107421092/zju:107420388/zju:107419809/zju:107421602/zju:107416820/zju:107415786/zju:107430748/zju:107416820/zju:107433276/zju:107432538/zju:107434740/zju:107417169/zju:107432838/zju:107412493/zju:107…	41	22	107435345/107435331/107421782/107432061/107413096/107430461/107433793/107432540/107425368/107420388/107419809/107416820/112492132/107432538/107425941/107428629/107420671/107431963/107422883/107421706/107421398/107412488	19	107418882/107421092/107434701/107407753/107427952/107409410/107421602/107415786/107430748/107433276/107434740/107417169/107432838/107412493/107413281/107431896/107425265/107423358/107409186
zju03018	RNA degradation	51/2140	119/5133	0.431826	0.891765	107433502/107405322/107429149/107433645/107412282/107426748/107407504/107405809/107416072/107408983/107425222/107408563/107421455/107416407/107415496/107425756/107434203/107426554/107423721/107417113/107424219/107407167/107403708/107414254/107431310/107419607/107421967/107426344/107419988/107432150/107425364/107435049/107424330/107420679/107412457/107423563/107411926/107408951/107432817/107432757…	LOC107433502/LOC107405322/LOC107429149/LOC107433645/LOC107412282/LOC107426748/LOC107407504/LOC107405809/LOC107416072/LOC107408983/LOC107425222/LOC107408563/LOC107421455/LOC107416407/LOC107415496/LOC107425756/LOC107434203/LOC107426554/LOC107423721/LOC107417113/LOC107424219/LOC107407167/LOC107403708/LOC107414254/LOC107431310/LOC107419607/LOC107421967/LOC107426344/LOC107419988/LOC107432150/LOC107425…	zju:107433502/zju:107405322/zju:107429149/zju:107433645/zju:107412282/zju:107426748/zju:107407504/zju:107405809/zju:107416072/zju:107405809/zju:107425222/zju:107408563/zju:107421455/zju:107416407/zju:107415496/zju:107425756/zju:107434203/zju:107426554/zju:107423721/zju:107417113/zju:107424219/zju:107407167/zju:107403708/zju:107414254/zju:107431310/zju:107419607/zju:107421967/zju:107426344/zju:107…	51	24	107412282/107407504/107405809/107408983/107421455/107425756/107423721/107407167/107414254/107419607/107421967/107426344/107419988/107432150/107435049/107423563/107411926/107432817/107435426/107421672/107426620/107424122/107426599/107435630	27	107433502/107405322/107429149/107433645/107426748/107416072/107425222/107408563/107416407/107415496/107434203/107426554/107417113/107424219/107403708/107431310/107425364/107424330/107420679/107412457/107408951/107432757/107428552/107425998/107418900/107433855/107413059
zju00195	Photosynthesis	24/2140	55/5133	0.434944	0.891765	107425674/107422616/107434253/107410053/107426460/107428949/107415178/107421293/novel.394/107415237/107407767/107409753/107409976/107421175/107420103/107413542/107417186/107421010/112492029/107425881/107424409/novel.388/107418592/107423176	LOC107425674/LOC107422616/LOC107434253/LOC107410053/LOC107426460/LOC107428949/LOC107415178/LOC107421293/-/LOC107415237/LOC107407767/LOC107409753/LOC107409976/LOC107421175/LOC107420103/LOC107413542/LOC107417186/LOC107421010/LOC112492029/LOC107425881/LOC107424409/-/LOC107418592/LOC107423176	zju:107425674/zju:107422616/zju:107434253/zju:107410053/zju:107426460/zju:107428949/zju:107415178/zju:107421293/zju:27963875/zju:107415237/zju:107407767/zju:107409753/zju:107409976/zju:107421175/zju:107420103/zju:107413542/zju:107417186/zju:107421010/zju:112492029/zju:107405691/zju:107424409/zju:27963819/zju:107418592/zju:107423176	24	22	107425674/107422616/107434253/107410053/107426460/107428949/107415178/107421293/novel.394/107415237/107407767/107409753/107409976/107420103/107413542/107417186/112492029/107425881/107424409/novel.388/107418592/107423176	2	107421175/107421010
zju00310	Lysine degradation	15/2140	34/5133	0.451176	0.891765	107421092/107418461/107425368/107417010/107417337/107416820/107415786/112492132/107433276/107418973/107422747/107429922/107407501/107428629/107409186	LOC107421092/LOC107418461/LOC107425368/LOC107417010/LOC107417337/LOC107416820/LOC107415786/LOC112492132/LOC107433276/LOC107418973/LOC107422747/LOC107429922/LOC107407501/LOC107428629/LOC107409186	zju:107421092/zju:107418461/zju:107421092/zju:107418461/zju:107417337/zju:107416820/zju:107415786/zju:107416820/zju:107433276/zju:107418973/zju:107422747/zju:107429922/zju:107407501/zju:107428629/zju:107409186	15	5	107425368/107416820/112492132/107418973/107428629	10	107421092/107418461/107417010/107417337/107415786/107433276/107422747/107429922/107407501/107409186
zju00010	Glycolysis / Gluconeogenesis	62/2140	146/5133	0.455481	0.891765	107426779/107426784/107420743/107418185/107418882/107432061/107432849/107413096/107421092/107430461/107430709/107417915/107427583/107435312/107411085/107427952/107433793/107423734/107420275/107430723/107425368/107416407/107435988/107419804/107419805/107421626/107421602/107416073/107418508/107431911/107415594/107410997/107414254/107411322/107429549/107433276/107420303/107432150/107435049/107429630…	LOC107426779/LOC107426784/LOC107420743/LOC107418185/LOC107418882/LOC107432061/LOC107432849/LOC107413096/LOC107421092/LOC107430461/LOC107430709/LOC107417915/LOC107427583/LOC107435312/LOC107411085/LOC107427952/LOC107433793/LOC107423734/LOC107420275/LOC107430723/LOC107425368/LOC107416407/LOC107435988/LOC107419804/LOC107419805/LOC107421626/LOC107421602/LOC107416073/LOC107418508/LOC107431911/LOC107415…	zju:107426779/zju:107426784/zju:107420743/zju:107418185/zju:107418882/zju:107432061/zju:107432849/zju:107413096/zju:107421092/zju:107430461/zju:107430709/zju:107417915/zju:107427583/zju:107435051/zju:107410997/zju:107427952/zju:107433793/zju:107423734/zju:107420275/zju:107430723/zju:107421092/zju:107416407/zju:107435988/zju:107419804/zju:107419805/zju:107421626/zju:107421602/zju:107416073/zju:107…	62	41	107426779/107426784/107420743/107418185/107432061/107413096/107430461/107430709/107417915/107427583/107435312/107411085/107433793/107423734/107420275/107430723/107425368/107435988/107419804/107419805/107421626/107418508/107410997/107414254/107432150/107435049/107429630/107424654/107420955/107425941/107428629/107413340/107419312/107421671/107403792/107426469/107421398/107414727/107403649/107412488…	21	107418882/107432849/107421092/107427952/107416407/107421602/107416073/107431911/107415594/107411322/107429549/107433276/107420303/107414419/107430805/107427681/107415317/107425265/107430808/107423358/107409186
zju00030	Pentose phosphate pathway	28/2140	65/5133	0.456934	0.891765	107426779/107426784/107433907/107430300/107406679/107430709/107420275/107430723/107412211/107416407/107430459/novel.845/107416073/107433843/107429549/107429152/107420303/107435049/107414419/107427681/107413340/107421671/107410025/107406734/107419187/107414803/107407446/107429684	LOC107426779/LOC107426784/LOC107433907/LOC107430300/LOC107406679/LOC107430709/LOC107420275/LOC107430723/LOC107412211/LOC107416407/LOC107430459/-/LOC107416073/LOC107433843/LOC107429549/LOC107429152/LOC107420303/LOC107435049/LOC107414419/LOC107427681/LOC107413340/LOC107421671/LOC107410025/LOC107406734/LOC107419187/LOC107414803/LOC107407446/LOC107429684	zju:107426779/zju:107426784/zju:107433907/zju:107430300/zju:107406679/zju:107430709/zju:107420275/zju:107430723/zju:107412211/zju:107416407/zju:107430459/zju:107427843/zju:107416073/zju:107418684/zju:107416073/zju:107429152/zju:107420303/zju:107435049/zju:107414419/zju:107427681/zju:107413340/zju:107421671/zju:107410025/zju:107406734/zju:107419187/zju:107430397/zju:107407446/zju:107429684	28	15	107426779/107426784/107406679/107430709/107420275/107430723/107430459/novel.845/107435049/107413340/107421671/107406734/107419187/107414803/107407446	13	107433907/107430300/107412211/107416407/107416073/107433843/107429549/107429152/107420303/107414419/107427681/107410025/107429684
zju00062	Fatty acid elongation	12/2140	27/5133	0.457887	0.891765	107423860/107428452/107425142/107420263/107420173/107414370/107413483/107411224/107413579/107424251/107432383/107428491	LOC107423860/LOC107428452/LOC107425142/LOC107420263/LOC107420173/LOC107414370/LOC107413483/LOC107411224/LOC107413579/LOC107424251/LOC107432383/LOC107428491	zju:107423860/zju:107428452/zju:107425142/zju:107420263/zju:107420173/zju:107414370/zju:107413483/zju:107411224/zju:107413579/zju:107424251/zju:107432383/zju:107428491	12	5	107423860/107420173/107413483/107413579/107428491	7	107428452/107425142/107420263/107414370/107411224/107424251/107432383
zju03060	Protein export	20/2140	46/5133	0.458284	0.891765	107421120/107414309/107430139/107421032/107425892/107426197/107427937/107412609/107429413/107418042/107429814/107423279/107432091/107411363/107408244/107413068/107428518/107407682/107424220/107421433	LOC107421120/LOC107414309/LOC107430139/LOC107421032/LOC107425892/LOC107426197/LOC107427937/LOC107412609/LOC107429413/LOC107418042/LOC107429814/LOC107423279/LOC107432091/LOC107411363/LOC107408244/LOC107413068/LOC107428518/LOC107407682/LOC107424220/LOC107421433	zju:107421120/zju:107414309/zju:107430139/zju:107421032/zju:107425892/zju:107426197/zju:107427937/zju:107412609/zju:107429413/zju:107418042/zju:107429814/zju:107423279/zju:107432091/zju:107411363/zju:107408244/zju:107426679/zju:107428518/zju:107407682/zju:107424220/zju:107421433	20	11	107414309/107421032/107425892/107427937/107412609/107418042/107432091/107408244/107413068/107424220/107421433	9	107421120/107430139/107426197/107429413/107429814/107423279/107411363/107428518/107407682
zju04016	MAPK signaling pathway - plant	56/2140	132/5133	0.464817	0.891765	107403308/107424313/107419839/107418972/107422981/107431823/107420130/107424705/107423662/107429864/107414614/107424116/107432911/107427532/107430141/107432914/112493419/107426328/107410893/107430540/107412206/107414392/107426805/107420999/107419431/107435757/107427533/107423402/107420498/107424118/107424568/107411256/107407999/107423632/107403423/107411852/107407210/107429878/107413180/112488781…	LOC107403308/LOC107424313/LOC107419839/LOC107418972/LOC107422981/LOC107431823/LOC107420130/LOC107424705/LOC107423662/LOC107429864/LOC107414614/LOC107424116/LOC107432911/LOC107427532/LOC107430141/LOC107432914/LOC112493419/LOC107426328/LOC107410893/LOC107430540/LOC107412206/LOC107414392/LOC107426805/LOC107420999/LOC107419431/LOC107435757/LOC107427533/LOC107423402/LOC107420498/LOC107424118/LOC107424…	zju:107403308/zju:107424313/zju:107419839/zju:107418972/zju:107422981/zju:107424617/zju:107420130/zju:107424705/zju:107423662/zju:107429864/zju:107414614/zju:107424116/zju:107432911/zju:107427532/zju:107430141/zju:107432914/zju:112493419/zju:107426328/zju:107410893/zju:107430540/zju:107412206/zju:107414392/zju:107426805/zju:107420999/zju:107419431/zju:107435757/zju:107427533/zju:107423402/zju:107…	56	29	107403308/107424313/107419839/107418972/107422981/107431823/107420130/107423662/107414614/107424116/107432911/107432914/112493419/107426328/107430540/107426805/107423402/107423632/107411852/107429878/107413180/112488781/107424561/107415192/107424617/107421761/107431055/107425296/107414154	27	107424705/107429864/107427532/107430141/107410893/107412206/107414392/107420999/107419431/107435757/107427533/107420498/107424118/107424568/107411256/107407999/107403423/107407210/107421577/107434892/107431286/107427530/107411938/107431365/107409212/112491315/107423404
zju00430	Taurine and hypotaurine metabolism	6/2140	13/5133	0.475746	0.891765	107432786/112488987/107432818/107428053/107419655/107425414	LOC107432786/LOC112488987/LOC107432818/LOC107428053/LOC107419655/LOC107425414	zju:107432786/zju:112488987/zju:107432818/zju:107428053/zju:107419655/zju:107425421	6	2	107432818/107425414	4	107432786/112488987/107428053/107419655
zju00100	Steroid biosynthesis	16/2140	37/5133	0.486417	0.891765	107426708/107420604/107425735/107404400/107422799/107405093/107410870/107413371/107430251/107425040/107428102/107417571/107417205/107431850/107420046/107431632	LOC107426708/LOC107420604/LOC107425735/LOC107404400/LOC107422799/LOC107405093/LOC107410870/LOC107413371/LOC107430251/LOC107425040/LOC107428102/LOC107417571/LOC107417205/LOC107431850/LOC107420046/LOC107431632	zju:107426708/zju:107420604/zju:107425735/zju:107404400/zju:107422799/zju:107405093/zju:107410870/zju:107413371/zju:107430251/zju:107425040/zju:107428102/zju:107417571/zju:107417205/zju:107431850/zju:107420046/zju:107431632	16	8	107426708/107425735/107422799/107410870/107425040/107417571/107417205/107431850	8	107420604/107404400/107405093/107413371/107430251/107428102/107420046/107431632
zju00563	Glycosylphosphatidylinositol (GPI)-anchor biosynthesis	16/2140	37/5133	0.486417	0.891765	107415428/107427911/107430508/107431207/107405909/107431034/107427617/107415154/107403819/107433776/107431596/107426806/107421514/107430012/107404126/107425140	LOC107415428/LOC107427911/LOC107430508/LOC107431207/LOC107405909/LOC107431034/LOC107427617/LOC107415154/LOC107403819/LOC107433776/LOC107431596/LOC107426806/LOC107421514/LOC107430012/LOC107404126/LOC107425140	zju:107415428/zju:107403819/zju:107430508/zju:107431178/zju:107405909/zju:107403819/zju:107427617/zju:107415154/zju:107403819/zju:107431596/zju:107431596/zju:107426806/zju:107403819/zju:107430012/zju:107404126/zju:107425140	16	6	107430508/107431207/107431034/107403819/107421514/107404126	10	107415428/107427911/107405909/107427617/107415154/107433776/107431596/107426806/107430012/107425140
zju00053	Ascorbate and aldarate metabolism	25/2140	59/5133	0.507448	0.907948	107412204/107421092/107432716/107403833/107432898/107415283/107416252/107403834/107425368/107415267/107403832/107421126/107423858/107426610/107413123/107424432/107416393/107429962/107404356/107423856/107428629/107428892/107434770/107416296/107409186	LOC107412204/LOC107421092/LOC107432716/LOC107403833/LOC107432898/LOC107415283/LOC107416252/LOC107403834/LOC107425368/LOC107415267/LOC107403832/LOC107421126/LOC107423858/LOC107426610/LOC107413123/LOC107424432/LOC107416393/LOC107429962/LOC107404356/LOC107423856/LOC107428629/LOC107428892/LOC107434770/LOC107416296/LOC107409186	zju:107412204/zju:107421092/zju:107432716/zju:107403833/zju:107432898/zju:107415283/zju:107416252/zju:107403834/zju:107421092/zju:107415267/zju:107403832/zju:107421126/zju:107423858/zju:107426610/zju:107413123/zju:107405610/zju:107416393/zju:107429997/zju:107404356/zju:107423856/zju:107428629/zju:107428892/zju:107434770/zju:107416296/zju:107409186	25	17	107412204/107432716/107403833/107432898/107415283/107416252/107403834/107425368/107403832/107421126/107423858/107424432/107416393/107404356/107423856/107428629/107416296	8	107421092/107415267/107426610/107413123/107429962/107428892/107434770/107409186
zju00600	Sphingolipid metabolism	10/2140	23/5133	0.510252	0.907948	107410948/107421380/107425258/107430707/107422526/107412906/107419604/107421976/107420013/107414011	LOC107410948/LOC107421380/LOC107425258/LOC107430707/LOC107422526/LOC107412906/LOC107419604/LOC107421976/LOC107420013/LOC107414011	zju:107410948/zju:107421380/zju:107425258/zju:107430707/zju:107422526/zju:107412906/zju:107419604/zju:107421976/zju:107420013/zju:107414011	10	4	107410948/107421380/107422526/107421976	6	107425258/107430707/107412906/107419604/107420013/107414011
zju03040	Spliceosome	84/2140	202/5133	0.540027	0.942837	107414800/107417756/107430536/107421854/107425464/107432331/107412024/107421866/107416378/107413866/107411568/107415466/107414459/107413482/107427598/107416226/107410747/107427802/107406539/107416386/107414995/107434354/107426626/107407167/107425775/107422867/107432286/107410512/107415503/107435609/107431432/107418828/107408801/107419607/107423554/107426344/107420366/107435583/107412294/107427065…	LOC107414800/LOC107417756/LOC107430536/LOC107421854/LOC107425464/LOC107432331/LOC107412024/LOC107421866/LOC107416378/LOC107413866/LOC107411568/LOC107415466/LOC107414459/LOC107413482/LOC107427598/LOC107416226/LOC107410747/LOC107427802/LOC107406539/LOC107416386/LOC107414995/LOC107434354/LOC107426626/LOC107407167/LOC107425775/LOC107422867/LOC107432286/LOC107410512/LOC107415503/LOC107435609/LOC107431…	zju:107414616/zju:107417756/zju:107430536/zju:107421854/zju:107425464/zju:107432331/zju:107412024/zju:107421866/zju:107416378/zju:107413866/zju:107411568/zju:107415466/zju:107404221/zju:107413482/zju:107427598/zju:107416226/zju:107410747/zju:107427802/zju:107406539/zju:107416386/zju:107414995/zju:107434354/zju:107426626/zju:107407167/zju:107425775/zju:107422867/zju:107432286/zju:107410512/zju:107…	84	47	107430536/107421854/107425464/107412024/107421866/107416378/107415466/107414459/107413482/107416226/107406539/107416386/107414995/107426626/107407167/107425775/107422867/107432286/107410512/107415503/107435609/107431432/107418828/107408801/107419607/107426344/107427065/107413527/107411848/107411315/107423563/107411926/107424879/107413170/107433834/107433417/107415204/107421672/107426620/107425278…	37	107414800/107417756/107432331/107413866/107411568/107427598/107410747/107427802/107434354/107423554/107420366/107435583/107412294/107433121/107434442/107416053/107428387/107412324/107422808/107431969/107428625/107414903/107431553/107423654/107411269/107418935/107418309/107410530/107428622/107411919/107407115/107403815/107428370/107428762/107407162/107423123/107405057
zju01210	2-Oxocarboxylic acid metabolism	25/2140	60/5133	0.551044	0.942837	107434241/107433052/107409410/107420360/107406028/107410657/107427957/107428611/107415806/107420693/107420694/107427207/107411213/107410237/107411168/107416375/107418063/107424289/107435996/107430278/107415472/107426535/107409848/107432802/107418463	LOC107434241/LOC107433052/LOC107409410/LOC107420360/LOC107406028/LOC107410657/LOC107427957/LOC107428611/LOC107415806/LOC107420693/LOC107420694/LOC107427207/LOC107411213/LOC107410237/LOC107411168/LOC107416375/LOC107418063/LOC107424289/LOC107435996/LOC107430278/LOC107415472/LOC107426535/LOC107409848/LOC107432802/LOC107418463	zju:107434241/zju:107433052/zju:107409410/zju:107420360/zju:107406028/zju:107410657/zju:107427957/zju:107428611/zju:107415806/zju:107420693/zju:107420694/zju:107427207/zju:107411213/zju:107410237/zju:107411168/zju:107416375/zju:107418063/zju:107424289/zju:107435996/zju:107430278/zju:107415472/zju:107426535/zju:107409848/zju:107432802/zju:107418463	25	12	107434241/107420360/107427957/107428611/107415806/107420693/107420694/107427207/107411168/107424289/107435996/107409848	13	107433052/107409410/107406028/107410657/107411213/107410237/107416375/107418063/107430278/107415472/107426535/107432802/107418463
zju04120	Ubiquitin mediated proteolysis	56/2140	135/5133	0.553235	0.942837	107411435/107423464/107417151/107430121/107431972/107426788/107404447/107434062/107427494/107417807/107435482/107424575/107416326/107414605/107414130/107434055/107414973/107419010/107406271/107415108/107410820/107421048/107424461/107414436/107413446/107411503/107434284/107429496/107432043/107428838/107427499/107416150/107432569/107423011/107432748/107414163/107422808/107429851/107413667/107427334…	LOC107411435/LOC107423464/LOC107417151/LOC107430121/LOC107431972/LOC107426788/LOC107404447/LOC107434062/LOC107427494/LOC107417807/LOC107435482/LOC107424575/LOC107416326/LOC107414605/LOC107414130/LOC107434055/LOC107414973/LOC107419010/LOC107406271/LOC107415108/LOC107410820/LOC107421048/LOC107424461/LOC107414436/LOC107413446/LOC107411503/LOC107434284/LOC107429496/LOC107432043/LOC107428838/LOC107427…	zju:107411435/zju:107423464/zju:107417151/zju:107430121/zju:107431972/zju:107426788/zju:107404447/zju:107434062/zju:107427494/zju:107417807/zju:107435482/zju:107424575/zju:107414973/zju:107414605/zju:107414130/zju:107434062/zju:107414973/zju:107419010/zju:107406271/zju:107415107/zju:107410820/zju:107421048/zju:107424461/zju:107414436/zju:107413446/zju:107411503/zju:107434284/zju:107429496/zju:107…	56	33	107411435/107423464/107417151/107430121/107404447/107427494/107435482/107424575/107416326/107414605/107414130/107414973/107419010/107406271/107415108/107410820/107424461/107414436/107413446/107434284/107429496/107428838/107427499/107429851/107413667/107427334/107424154/107427293/107423885/107410867/107414846/107422454/107432499	23	107431972/107426788/107434062/107417807/107434055/107421048/107411503/107432043/107416150/107432569/107423011/107432748/107414163/107422808/107404571/107430196/107418976/107426930/107404804/107416869/107427509/novel.135/107428957
zju00640	Propanoate metabolism	21/2140	51/5133	0.583091	0.976837	107418882/107430317/107427952/107422661/107433166/107416820/107415786/107430748/107406525/112492132/107433276/107405710/107426537/107418973/107424200/107412493/novel.202/107406562/107417844/107425045/112489385	LOC107418882/LOC107430317/LOC107427952/LOC107422661/LOC107433166/LOC107416820/LOC107415786/LOC107430748/LOC107406525/LOC112492132/LOC107433276/LOC107405710/LOC107426537/LOC107418973/LOC107424200/LOC107412493/-/LOC107406562/LOC107417844/LOC107425045/LOC112489385	zju:107418882/zju:107430317/zju:107427952/zju:107422661/zju:107433166/zju:107416820/zju:107415786/zju:107430748/zju:107406525/zju:107416820/zju:107433276/zju:107405710/zju:107426537/zju:107418973/zju:107424200/zju:107412493/zju:107430263/zju:107406562/zju:107417844/zju:107425045/zju:107425789	21	6	107416820/107406525/112492132/107418973/107406562/107417844	15	107418882/107430317/107427952/107422661/107433166/107415786/107430748/107433276/107405710/107426537/107424200/107412493/novel.202/107425045/112489385
zju00905	Brassinosteroid biosynthesis	14/2140	34/5133	0.589331	0.976837	107403831/107408649/107430719/107423884/107422002/107413844/107428778/112488843/107423892/107428757/107424559/107428756/107432377/107415245	LOC107403831/LOC107408649/LOC107430719/LOC107423884/LOC107422002/LOC107413844/LOC107428778/LOC112488843/LOC107423892/LOC107428757/LOC107424559/LOC107428756/LOC107432377/LOC107415245	zju:107403831/zju:107408649/zju:107430719/zju:107423884/zju:107428760/zju:107413844/zju:107422003/zju:107428756/zju:107423892/zju:107428756/zju:107424559/zju:107428756/zju:107432377/zju:107415245	14	6	107403831/107423884/107422002/107413844/107423892/107424559	8	107408649/107430719/107428778/112488843/107428757/107428756/107432377/107415245
zju01040	Biosynthesis of unsaturated fatty acids	9/2140	22/5133	0.609861	0.979322	107430317/107428452/107407274/107425142/107406525/107413483/novel.202/107406562/107428491	LOC107430317/LOC107428452/LOC107407274/LOC107425142/LOC107406525/LOC107413483/-/LOC107406562/LOC107428491	zju:107430317/zju:107428452/zju:107407274/zju:107425142/zju:107406525/zju:107413483/zju:107430263/zju:107406562/zju:107428491	9	5	107407274/107406525/107413483/107406562/107428491	4	107430317/107428452/107425142/novel.202
zju00650	Butanoate metabolism	13/2140	32/5133	0.615112	0.979322	107410635/107414413/107410657/107416820/107415786/107410015/112492132/107418973/107424726/107422411/107428053/107421846/107419655	LOC107410635/LOC107414413/LOC107410657/LOC107416820/LOC107415786/LOC107410015/LOC112492132/LOC107418973/LOC107424726/LOC107422411/LOC107428053/LOC107421846/LOC107419655	zju:107410635/zju:107414413/zju:107410657/zju:107416820/zju:107415786/zju:107410015/zju:107416820/zju:107418973/zju:107424726/zju:107405566/zju:107428053/zju:107421846/zju:107419655	13	6	107410635/107414413/107416820/107410015/112492132/107418973	7	107410657/107415786/107424726/107422411/107428053/107421846/107419655
zju00910	Nitrogen metabolism	13/2140	32/5133	0.615112	0.979322	107432099/107427052/107428718/107417268/107429628/107414132/107424923/107403966/107415438/107421266/107417313/107433784/107415470	LOC107432099/LOC107427052/LOC107428718/LOC107417268/LOC107429628/LOC107414132/LOC107424923/LOC107403966/LOC107415438/LOC107421266/LOC107417313/LOC107433784/LOC107415470	zju:107432099/zju:107427052/zju:107428718/zju:107417268/zju:107429628/zju:107414132/zju:107424923/zju:107403966/zju:107415438/zju:107421266/zju:107419571/zju:107433784/zju:107415470	13	9	107432099/107427052/107428718/107417268/107414132/107415438/107421266/107417313/107415470	4	107429628/107424923/107403966/107433784
zju00230	Purine metabolism	40/2140	99/5133	0.640625	0.994282	107433468/107422837/107432061/107413096/107430461/107435830/107433352/107433793/107413224/107424636/107430343/112493419/107419076/107432862/107419459/107412613/112490409/107430459/107426528/107428375/107429452/107427278/107428568/107419659/107414419/107433318/107418162/107423960/107423225/107426352/107425941/107412170/107427854/107424065/107418316/107421761/107413609/107423802/107433744/107421496	LOC107433468/LOC107422837/LOC107432061/LOC107413096/LOC107430461/LOC107435830/LOC107433352/LOC107433793/LOC107413224/LOC107424636/LOC107430343/LOC112493419/LOC107419076/LOC107432862/LOC107419459/LOC107412613/LOC112490409/LOC107430459/LOC107426528/LOC107428375/LOC107429452/LOC107427278/LOC107428568/LOC107419659/LOC107414419/LOC107433318/LOC107418162/LOC107423960/LOC107423225/LOC107426352/LOC107425…	zju:107433468/zju:107422837/zju:107432061/zju:107413096/zju:107430461/zju:107408837/zju:107433352/zju:107433793/zju:107413224/zju:107424636/zju:107430343/zju:112493419/zju:107419076/zju:107432862/zju:107419459/zju:107412613/zju:107430886/zju:107430459/zju:107426528/zju:107428375/zju:107429452/zju:107427278/zju:107428568/zju:107419659/zju:107414419/zju:107433318/zju:107418162/zju:107423960/zju:107…	40	23	107433468/107432061/107413096/107430461/107435830/107433352/107433793/107413224/112493419/107432862/112490409/107430459/107427278/107433318/107418162/107423960/107423225/107425941/107427854/107418316/107421761/107413609/107421496	17	107422837/107424636/107430343/107419076/107419459/107412613/107426528/107428375/107429452/107428568/107419659/107414419/107426352/107412170/107424065/107423802/107433744
zju00565	Ether lipid metabolism	12/2140	30/5133	0.642154	0.994282	107404643/107418029/107410821/107419750/107405014/107434819/107405253/107419749/107430018/107428265/107420277/107431632	LOC107404643/LOC107418029/LOC107410821/LOC107419750/LOC107405014/LOC107434819/LOC107405253/LOC107419749/LOC107430018/LOC107428265/LOC107420277/LOC107431632	zju:107434820/zju:107418029/zju:107410821/zju:107419750/zju:107405014/zju:107434819/zju:107405253/zju:107419749/zju:107430018/zju:107428265/zju:107420277/zju:107431632	12	5	107404643/107418029/107410821/107434819/107428265	7	107419750/107405014/107405253/107419749/107430018/107420277/107431632
zju00564	Glycerophospholipid metabolism	41/2140	102/5133	0.657607	0.994282	112493344/107414669/107404643/107413989/107418029/107410821/107417655/107419750/107435607/107405014/107425369/107434819/107409137/107420739/107405253/107419749/107420783/107430018/107421609/107433690/107411917/107403710/107430726/107413834/107412738/107428265/novel.733/107417808/107427778/107413627/107411720/107430729/107420928/107418316/107412494/107419603/107411719/107431891/107420277/107431632…	LOC112493344/LOC107414669/LOC107404643/LOC107413989/LOC107418029/LOC107410821/LOC107417655/LOC107419750/LOC107435607/LOC107405014/LOC107425369/LOC107434819/LOC107409137/LOC107420739/LOC107405253/LOC107419749/LOC107420783/LOC107430018/LOC107421609/LOC107433690/LOC107411917/LOC107403710/LOC107430726/LOC107413834/LOC107412738/LOC107428265/-/LOC107417808/LOC107427778/LOC107413627/LOC107411720/LOC1074…	zju:112493344/zju:107414669/zju:107434820/zju:107413989/zju:107418029/zju:107410821/zju:107417655/zju:107419750/zju:107435607/zju:107405014/zju:107425369/zju:107434819/zju:107409137/zju:107420739/zju:107405253/zju:107419749/zju:107420783/zju:107430018/zju:107421609/zju:107420430/zju:107411917/zju:107403710/zju:107430726/zju:107413834/zju:107412738/zju:107428265/zju:107430284/zju:107417808/zju:107…	41	25	112493344/107414669/107404643/107418029/107410821/107417655/107435607/107425369/107434819/107420783/107421609/107433690/107411917/107403710/107430726/107412738/107428265/novel.733/107427778/107413627/107411720/107430729/107418316/107411719/107431891	16	107413989/107419750/107405014/107409137/107420739/107405253/107419749/107430018/107413834/107417808/107420928/107412494/107419603/107420277/107431632/107421022
zju02010	ABC transporters	13/2140	33/5133	0.668846	0.994282	107406596/107420404/107414544/107415347/107407336/107414547/107414545/107431210/107414471/107425490/107413160/107431725/107431938	LOC107406596/LOC107420404/LOC107414544/LOC107415347/LOC107407336/LOC107414547/LOC107414545/LOC107431210/LOC107414471/LOC107425490/LOC107413160/LOC107431725/LOC107431938	zju:107406596/zju:107420404/zju:107414544/zju:107415347/zju:107414545/zju:107414547/zju:107414545/zju:107431210/zju:107414471/zju:107425490/zju:107413160/zju:107431725/zju:107431938	13	7	107420404/107414544/107407336/107414545/107431210/107413160/107431725	6	107406596/107415347/107414547/107414471/107425490/107431938
zju04075	Plant hormone signal transduction	87/2140	215/5133	0.670065	0.994282	107403864/107427086/107403308/107421007/107413132/107420002/107425884/107404981/107434576/107413137/107419907/107422981/107424705/107423662/107414614/107424116/107427532/107420386/107430141/107425894/107423671/107404357/107429275/107426328/107434145/107406101/107419317/107410893/107426221/107431954/107434943/107433771/107430540/107412206/107421670/107414392/107423837/novel.834/107411876/107420383…	LOC107403864/LOC107427086/LOC107403308/LOC107421007/LOC107413132/LOC107420002/LOC107425884/LOC107404981/LOC107434576/LOC107413137/LOC107419907/LOC107422981/LOC107424705/LOC107423662/LOC107414614/LOC107424116/LOC107427532/LOC107420386/LOC107430141/LOC107425894/LOC107423671/LOC107404357/LOC107429275/LOC107426328/LOC107434145/LOC107406101/LOC107419317/LOC107410893/LOC107426221/LOC107431954/LOC107434…	zju:107403864/zju:107427086/zju:107403308/zju:107421007/zju:107413132/zju:107420002/zju:107425884/zju:107404981/zju:107434576/zju:107413137/zju:107419907/zju:107422981/zju:107424705/zju:107423662/zju:107414614/zju:107424116/zju:107427532/zju:107420386/zju:107430141/zju:107425894/zju:107423671/zju:107404357/zju:107429275/zju:107426328/zju:107434145/zju:107406101/zju:107419317/zju:107410893/zju:107…	87	53	107403864/107427086/107403308/107421007/107413132/107420002/107425884/107404981/107434576/107413137/107419907/107422981/107423662/107414614/107424116/107420386/107425894/107429275/107426328/107434145/107406101/107419317/107426221/107431954/107434943/107433771/107430540/107421670/107423837/novel.834/107411876/107431869/107426069/107412081/107426690/107411141/107412162/107403858/107412065/107406153…	34	107424705/107427532/107430141/107423671/107404357/107410893/107412206/107414392/107420383/107435757/107424132/107427533/107425422/107410492/107411256/107407999/107429170/107430463/107431810/107429109/107410653/107424842/107420898/107423312/107428310/107421577/107427530/107420895/107421401/107432156/107409613/107425976/107409212/107403961
zju00945	Stilbenoid, diarylheptanoid and gingerol biosynthesis	9/2140	23/5133	0.673895	0.994282	107406528/107411586/107406287/107406305/107406295/107410662/107419060/107433988/107423938	LOC107406528/LOC107411586/LOC107406287/LOC107406305/LOC107406295/LOC107410662/LOC107419060/LOC107433988/LOC107423938	zju:107406305/zju:107411586/zju:107406287/zju:107406305/zju:107406305/zju:107410662/zju:107417276/zju:107428351/zju:107423938	9	8	107406528/107411586/107406287/107406305/107406295/107410662/107433988/107423938	1	107419060
zju03420	Nucleotide excision repair	20/2140	51/5133	0.690242	0.994282	107432257/107410533/107421026/107417327/107430354/107432337/107410820/107429420/107405386/107410938/107410679/112488969/107430853/107423885/107432096/107418871/107426444/107411977/107416869/107429869	LOC107432257/LOC107410533/LOC107421026/LOC107417327/LOC107430354/LOC107432337/LOC107410820/LOC107429420/LOC107405386/LOC107410938/LOC107410679/LOC112488969/LOC107430853/LOC107423885/LOC107432096/LOC107418871/LOC107426444/LOC107411977/LOC107416869/LOC107429869	zju:107432257/zju:107410533/zju:107405386/zju:107417327/zju:107430354/zju:107432337/zju:107410820/zju:107429420/zju:107405386/zju:107410938/zju:107410679/zju:107410533/zju:107430853/zju:107423885/zju:107432096/zju:107418871/zju:107426444/zju:107411977/zju:107416869/zju:107429869	20	12	107410533/107421026/107417327/107432337/107410820/107410938/112488969/107430853/107423885/107432096/107418871/107429869	8	107432257/107430354/107429420/107405386/107410679/107426444/107411977/107416869
zju00330	Arginine and proline metabolism	27/2140	69/5133	0.709576	0.994282	107416501/107416498/107421092/107427573/107414210/107416625/107420360/107427572/107425368/107413210/107418914/107427574/107420693/107420694/107412663/107414606/107435113/107415370/107428270/107423310/107414501/107428629/107428628/107427566/107423979/107412034/107409186	LOC107416501/LOC107416498/LOC107421092/LOC107427573/LOC107414210/LOC107416625/LOC107420360/LOC107427572/LOC107425368/LOC107413210/LOC107418914/LOC107427574/LOC107420693/LOC107420694/LOC107412663/LOC107414606/LOC107435113/LOC107415370/LOC107428270/LOC107423310/LOC107414501/LOC107428629/LOC107428628/LOC107427566/LOC107423979/LOC107412034/LOC107409186	zju:107416501/zju:107416498/zju:107421092/zju:107427573/zju:107414210/zju:107416625/zju:107420360/zju:107427572/zju:107421092/zju:107413210/zju:107418914/zju:107427574/zju:107420693/zju:107420694/zju:107412663/zju:107414606/zju:107435113/zju:107415370/zju:107428270/zju:107423310/zju:107414501/zju:107428629/zju:107428628/zju:107427566/zju:107423979/zju:107412034/zju:107409186	27	15	107416501/107416498/107427573/107416625/107420360/107427572/107425368/107413210/107418914/107427574/107420693/107420694/107435113/107415370/107428629	12	107421092/107414210/107412663/107414606/107428270/107423310/107414501/107428628/107427566/107423979/107412034/107409186
zju00020	Citrate cycle (TCA cycle)	21/2140	54/5133	0.709773	0.994282	107433052/107428716/107411659/107424596/107415806/107413485/107421602/107427207/107415271/107419004/107416375/107433276/107432538/107424289/107415472/107417844/107425265/107422883/107421398/107412488/112489385	LOC107433052/LOC107428716/LOC107411659/LOC107424596/LOC107415806/LOC107413485/LOC107421602/LOC107427207/LOC107415271/LOC107419004/LOC107416375/LOC107433276/LOC107432538/LOC107424289/LOC107415472/LOC107417844/LOC107425265/LOC107422883/LOC107421398/LOC107412488/LOC112489385	zju:107433052/zju:107428716/zju:107411659/zju:107424596/zju:107415806/zju:107413485/zju:107421602/zju:107427207/zju:107415271/zju:107419004/zju:107416375/zju:107433276/zju:107432538/zju:107424289/zju:107415472/zju:107417844/zju:107425265/zju:107422883/zju:107421398/zju:107412488/zju:107425789	21	13	107428716/107411659/107424596/107415806/107427207/107415271/107419004/107432538/107424289/107417844/107422883/107421398/107412488	8	107433052/107413485/107421602/107416375/107433276/107415472/107425265/112489385
zju00920	Sulfur metabolism	19/2140	49/5133	0.710657	0.994282	107404050/107412269/107435830/107407249/107412602/107423175/107424304/107403316/107430292/107425623/107427949/107407414/107422085/107406356/107412468/107422341/107403319/107420715/107417867	LOC107404050/LOC107412269/LOC107435830/LOC107407249/LOC107412602/LOC107423175/LOC107424304/LOC107403316/LOC107430292/LOC107425623/LOC107427949/LOC107407414/LOC107422085/LOC107406356/LOC107412468/LOC107422341/LOC107403319/LOC107420715/LOC107417867	zju:107404050/zju:107412269/zju:107408837/zju:107407249/zju:107412602/zju:107423175/zju:107424304/zju:107403316/zju:107430292/zju:107425623/zju:107427949/zju:107407414/zju:107422085/zju:107406356/zju:107412468/zju:107422341/zju:107403319/zju:107420715/zju:107417867	19	14	107404050/107435830/107407249/107412602/107423175/107424304/107403316/107425623/107427949/107407414/107406356/107412468/107422341/107420715	5	107412269/107430292/107422085/107403319/107417867
zju00902	Monoterpenoid biosynthesis	6/2140	16/5133	0.719939	0.994282	107434733/107423577/107434736/112489296/107422025/112489295	LOC107434733/LOC107423577/LOC107434736/LOC112489296/LOC107422025/LOC112489295	zju:107434733/zju:107423577/zju:107434736/zju:107434733/zju:107422025/zju:107434736	6	5	107434733/107423577/107434736/112489296/107422025	1	112489295
zju00790	Folate biosynthesis	11/2140	29/5133	0.723309	0.994282	107405872/107410323/107423505/107405106/107429058/107431592/107403905/107435446/107426726/107425273/107414572	LOC107405872/LOC107410323/LOC107423505/LOC107405106/LOC107429058/LOC107431592/LOC107403905/LOC107435446/LOC107426726/LOC107425273/LOC107414572	zju:107405872/zju:107410323/zju:107423505/zju:107405106/zju:107429058/zju:107431592/zju:107403905/zju:107435446/zju:107426726/zju:107425273/zju:107414572	11	6	107410323/107423505/107431592/107403905/107435446/107426726	5	107405872/107405106/107429058/107425273/107414572
zju04130	SNARE interactions in vesicular transport	18/2140	47/5133	0.731332	0.994282	107410540/107415897/107432946/107412217/107413788/107408569/107422953/107428279/107434309/107419191/107421170/107430797/107427997/107431189/107406833/107406871/107434032/107428936	LOC107410540/LOC107415897/LOC107432946/LOC107412217/LOC107413788/LOC107408569/LOC107422953/LOC107428279/LOC107434309/LOC107419191/LOC107421170/LOC107430797/LOC107427997/LOC107431189/LOC107406833/LOC107406871/LOC107434032/LOC107428936	zju:107410540/zju:107415897/zju:107432946/zju:107412217/zju:107413788/zju:107408569/zju:107422953/zju:107428279/zju:107434309/zju:107419191/zju:107421170/zju:107430797/zju:107427997/zju:107431189/zju:107406833/zju:107406871/zju:107433109/zju:107428936	18	14	107410540/107415897/107432946/107413788/107408569/107422953/107428279/107434309/107419191/107421170/107431189/107406833/107406871/107428936	4	107412217/107430797/107427997/107434032
zju00240	Pyrimidine metabolism	27/2140	70/5133	0.742415	0.998135	107428138/107405872/107424242/107427198/107430802/112493419/107403776/107428140/107421715/107411308/107422874/107414684/107408650/107412769/107412747/107425563/107434952/107427862/107403358/107423960/107435196/107419174/107434711/107424065/107421761/107422862/107435210	LOC107428138/LOC107405872/LOC107424242/LOC107427198/LOC107430802/LOC112493419/LOC107403776/LOC107428140/LOC107421715/LOC107411308/LOC107422874/LOC107414684/LOC107408650/LOC107412769/LOC107412747/LOC107425563/LOC107434952/LOC107427862/LOC107403358/LOC107423960/LOC107435196/LOC107419174/LOC107434711/LOC107424065/LOC107421761/LOC107422862/LOC107435210	zju:107428138/zju:107405872/zju:107424242/zju:107427198/zju:107430798/zju:112493419/zju:107403776/zju:107428140/zju:107421715/zju:107411308/zju:107422862/zju:107414684/zju:107408650/zju:107412769/zju:107412769/zju:107425563/zju:107434952/zju:107427862/zju:107403358/zju:107423960/zju:107434847/zju:107419174/zju:107434711/zju:107424065/zju:107421761/zju:107422862/zju:107434847	27	13	107428138/112493419/107421715/107422874/107414684/107412769/107412747/107434952/107403358/107423960/107419174/107421761/107422862	14	107405872/107424242/107427198/107430802/107403776/107428140/107411308/107408650/107425563/107427862/107435196/107434711/107424065/107435210
zju00071	Fatty acid degradation	26/2140	68/5133	0.758598	0.999998	107420743/107421067/107421092/107423037/107406410/107430317/107430148/107425368/107435988/107419804/107419805/107421626/107416820/107415786/107406525/107416832/112492132/107418973/novel.202/107428629/107406562/107403792/107426469/107414727/107429760/107409186	LOC107420743/LOC107421067/LOC107421092/LOC107423037/LOC107406410/LOC107430317/LOC107430148/LOC107425368/LOC107435988/LOC107419804/LOC107419805/LOC107421626/LOC107416820/LOC107415786/LOC107406525/LOC107416832/LOC112492132/LOC107418973/-/LOC107428629/LOC107406562/LOC107403792/LOC107426469/LOC107414727/LOC107429760/LOC107409186	zju:107420743/zju:107421067/zju:107421092/zju:107423037/zju:107406410/zju:107430317/zju:107430148/zju:107421092/zju:107435988/zju:107419804/zju:107419805/zju:107421626/zju:107416820/zju:107415786/zju:107406525/zju:107416832/zju:107416820/zju:107418973/zju:107430263/zju:107428629/zju:107406562/zju:107415195/zju:107426469/zju:107414727/zju:107429760/zju:107409186	26	19	107420743/107421067/107430148/107425368/107435988/107419804/107419805/107421626/107416820/107406525/107416832/112492132/107418973/107428629/107406562/107403792/107426469/107414727/107429760	7	107421092/107423037/107406410/107430317/107415786/novel.202/107409186
zju00562	Inositol phosphate metabolism	26/2140	69/5133	0.78824	0.999998	107425442/107430450/107423842/107418029/107410821/107408660/107427583/107411085/107421558/107410865/107424864/107425623/107410997/107415660/107413865/107435010/107426610/107435221/107413847/107426537/107434859/107423824/107426149/107434210/107425045/107410786	LOC107425442/LOC107430450/LOC107423842/LOC107418029/LOC107410821/LOC107408660/LOC107427583/LOC107411085/LOC107421558/LOC107410865/LOC107424864/LOC107425623/LOC107410997/LOC107415660/LOC107413865/LOC107435010/LOC107426610/LOC107435221/LOC107413847/LOC107426537/LOC107434859/LOC107423824/LOC107426149/LOC107434210/LOC107425045/LOC107410786	zju:107425442/zju:107430450/zju:107423842/zju:107418029/zju:107410821/zju:107408660/zju:107427583/zju:107410997/zju:107421558/zju:107410865/zju:107424864/zju:107425623/zju:107410997/zju:107415660/zju:107413865/zju:107435010/zju:107426610/zju:107435221/zju:107413847/zju:107426537/zju:107434859/zju:107423824/zju:107426149/zju:107434210/zju:107425045/zju:107410786	26	13	107425442/107430450/107423842/107418029/107410821/107408660/107427583/107411085/107410865/107425623/107410997/107413865/107410786	13	107421558/107424864/107415660/107435010/107426610/107435221/107413847/107426537/107434859/107423824/107426149/107434210/107425045
zju00460	Cyanoamino acid metabolism	23/2140	62/5133	0.806674	0.999998	107404050/107432786/107410667/112489059/112488987/107410850/107430599/107428870/107424923/107420012/107409663/107432441/107433431/112493444/107435856/107415031/112489544/107432818/107410766/107415199/107419322/107425414/107430563	LOC107404050/LOC107432786/LOC107410667/LOC112489059/LOC112488987/LOC107410850/LOC107430599/LOC107428870/LOC107424923/LOC107420012/LOC107409663/LOC107432441/LOC107433431/LOC112493444/LOC107435856/LOC107415031/LOC112489544/LOC107432818/LOC107410766/LOC107415199/LOC107419322/LOC107425414/LOC107430563	zju:107404050/zju:107432786/zju:107410667/zju:112489059/zju:112488987/zju:107410850/zju:107430599/zju:107428870/zju:107424923/zju:107420012/zju:107409663/zju:107432441/zju:107433431/zju:107414349/zju:107435856/zju:107415031/zju:107430599/zju:107432818/zju:107430599/zju:107415199/zju:107419322/zju:107425421/zju:107430563	23	11	107404050/112489059/107410850/107420012/107409663/112493444/107432818/107410766/107415199/107425414/107430563	12	107432786/107410667/112488987/107430599/107428870/107424923/107432441/107433431/107435856/107415031/112489544/107419322
zju03020	RNA polymerase	16/2140	44/5133	0.808099	0.999998	107403749/107435768/107411173/107424459/107414426/107426963/107405782/107431893/107424625/107414510/107424857/107409954/107419713/107425890/107423562/107429558	LOC107403749/LOC107435768/LOC107411173/LOC107424459/LOC107414426/LOC107426963/LOC107405782/LOC107431893/LOC107424625/LOC107414510/LOC107424857/LOC107409954/LOC107419713/LOC107425890/LOC107423562/LOC107429558	zju:107403749/zju:107435768/zju:107411173/zju:107424459/zju:107414426/zju:107426963/zju:107405782/zju:107431893/zju:107424625/zju:107414510/zju:107424857/zju:107409954/zju:107419713/zju:107425890/zju:107423562/zju:107429558	16	5	107414426/107431893/107424857/107419713/107429558	11	107403749/107435768/107411173/107424459/107426963/107405782/107424625/107414510/107409954/107425890/107423562
zju00073	Cutin, suberine and wax biosynthesis	11/2140	31/5133	0.811367	0.999998	107425874/107429862/107403845/107432278/107403676/107425878/107403679/107421712/107425885/107421713/107429266	LOC107425874/LOC107429862/LOC107403845/LOC107432278/LOC107403676/LOC107425878/LOC107403679/LOC107421712/LOC107425885/LOC107421713/LOC107429266	zju:107425874/zju:107429862/zju:107403845/zju:107432278/zju:107421712/zju:107425878/zju:107403679/zju:107421712/zju:107425885/zju:107421713/zju:107429266	11	7	107429862/107403845/107432278/107403676/107403679/107421712/107421713	4	107425874/107425878/107425885/107429266
zju03430	Mismatch repair	11/2140	31/5133	0.811367	0.999998	107424019/107421026/107426229/107432337/107421580/107405386/107410938/107410679/107418887/107432096/107414469	LOC107424019/LOC107421026/LOC107426229/LOC107432337/LOC107421580/LOC107405386/LOC107410938/LOC107410679/LOC107418887/LOC107432096/LOC107414469	zju:107424019/zju:107405386/zju:107426229/zju:107432337/zju:107421580/zju:107405386/zju:107410938/zju:107410679/zju:107418887/zju:107432096/zju:107414469	11	5	107421026/107432337/107410938/107432096/107414469	6	107424019/107426229/107421580/107405386/107410679/107418887
zju04141	Protein processing in endoplasmic reticulum	83/2140	213/5133	0.814271	0.999998	107430121/107403577/107419886/107428481/107416986/107426788/107418530/107411008/107427494/107417865/107410933/107420159/107424339/107411350/107435148/107426781/107411115/107433254/107429603/107413482/107427937/107432084/107413248/107419010/107412492/107430166/107423481/107413161/107428197/107413815/107426626/107424461/107413804/107410069/107431881/107412609/107429420/107434284/107411918/107411456…	LOC107430121/LOC107403577/LOC107419886/LOC107428481/LOC107416986/LOC107426788/LOC107418530/LOC107411008/LOC107427494/LOC107417865/LOC107410933/LOC107420159/LOC107424339/LOC107411350/LOC107435148/LOC107426781/LOC107411115/LOC107433254/LOC107429603/LOC107413482/LOC107427937/LOC107432084/LOC107413248/LOC107419010/LOC107412492/LOC107430166/LOC107423481/LOC107413161/LOC107428197/LOC107413815/LOC107426…	zju:107430121/zju:107403577/zju:107419886/zju:107428481/zju:107416986/zju:107426788/zju:107418530/zju:107426781/zju:107427494/zju:107417865/zju:107410933/zju:107420159/zju:107424339/zju:107411350/zju:107435148/zju:107426781/zju:107411115/zju:107433254/zju:107429603/zju:107413482/zju:107427937/zju:107432084/zju:107413248/zju:107419010/zju:107412492/zju:107430166/zju:107423481/zju:107413161/zju:107…	83	46	107430121/107403577/107428481/107411008/107427494/107420159/107435148/107426781/107433254/107413482/107427937/107432084/107419010/107430166/107413815/107426626/107424461/107410069/107431881/107412609/107434284/107411918/107430622/107423332/107427499/107418042/107410934/107414340/107411779/107433165/107410940/107413527/107411754/107410936/107420294/107414211/107416396/107434779/107427334/107422699…	37	107419886/107416986/107426788/107418530/107417865/107410933/107424339/107411350/107411115/107429603/107413248/107412492/107423481/107413161/107428197/107413804/107429420/107411456/107419848/107417475/107429814/107434007/107419657/107405099/107415188/107411363/107425765/107422614/107407355/107433940/107429130/107420480/107421940/107418537/107415246/novel.135/107423986
zju00051	Fructose and mannose metabolism	26/2140	70/5133	0.815319	0.999998	107426784/107432849/107411487/107420267/107430709/107427583/107435312/107411085/107430723/107414450/107416407/107416073/107410997/107414456/107434076/107429549/107414410/107435049/107427681/107424650/107415707/107413340/107421671/107417250/107424396/107407446	LOC107426784/LOC107432849/LOC107411487/LOC107420267/LOC107430709/LOC107427583/LOC107435312/LOC107411085/LOC107430723/LOC107414450/LOC107416407/LOC107416073/LOC107410997/LOC107414456/LOC107434076/LOC107429549/LOC107414410/LOC107435049/LOC107427681/LOC107424650/LOC107415707/LOC107413340/LOC107421671/LOC107417250/LOC107424396/LOC107407446	zju:107426784/zju:107432849/zju:107411487/zju:107420267/zju:107430709/zju:107427583/zju:107435051/zju:107410997/zju:107430723/zju:107414450/zju:107416407/zju:107416073/zju:107410997/zju:107414456/zju:107434076/zju:107416073/zju:107414410/zju:107435049/zju:107427681/zju:107424650/zju:107405417/zju:107413340/zju:107421671/zju:107417250/zju:107424396/zju:107407446	26	18	107426784/107411487/107420267/107430709/107427583/107435312/107411085/107430723/107414450/107410997/107414456/107435049/107424650/107413340/107421671/107417250/107424396/107407446	8	107432849/107416407/107416073/107434076/107429549/107414410/107427681/107415707
zju00040	Pentose and glucuronate interconversions	22/2140	60/5133	0.82238	0.999998	107422788/107415842/107415267/107421126/novel.845/107416186/107414456/107414410/107426625/107429630/107423820/107431224/112489319/107408221/107430805/107428892/107418263/107417547/107430808/107419187/107405028/107415956	LOC107422788/LOC107415842/LOC107415267/LOC107421126/-/LOC107416186/LOC107414456/LOC107414410/LOC107426625/LOC107429630/LOC107423820/LOC107431224/LOC112489319/LOC107408221/LOC107430805/LOC107428892/LOC107418263/LOC107417547/LOC107430808/LOC107419187/LOC107405028/LOC107415956	zju:107422788/zju:107415842/zju:107415267/zju:107421126/zju:107427843/zju:107416186/zju:107414456/zju:107414410/zju:107426625/zju:107429630/zju:107423820/zju:107431224/zju:107425792/zju:107408221/zju:107430805/zju:107428892/zju:107418263/zju:107417547/zju:107430808/zju:107419187/zju:107405028/zju:107415956	22	10	107415842/107421126/novel.845/107416186/107414456/107429630/112489319/107418263/107419187/107415956	12	107422788/107415267/107414410/107426625/107423820/107431224/107408221/107430805/107428892/107417547/107430808/107405028
zju00520	Amino sugar and nucleotide sugar metabolism	51/2140	135/5133	0.846909	0.999998	107412204/107410605/107424313/107423052/107432849/107427342/107435430/107432676/107422770/107435312/107412376/107420275/107423482/107429837/107435072/107403996/107414450/107415267/107421126/107420041/107419385/107433854/107416186/107405649/107416873/107423410/107433155/107420179/107413123/107409332/107414419/107431224/107412431/107407210/107412533/107415707/107406041/107432994/107417250/107428892…	LOC107412204/LOC107410605/LOC107424313/LOC107423052/LOC107432849/LOC107427342/LOC107435430/LOC107432676/LOC107422770/LOC107435312/LOC107412376/LOC107420275/LOC107423482/LOC107429837/LOC107435072/LOC107403996/LOC107414450/LOC107415267/LOC107421126/LOC107420041/LOC107419385/LOC107433854/LOC107416186/LOC107405649/LOC107416873/LOC107423410/LOC107433155/LOC107420179/LOC107413123/LOC107409332/LOC107414…	zju:107412204/zju:107410605/zju:107424313/zju:107423052/zju:107432849/zju:107427342/zju:107435430/zju:107432676/zju:107422770/zju:107435051/zju:107412376/zju:107420275/zju:107423410/zju:107429837/zju:107435072/zju:107403996/zju:107414450/zju:107415267/zju:107421126/zju:107420041/zju:107419385/zju:107433854/zju:107416186/zju:107405649/zju:107416873/zju:107423410/zju:107433155/zju:107420179/zju:107…	51	27	107412204/107410605/107424313/107423052/107427342/107422770/107435312/107420275/107429837/107435072/107403996/107414450/107421126/107416186/107416873/107420179/107412431/107406041/107432994/107417250/107408941/107405467/107413534/107422361/107424396/107405251/107414522	24	107432849/107435430/107432676/107412376/107423482/107415267/107420041/107419385/107433854/107405649/107423410/107433155/107413123/107409332/107414419/107431224/107407210/107412533/107415707/107428892/107423612/107405689/107418696/107404088
zju00514	Other types of O-glycan biosynthesis	4/2140	13/5133	0.860973	0.999998	107410699/107420258/107424026/107403869	LOC107410699/LOC107420258/LOC107424026/LOC107403869	zju:107410699/zju:107420258/zju:107424026/zju:107403869	4	2	107410699/107420258	2	107424026/107403869
zju01212	Fatty acid metabolism	28/2140	78/5133	0.877818	0.999998	107421067/107423037/107406410/107430317/107430148/107428452/107412646/107407274/107425142/107416820/107413660/107415786/107430748/107406525/107416832/112492132/107413483/107417390/107418973/107425433/107412493/novel.202/107434189/107406562/107424251/107405227/107428491/107429805	LOC107421067/LOC107423037/LOC107406410/LOC107430317/LOC107430148/LOC107428452/LOC107412646/LOC107407274/LOC107425142/LOC107416820/LOC107413660/LOC107415786/LOC107430748/LOC107406525/LOC107416832/LOC112492132/LOC107413483/LOC107417390/LOC107418973/LOC107425433/LOC107412493/-/LOC107434189/LOC107406562/LOC107424251/LOC107405227/LOC107428491/LOC107429805	zju:107421067/zju:107423037/zju:107406410/zju:107430317/zju:107430148/zju:107428452/zju:107412646/zju:107407274/zju:107425142/zju:107416820/zju:107413660/zju:107415786/zju:107430748/zju:107406525/zju:107416832/zju:107416820/zju:107413483/zju:107417390/zju:107418973/zju:107425433/zju:107412493/zju:107430263/zju:107434189/zju:107406562/zju:107424251/zju:107405227/zju:107428491/zju:107429805	28	12	107421067/107430148/107407274/107416820/107406525/107416832/112492132/107413483/107418973/107406562/107428491/107429805	16	107423037/107406410/107430317/107428452/107412646/107425142/107413660/107415786/107430748/107417390/107425433/107412493/novel.202/107434189/107424251/107405227
zju03030	DNA replication	16/2140	47/5133	0.889169	0.999998	107432257/107410533/107434592/107421026/107432337/107405059/107405386/107429981/107431799/107434172/107410938/107410679/112488969/107418887/107432096/107418871	LOC107432257/LOC107410533/LOC107434592/LOC107421026/LOC107432337/LOC107405059/LOC107405386/LOC107429981/LOC107431799/LOC107434172/LOC107410938/LOC107410679/LOC112488969/LOC107418887/LOC107432096/LOC107418871	zju:107432257/zju:107410533/zju:107413435/zju:107405386/zju:107432337/zju:107413435/zju:107405386/zju:107429981/zju:107431799/zju:107434172/zju:107410938/zju:107410679/zju:107410533/zju:107418887/zju:107432096/zju:107418871	16	8	107410533/107421026/107432337/107431799/107410938/112488969/107432096/107418871	8	107432257/107434592/107405059/107405386/107429981/107434172/107410679/107418887
zju03410	Base excision repair	15/2140	45/5133	0.903452	0.999998	107432257/107409860/107410533/107407771/107432337/107407367/107426861/107406683/107421847/107409492/107410938/112488969/107418871/107407231/107426250	LOC107432257/LOC107409860/LOC107410533/LOC107407771/LOC107432337/LOC107407367/LOC107426861/LOC107406683/LOC107421847/LOC107409492/LOC107410938/LOC112488969/LOC107418871/LOC107407231/LOC107426250	zju:107432257/zju:107409860/zju:107410533/zju:107407771/zju:107432337/zju:107407367/zju:107426861/zju:107406683/zju:107421847/zju:107409492/zju:107410938/zju:107410533/zju:107418871/zju:107406932/zju:107426250	15	11	107409860/107410533/107407771/107432337/107407367/107421847/107409492/107410938/112488969/107418871/107407231	4	107432257/107426861/107406683/107426250
zju00480	Glutathione metabolism	37/2140	104/5133	0.916827	0.999998	107409328/107432786/107407004/107422605/107433907/107429901/112488987/107432898/107405225/107406679/107429899/107422765/107426924/107428781/107405984/107415806/107433279/107426286/107422694/107423369/107414606/107429933/107429152/107405982/107424432/107432818/107428790/107415472/107429895/107428628/107429896/107432701/107429861/107410025/107406734/107425414/107416296	LOC107409328/LOC107432786/LOC107407004/LOC107422605/LOC107433907/LOC107429901/LOC112488987/LOC107432898/LOC107405225/LOC107406679/LOC107429899/LOC107422765/LOC107426924/LOC107428781/LOC107405984/LOC107415806/LOC107433279/LOC107426286/LOC107422694/LOC107423369/LOC107414606/LOC107429933/LOC107429152/LOC107405982/LOC107424432/LOC107432818/LOC107428790/LOC107415472/LOC107429895/LOC107428628/LOC107429…	zju:107409328/zju:107432786/zju:107407004/zju:107422605/zju:107433907/zju:107429901/zju:112488987/zju:107432898/zju:107405225/zju:107406679/zju:107429899/zju:107405984/zju:107426924/zju:107428781/zju:107405984/zju:107415806/zju:107433279/zju:107426286/zju:107422694/zju:107423369/zju:107414606/zju:107429933/zju:107429152/zju:107405982/zju:107405610/zju:107432818/zju:107428790/zju:107415472/zju:107…	37	22	107407004/107422605/107432898/107405225/107406679/107422765/107428781/107405984/107415806/107433279/107426286/107422694/107423369/107405982/107424432/107432818/107428790/107429895/107429896/107406734/107425414/107416296	15	107409328/107432786/107433907/107429901/112488987/107429899/107426924/107414606/107429933/107429152/107415472/107428628/107432701/107429861/107410025
zju00770	Pantothenate and CoA biosynthesis	11/2140	35/5133	0.922317	0.999998	107428138/107422696/107432882/107410657/107428140/107418361/107424665/107418160/107408650/107427862/107423960	LOC107428138/LOC107422696/LOC107432882/LOC107410657/LOC107428140/LOC107418361/LOC107424665/LOC107418160/LOC107408650/LOC107427862/LOC107423960	zju:107428138/zju:107422696/zju:107432882/zju:107410657/zju:107428140/zju:107418361/zju:107424665/zju:107418160/zju:107408650/zju:107427862/zju:107423960	11	5	107428138/107422696/107418361/107418160/107423960	6	107432882/107410657/107428140/107424665/107408650/107427862
zju00290	Valine, leucine and isoleucine biosynthesis	6/2140	21/5133	0.928484	0.999998	107409410/107410657/107410237/107430278/107409848/107432042	LOC107409410/LOC107410657/LOC107410237/LOC107430278/LOC107409848/LOC107432042	zju:107409410/zju:107410657/zju:107410237/zju:107430278/zju:107409848/zju:107432042	6	2	107409848/107432042	4	107409410/107410657/107410237/107430278
zju00909	Sesquiterpenoid and triterpenoid biosynthesis	7/2140	24/5133	0.929835	0.999998	107426708/107421878/107420604/112493192/107425040/107431573/107428101	LOC107426708/LOC107421878/LOC107420604/LOC112493192/LOC107425040/LOC107431573/LOC107428101	zju:107426708/zju:107421878/zju:107420604/zju:107428101/zju:107425040/zju:107431573/zju:107428101	7	6	107426708/107421878/112493192/107425040/107431573/107428101	1	107420604
zju00943	Isoflavonoid biosynthesis	3/2140	12/5133	0.93331	0.999998	107404429/107424878/107424876	LOC107404429/LOC107424878/LOC107424876	zju:107404429/zju:107424878/zju:107424876	3	1	107424876	2	107404429/107424878
zju03050	Proteasome	19/2140	58/5133	0.937543	0.999998	107405471/107411589/107420504/107417391/107412898/107411752/107418516/107416726/107411932/107429793/107435484/107424434/107416540/107432394/107435476/107430950/107434409/107420295/107435701	LOC107405471/LOC107411589/LOC107420504/LOC107417391/LOC107412898/LOC107411752/LOC107418516/LOC107416726/LOC107411932/LOC107429793/LOC107435484/LOC107424434/LOC107416540/LOC107432394/LOC107435476/LOC107430950/LOC107434409/LOC107420295/LOC107435701	zju:107405471/zju:107411589/zju:107420504/zju:107417391/zju:107412898/zju:107411752/zju:107418516/zju:107416699/zju:107411932/zju:107429793/zju:107435484/zju:107424434/zju:107416540/zju:107432394/zju:107420504/zju:107405749/zju:107434409/zju:107420295/zju:107435701	19	15	107405471/107411589/107412898/107411752/107418516/107411932/107435484/107424434/107416540/107432394/107435476/107430950/107434409/107420295/107435701	4	107420504/107417391/107416726/107429793
zju00780	Biotin metabolism	6/2140	22/5133	0.947523	0.999998	107412646/107413660/107417390/107425433/107407500/107429805	LOC107412646/LOC107413660/LOC107417390/LOC107425433/LOC107407500/LOC107429805	zju:107412646/zju:107413660/zju:107417390/zju:107425433/zju:107434996/zju:107429805	6	1	107429805	5	107412646/107413660/107417390/107425433/107407500
zju04136	Autophagy - other	15/2140	49/5133	0.959834	0.999998	107427093/107414765/107430659/107434283/107413710/107427074/107423827/107428745/107433378/107424193/107432844/107404232/107426283/107423622/107427538	LOC107427093/LOC107414765/LOC107430659/LOC107434283/LOC107413710/LOC107427074/LOC107423827/LOC107428745/LOC107433378/LOC107424193/LOC107432844/LOC107404232/LOC107426283/LOC107423622/LOC107427538	zju:107427093/zju:107414765/zju:107430659/zju:107413710/zju:107413710/zju:107427074/zju:107423827/zju:107428745/zju:107433378/zju:107424193/zju:107432844/zju:107404232/zju:107426283/zju:107423622/zju:107427538	15	8	107414765/107434283/107428745/107433378/107424193/107432844/107423622/107427538	7	107427093/107430659/107413710/107427074/107423827/107404232/107426283
zju04070	Phosphatidylinositol signaling system	21/2140	66/5133	0.962695	0.999998	107414669/107418972/107408660/107432911/107432914/107425369/107421558/107424864/107425623/107413865/107435010/107426610/107423402/107413847/107434859/107423824/107415599/107426149/107434210/107410786/107423404	LOC107414669/LOC107418972/LOC107408660/LOC107432911/LOC107432914/LOC107425369/LOC107421558/LOC107424864/LOC107425623/LOC107413865/LOC107435010/LOC107426610/LOC107423402/LOC107413847/LOC107434859/LOC107423824/LOC107415599/LOC107426149/LOC107434210/LOC107410786/LOC107423404	zju:107414669/zju:107418972/zju:107408660/zju:107432911/zju:107432914/zju:107425369/zju:107421558/zju:107424864/zju:107425623/zju:107413865/zju:107435010/zju:107426610/zju:107423402/zju:107413847/zju:107434859/zju:107423824/zju:107415599/zju:107426149/zju:107434210/zju:107410786/zju:107423403	21	11	107414669/107418972/107408660/107432911/107432914/107425369/107425623/107413865/107423402/107415599/107410786	10	107421558/107424864/107435010/107426610/107413847/107434859/107423824/107426149/107434210/107423404
zju03022	Basal transcription factors	15/2140	50/5133	0.968283	0.999998	107411017/107417327/107431640/107403369/107418849/107435307/107413934/107421332/107431960/107429959/107426376/107420442/107426444/107418848/107429869	LOC107411017/LOC107417327/LOC107431640/LOC107403369/LOC107418849/LOC107435307/LOC107413934/LOC107421332/LOC107431960/LOC107429959/LOC107426376/LOC107420442/LOC107426444/LOC107418848/LOC107429869	zju:107411017/zju:107417327/zju:107431640/zju:107403369/zju:107418849/zju:107435307/zju:107413934/zju:107421332/zju:107431960/zju:107429959/zju:107426376/zju:107420442/zju:107426444/zju:107418848/zju:107429869	15	10	107411017/107417327/107431640/107403369/107435307/107421332/107429959/107420442/107418848/107429869	5	107418849/107413934/107431960/107426376/107426444
zju00966	Glucosinolate biosynthesis	3/2140	15/5133	0.980109	0.999998	107410237/107409848/107418463	LOC107410237/LOC107409848/LOC107418463	zju:107410237/zju:107409848/zju:107418463	3	1	107409848	2	107410237/107418463
zju00061	Fatty acid biosynthesis	15/2140	52/5133	0.980588	0.999998	107421067/107423037/107406410/107430148/107412646/107407274/107413660/107430748/107416832/107417390/107425433/107412493/107434189/107405227/107429805	LOC107421067/LOC107423037/LOC107406410/LOC107430148/LOC107412646/LOC107407274/LOC107413660/LOC107430748/LOC107416832/LOC107417390/LOC107425433/LOC107412493/LOC107434189/LOC107405227/LOC107429805	zju:107421067/zju:107423037/zju:107406410/zju:107430148/zju:107412646/zju:107407274/zju:107413660/zju:107430748/zju:107416832/zju:107417390/zju:107425433/zju:107412493/zju:107434189/zju:107405227/zju:107429805	15	5	107421067/107430148/107407274/107416832/107429805	10	107423037/107406410/107412646/107413660/107430748/107417390/107425433/107412493/107434189/107405227
zju00940	Phenylpropanoid biosynthesis	57/2140	174/5133	0.994426	0.999998	107409091/107433056/107413992/107406528/107411586/107411607/107424406/107421730/107431273/107410667/107413963/112489059/107410850/107430599/107405100/107406287/107428870/107406305/107424578/107414888/107424817/107405097/107406295/107404213/107411518/107432441/107433431/107434023/107429106/107426971/107403294/107415435/112492765/107415056/107435856/107427036/112489544/107410255/107410766/107407047…	LOC107409091/LOC107433056/LOC107413992/LOC107406528/LOC107411586/LOC107411607/LOC107424406/LOC107421730/LOC107431273/LOC107410667/LOC107413963/LOC112489059/LOC107410850/LOC107430599/LOC107405100/LOC107406287/LOC107428870/LOC107406305/LOC107424578/LOC107414888/LOC107424817/LOC107405097/LOC107406295/LOC107404213/LOC107411518/LOC107432441/LOC107433431/LOC107434023/LOC107429106/LOC107426971/LOC107403…	zju:107409091/zju:107404213/zju:107413992/zju:107406305/zju:107411586/zju:107411607/zju:107424406/zju:107421730/zju:107431273/zju:107410667/zju:107413963/zju:112489059/zju:107410850/zju:107430599/zju:107405100/zju:107406287/zju:107428870/zju:107406305/zju:107424578/zju:107413992/zju:107424817/zju:107405097/zju:107406305/zju:107404213/zju:107411518/zju:107432441/zju:107433431/zju:107434023/zju:107…	57	35	107409091/107433056/107413992/107406528/107411586/107424406/107421730/107431273/107413963/112489059/107410850/107406287/107406305/107424578/107414888/107406295/107404213/107429106/107403294/112492765/107415056/107410766/107407047/107424108/107424697/107434835/107407421/107410662/107433988/107427935/107406150/107417746/107423938/107413687/107430563	22	107411607/107410667/107430599/107405100/107428870/107424817/107405097/107411518/107432441/107433431/107434023/107426971/107415435/107435856/107427036/112489544/107410255/107426970/107404629/107415104/107419322/107428178
zju03010	Ribosome	108/2140	319/5133	0.99873	0.999998	107405853/107408171/107417706/107418706/107422276/107427916/107422498/112489358/107404548/107410442/107426276/107420308/107405989/107430871/107427988/107404269/107416326/novel.347/107416893/107412548/107425394/107415002/107420281/107406080/107414973/107431001/107411886/107435396/107414706/107413766/107424560/107403542/107426583/107424350/107412236/107431561/107427015/107420978/107433212/107433281…	LOC107405853/LOC107408171/LOC107417706/LOC107418706/LOC107422276/LOC107427916/LOC107422498/LOC112489358/LOC107404548/LOC107410442/LOC107426276/LOC107420308/LOC107405989/LOC107430871/LOC107427988/LOC107404269/LOC107416326/-/LOC107416893/LOC107412548/LOC107425394/LOC107415002/LOC107420281/LOC107406080/LOC107414973/LOC107431001/LOC107411886/LOC107435396/LOC107414706/LOC107413766/LOC107424560/LOC1074…	zju:107405853/zju:107408171/zju:107417706/zju:107428836/zju:107422276/zju:107427916/zju:107422498/zju:112489358/zju:107404548/zju:107410442/zju:107426276/zju:107420308/zju:107406089/zju:107430871/zju:107424078/zju:107404269/zju:107414973/zju:107432597/zju:107416893/zju:107412548/zju:107425394/zju:107415002/zju:107420281/zju:107406080/zju:107414973/zju:107431001/zju:107411886/zju:107435396/zju:107…	108	68	107405853/107408171/107417706/107418706/107422276/107427916/107422498/107410442/107426276/107420308/107405989/107430871/107416326/107425394/107415002/107420281/107414973/107411886/107414706/107413766/107426583/107412236/107431561/107427015/107420978/107433212/107433281/107405196/107411452/107419116/107434020/107404159/107411046/107411226/107429441/107426601/107410862/107416277/107432011/107406790…	40	112489358/107404548/107427988/107404269/novel.347/107416893/107412548/107406080/107431001/107435396/107424560/107403542/107424350/112493157/107423173/107424700/107411367/107424076/107405050/107403445/112491962/107424518/107432144/107413773/107412505/107423329/107408232/107410830/107431247/107425284/107408705/107409489/107432300/107408966/107407401/107426762/112490963/107418348/107427889/107432948
zju03440	Homologous recombination	13/2140	60/5133	0.999695	0.999998	107432257/107429311/107422363/107418355/107432337/107418887/107418404/107432096/107430483/novel.735/107421117/107422201/107423319	LOC107432257/LOC107429311/LOC107422363/LOC107418355/LOC107432337/LOC107418887/LOC107418404/LOC107432096/LOC107430483/-/LOC107421117/LOC107422201/LOC107423319	zju:107432257/zju:107429311/zju:107422363/zju:107418355/zju:107432337/zju:107418887/zju:107418355/zju:107432096/zju:107430483/zju:107405760/zju:107421117/zju:107422201/zju:107423319	13	4	107432337/107432096/107430483/novel.735	9	107432257/107429311/107422363/107418355/107418887/107418404/107421117/107422201/107423319
zju03015	mRNA surveillance pathway	37/2140	138/5133	0.999919	0.999998	107412948/107435341/107427742/107412362/107415545/107419126/107415200/107414270/107410747/107428745/107435549/107421396/107408801/107420603/107419988/107417979/107420151/107432146/107420912/107405946/107433036/107411315/107419120/107410712/107428552/107413170/107412959/107413213/107430197/107435705/107413076/107429518/107406344/107435038/107412332/107407115/107421212	LOC107412948/LOC107435341/LOC107427742/LOC107412362/LOC107415545/LOC107419126/LOC107415200/LOC107414270/LOC107410747/LOC107428745/LOC107435549/LOC107421396/LOC107408801/LOC107420603/LOC107419988/LOC107417979/LOC107420151/LOC107432146/LOC107420912/LOC107405946/LOC107433036/LOC107411315/LOC107419120/LOC107410712/LOC107428552/LOC107413170/LOC107412959/LOC107413213/LOC107430197/LOC107435705/LOC107413…	zju:107412948/zju:107435323/zju:107404771/zju:107412362/zju:107415545/zju:107413213/zju:107415200/zju:107414270/zju:107410747/zju:107428745/zju:107435549/zju:107421396/zju:107421212/zju:107420603/zju:107419988/zju:107417979/zju:107420151/zju:107432146/zju:107420912/zju:107404771/zju:107433036/zju:107411315/zju:107413213/zju:107410712/zju:107428552/zju:107413170/zju:107412959/zju:107413213/zju:107…	37	13	107427742/107428745/107408801/107419988/107405946/107411315/107413170/107413213/107430197/107429518/107435038/107412332/107421212	24	107412948/107435341/107412362/107415545/107419126/107415200/107414270/107410747/107435549/107421396/107420603/107417979/107420151/107432146/107420912/107433036/107419120/107410712/107428552/107412959/107435705/107413076/107406344/107407115
zju04144	Endocytosis	53/2140	199/5133	0.999998	0.999998	107430896/107412771/107404643/107428720/107428705/107407003/107413874/107427178/107407505/107424137/107413482/107430423/107432056/107404237/107434819/107413830/107405253/107415305/107404922/107429444/107412558/107404870/107426626/107424037/107435697/107435010/107413536/107411064/107403523/107429701/107427515/107424250/107413527/107410837/107405130/107431118/107432831/107403284/107422995/107429426…	LOC107430896/LOC107412771/LOC107404643/LOC107428720/LOC107428705/LOC107407003/LOC107413874/LOC107427178/LOC107407505/LOC107424137/LOC107413482/LOC107430423/LOC107432056/LOC107404237/LOC107434819/LOC107413830/LOC107405253/LOC107415305/LOC107404922/LOC107429444/LOC107412558/LOC107404870/LOC107426626/LOC107424037/LOC107435697/LOC107435010/LOC107413536/LOC107411064/LOC107403523/LOC107429701/LOC107427…	zju:107430896/zju:107412771/zju:107434820/zju:107428720/zju:107428705/zju:107407003/zju:107413874/zju:107427178/zju:107407505/zju:107424137/zju:107413482/zju:107430423/zju:107432056/zju:107404237/zju:107434819/zju:107413830/zju:107405253/zju:107415305/zju:107404922/zju:107429444/zju:107412558/zju:107404870/zju:107426626/zju:107424037/zju:107435697/zju:107435010/zju:107413536/zju:107411064/zju:107…	53	35	107430896/107412771/107404643/107428720/107428705/107407003/107407505/107424137/107413482/107430423/107432056/107404237/107434819/107413830/107415305/107412558/107404870/107426626/107424037/107413536/107411064/107403523/107427515/107424250/107413527/107405130/107431118/107432831/107422995/107429426/107404475/107413023/107405837/107427194/107432507	18	107413874/107427178/107405253/107404922/107429444/107435697/107435010/107429701/107410837/107403284/112492310/107410575/107405075/107425550/107403606/107404676/107410415/107411108
