# Supplementary material for: Integrated Physiological and Transcriptome Analyses of Wild Jujube (Ziziphus jujuba var. spinosa) Under Drought Stress
Source: Int J Mol Sci. 2026 Mar 14;27(6):2669. doi: 10.3390/ijms27062669 (PMC13026995; doi:10.3390/ijms27062669)
Supplement: Supplementary file 1 [file ijms-27-02669-s001.zip › Table S7.xlsx]

## Sheet: Sheet1
Detailed information on gene selection for RT-qPCR
Gene name	Gene ID	log2FoldChange	P-value	Gene length	Gene description
ZjJIP23-1	107421448	10.7768	9.90032e-06	564	23 kDa jasmonate-induced protein-like
ZjEIX2	107414618	8.97042	1.23149e-12	1866	receptor-like protein EIX2
ZjMAX2	107404539	7.34952	2.32239e-07	1457	F-box/LRR-repeat MAX2 homolog A-like
ZjWNK9	107423206	6.76408	1.49305e-06	2411	probable serine/threonine-protein kinase WNK9
ZjLRR	107426956	5.24406	0.00589102	996	probable LRR receptor-like serine/threonine-protein kinase At4g37250
ZjJIP23-2	107416210	4.42246	3.17362e-44	555	23 kDa jasmonate-induced protein-like
ZjbZIP53	107418952	2.00299	0.000344083	384	bZIP transcription factor 53-like
ZjJIP23-3	107433945	1.35365	2.65932e-09	992	23 kDa jasmonate-induced protein-like
ZjPERK1	107427329	5.16378	0.000886984	1989	proline-rich receptor-like protein kinase PERK1
ZjSPS8	107422854	4.97556	0.000296456	363	repetitive proline-rich cell wall protein 1-like
ZjEPR1	107422855	4.34844	3.43581e-12	768	proline-rich extensin-like protein EPR1
ZjCAO	107421073	3.89445	1.08841e-12	1592	chlorophyllide a oxygenase%2C chloroplastic-like
ZjDOT1	112493315	2.33198	1.89004e-05	489	glycine-rich protein DOT1-like
ZjATP	107429402	1.34755	6.59975e-11	597	ATP synthase subunit beta%2C mitochondrial-like
ZjADH1	107435988	6.85361	2.26886e-07	1570	alcohol dehydrogenase 1
ZjERF39	107409581	6.89199	1.63965e-06	458	ethylene-responsive transcription factor ERF037-like
ZjUGT	107406327	-4.11332	2.88367e-06	582	crocetin glucosyltransferase%2C chloroplastic-like
ZjRPS13	112489358	-2.90185	6.72988e-20	677	30S ribosomal protein S13%2C chloroplastic-like
ZjPOD4	107411607	-1.93935	1.32606e-25	865	peroxidase 4-like
ZjHIPL1	107418502	-1.42836	6.16102e-18	2368	HIPL1 protein%2C transcript variant X2
