# Supplementary material for: Integrated Physiological and Transcriptome Analyses of Wild Jujube (Ziziphus jujuba var. spinosa) Under Drought Stress
Source: Int J Mol Sci. 2026 Mar 14;27(6):2669. doi: 10.3390/ijms27062669 (PMC13026995; doi:10.3390/ijms27062669)
Supplement: Supplementary file 1 [file ijms-27-02669-s001.zip › Table S8.xlsx]

## Sheet: Sheet1
The quality testing of RNA samples in two wild jujube families
Sample	Concentration (ng/μL)	Gross (μg)	RIN	Test result
NO.5_1	269	9.42	6.9	A
NO.5_2	226	7.91	7.5	A
NO.5_3	183	6.41	6.6	A
NO.1_1	206	7.21	5.5	A
NO.1_2	284	9.94	6.5	A
NO.1_3	291	10.19	5.3	A
Note: RNA integrity (RIN) is the main reference indicator. A means that the sample quality meets the requirements of sequencing quality for database construction.
